# Supplementary material for: Genome wide gene expression regulation by HIP1 Protein Interactor, HIPPI: Prediction and validation
Source: BMC Genomics. 2011 Sep 26;12:463. doi: 10.1186/1471-2164-12-463 (PMC3228557; doi:10.1186/1471-2164-12-463)
Supplement: Additional file 1 — Genome wide occurrence of HBS within 2 Kb upstream sequences. The file contains list of the genes that harbor HBS within their 2 Kb upstream promoter including the exact position and sequence of the motif matched. [file 1471-2164-12-463-S1.XLS]

## Sheet: HBS 2K genome occurence
Ensembl Gene ID	Score	Pos	Motif match	Strand	Motif name	Motif cons	Gene Start (bp)	Gene End (bp)	Gene Strand	Chromosome name	Description
ENSG00000000457	1	8359	AAAGACAAT	C	hippibs	AAAGASAHK	169821804	169863408	-1	1	SCY1-like 3 (S. cerevisiae) [Source:HGNC Symbol;Acc:19285]
ENSG00000001167	1	8352	AAAGACAAT	C	hippibs	AAAGASAHK	41040684	41067715	1	6	nuclear transcription factor Y, alpha [Source:HGNC Symbol;Acc:7804]
ENSG00000001629	1	8040	AAAGACAAT	C	hippibs	AAAGASAHK	91875548	92030698	1	7	ankyrin repeat and IBR domain containing 1 [Source:HGNC Symbol;Acc:22215]
ENSG00000002746	1	8911	AAAGAGAAG	C	hippibs	AAAGASAHK	43152198	43602938	1	7	HECT, C2 and WW domain containing E3 ubiquitin protein ligase 1 [Source:HGNC Symbol;Acc:22195]
ENSG00000002822	1	8285	AAAGAGATG	C	hippibs	AAAGASAHK	1855383	2272878	-1	7	MAD1 mitotic arrest deficient-like 1 (yeast) [Source:HGNC Symbol;Acc:6762]
ENSG00000005001	1	8602	AAAGACATT	C	hippibs	AAAGASAHK	2902728	2908171	-1	16	protease, serine, 22 [Source:HGNC Symbol;Acc:14368]
ENSG00000005469	1	8559	AAAGAGATG	C	hippibs	AAAGASAHK	86974997	87029111	1	7	carnitine O-octanoyltransferase [Source:HGNC Symbol;Acc:2366]
ENSG00000004487	1	9203	AAAGACAAT	C	hippibs	AAAGASAHK	23345941	23410182	1	1	lysine (K)-specific demethylase 1A [Source:HGNC Symbol;Acc:29079]
ENSG00000004478	1	8467	AAAGAGACG	C	hippibs	AAAGASAHK	2904119	2913124	1	12	FK506 binding protein 4, 59kDa [Source:HGNC Symbol;Acc:3720]
ENSG00000005249	1	9167	AAAGACAAT	C	hippibs	AAAGASAHK	106685094	106802256	1	7	protein kinase, cAMP-dependent, regulatory, type II, beta [Source:HGNC Symbol;Acc:9392]
ENSG00000005421	1	8361	AAAGAGATG	C	hippibs	AAAGASAHK	94926988	94954019	-1	7	paraoxonase 1 [Source:HGNC Symbol;Acc:9204]
ENSG00000005339	1	9977	AAAGAGAAG	C	hippibs	AAAGASAHK	3775055	3930722	-1	16	CREB binding protein [Source:HGNC Symbol;Acc:2348]
ENSG00000005059	1	8896	AAAGACATG	C	hippibs	AAAGASAHK	110481365	110609882	1	4	coiled-coil domain containing 109B [Source:HGNC Symbol;Acc:26076]
ENSG00000005059	1	9403	AAAGAGAAG	C	hippibs	AAAGASAHK	110481365	110609882	1	4	coiled-coil domain containing 109B [Source:HGNC Symbol;Acc:26076]
ENSG00000004846	1	8277	AAAGACAAT	C	hippibs	AAAGASAHK	20654830	20816658	1	7	ATP-binding cassette, sub-family B (MDR/TAP), member 5 [Source:HGNC Symbol;Acc:46]
ENSG00000004766	1	9299	AAAGACACT	C	hippibs	AAAGASAHK	92861653	92988338	1	7	coiled-coil domain containing 132 [Source:HGNC Symbol;Acc:25956]
ENSG00000005100	1	9152	AAAGACAAT	C	hippibs	AAAGASAHK	5344232	5372356	-1	17	DEAH (Asp-Glu-Ala-His) box polypeptide 33 [Source:HGNC Symbol;Acc:16718]
ENSG00000005175	1	8277	AAAGAGACT	C	hippibs	AAAGASAHK	48057075	48099774	-1	12	RNA polymerase II associated protein 3 [Source:HGNC Symbol;Acc:26151]
ENSG00000004948	1	8002	AAAGAGAAT	C	hippibs	AAAGASAHK	93053799	93204042	-1	7	calcitonin receptor [Source:HGNC Symbol;Acc:1440]
ENSG00000004468	1	8597	AAAGACAAT	C	hippibs	AAAGASAHK	15779901	15851069	1	4	CD38 molecule [Source:HGNC Symbol;Acc:1667]
ENSG00000005189	1	8255	AAAGAGAAG	C	hippibs	AAAGASAHK	20817767	20860990	1	16	Putative RNA exonuclease NEF-sp (EC 3.1.-.-) [Source:UniProtKB/Swiss-Prot;Acc:Q96IC2]
ENSG00000005108	1	9374	AAAGACAAT	C	hippibs	AAAGASAHK	11414170	11871824	-1	7	thrombospondin, type I, domain containing 7A [Source:HGNC Symbol;Acc:22207]
ENSG00000005448	1	8023	AAAGAGAAT	C	hippibs	AAAGASAHK	74648805	74652882	1	2	WD repeat domain 54 [Source:HGNC Symbol;Acc:25770]
ENSG00000007001	1	8533	AAAGAGATT	C	hippibs	AAAGASAHK	158851691	158992478	1	2	uridine phosphorylase 2 [Source:HGNC Symbol;Acc:23061]
ENSG00000005893	1	9089	AAAGACATT	C	hippibs	AAAGASAHK	119560004	119603204	-1	X	lysosomal-associated membrane protein 2 [Source:HGNC Symbol;Acc:6501]
ENSG00000007350	1	8124	AAAGACATT	C	hippibs	AAAGASAHK	153524024	153558700	1	X	transketolase-like 1 [Source:HGNC Symbol;Acc:11835]
ENSG00000006652	1	9989	AAAGAGAAG	C	hippibs	AAAGASAHK	112063023	112121072	1	7	interferon-related developmental regulator 1 [Source:HGNC Symbol;Acc:5456]
ENSG00000006468	1	8722	AAAGACATT	C	hippibs	AAAGASAHK	13930853	14031050	-1	7	ets variant 1 [Source:HGNC Symbol;Acc:3490]
ENSG00000005801	1	8127	AAAGACATT	C	hippibs	AAAGASAHK	3379157	3400448	-1	11	zinc finger protein 195 [Source:HGNC Symbol;Acc:12986]
ENSG00000007384	1	9844	AAAGAGAAT	C	hippibs	AAAGASAHK	108058	126354	-1	16	rhomboid 5 homolog 1 (Drosophila) [Source:HGNC Symbol;Acc:20561]
ENSG00000006377	1	8742	AAAGAGAAG	C	hippibs	AAAGASAHK	96634860	96640352	1	7	distal-less homeobox 6 [Source:HGNC Symbol;Acc:2919]
ENSG00000006062	1	8158	AAAGAGATT	C	hippibs	AAAGASAHK	43340488	43394414	-1	17	mitogen-activated protein kinase kinase kinase 14 [Source:HGNC Symbol;Acc:6853]
ENSG00000006757	1	8315	AAAGAGACT	C	hippibs	AAAGASAHK	7866288	7895780	-1	X	patatin-like phospholipase domain containing 4 [Source:HGNC Symbol;Acc:24887]
ENSG00000006638	1	9028	AAAGAGACG	C	hippibs	AAAGASAHK	3594504	3606658	-1	19	thromboxane A2 receptor [Source:HGNC Symbol;Acc:11608]
ENSG00000006659	1	8433	AAAGACAAG	C	hippibs	AAAGASAHK	40194946	40200087	1	19	lectin, galactoside-binding, soluble, 14 [Source:HGNC Symbol;Acc:30054]
ENSG00000006659	1	9760	AAAGAGAAG	C	hippibs	AAAGASAHK	40194946	40200087	1	19	lectin, galactoside-binding, soluble, 14 [Source:HGNC Symbol;Acc:30054]
ENSG00000005889	1	9238	AAAGAGATT	C	hippibs	AAAGASAHK	24167290	24234206	1	X	zinc finger protein, X-linked [Source:HGNC Symbol;Acc:12869]
ENSG00000007171	1	8782	AAAGACAAG	C	hippibs	AAAGASAHK	26083792	26127555	-1	17	nitric oxide synthase 2, inducible [Source:HGNC Symbol;Acc:7873]
ENSG00000005812	1	8024	AAAGAGACT	C	hippibs	AAAGASAHK	77566740	77601330	-1	13	F-box and leucine-rich repeat protein 3 [Source:HGNC Symbol;Acc:13599]
ENSG00000006451	1	9793	AAAGACAAG	C	hippibs	AAAGASAHK	39663082	39747723	1	7	v-ral simian leukemia viral oncogene homolog A (ras related) [Source:HGNC Symbol;Acc:9839]
ENSG00000011590	1	9123	AAAGAGAAG	C	hippibs	AAAGASAHK	36203830	36207940	1	19	zinc finger and BTB domain containing 32 [Source:HGNC Symbol;Acc:16763]
ENSG00000012504	1	8697	AAAGACAAG	C	hippibs	AAAGASAHK	100867679	100957641	1	12	nuclear receptor subfamily 1, group H, member 4 [Source:HGNC Symbol;Acc:7967]
ENSG00000008083	1	9718	AAAGAGACT	C	hippibs	AAAGASAHK	15246527	15522253	1	6	jumonji, AT rich interactive domain 2 [Source:HGNC Symbol;Acc:6196]
ENSG00000012660	1	9530	AAAGACACT	C	hippibs	AAAGASAHK	53132196	53213947	-1	6	ELOVL family member 5, elongation of long chain fatty acids (FEN1/Elo2, SUR4/Elo3-like, yeast) [Source:HGNC Symbol;Acc:21308]
ENSG00000011021	1	8657	AAAGACAAG	C	hippibs	AAAGASAHK	11866207	11903201	1	1	chloride channel 6 [Source:HGNC Symbol;Acc:2024]
ENSG00000008282	1	8571	AAAGAGAAG	C	hippibs	AAAGASAHK	105730949	105753022	-1	7	synaptophysin-like 1 [Source:HGNC Symbol;Acc:11507]
ENSG00000012171	1	9335	AAAGAGAAG	C	hippibs	AAAGASAHK	50304990	50314977	1	3	sema domain, immunoglobulin domain (Ig), short basic domain, secreted, (semaphorin) 3B [Source:HGNC Symbol;Acc:10724]
ENSG00000016402	1	8398	AAAGAGATG	C	hippibs	AAAGASAHK	137321108	137366298	-1	6	interleukin 20 receptor, alpha [Source:HGNC Symbol;Acc:6003]
ENSG00000007923	1	9308	AAAGACAAT	C	hippibs	AAAGASAHK	6694228	6761984	-1	1	DnaJ (Hsp40) homolog, subfamily C, member 11 [Source:HGNC Symbol;Acc:25570]
ENSG00000010671	1	9965	AAAGACATT	C	hippibs	AAAGASAHK	100604435	100641212	-1	X	Bruton agammaglobulinemia tyrosine kinase [Source:HGNC Symbol;Acc:1133]
ENSG00000015676	1	8945	AAAGAGATT	C	hippibs	AAAGASAHK	44421969	44530479	-1	7	NudC domain containing 3 [Source:HGNC Symbol;Acc:22208]
ENSG00000011376	1	8208	AAAGACATG	C	hippibs	AAAGASAHK	45429998	45590913	1	3	leucyl-tRNA synthetase 2, mitochondrial [Source:HGNC Symbol;Acc:17095]
ENSG00000011376	1	8227	AAAGAGAAT	C	hippibs	AAAGASAHK	45429998	45590913	1	3	leucyl-tRNA synthetase 2, mitochondrial [Source:HGNC Symbol;Acc:17095]
ENSG00000007545	1	9787	AAAGAGACG	C	hippibs	AAAGASAHK	1662338	1736716	1	16	Crm, cramped-like (Drosophila) [Source:HGNC Symbol;Acc:14122]
ENSG00000008323	1	8601	AAAGAGAAT	C	hippibs	AAAGASAHK	6419602	6437649	1	12	pleckstrin homology domain containing, family G (with RhoGef domain) member 6 [Source:HGNC Symbol;Acc:25562]
ENSG00000010318	1	8135	AAAGAGATG	C	hippibs	AAAGASAHK	52443510	52457657	1	3	PHD finger protein 7 [Source:HGNC Symbol;Acc:18458]
ENSG00000010318	1	9767	AAAGACATT	C	hippibs	AAAGASAHK	52443510	52457657	1	3	PHD finger protein 7 [Source:HGNC Symbol;Acc:18458]
ENSG00000016490	1	9389	AAAGAGAAT	C	hippibs	AAAGASAHK	86934051	86965972	1	1	chloride channel accessory 1 [Source:HGNC Symbol;Acc:2015]
ENSG00000007952	1	8434	AAAGACAAG	C	hippibs	AAAGASAHK	100098313	100129334	-1	X	NADPH oxidase 1 [Source:HGNC Symbol;Acc:7889]
ENSG00000008196	1	8763	AAAGACAAT	C	hippibs	AAAGASAHK	50786436	50815326	1	6	transcription factor AP-2 beta (activating enhancer binding protein 2 beta) [Source:HGNC Symbol;Acc:11743]
ENSG00000011201	1	9236	AAAGAGATT	C	hippibs	AAAGASAHK	8496915	8700227	-1	X	Kallmann syndrome 1 sequence [Source:HGNC Symbol;Acc:6211]
ENSG00000009765	1	8057	AAAGAGAAG	C	hippibs	AAAGASAHK	150690028	150725764	1	6	iodotyrosine deiodinase [Source:HGNC Symbol;Acc:21071]
ENSG00000009765	1	8598	AAAGAGAAT	C	hippibs	AAAGASAHK	150690028	150725764	1	6	iodotyrosine deiodinase [Source:HGNC Symbol;Acc:21071]
ENSG00000009724	1	9002	AAAGACAAG	C	hippibs	AAAGASAHK	11086062	11107296	-1	1	mannan-binding lectin serine peptidase 2 [Source:HGNC Symbol;Acc:6902]
ENSG00000015568	1	9919	AAAGAGAAG	C	hippibs	AAAGASAHK	110550335	110615272	1	2	RANBP2-like and GRIP domain containing 5 [Source:HGNC Symbol;Acc:32418]
ENSG00000008056	1	8354	AAAGAGACT	C	hippibs	AAAGASAHK	47431303	47479252	-1	X	synapsin I [Source:HGNC Symbol;Acc:11494]
ENSG00000012822	1	8826	AAAGACACT	C	hippibs	AAAGASAHK	54104902	54121307	-1	12	calcium binding and coiled-coil domain 1 [Source:HGNC Symbol;Acc:29306]
ENSG00000011638	1	8441	AAAGACAAG	C	hippibs	AAAGASAHK	21169698	21191937	1	16	transmembrane protein 159 [Source:HGNC Symbol;Acc:30136]
ENSG00000018280	1	9849	AAAGAGAAT	C	hippibs	AAAGASAHK	219246752	219261617	1	2	solute carrier family 11 (proton-coupled divalent metal ion transporters), member 1 [Source:HGNC Symbol;Acc:10907]
ENSG00000042753	1	9750	AAAGACATT	C	hippibs	AAAGASAHK	47341423	47354203	-1	19	adaptor-related protein complex 2, sigma 1 subunit [Source:HGNC Symbol;Acc:565]
ENSG00000040275	1	9224	AAAGAGAAG	C	hippibs	AAAGASAHK	169010638	169031782	1	5	coiled-coil domain containing 99 [Source:HGNC Symbol;Acc:26010]
ENSG00000040275	1	9911	AAAGACATG	C	hippibs	AAAGASAHK	169010638	169031782	1	5	coiled-coil domain containing 99 [Source:HGNC Symbol;Acc:26010]
ENSG00000047621	1	9320	AAAGAGAAG	C	hippibs	AAAGASAHK	4596934	4647637	-1	12	Uncharacterized protein C12orf4 [Source:UniProtKB/Swiss-Prot;Acc:Q9NQ89]
ENSG00000023041	1	8825	AAAGAGACT	C	hippibs	AAAGASAHK	114190058	114206672	-1	10	zinc finger, DHHC-type containing 6 [Source:HGNC Symbol;Acc:19160]
ENSG00000030110	1	8454	AAAGAGACG	C	hippibs	AAAGASAHK	33540324	33548070	-1	6	BCL2-antagonist/killer 1 [Source:HGNC Symbol;Acc:949]
ENSG00000030110	1	9853	AAAGACAAG	C	hippibs	AAAGASAHK	33540324	33548070	-1	6	BCL2-antagonist/killer 1 [Source:HGNC Symbol;Acc:949]
ENSG00000048828	1	8971	AAAGACATT	C	hippibs	AAAGASAHK	96214002	96328397	1	9	family with sequence similarity 120A [Source:HGNC Symbol;Acc:13247]
ENSG00000054116	1	9515	AAAGACACT	C	hippibs	AAAGASAHK	36602173	36615098	-1	1	trafficking protein particle complex 3 [Source:HGNC Symbol;Acc:19942]
ENSG00000049860	1	8084	AAAGACACG	C	hippibs	AAAGASAHK	73980969	74017113	1	5	hexosaminidase B (beta polypeptide) [Source:HGNC Symbol;Acc:4879]
ENSG00000057149	1	9673	AAAGACAAT	C	hippibs	AAAGASAHK	61322431	61329197	-1	18	serpin peptidase inhibitor, clade B (ovalbumin), member 3 [Source:HGNC Symbol;Acc:10569]
ENSG00000030304	1	8485	AAAGAGAAT	C	hippibs	AAAGASAHK	113431051	113563859	1	9	muscle, skeletal, receptor tyrosine kinase [Source:HGNC Symbol;Acc:7525]
ENSG00000030304	1	9460	AAAGACAAT	C	hippibs	AAAGASAHK	113431051	113563859	1	9	muscle, skeletal, receptor tyrosine kinase [Source:HGNC Symbol;Acc:7525]
ENSG00000029639	1	8281	AAAGACAAG	C	hippibs	AAAGASAHK	155578643	155635627	-1	6	transcription factor B1, mitochondrial [Source:HGNC Symbol;Acc:17037]
ENSG00000056097	1	8909	AAAGAGAAT	C	hippibs	AAAGASAHK	32354457	32444844	-1	5	zinc finger RNA binding protein [Source:HGNC Symbol;Acc:17277]
ENSG00000021355	1	8029	AAAGACACT	C	hippibs	AAAGASAHK	2832566	2842240	-1	6	serpin peptidase inhibitor, clade B (ovalbumin), member 1 [Source:HGNC Symbol;Acc:3311]
ENSG00000057019	1	8656	AAAGAGATT	C	hippibs	AAAGASAHK	98514785	98620533	-1	3	discoidin, CUB and LCCL domain containing 2 [Source:HGNC Symbol;Acc:24627]
ENSG00000038210	1	9658	AAAGACAAG	C	hippibs	AAAGASAHK	25235597	25280714	1	4	phosphatidylinositol 4-kinase type 2 beta [Source:HGNC Symbol;Acc:18215]
ENSG00000048544	1	8252	AAAGACAAT	C	hippibs	AAAGASAHK	42174539	42185603	-1	6	mitochondrial ribosomal protein S10 [Source:HGNC Symbol;Acc:14502]
ENSG00000038532	1	8203	AAAGAGACT	C	hippibs	AAAGASAHK	11038345	11276046	1	16	C-type lectin domain family 16, member A [Source:HGNC Symbol;Acc:29013]
ENSG00000038532	1	8498	AAAGAGATT	C	hippibs	AAAGASAHK	11038345	11276046	1	16	C-type lectin domain family 16, member A [Source:HGNC Symbol;Acc:29013]
ENSG00000041802	1	9441	AAAGAGATG	C	hippibs	AAAGASAHK	194361517	194393206	-1	3	large subunit GTPase 1 homolog (S. cerevisiae) [Source:HGNC Symbol;Acc:25652]
ENSG00000036672	1	9558	AAAGAGAAT	C	hippibs	AAAGASAHK	119225926	119252436	-1	11	ubiquitin specific peptidase 2 [Source:HGNC Symbol;Acc:12618]
ENSG00000036672	1	9671	AAAGAGAAG	C	hippibs	AAAGASAHK	119225926	119252436	-1	11	ubiquitin specific peptidase 2 [Source:HGNC Symbol;Acc:12618]
ENSG00000046647	1	9664	AAAGACAAG	C	hippibs	AAAGASAHK	14024845	14048035	-1	X	gem (nuclear organelle) associated protein 8 [Source:HGNC Symbol;Acc:26044]
ENSG00000049245	1	8133	AAAGACAAT	C	hippibs	AAAGASAHK	7831329	7841492	1	1	vesicle-associated membrane protein 3 (cellubrevin) [Source:HGNC Symbol;Acc:12644]
ENSG00000049245	1	8701	AAAGACATT	C	hippibs	AAAGASAHK	7831329	7841492	1	1	vesicle-associated membrane protein 3 (cellubrevin) [Source:HGNC Symbol;Acc:12644]
ENSG00000035115	1	9532	AAAGAGAAG	C	hippibs	AAAGASAHK	217730	266398	-1	2	SH3 domain containing, Ysc84-like 1 (S. cerevisiae) [Source:HGNC Symbol;Acc:29546]
ENSG00000047579	1	8890	AAAGAGAAG	C	hippibs	AAAGASAHK	15523038	15663271	-1	6	dystrobrevin binding protein 1 [Source:HGNC Symbol;Acc:17328]
ENSG00000019582	1	8051	AAAGACATT	C	hippibs	AAAGASAHK	149781206	149792332	-1	5	CD74 molecule, major histocompatibility complex, class II invariant chain [Source:HGNC Symbol;Acc:1697]
ENSG00000049323	1	8212	AAAGACAAG	C	hippibs	AAAGASAHK	33172039	33624576	1	2	latent transforming growth factor beta binding protein 1 [Source:HGNC Symbol;Acc:6714]
ENSG00000025156	1	8180	AAAGACAAG	C	hippibs	AAAGASAHK	122720691	122754264	1	6	heat shock transcription factor 2 [Source:HGNC Symbol;Acc:5225]
ENSG00000025156	1	9126	AAAGACACT	C	hippibs	AAAGASAHK	122720691	122754264	1	6	heat shock transcription factor 2 [Source:HGNC Symbol;Acc:5225]
ENSG00000056586	1	8474	AAAGAGAAG	C	hippibs	AAAGASAHK	125606835	125667562	-1	9	ring finger and CCCH-type zinc finger domains 2 [Source:HGNC Symbol;Acc:21461]
ENSG00000025796	1	8363	AAAGACAAT	C	hippibs	AAAGASAHK	108188960	108279482	-1	6	SEC63 homolog (S. cerevisiae) [Source:HGNC Symbol;Acc:21082]
ENSG00000037897	1	8394	AAAGACATG	C	hippibs	AAAGASAHK	58162254	58166335	-1	12	methyltransferase like 1 [Source:HGNC Symbol;Acc:7030]
ENSG00000037897	1	8531	AAAGAGAAG	C	hippibs	AAAGASAHK	58162254	58166335	-1	12	methyltransferase like 1 [Source:HGNC Symbol;Acc:7030]
ENSG00000034533	1	8658	AAAGACACG	C	hippibs	AAAGASAHK	130732721	130745646	-1	3	asteroid homolog 1 (Drosophila) [Source:HGNC Symbol;Acc:25021]
ENSG00000043462	1	8566	AAAGAGAAT	C	hippibs	AAAGASAHK	169675089	169724822	-1	5	lymphocyte cytosolic protein 2 (SH2 domain containing leukocyte protein of 76kDa) [Source:HGNC Symbol;Acc:6529]
ENSG00000055147	1	8541	AAAGAGATT	C	hippibs	AAAGASAHK	153369688	153418479	-1	5	family with sequence similarity 114, member A2 [Source:HGNC Symbol;Acc:1333]
ENSG00000020426	1	8897	AAAGAGATG	C	hippibs	AAAGASAHK	61201480	61436671	1	14	menage a trois homolog 1, cyclin H assembly factor (Xenopus laevis) [Source:HGNC Symbol;Acc:7181]
ENSG00000053254	1	8128	AAAGAGATT	C	hippibs	AAAGASAHK	89622529	89883454	-1	14	forkhead box N3 [Source:HGNC Symbol;Acc:1928]
ENSG00000036054	1	9697	AAAGACACG	C	hippibs	AAAGASAHK	99979844	100044095	1	3	TBC1 domain family, member 23 [Source:HGNC Symbol;Acc:25622]
ENSG00000053770	1	8901	AAAGACATT	C	hippibs	AAAGASAHK	57735606	57756797	1	14	MU-2/AP1M2 domain containing, death-inducing [Source:HGNC Symbol;Acc:20192]
ENSG00000024526	1	8606	AAAGACACT	C	hippibs	AAAGASAHK	68939835	68962799	-1	1	DEP domain containing 1 [Source:HGNC Symbol;Acc:22949]
ENSG00000055917	1	8708	AAAGAGAAG	C	hippibs	AAAGASAHK	20448452	20551995	-1	2	pumilio homolog 2 (Drosophila) [Source:HGNC Symbol;Acc:14958]
ENSG00000042781	1	8479	AAAGAGAAG	C	hippibs	AAAGASAHK	215796236	216596738	-1	1	Usher syndrome 2A (autosomal recessive, mild) [Source:HGNC Symbol;Acc:12601]
ENSG00000025434	1	8878	AAAGACAAG	C	hippibs	AAAGASAHK	47269851	47290401	1	11	nuclear receptor subfamily 1, group H, member 3 [Source:HGNC Symbol;Acc:7966]
ENSG00000031081	1	8550	AAAGACAAT	C	hippibs	AAAGASAHK	119013220	119139561	1	3	Cdc42 GTPase-activating protein [Source:UniProtKB/Swiss-Prot;Acc:Q2M1Z3]
ENSG00000039600	1	9300	AAAGAGAAT	C	hippibs	AAAGASAHK	157052687	157079428	-1	5	SRY (sex determining region Y)-box 30 [Source:HGNC Symbol;Acc:30635]
ENSG00000037965	1	9533	AAAGAGAAG	C	hippibs	AAAGASAHK	54402890	54406547	1	12	homeobox C8 [Source:HGNC Symbol;Acc:5129]
ENSG00000047617	1	9595	AAAGACATG	C	hippibs	AAAGASAHK	5671817	6055398	-1	12	anoctamin 2 [Source:HGNC Symbol;Acc:1183]
ENSG00000055044	1	8594	AAAGACATT	C	hippibs	AAAGASAHK	203130439	203168389	1	2	NOP58 ribonucleoprotein homolog (yeast) [Source:HGNC Symbol;Acc:29926]
ENSG00000029364	1	8450	AAAGACAAG	C	hippibs	AAAGASAHK	69865407	69929107	1	14	solute carrier family 39 (zinc transporter), member 9 [Source:HGNC Symbol;Acc:20182]
ENSG00000053524	1	9484	AAAGAGATG	C	hippibs	AAAGASAHK	182895831	183146566	-1	3	MCF.2 cell line derived transforming sequence-like 2 [Source:HGNC Symbol;Acc:30319]
ENSG00000039523	1	8263	AAAGAGAAG	C	hippibs	AAAGASAHK	67562720	67580689	1	16	family with sequence similarity 65, member A [Source:HGNC Symbol;Acc:25836]
ENSG00000043093	1	8859	AAAGAGACG	C	hippibs	AAAGASAHK	182655862	182703741	-1	3	DCN1, defective in cullin neddylation 1, domain containing 1 (S. cerevisiae) [Source:HGNC Symbol;Acc:18184]
ENSG00000043093	1	9267	AAAGACAAT	C	hippibs	AAAGASAHK	182655862	182703741	-1	3	DCN1, defective in cullin neddylation 1, domain containing 1 (S. cerevisiae) [Source:HGNC Symbol;Acc:18184]
ENSG00000057657	1	8926	AAAGACATT	C	hippibs	AAAGASAHK	106534195	106557814	1	6	PR domain containing 1, with ZNF domain [Source:HGNC Symbol;Acc:9346]
ENSG00000035928	1	8738	AAAGACACG	C	hippibs	AAAGASAHK	39289076	39367995	-1	4	replication factor C (activator 1) 1, 145kDa [Source:HGNC Symbol;Acc:9969]
ENSG00000056558	1	8830	AAAGAGATT	C	hippibs	AAAGASAHK	123664671	123691047	-1	9	TNF receptor-associated factor 1 [Source:HGNC Symbol;Acc:12031]
ENSG00000025039	1	9439	AAAGACAAT	C	hippibs	AAAGASAHK	90074355	90121989	-1	6	Ras-related GTP binding D [Source:HGNC Symbol;Acc:19903]
ENSG00000042088	1	9435	AAAGAGATT	C	hippibs	AAAGASAHK	90422246	90511106	1	14	tyrosyl-DNA phosphodiesterase 1 [Source:HGNC Symbol;Acc:18884]
ENSG00000019991	1	8772	AAAGAGAAG	C	hippibs	AAAGASAHK	81328322	81399754	-1	7	hepatocyte growth factor (hepapoietin A; scatter factor) [Source:HGNC Symbol;Acc:4893]
ENSG00000035664	1	8207	AAAGAGATG	C	hippibs	AAAGASAHK	64199235	64338521	-1	15	death-associated protein kinase 2 [Source:HGNC Symbol;Acc:2675]
ENSG00000042317	1	8278	AAAGAGATT	C	hippibs	AAAGASAHK	88852011	88904802	1	14	spermatogenesis associated 7 [Source:HGNC Symbol;Acc:20423]
ENSG00000033122	1	8059	AAAGACAAG	C	hippibs	AAAGASAHK	70034081	70589167	1	1	leucine rich repeat containing 7 [Source:HGNC Symbol;Acc:18531]
ENSG00000020219	1	8750	AAAGAGACT	C	hippibs	AAAGASAHK	152142302	152144335	1	7	chaperonin containing TCP1, subunit 8 (theta)-like 1 [Source:HGNC Symbol;Acc:32153]
ENSG00000042980	1	9553	AAAGAGAAT	C	hippibs	AAAGASAHK	24151580	24212726	1	8	ADAM metallopeptidase domain 28 [Source:HGNC Symbol;Acc:206]
ENSG00000034677	1	8863	AAAGACACT	C	hippibs	AAAGASAHK	101269288	101322327	-1	8	ring finger protein 19A [Source:HGNC Symbol;Acc:13432]
ENSG00000034677	1	9347	AAAGAGATG	C	hippibs	AAAGASAHK	101269288	101322327	-1	8	ring finger protein 19A [Source:HGNC Symbol;Acc:13432]
ENSG00000055208	1	8088	AAAGACAAG	C	hippibs	AAAGASAHK	149639063	149732749	1	6	mitogen-activated protein kinase kinase kinase 7 interacting protein 2 [Source:HGNC Symbol;Acc:17075]
ENSG00000050730	1	8372	AAAGACATG	C	hippibs	AAAGASAHK	122052563	122148621	-1	4	TNFAIP3 interacting protein 3 [Source:HGNC Symbol;Acc:19315]
ENSG00000050730	1	8497	AAAGACATT	C	hippibs	AAAGASAHK	122052563	122148621	-1	4	TNFAIP3 interacting protein 3 [Source:HGNC Symbol;Acc:19315]
ENSG00000056291	1	8517	AAAGACAAG	C	hippibs	AAAGASAHK	72897521	73013918	1	4	neuropeptide FF receptor 2 [Source:HGNC Symbol;Acc:4525]
ENSG00000021461	1	8007	AAAGAGACT	C	hippibs	AAAGASAHK	99425636	99464173	1	7	cytochrome P450, family 3, subfamily A, polypeptide 43 [Source:HGNC Symbol;Acc:17450]
ENSG00000044012	1	8749	AAAGACATG	C	hippibs	AAAGASAHK	42619092	42621495	1	1	guanylate cyclase activator 2B (uroguanylin) [Source:HGNC Symbol;Acc:4683]
ENSG00000022567	1	9907	AAAGAGAAG	C	hippibs	AAAGASAHK	142220870	142264328	-1	8	solute carrier family 45, member 4 [Source:HGNC Symbol;Acc:29196]
ENSG00000030419	1	9224	AAAGAGACT	C	hippibs	AAAGASAHK	213864429	214017151	-1	2	IKAROS family zinc finger 2 (Helios) [Source:HGNC Symbol;Acc:13177]
ENSG00000049449	1	8098	AAAGACATT	C	hippibs	AAAGASAHK	32112477	32127271	1	11	reticulocalbin 1, EF-hand calcium binding domain [Source:HGNC Symbol;Acc:9934]
ENSG00000052802	1	8797	AAAGACACT	C	hippibs	AAAGASAHK	166248818	166264224	1	4	sterol-C4-methyl oxidase-like [Source:HGNC Symbol;Acc:10545]
ENSG00000023902	1	9764	AAAGACATG	C	hippibs	AAAGASAHK	150121373	150132260	1	1	pleckstrin homology domain containing, family O member 1 [Source:HGNC Symbol;Acc:24310]
ENSG00000023909	1	9598	AAAGAGACG	C	hippibs	AAAGASAHK	94350761	94374966	-1	1	glutamate-cysteine ligase, modifier subunit [Source:HGNC Symbol;Acc:4312]
ENSG00000072864	1	9175	AAAGAGAAG	C	hippibs	AAAGASAHK	15737124	15820210	1	16	microRNA 484 [Source:HGNC Symbol;Acc:32341]
ENSG00000075275	1	8139	AAAGACACT	C	hippibs	AAAGASAHK	46755733	46933067	-1	22	cadherin, EGF LAG seven-pass G-type receptor 1 (flamingo homolog, Drosophila) [Source:HGNC Symbol;Acc:1850]
ENSG00000062282	1	9548	AAAGAGATG	C	hippibs	AAAGASAHK	75479778	75512579	1	11	diacylglycerol O-acyltransferase homolog 2 (mouse) [Source:HGNC Symbol;Acc:16940]
ENSG00000071462	1	9238	AAAGACAAG	C	hippibs	AAAGASAHK	73097355	73119491	1	7	Williams Beuren syndrome chromosome region 22 [Source:HGNC Symbol;Acc:16405]
ENSG00000070495	1	9909	AAAGAGACT	C	hippibs	AAAGASAHK	74708914	74722881	-1	17	jumonji domain containing 6 [Source:HGNC Symbol;Acc:19355]
ENSG00000071205	1	9663	AAAGAGAAG	C	hippibs	AAAGASAHK	148653453	148993926	1	4	Rho GTPase activating protein 10 [Source:HGNC Symbol;Acc:26099]
ENSG00000075292	1	8697	AAAGACATG	C	hippibs	AAAGASAHK	71503691	71662199	1	2	zinc finger protein 638 [Source:HGNC Symbol;Acc:17894]
ENSG00000077684	1	9844	AAAGAGACT	C	hippibs	AAAGASAHK	129730779	129796379	1	4	PHD finger protein 17 [Source:HGNC Symbol;Acc:30027]
ENSG00000060069	1	8365	AAAGAGAAT	C	hippibs	AAAGASAHK	77439801	77514510	1	18	CTD (carboxy-terminal domain, RNA polymerase II, polypeptide A) phosphatase, subunit 1 [Source:HGNC Symbol;Acc:2498]
ENSG00000075651	1	9103	AAAGACAAG	C	hippibs	AAAGASAHK	171318195	171528740	-1	3	phospholipase D1, phosphatidylcholine-specific [Source:HGNC Symbol;Acc:9067]
ENSG00000071537	1	8662	AAAGACAAG	C	hippibs	AAAGASAHK	81937893	82000133	-1	14	sel-1 suppressor of lin-12-like (C. elegans) [Source:HGNC Symbol;Acc:10717]
ENSG00000076248	1	8871	AAAGAGAAT	C	hippibs	AAAGASAHK	109535415	109548798	1	12	uracil-DNA glycosylase [Source:HGNC Symbol;Acc:12572]
ENSG00000074771	1	8309	AAAGACATG	C	hippibs	AAAGASAHK	155716504	155777037	-1	6	NADPH oxidase 3 [Source:HGNC Symbol;Acc:7890]
ENSG00000078747	1	8363	AAAGAGACG	C	hippibs	AAAGASAHK	32951041	33099198	1	20	itchy E3 ubiquitin protein ligase homolog (mouse) [Source:HGNC Symbol;Acc:13890]
ENSG00000067715	1	8111	AAAGAGATG	C	hippibs	AAAGASAHK	79257773	79845787	1	12	synaptotagmin I [Source:HGNC Symbol;Acc:11509]
ENSG00000062598	1	8879	AAAGACATT	C	hippibs	AAAGASAHK	44994688	45061624	-1	20	engulfment and cell motility 2 [Source:HGNC Symbol;Acc:17233]
ENSG00000075290	1	9731	AAAGAGACT	C	hippibs	AAAGASAHK	102222798	102243501	1	10	wingless-type MMTV integration site family, member 8B [Source:HGNC Symbol;Acc:12789]
ENSG00000061492	1	8296	AAAGACATT	C	hippibs	AAAGASAHK	137419679	137428054	1	5	wingless-type MMTV integration site family, member 8A [Source:HGNC Symbol;Acc:12788]
ENSG00000058866	1	9166	AAAGAGAAG	C	hippibs	AAAGASAHK	185823457	186080026	-1	3	diacylglycerol kinase, gamma 90kDa [Source:HGNC Symbol;Acc:2853]
ENSG00000073792	1	8327	AAAGACAAT	C	hippibs	AAAGASAHK	185361527	185542844	-1	3	insulin-like growth factor 2 mRNA binding protein 2 [Source:HGNC Symbol;Acc:28867]
ENSG00000078114	1	8294	AAAGAGAAT	C	hippibs	AAAGASAHK	21068902	21463116	-1	10	nebulette [Source:HGNC Symbol;Acc:16932]
ENSG00000067334	1	9765	AAAGACATG	C	hippibs	AAAGASAHK	94331839	94345474	-1	1	deoxynucleotidyltransferase, terminal, interacting protein 2 [Source:HGNC Symbol;Acc:24013]
ENSG00000070540	1	8034	AAAGACACT	C	hippibs	AAAGASAHK	66417423	66453653	-1	17	WD repeat domain, phosphoinositide interacting 1 [Source:HGNC Symbol;Acc:25471]
ENSG00000070540	1	8844	AAAGAGATT	C	hippibs	AAAGASAHK	66417423	66453653	-1	17	WD repeat domain, phosphoinositide interacting 1 [Source:HGNC Symbol;Acc:25471]
ENSG00000071082	1	9650	AAAGAGAAG	C	hippibs	AAAGASAHK	101618177	101640494	1	2	ribosomal protein L31 [Source:HGNC Symbol;Acc:10334]
ENSG00000070371	1	8543	AAAGAGATT	C	hippibs	AAAGASAHK	19166986	19279239	-1	22	clathrin, heavy chain-like 1 [Source:HGNC Symbol;Acc:2093]
ENSG00000070371	1	8658	AAAGAGATT	C	hippibs	AAAGASAHK	19166986	19279239	-1	22	clathrin, heavy chain-like 1 [Source:HGNC Symbol;Acc:2093]
ENSG00000075340	1	8780	AAAGACAAG	C	hippibs	AAAGASAHK	70834750	70995357	-1	2	adducin 2 (beta) [Source:HGNC Symbol;Acc:244]
ENSG00000074695	1	8926	AAAGAGATT	C	hippibs	AAAGASAHK	56995055	57026503	-1	18	lectin, mannose-binding, 1 [Source:HGNC Symbol;Acc:6631]
ENSG00000069018	1	8425	AAAGACAAT	C	hippibs	AAAGASAHK	135549123	135693075	-1	5	transient receptor potential cation channel, subfamily C, member 7 [Source:HGNC Symbol;Acc:20754]
ENSG00000077254	1	9786	AAAGAGAAG	C	hippibs	AAAGASAHK	78161672	78225537	-1	1	ubiquitin specific peptidase 33 [Source:HGNC Symbol;Acc:20059]
ENSG00000067646	1	8930	AAAGAGAAT	C	hippibs	AAAGASAHK	2803112	2850547	1	Y	zinc finger protein, Y-linked [Source:HGNC Symbol;Acc:12870]
ENSG00000079999	1	9053	AAAGACAAG	C	hippibs	AAAGASAHK	10596796	10614054	-1	19	kelch-like ECH-associated protein 1 [Source:HGNC Symbol;Acc:23177]
ENSG00000079999	1	9366	AAAGACAAG	C	hippibs	AAAGASAHK	10596796	10614054	-1	19	kelch-like ECH-associated protein 1 [Source:HGNC Symbol;Acc:23177]
ENSG00000065491	1	8425	AAAGACAAT	C	hippibs	AAAGASAHK	37225548	37300746	1	6	TBC1 domain family, member 22B [Source:HGNC Symbol;Acc:21602]
ENSG00000070669	1	8373	AAAGAGAAT	C	hippibs	AAAGASAHK	97481440	97501854	-1	7	asparagine synthetase [Source:HGNC Symbol;Acc:753]
ENSG00000064999	1	8300	AAAGACAAG	C	hippibs	AAAGASAHK	34857038	35085254	1	6	ankyrin repeat and sterile alpha motif domain containing 1A [Source:HGNC Symbol;Acc:20961]
ENSG00000062370	1	9566	AAAGAGAAT	C	hippibs	AAAGASAHK	44830706	44860856	-1	19	zinc finger protein 112 homolog (mouse) [Source:HGNC Symbol;Acc:13021]
ENSG00000062370	1	9608	AAAGAGACG	C	hippibs	AAAGASAHK	44830706	44860856	-1	19	zinc finger protein 112 homolog (mouse) [Source:HGNC Symbol;Acc:13021]
ENSG00000077152	1	8741	AAAGAGACT	C	hippibs	AAAGASAHK	202300785	202311108	-1	1	ubiquitin-conjugating enzyme E2T (putative) [Source:HGNC Symbol;Acc:25009]
ENSG00000065970	1	9532	AAAGAGAAG	C	hippibs	AAAGASAHK	8185359	8208117	1	12	forkhead box J2 [Source:HGNC Symbol;Acc:24818]
ENSG00000078070	1	9192	AAAGAGATT	C	hippibs	AAAGASAHK	182733006	182833863	-1	3	methylcrotonoyl-Coenzyme A carboxylase 1 (alpha) [Source:HGNC Symbol;Acc:6936]
ENSG00000070159	1	8767	AAAGACAAG	C	hippibs	AAAGASAHK	112137974	112260593	-1	9	protein tyrosine phosphatase, non-receptor type 3 [Source:HGNC Symbol;Acc:9655]
ENSG00000064692	1	8985	AAAGAGATT	C	hippibs	AAAGASAHK	121647764	121799914	1	5	synuclein, alpha interacting protein [Source:HGNC Symbol;Acc:11139]
ENSG00000072135	1	9327	AAAGAGAAG	C	hippibs	AAAGASAHK	131113580	131132982	1	2	protein tyrosine phosphatase, non-receptor type 18 (brain-derived) [Source:HGNC Symbol;Acc:9649]
ENSG00000066813	1	8562	AAAGAGAAT	C	hippibs	AAAGASAHK	20547583	20587673	-1	16	acyl-CoA synthetase medium-chain family member 2B [Source:HGNC Symbol;Acc:30931]
ENSG00000066813	1	9703	AAAGAGAAG	C	hippibs	AAAGASAHK	20547583	20587673	-1	16	acyl-CoA synthetase medium-chain family member 2B [Source:HGNC Symbol;Acc:30931]
ENSG00000070047	1	8198	AAAGAGAAG	C	hippibs	AAAGASAHK	576483	612220	1	11	PHD and ring finger domains 1 [Source:HGNC Symbol;Acc:24351]
ENSG00000060339	1	8028	AAAGAGAAG	C	hippibs	AAAGASAHK	70480971	70552134	1	10	cell division cycle and apoptosis regulator 1 [Source:HGNC Symbol;Acc:24236]
ENSG00000072518	1	9234	AAAGACACG	C	hippibs	AAAGASAHK	63606895	63677045	1	11	MAP/microtubule affinity-regulating kinase 2 [Source:HGNC Symbol;Acc:3332]
ENSG00000079691	1	9581	AAAGAGACT	C	hippibs	AAAGASAHK	25279306	25620758	1	6	leucine rich repeat containing 16A [Source:HGNC Symbol;Acc:21581]
ENSG00000069493	1	9119	AAAGAGAAG	C	hippibs	AAAGASAHK	9809270	9852039	1	12	C-type lectin domain family 2, member D [Source:HGNC Symbol;Acc:14351]
ENSG00000072134	1	8722	AAAGAGAAG	C	hippibs	AAAGASAHK	19140690	19240028	1	17	epsin 2 [Source:HGNC Symbol;Acc:18639]
ENSG00000069712	1	9842	AAAGACATT	C	hippibs	AAAGASAHK	92632542	92650280	1	1	KIAA1107 [Source:HGNC Symbol;Acc:29192]
ENSG00000065613	1	9249	AAAGAGAAG	C	hippibs	AAAGASAHK	105726959	105788991	1	10	STE20-like kinase (yeast) [Source:HGNC Symbol;Acc:11088]
ENSG00000080298	1	8080	AAAGAGAAT	C	hippibs	AAAGASAHK	3218297	3526004	-1	9	regulatory factor X, 3 (influences HLA class II expression) [Source:HGNC Symbol;Acc:9984]
ENSG00000069535	1	8166	AAAGAGATT	C	hippibs	AAAGASAHK	43625858	43741693	-1	X	monoamine oxidase B [Source:HGNC Symbol;Acc:6834]
ENSG00000062485	1	9612	AAAGACATT	C	hippibs	AAAGASAHK	56665483	56694175	-1	12	citrate synthase [Source:HGNC Symbol;Acc:2422]
ENSG00000073584	1	8522	AAAGAGAAT	C	hippibs	AAAGASAHK	38781214	38821393	-1	17	SWI/SNF related, matrix associated, actin dependent regulator of chromatin, subfamily e, member 1 [Source:HGNC Symbol;Acc:11109]
ENSG00000072201	1	9875	AAAGAGACG	C	hippibs	AAAGASAHK	54325468	54457724	-1	4	ligand of numb-protein X 1 [Source:HGNC Symbol;Acc:6657]
ENSG00000075213	1	9045	AAAGAGATG	C	hippibs	AAAGASAHK	83587659	84122040	-1	7	sema domain, immunoglobulin domain (Ig), short basic domain, secreted, (semaphorin) 3A [Source:HGNC Symbol;Acc:10723]
ENSG00000076067	1	8784	AAAGACATT	C	hippibs	AAAGASAHK	56915609	56989980	1	12	RNA binding motif, single stranded interacting protein 2 [Source:HGNC Symbol;Acc:9909]
ENSG00000067836	1	8357	AAAGAGACT	C	hippibs	AAAGASAHK	4846969	4852951	-1	16	rogdi homolog (Drosophila) [Source:HGNC Symbol;Acc:29478]
ENSG00000076826	1	8523	AAAGACACT	C	hippibs	AAAGASAHK	7660788	7683194	1	19	KIAA1543 [Source:HGNC Symbol;Acc:29307]
ENSG00000079841	1	8284	AAAGACATG	C	hippibs	AAAGASAHK	72596406	73112508	1	6	regulating synaptic membrane exocytosis 1 [Source:HGNC Symbol;Acc:17282]
ENSG00000079841	1	9247	AAAGACACT	C	hippibs	AAAGASAHK	72596406	73112508	1	6	regulating synaptic membrane exocytosis 1 [Source:HGNC Symbol;Acc:17282]
ENSG00000079841	1	9404	AAAGACACG	C	hippibs	AAAGASAHK	72596406	73112508	1	6	regulating synaptic membrane exocytosis 1 [Source:HGNC Symbol;Acc:17282]
ENSG00000071243	1	8684	AAAGAGATG	C	hippibs	AAAGASAHK	120590803	120617270	1	7	inhibitor of growth family, member 3 [Source:HGNC Symbol;Acc:14587]
ENSG00000064012	1	8054	AAAGACATG	C	hippibs	AAAGASAHK	202098166	202152434	1	2	caspase 8, apoptosis-related cysteine peptidase [Source:HGNC Symbol;Acc:1509]
ENSG00000069424	1	9527	AAAGACAAG	C	hippibs	AAAGASAHK	6051526	6161253	1	1	potassium voltage-gated channel, shaker-related subfamily, beta member 2 [Source:HGNC Symbol;Acc:6229]
ENSG00000078814	1	9540	AAAGAGAAT	C	hippibs	AAAGASAHK	33563206	33590240	1	20	myosin, heavy chain 7B, cardiac muscle, beta [Source:HGNC Symbol;Acc:15906]
ENSG00000080293	1	9378	AAAGAGACG	C	hippibs	AAAGASAHK	120197419	120282070	-1	2	secretin receptor [Source:HGNC Symbol;Acc:10608]
ENSG00000066923	1	8430	AAAGACAAG	C	hippibs	AAAGASAHK	99775186	99819111	1	7	stromal antigen 3 [Source:HGNC Symbol;Acc:11356]
ENSG00000073464	1	9594	AAAGAGAAG	C	hippibs	AAAGASAHK	10125024	10205700	1	X	chloride channel 4 [Source:HGNC Symbol;Acc:2022]
ENSG00000070404	1	8939	AAAGAGATG	C	hippibs	AAAGASAHK	676389	683392	1	19	follistatin-like 3 (secreted glycoprotein) [Source:HGNC Symbol;Acc:3973]
ENSG00000067798	1	8587	AAAGACATT	C	hippibs	AAAGASAHK	78225069	78606790	1	12	neuron navigator 3 [Source:HGNC Symbol;Acc:15998]
ENSG00000067798	1	9580	AAAGAGAAT	C	hippibs	AAAGASAHK	78225069	78606790	1	12	neuron navigator 3 [Source:HGNC Symbol;Acc:15998]
ENSG00000076003	1	8728	AAAGAGATG	C	hippibs	AAAGASAHK	136597196	136634003	-1	2	minichromosome maintenance complex component 6 [Source:HGNC Symbol;Acc:6949]
ENSG00000066827	1	9441	AAAGAGACG	C	hippibs	AAAGASAHK	135490033	135725281	-1	8	zinc finger and AT hook domain containing [Source:HGNC Symbol;Acc:19899]
ENSG00000062650	1	9177	AAAGAGACT	C	hippibs	AAAGASAHK	88195013	88281572	-1	10	wings apart-like homolog (Drosophila) [Source:HGNC Symbol;Acc:23293]
ENSG00000078061	1	8465	AAAGAGAAT	C	hippibs	AAAGASAHK	47420516	47431319	1	X	v-raf murine sarcoma 3611 viral oncogene homolog [Source:HGNC Symbol;Acc:646]
ENSG00000078061	1	9224	AAAGAGATG	C	hippibs	AAAGASAHK	47420516	47431319	1	X	v-raf murine sarcoma 3611 viral oncogene homolog [Source:HGNC Symbol;Acc:646]
ENSG00000075856	1	8366	AAAGACAAG	C	hippibs	AAAGASAHK	108915992	108955165	-1	12	squamous cell carcinoma antigen recognized by T cells 3 [Source:HGNC Symbol;Acc:16860]
ENSG00000075945	1	9068	AAAGAGATG	C	hippibs	AAAGASAHK	169890467	170054349	-1	1	kinesin-associated protein 3 [Source:HGNC Symbol;Acc:17060]
ENSG00000071203	1	9636	AAAGAGACT	C	hippibs	AAAGASAHK	60260251	60274893	1	11	membrane-spanning 4-domains, subfamily A, member 12 [Source:HGNC Symbol;Acc:13370]
ENSG00000080200	1	8040	AAAGAGAAG	C	hippibs	AAAGASAHK	97595819	97663810	1	3	beta-gamma crystallin domain containing 3 [Source:HGNC Symbol;Acc:34427]
ENSG00000080200	1	9460	AAAGAGACG	C	hippibs	AAAGASAHK	97595819	97663810	1	3	beta-gamma crystallin domain containing 3 [Source:HGNC Symbol;Acc:34427]
ENSG00000080200	1	9708	AAAGAGACT	C	hippibs	AAAGASAHK	97595819	97663810	1	3	beta-gamma crystallin domain containing 3 [Source:HGNC Symbol;Acc:34427]
ENSG00000078237	1	9018	AAAGAGAAG	C	hippibs	AAAGASAHK	4430359	4469188	1	12	Probable fructose-2,6-bisphosphatase TIGAR (EC 3.1.3.46)(TP53-induced glycolysis and apoptosis regulator) [Source:UniProtKB/Swiss-Prot;Acc:Q9NQ88]
ENSG00000078237	1	9306	AAAGAGAAG	C	hippibs	AAAGASAHK	4430359	4469188	1	12	Probable fructose-2,6-bisphosphatase TIGAR (EC 3.1.3.46)(TP53-induced glycolysis and apoptosis regulator) [Source:UniProtKB/Swiss-Prot;Acc:Q9NQ88]
ENSG00000064419	1	8817	AAAGACACG	C	hippibs	AAAGASAHK	128594948	128695198	-1	7	transportin 3 [Source:HGNC Symbol;Acc:17103]
ENSG00000077935	1	9838	AAAGACAAG	C	hippibs	AAAGASAHK	45739944	45809500	-1	22	structural maintenance of chromosomes 1B [Source:HGNC Symbol;Acc:11112]
ENSG00000067900	1	8626	AAAGACAAG	C	hippibs	AAAGASAHK	18529701	18691812	-1	18	Rho-associated, coiled-coil containing protein kinase 1 [Source:HGNC Symbol;Acc:10251]
ENSG00000066027	1	8875	AAAGAGATT	C	hippibs	AAAGASAHK	212458879	212535200	1	1	protein phosphatase 2, regulatory subunit B', alpha isoform [Source:HGNC Symbol;Acc:9309]
ENSG00000074706	1	8500	AAAGACATT	C	hippibs	AAAGASAHK	154475618	154677900	-1	6	interaction protein for cytohesin exchange factors 1 [Source:HGNC Symbol;Acc:21204]
ENSG00000058272	1	9546	AAAGAGATG	C	hippibs	AAAGASAHK	80167343	80329235	-1	12	protein phosphatase 1, regulatory (inhibitor) subunit 12A [Source:HGNC Symbol;Acc:7618]
ENSG00000076706	1	8672	AAAGACAAG	C	hippibs	AAAGASAHK	119179234	119187840	-1	11	melanoma cell adhesion molecule [Source:HGNC Symbol;Acc:6934]
ENSG00000078596	1	8111	AAAGAGAAG	C	hippibs	AAAGASAHK	78615881	78623164	-1	X	integral membrane protein 2A [Source:HGNC Symbol;Acc:6173]
ENSG00000058729	1	9226	AAAGACATG	C	hippibs	AAAGASAHK	96496571	96518964	-1	5	RIO kinase 2 (yeast) [Source:HGNC Symbol;Acc:18999]
ENSG00000077585	1	8995	AAAGAGAAG	C	hippibs	AAAGASAHK	236305832	236385165	1	1	G protein-coupled receptor 137B [Source:HGNC Symbol;Acc:11862]
ENSG00000066382	1	8538	AAAGACACT	C	hippibs	AAAGASAHK	30406040	30607930	-1	11	metallophosphoesterase domain containing 2 [Source:HGNC Symbol;Acc:1180]
ENSG00000062524	1	8400	AAAGAGACT	C	hippibs	AAAGASAHK	41795836	41806085	-1	15	leukocyte receptor tyrosine kinase [Source:HGNC Symbol;Acc:6721]
ENSG00000079931	1	9210	AAAGAGAAT	C	hippibs	AAAGASAHK	132617194	132722684	-1	6	monooxygenase, DBH-like 1 [Source:HGNC Symbol;Acc:21063]
ENSG00000068781	1	8014	AAAGAGATT	C	hippibs	AAAGASAHK	48757064	49003638	1	2	STON1-GTF2A1L readthrough [Source:HGNC Symbol;Acc:30651]
ENSG00000077327	1	9094	AAAGACAAG	C	hippibs	AAAGASAHK	22634399	22743153	1	10	sperm associated antigen 6 [Source:HGNC Symbol;Acc:11215]
ENSG00000070010	1	8358	AAAGACACG	C	hippibs	AAAGASAHK	19437464	19466738	-1	22	ubiquitin fusion degradation 1 like (yeast) [Source:HGNC Symbol;Acc:12520]
ENSG00000075240	1	9705	AAAGAGACG	C	hippibs	AAAGASAHK	46971909	47075688	1	22	GRAM domain containing 4 [Source:HGNC Symbol;Acc:29113]
ENSG00000064489	1	8517	AAAGAGACT	C	hippibs	AAAGASAHK	19256376	19303400	-1	19	myocyte enhancer factor 2B [Source:HGNC Symbol;Acc:6995]
ENSG00000060709	1	8795	AAAGAGAAG	C	hippibs	AAAGASAHK	130880682	131002410	-1	12	RIMS binding protein 2 [Source:HGNC Symbol;Acc:30339]
ENSG00000066735	1	9261	AAAGACACG	C	hippibs	AAAGASAHK	104605060	104647235	1	14	kinesin family member 26A [Source:HGNC Symbol;Acc:20226]
ENSG00000067992	1	8305	AAAGACATG	C	hippibs	AAAGASAHK	24483338	24557954	1	X	pyruvate dehydrogenase kinase, isozyme 3 [Source:HGNC Symbol;Acc:8811]
ENSG00000067992	1	9536	AAAGAGAAT	C	hippibs	AAAGASAHK	24483338	24557954	1	X	pyruvate dehydrogenase kinase, isozyme 3 [Source:HGNC Symbol;Acc:8811]
ENSG00000074054	1	8609	AAAGACATT	C	hippibs	AAAGASAHK	122095352	122407163	-1	2	cytoplasmic linker associated protein 1 [Source:HGNC Symbol;Acc:17088]
ENSG00000092108	1	9483	AAAGAGATG	C	hippibs	AAAGASAHK	31091521	31209645	1	14	sec1 family domain containing 1 [Source:HGNC Symbol;Acc:20726]
ENSG00000088205	1	9099	AAAGAGATG	C	hippibs	AAAGASAHK	118572226	118589955	1	2	DEAD (Asp-Glu-Ala-Asp) box polypeptide 18 [Source:HGNC Symbol;Acc:2741]
ENSG00000096717	1	9726	AAAGAGAAG	C	hippibs	AAAGASAHK	69644427	69678147	1	10	sirtuin (silent mating type information regulation 2 homolog) 1 (S. cerevisiae) [Source:HGNC Symbol;Acc:14929]
ENSG00000092009	1	8591	AAAGACATT	C	hippibs	AAAGASAHK	24974561	24977471	-1	14	chymase 1, mast cell [Source:HGNC Symbol;Acc:2097]
ENSG00000091128	1	8609	AAAGACAAT	C	hippibs	AAAGASAHK	107663993	107770801	-1	7	laminin, beta 4 [Source:HGNC Symbol;Acc:6491]
ENSG00000091128	1	8946	AAAGACATG	C	hippibs	AAAGASAHK	107663993	107770801	-1	7	laminin, beta 4 [Source:HGNC Symbol;Acc:6491]
ENSG00000090060	1	8116	AAAGAGACT	C	hippibs	AAAGASAHK	96968718	97033425	1	14	poly(A) polymerase alpha [Source:HGNC Symbol;Acc:14981]
ENSG00000083750	1	9697	AAAGACAAT	C	hippibs	AAAGASAHK	55744172	55785207	1	X	Ras-related GTP binding B [Source:HGNC Symbol;Acc:19901]
ENSG00000083750	1	9752	AAAGAGAAG	C	hippibs	AAAGASAHK	55744172	55785207	1	X	Ras-related GTP binding B [Source:HGNC Symbol;Acc:19901]
ENSG00000086015	1	8475	AAAGAGAAG	C	hippibs	AAAGASAHK	46252659	46501896	1	1	microtubule associated serine/threonine kinase 2 [Source:HGNC Symbol;Acc:19035]
ENSG00000083457	1	9460	AAAGAGAAT	C	hippibs	AAAGASAHK	3617923	3704544	-1	17	integrin, alpha E (antigen CD103, human mucosal lymphocyte antigen 1; alpha polypeptide) [Source:HGNC Symbol;Acc:6147]
ENSG00000090539	1	9542	AAAGACAAG	C	hippibs	AAAGASAHK	184097861	184108524	1	3	chordin [Source:HGNC Symbol;Acc:1949]
ENSG00000082212	1	8874	AAAGACACT	C	hippibs	AAAGASAHK	48405419	48474691	1	18	malic enzyme 2, NAD(+)-dependent, mitochondrial [Source:HGNC Symbol;Acc:6984]
ENSG00000091317	1	8107	AAAGAGAAG	C	hippibs	AAAGASAHK	32522804	32544900	-1	3	CKLF-like MARVEL transmembrane domain containing 6 [Source:HGNC Symbol;Acc:19177]
ENSG00000093217	1	9753	AAAGACAAG	C	hippibs	AAAGASAHK	38388251	38462839	1	3	xylulokinase homolog (H. influenzae) [Source:HGNC Symbol;Acc:12839]
ENSG00000084072	1	8305	AAAGACATT	C	hippibs	AAAGASAHK	40157854	40229586	1	1	peptidylprolyl isomerase E (cyclophilin E) [Source:HGNC Symbol;Acc:9258]
ENSG00000085563	1	8326	AAAGACAAT	C	hippibs	AAAGASAHK	87133175	87342611	-1	7	ATP-binding cassette, sub-family B (MDR/TAP), member 1 [Source:HGNC Symbol;Acc:40]
ENSG00000087086	1	8437	AAAGACACG	C	hippibs	AAAGASAHK	49468566	49470135	1	19	ferritin, light polypeptide [Source:HGNC Symbol;Acc:3999]
ENSG00000092200	1	9116	AAAGAGATG	C	hippibs	AAAGASAHK	21756136	21819458	1	14	retinitis pigmentosa GTPase regulator interacting protein 1 [Source:HGNC Symbol;Acc:13436]
ENSG00000081853	1	8779	AAAGAGATT	C	hippibs	AAAGASAHK	140723601	140892546	1	5	protocadherin gamma subfamily C, 5 [Source:HGNC Symbol;Acc:8718]
ENSG00000094796	1	9916	AAAGACATT	C	hippibs	AAAGASAHK	39549976	39553844	-1	17	keratin 31 [Source:HGNC Symbol;Acc:6448]
ENSG00000088451	1	8895	AAAGACAAT	C	hippibs	AAAGASAHK	95226308	95248511	-1	13	TDP-glucose 4,6-dehydratase [Source:HGNC Symbol;Acc:20324]
ENSG00000082397	1	8499	AAAGACAAT	C	hippibs	AAAGASAHK	5392383	5544241	-1	18	erythrocyte membrane protein band 4.1-like 3 [Source:HGNC Symbol;Acc:3380]
ENSG00000099977	1	9743	AAAGAGAAG	C	hippibs	AAAGASAHK	24313554	24322660	-1	22	D-dopachrome tautomerase [Source:HGNC Symbol;Acc:2732]
ENSG00000091138	1	8678	AAAGAGATG	C	hippibs	AAAGASAHK	107405912	107443678	-1	7	solute carrier family 26, member 3 [Source:HGNC Symbol;Acc:3018]
ENSG00000090659	1	8183	AAAGAGATG	C	hippibs	AAAGASAHK	7804879	7812464	-1	19	CD209 molecule [Source:HGNC Symbol;Acc:1641]
ENSG00000085449	1	9615	AAAGACACT	C	hippibs	AAAGASAHK	224720433	224810104	-1	2	WD repeat and FYVE domain containing 1 [Source:HGNC Symbol;Acc:20451]
ENSG00000096264	1	8841	AAAGAGAAG	C	hippibs	AAAGASAHK	41303393	41318625	1	6	natural cytotoxicity triggering receptor 2 [Source:HGNC Symbol;Acc:6732]
ENSG00000092929	1	8900	AAAGAGAAT	C	hippibs	AAAGASAHK	73823310	73840798	-1	17	unc-13 homolog D (C. elegans) [Source:HGNC Symbol;Acc:23147]
ENSG00000095970	1	8511	AAAGAGACT	C	hippibs	AAAGASAHK	41126245	41130924	-1	6	triggering receptor expressed on myeloid cells 2 [Source:HGNC Symbol;Acc:17761]
ENSG00000088832	1	9277	AAAGAGAAG	C	hippibs	AAAGASAHK	1349622	1373806	-1	20	FK506 binding protein 1A, 12kDa [Source:HGNC Symbol;Acc:3711]
ENSG00000081800	1	8898	AAAGAGAAT	C	hippibs	AAAGASAHK	122753585	122840040	-1	7	solute carrier family 13 (sodium/sulfate symporters), member 1 [Source:HGNC Symbol;Acc:10916]
ENSG00000081800	1	9042	AAAGACAAG	C	hippibs	AAAGASAHK	122753585	122840040	-1	7	solute carrier family 13 (sodium/sulfate symporters), member 1 [Source:HGNC Symbol;Acc:10916]
ENSG00000099194	1	8797	AAAGACATG	C	hippibs	AAAGASAHK	102106877	102124591	1	10	stearoyl-CoA desaturase (delta-9-desaturase) [Source:HGNC Symbol;Acc:10571]
ENSG00000100206	1	8527	AAAGACAAT	C	hippibs	AAAGASAHK	38914954	38966291	-1	22	DMC1 dosage suppressor of mck1 homolog, meiosis-specific homologous recombination (yeast) [Source:HGNC Symbol;Acc:2927]
ENSG00000100206	1	9545	AAAGAGAAG	C	hippibs	AAAGASAHK	38914954	38966291	-1	22	DMC1 dosage suppressor of mck1 homolog, meiosis-specific homologous recombination (yeast) [Source:HGNC Symbol;Acc:2927]
ENSG00000088766	1	8160	AAAGACAAT	C	hippibs	AAAGASAHK	5986736	6020699	1	20	cardiolipin synthase 1 [Source:HGNC Symbol;Acc:16148]
ENSG00000088766	1	9453	AAAGACAAT	C	hippibs	AAAGASAHK	5986736	6020699	1	20	cardiolipin synthase 1 [Source:HGNC Symbol;Acc:16148]
ENSG00000099250	1	9038	AAAGACAAG	C	hippibs	AAAGASAHK	33466420	33625190	-1	10	neuropilin 1 [Source:HGNC Symbol;Acc:8004]
ENSG00000086827	1	8719	AAAGACACT	C	hippibs	AAAGASAHK	113603913	113644425	-1	11	ZW10, kinetochore associated, homolog (Drosophila) [Source:HGNC Symbol;Acc:13194]
ENSG00000085382	1	9498	AAAGACAAG	C	hippibs	AAAGASAHK	105175968	105308174	-1	6	HECT domain and ankyrin repeat containing, E3 ubiquitin protein ligase 1 [Source:HGNC Symbol;Acc:21033]
ENSG00000088247	1	8755	AAAGAGATG	C	hippibs	AAAGASAHK	6413121	6424822	-1	19	KH-type splicing regulatory protein [Source:HGNC Symbol;Acc:6316]
ENSG00000082701	1	8341	AAAGAGATG	C	hippibs	AAAGASAHK	119540170	119813264	-1	3	glycogen synthase kinase 3 beta [Source:HGNC Symbol;Acc:4617]
ENSG00000091129	1	8653	AAAGAGATG	C	hippibs	AAAGASAHK	107788082	108097161	-1	7	neuronal cell adhesion molecule [Source:HGNC Symbol;Acc:7994]
ENSG00000088930	1	9641	AAAGACATT	C	hippibs	AAAGASAHK	21283942	21370463	1	20	5'-3' exoribonuclease 2 [Source:HGNC Symbol;Acc:12836]
ENSG00000091664	1	8752	AAAGAGATT	C	hippibs	AAAGASAHK	22359667	22401044	1	11	solute carrier family 17 (sodium-dependent inorganic phosphate cotransporter), member 6 [Source:HGNC Symbol;Acc:16703]
ENSG00000083812	1	8958	AAAGACACT	C	hippibs	AAAGASAHK	58978463	58984765	1	19	zinc finger protein 324 [Source:HGNC Symbol;Acc:14096]
ENSG00000085377	1	8964	AAAGAGACG	C	hippibs	AAAGASAHK	105725440	105850959	-1	6	prolyl endopeptidase [Source:HGNC Symbol;Acc:9358]
ENSG00000081985	1	9153	AAAGACAAT	C	hippibs	AAAGASAHK	67773047	67862583	1	1	interleukin 12 receptor, beta 2 [Source:HGNC Symbol;Acc:5972]
ENSG00000090263	1	9262	AAAGACAAG	C	hippibs	AAAGASAHK	140705854	140715028	-1	7	mitochondrial ribosomal protein S33 [Source:HGNC Symbol;Acc:16634]
ENSG00000092470	1	9180	AAAGAGAAT	C	hippibs	AAAGASAHK	44119161	44160617	1	15	WD repeat domain 76 [Source:HGNC Symbol;Acc:25773]
ENSG00000087266	1	9559	AAAGACAAG	C	hippibs	AAAGASAHK	2794750	2842823	1	4	SH3-domain binding protein 2 [Source:HGNC Symbol;Acc:10825]
ENSG00000088899	1	8373	AAAGACAAG	C	hippibs	AAAGASAHK	3143263	3154192	-1	20	Uncharacterized protein KIAA0552 [Source:UniProtKB/Swiss-Prot;Acc:O60299]
ENSG00000089289	1	8365	AAAGACATG	C	hippibs	AAAGASAHK	69353299	69386174	1	X	immunoglobulin (CD79A) binding protein 1 [Source:HGNC Symbol;Acc:5461]
ENSG00000100299	1	8151	AAAGACAAG	C	hippibs	AAAGASAHK	51063446	51066607	-1	22	arylsulfatase A [Source:HGNC Symbol;Acc:713]
ENSG00000089558	1	9434	AAAGACATG	C	hippibs	AAAGASAHK	40308913	40333296	-1	17	potassium voltage-gated channel, subfamily H (eag-related), member 4 [Source:HGNC Symbol;Acc:6253]
ENSG00000091136	1	8504	AAAGACATT	C	hippibs	AAAGASAHK	107564244	107643804	-1	7	laminin, beta 1 [Source:HGNC Symbol;Acc:6486]
ENSG00000099219	1	8860	AAAGACAAT	C	hippibs	AAAGASAHK	5765076	5833117	-1	9	endoplasmic reticulum metallopeptidase 1 [Source:HGNC Symbol;Acc:23703]
ENSG00000084207	1	8785	AAAGACATG	C	hippibs	AAAGASAHK	67351066	67354131	1	11	glutathione S-transferase pi 1 [Source:HGNC Symbol;Acc:4638]
ENSG00000084764	1	9620	AAAGAGAAG	C	hippibs	AAAGASAHK	27193480	27250064	1	2	microtubule-associated protein, RP/EB family, member 3 [Source:HGNC Symbol;Acc:6892]
ENSG00000096696	1	9369	AAAGAGATT	C	hippibs	AAAGASAHK	7541870	7586946	1	6	desmoplakin [Source:HGNC Symbol;Acc:3052]
ENSG00000100055	1	9209	AAAGAGATG	C	hippibs	AAAGASAHK	37678068	37711389	1	22	cytohesin 4 [Source:HGNC Symbol;Acc:9505]
ENSG00000099721	1	9003	AAAGAGATT	C	hippibs	AAAGASAHK	6733959	6742068	-1	Y	amelogenin, Y-linked [Source:HGNC Symbol;Acc:462]
ENSG00000085274	1	9378	AAAGACATG	C	hippibs	AAAGASAHK	169490853	169505333	1	3	myoneurin [Source:HGNC Symbol;Acc:14955]
ENSG00000081237	1	8011	AAAGACAAG	C	hippibs	AAAGASAHK	198607801	198726545	1	1	protein tyrosine phosphatase, receptor type, C [Source:HGNC Symbol;Acc:9666]
ENSG00000081237	1	8831	AAAGAGAAT	C	hippibs	AAAGASAHK	198607801	198726545	1	1	protein tyrosine phosphatase, receptor type, C [Source:HGNC Symbol;Acc:9666]
ENSG00000083720	1	9132	AAAGACAAG	C	hippibs	AAAGASAHK	41730167	41870603	-1	5	3-oxoacid CoA transferase 1 [Source:HGNC Symbol;Acc:8527]
ENSG00000084093	1	8704	AAAGAGAAG	C	hippibs	AAAGASAHK	57774075	57802010	1	4	RE1-silencing transcription factor [Source:HGNC Symbol;Acc:9966]
ENSG00000091656	1	9964	AAAGACATG	C	hippibs	AAAGASAHK	77593523	77779521	1	8	zinc finger homeobox 4 [Source:HGNC Symbol;Acc:30939]
ENSG00000092847	1	9295	AAAGAGATT	C	hippibs	AAAGASAHK	36335409	36389900	1	1	eukaryotic translation initiation factor 2C, 1 [Source:HGNC Symbol;Acc:3262]
ENSG00000087008	1	8617	AAAGACACT	C	hippibs	AAAGASAHK	8368011	8442452	-1	4	acyl-Coenzyme A oxidase 3, pristanoyl [Source:HGNC Symbol;Acc:121]
ENSG00000086598	1	9461	AAAGAGACT	C	hippibs	AAAGASAHK	124069076	124082681	1	12	transmembrane emp24 domain trafficking protein 2 [Source:HGNC Symbol;Acc:16996]
ENSG00000095794	1	9350	AAAGAGATG	C	hippibs	AAAGASAHK	35415719	35501886	1	10	cAMP responsive element modulator [Source:HGNC Symbol;Acc:2352]
ENSG00000095261	1	8543	AAAGACAAG	C	hippibs	AAAGASAHK	123577774	123605206	-1	9	proteasome (prosome, macropain) 26S subunit, non-ATPase, 5 [Source:HGNC Symbol;Acc:9563]
ENSG00000082438	1	8967	AAAGAGAAT	C	hippibs	AAAGASAHK	165510134	165700189	-1	2	COBL-like 1 [Source:HGNC Symbol;Acc:23571]
ENSG00000090686	1	8059	AAAGACATG	C	hippibs	AAAGASAHK	22004791	22110099	-1	1	ubiquitin specific peptidase 48 [Source:HGNC Symbol;Acc:18533]
ENSG00000093134	1	8282	AAAGACATT	C	hippibs	AAAGASAHK	133043923	133055904	-1	6	vanin 3 [Source:HGNC Symbol;Acc:16431]
ENSG00000090402	1	9538	AAAGACAAG	C	hippibs	AAAGASAHK	164696686	164796283	-1	3	sucrase-isomaltase (alpha-glucosidase) [Source:HGNC Symbol;Acc:10856]
ENSG00000086061	1	9629	AAAGAGAAG	C	hippibs	AAAGASAHK	33025209	33039905	1	9	DnaJ (Hsp40) homolog, subfamily A, member 1 [Source:HGNC Symbol;Acc:5229]
ENSG00000082515	1	9336	AAAGAGATT	C	hippibs	AAAGASAHK	154320630	154348970	1	5	mitochondrial ribosomal protein L22 [Source:HGNC Symbol;Acc:14480]
ENSG00000091106	1	9952	AAAGACATG	C	hippibs	AAAGASAHK	32449522	32490923	-1	2	NLR family, CARD domain containing 4 [Source:HGNC Symbol;Acc:16412]
ENSG00000083844	1	8968	AAAGAGATT	C	hippibs	AAAGASAHK	57702869	57734212	1	19	zinc finger protein 264 [Source:HGNC Symbol;Acc:13057]
ENSG00000092096	1	9878	AAAGAGACG	C	hippibs	AAAGASAHK	23815512	23822121	-1	14	solute carrier family 22, member 17 [Source:HGNC Symbol;Acc:23095]
ENSG00000088881	1	8674	AAAGAGACT	C	hippibs	AAAGASAHK	2673480	2740754	1	20	early B-cell factor 4 [Source:HGNC Symbol;Acc:29278]
ENSG00000091831	1	9095	AAAGACAAT	C	hippibs	AAAGASAHK	151977826	152450754	1	6	estrogen receptor 1 [Source:HGNC Symbol;Acc:3467]
ENSG00000100292	1	8837	AAAGAGACT	C	hippibs	AAAGASAHK	35776354	35790207	1	22	heme oxygenase (decycling) 1 [Source:HGNC Symbol;Acc:5013]
ENSG00000089682	1	9420	AAAGACATT	C	hippibs	AAAGASAHK	106307650	106362053	-1	X	RNA binding motif protein 41 [Source:HGNC Symbol;Acc:25617]
ENSG00000082497	1	9585	AAAGACAAG	C	hippibs	AAAGASAHK	210406144	210419976	1	1	SERTA domain containing 4 [Source:HGNC Symbol;Acc:25236]
ENSG00000083782	1	8994	AAAGACATT	C	hippibs	AAAGASAHK	91357460	91398803	-1	12	epiphycan [Source:HGNC Symbol;Acc:3053]
ENSG00000090061	1	8561	AAAGACAAG	C	hippibs	AAAGASAHK	99947739	99977851	1	14	cyclin K [Source:HGNC Symbol;Acc:1596]
ENSG00000094963	1	9920	AAAGACATT	C	hippibs	AAAGASAHK	171154347	171181822	1	1	flavin containing monooxygenase 2 (non-functional) [Source:HGNC Symbol;Acc:3770]
ENSG00000100304	1	8965	AAAGAGAAT	C	hippibs	AAAGASAHK	43562628	43583139	-1	22	tubulin tyrosine ligase-like family, member 12 [Source:HGNC Symbol;Acc:28974]
ENSG00000099389	1	8264	AAAGACAAT	C	hippibs	AAAGASAHK	26084052	26094677	-1	20	Putative nuclear receptor corepressor 1-like protein C20orf191 [Source:UniProtKB/Swiss-Prot;Acc:Q9H4R4]
ENSG00000099389	1	9570	AAAGACAAT	C	hippibs	AAAGASAHK	26084052	26094677	-1	20	Putative nuclear receptor corepressor 1-like protein C20orf191 [Source:UniProtKB/Swiss-Prot;Acc:Q9H4R4]
ENSG00000092345	1	9921	AAAGACATT	C	hippibs	AAAGASAHK	16628299	16711813	-1	3	deleted in azoospermia-like [Source:HGNC Symbol;Acc:2685]
ENSG00000089876	1	9187	AAAGAGATT	C	hippibs	AAAGASAHK	127524906	127585005	-1	10	DEAH (Asp-Glu-Ala-His) box polypeptide 32 [Source:HGNC Symbol;Acc:16717]
ENSG00000089163	1	8465	AAAGACACT	C	hippibs	AAAGASAHK	120740163	120751047	1	12	sirtuin (silent mating type information regulation 2 homolog) 4 (S. cerevisiae) [Source:HGNC Symbol;Acc:14932]
ENSG00000085832	1	8421	AAAGAGATT	C	hippibs	AAAGASAHK	51819935	51985000	-1	1	epidermal growth factor receptor pathway substrate 15 [Source:HGNC Symbol;Acc:3419]
ENSG00000087502	1	8767	AAAGAGATG	C	hippibs	AAAGASAHK	29493601	29534143	-1	12	ERGIC and golgi 2 [Source:HGNC Symbol;Acc:30208]
ENSG00000100284	1	8838	AAAGACATG	C	hippibs	AAAGASAHK	35695268	35743985	1	22	target of myb1 (chicken) [Source:HGNC Symbol;Acc:11982]
ENSG00000100101	1	8543	AAAGAGATT	C	hippibs	AAAGASAHK	38077680	38170137	1	22	nucleolar protein 12 [Source:HGNC Symbol;Acc:28585]
ENSG00000088448	1	8259	AAAGAGATT	C	hippibs	AAAGASAHK	111530887	111567416	-1	13	ankyrin repeat domain 10 [Source:HGNC Symbol;Acc:20265]
ENSG00000100228	1	9231	AAAGACATT	C	hippibs	AAAGASAHK	23487513	23506537	1	22	RAB36, member RAS oncogene family [Source:HGNC Symbol;Acc:9775]
ENSG00000095739	1	8879	AAAGACAAT	C	hippibs	AAAGASAHK	28966271	28971868	1	10	BMP and activin membrane-bound inhibitor homolog (Xenopus laevis) [Source:HGNC Symbol;Acc:30251]
ENSG00000082068	1	8582	AAAGAGATT	C	hippibs	AAAGASAHK	37379390	37752772	1	5	WD repeat domain 70 [Source:HGNC Symbol;Acc:25495]
ENSG00000090432	1	8345	AAAGAGATT	C	hippibs	AAAGASAHK	20825943	20834654	-1	1	mitochondrial E3 ubiquitin ligase 1 [Source:HGNC Symbol;Acc:25762]
ENSG00000090269	1	8909	AAAGAGACT	C	hippibs	AAAGASAHK	141627157	141646807	-1	7	C-type lectin domain family 5, member A [Source:HGNC Symbol;Acc:2054]
ENSG00000094841	1	8820	AAAGACATG	C	hippibs	AAAGASAHK	74493923	74524435	1	X	uracil phosphoribosyltransferase (FUR1) homolog (S. cerevisiae) [Source:HGNC Symbol;Acc:28334]
ENSG00000100225	1	9086	AAAGACATT	C	hippibs	AAAGASAHK	32870663	32894818	1	22	F-box protein 7 [Source:HGNC Symbol;Acc:13586]
ENSG00000086205	1	8745	AAAGAGATG	C	hippibs	AAAGASAHK	49168188	49230222	-1	11	folate hydrolase (prostate-specific membrane antigen) 1 [Source:HGNC Symbol;Acc:3788]
ENSG00000088782	1	8797	AAAGACAAG	C	hippibs	AAAGASAHK	138111	139804	1	20	defensin, beta 127 [Source:HGNC Symbol;Acc:16206]
ENSG00000091483	1	8625	AAAGAGATG	C	hippibs	AAAGASAHK	241660903	241683061	-1	1	fumarate hydratase [Source:HGNC Symbol;Acc:3700]
ENSG00000081026	1	8505	AAAGAGATG	C	hippibs	AAAGASAHK	113933371	114228545	1	1	membrane associated guanylate kinase, WW and PDZ domain containing 3 [Source:HGNC Symbol;Acc:29647]
ENSG00000081770	1	8251	AAAGAGAAG	C	hippibs	AAAGASAHK	70264310	70320514	-1	5	NLR family, apoptosis inhibitory protein [Source:HGNC Symbol;Acc:7634]
ENSG00000096150	1	8651	AAAGACAAG	C	hippibs	AAAGASAHK	33168626	33173129	1	HSCHR6_MHC_QBL	40S ribosomal protein S18 (Ke-3)(Ke3) [Source:UniProtKB/Swiss-Prot;Acc:P62269]
ENSG00000092978	1	9844	AAAGAGAAT	C	hippibs	AAAGASAHK	217600334	217804424	-1	1	G patch domain containing 2 [Source:HGNC Symbol;Acc:25499]
ENSG00000085788	1	8421	AAAGAGAAT	C	hippibs	AAAGASAHK	38089107	38120279	1	8	DDHD domain containing 2 [Source:HGNC Symbol;Acc:29106]
ENSG00000099985	1	9350	AAAGACAAG	C	hippibs	AAAGASAHK	30658818	30662829	-1	22	oncostatin M [Source:HGNC Symbol;Acc:8506]
ENSG00000092068	1	9967	AAAGAGAAG	C	hippibs	AAAGASAHK	23594504	23652850	-1	14	solute carrier family 7 (cationic amino acid transporter, y+ system), member 8 [Source:HGNC Symbol;Acc:11066]
ENSG00000084674	1	9878	AAAGAGAAG	C	hippibs	AAAGASAHK	21224301	21266945	-1	2	apolipoprotein B (including Ag(x) antigen) [Source:HGNC Symbol;Acc:603]
ENSG00000087191	1	8189	AAAGAGAAG	C	hippibs	AAAGASAHK	61904810	61909386	1	17	proteasome (prosome, macropain) 26S subunit, ATPase, 5 [Source:HGNC Symbol;Acc:9552]
ENSG00000092020	1	9136	AAAGAGATT	C	hippibs	AAAGASAHK	35554673	35591519	-1	14	protein phosphatase 2 (formerly 2A), regulatory subunit B'', gamma [Source:HGNC Symbol;Acc:17485]
ENSG00000099246	1	8189	AAAGAGATT	C	hippibs	AAAGASAHK	27793197	27829092	1	10	RAB18, member RAS oncogene family [Source:HGNC Symbol;Acc:14244]
ENSG00000100450	1	8196	AAAGACAAT	C	hippibs	AAAGASAHK	25075688	25078864	-1	14	granzyme H (cathepsin G-like 2, protein h-CCPX) [Source:HGNC Symbol;Acc:4710]
ENSG00000100968	1	9939	AAAGAGAAG	C	hippibs	AAAGASAHK	24834879	24848810	1	14	nuclear factor of activated T-cells, cytoplasmic, calcineurin-dependent 4 [Source:HGNC Symbol;Acc:7778]
ENSG00000104059	1	8751	AAAGACACG	C	hippibs	AAAGASAHK	29412455	29862927	-1	15	family with sequence similarity 189, member A1 [Source:HGNC Symbol;Acc:29075]
ENSG00000105856	1	8820	AAAGAGAAG	C	hippibs	AAAGASAHK	106809406	106842974	1	7	HMG-box transcription factor 1 [Source:HGNC Symbol;Acc:23200]
ENSG00000105287	1	9273	AAAGACACG	C	hippibs	AAAGASAHK	47177574	47220384	-1	19	protein kinase D2 [Source:HGNC Symbol;Acc:17293]
ENSG00000101892	1	8779	AAAGAGAAG	C	hippibs	AAAGASAHK	119495967	119516226	1	X	ATPase, (Na+)/K+ transporting, beta 4 polypeptide [Source:HGNC Symbol;Acc:808]
ENSG00000101892	1	9747	AAAGACAAG	C	hippibs	AAAGASAHK	119495967	119516226	1	X	ATPase, (Na+)/K+ transporting, beta 4 polypeptide [Source:HGNC Symbol;Acc:808]
ENSG00000106809	1	8102	AAAGACACG	C	hippibs	AAAGASAHK	95146249	95166978	-1	9	osteoglycin [Source:HGNC Symbol;Acc:8126]
ENSG00000101448	1	8431	AAAGACATT	C	hippibs	AAAGASAHK	44165625	44176391	-1	20	serine peptidase inhibitor-like, with Kunitz and WAP domains 1 (eppin) [Source:HGNC Symbol;Acc:15932]
ENSG00000101448	1	9168	AAAGAGAAG	C	hippibs	AAAGASAHK	44165625	44176391	-1	20	serine peptidase inhibitor-like, with Kunitz and WAP domains 1 (eppin) [Source:HGNC Symbol;Acc:15932]
ENSG00000106541	1	8441	AAAGAGATG	C	hippibs	AAAGASAHK	16831435	16873057	-1	7	anterior gradient homolog 2 (Xenopus laevis) [Source:HGNC Symbol;Acc:328]
ENSG00000106541	1	9060	AAAGAGACT	C	hippibs	AAAGASAHK	16831435	16873057	-1	7	anterior gradient homolog 2 (Xenopus laevis) [Source:HGNC Symbol;Acc:328]
ENSG00000100592	1	8844	AAAGACACT	C	hippibs	AAAGASAHK	59655399	59838123	1	14	dishevelled associated activator of morphogenesis 1 [Source:HGNC Symbol;Acc:18142]
ENSG00000102981	1	8480	AAAGAGAAG	C	hippibs	AAAGASAHK	67694851	67696680	1	16	par-6 partitioning defective 6 homolog alpha (C. elegans) [Source:HGNC Symbol;Acc:15943]
ENSG00000103126	1	8217	AAAGACATG	C	hippibs	AAAGASAHK	337440	402673	-1	16	axin 1 [Source:HGNC Symbol;Acc:903]
ENSG00000105053	1	9674	AAAGAGAAT	C	hippibs	AAAGASAHK	50479726	50528805	-1	19	vaccinia related kinase 3 [Source:HGNC Symbol;Acc:18996]
ENSG00000101150	1	9471	AAAGACACG	C	hippibs	AAAGASAHK	62489087	62522898	1	20	tumor protein D52-like 2 [Source:HGNC Symbol;Acc:12007]
ENSG00000106546	1	8448	AAAGAGAAG	C	hippibs	AAAGASAHK	17338246	17385776	1	7	aryl hydrocarbon receptor [Source:HGNC Symbol;Acc:348]
ENSG00000102962	1	9855	AAAGAGAAT	C	hippibs	AAAGASAHK	57392684	57400102	1	16	chemokine (C-C motif) ligand 22 [Source:HGNC Symbol;Acc:10621]
ENSG00000104047	1	8992	AAAGAGATT	C	hippibs	AAAGASAHK	49913226	49937337	1	15	DTW domain containing 1 [Source:HGNC Symbol;Acc:30926]
ENSG00000104219	1	8901	AAAGAGATG	C	hippibs	AAAGASAHK	17013836	17080241	1	8	zinc finger, DHHC-type containing 2 [Source:HGNC Symbol;Acc:18469]
ENSG00000106025	1	8020	AAAGAGAAG	C	hippibs	AAAGASAHK	120427376	120498456	-1	7	tetraspanin 12 [Source:HGNC Symbol;Acc:21641]
ENSG00000103227	1	9018	AAAGAGAAG	C	hippibs	AAAGASAHK	903638	1020984	-1	16	lipase maturation factor 1 [Source:HGNC Symbol;Acc:14154]
ENSG00000106459	1	8848	AAAGACATT	C	hippibs	AAAGASAHK	129251555	129396922	1	7	nuclear respiratory factor 1 [Source:HGNC Symbol;Acc:7996]
ENSG00000101336	1	8510	AAAGAGAAG	C	hippibs	AAAGASAHK	30640000	30689659	1	20	hemopoietic cell kinase [Source:HGNC Symbol;Acc:4840]
ENSG00000104611	1	8167	AAAGAGAAG	C	hippibs	AAAGASAHK	19171128	19253729	1	8	SH2 domain containing 4A [Source:HGNC Symbol;Acc:26102]
ENSG00000101076	1	8864	AAAGAGACT	C	hippibs	AAAGASAHK	42984340	43060030	1	20	hepatocyte nuclear factor 4, alpha [Source:HGNC Symbol;Acc:5024]
ENSG00000106799	1	8358	AAAGACATT	C	hippibs	AAAGASAHK	101867412	101916585	1	9	transforming growth factor, beta receptor 1 [Source:HGNC Symbol;Acc:11772]
ENSG00000106799	1	9639	AAAGAGACT	C	hippibs	AAAGASAHK	101867412	101916585	1	9	transforming growth factor, beta receptor 1 [Source:HGNC Symbol;Acc:11772]
ENSG00000105849	1	9435	AAAGAGAAT	C	hippibs	AAAGASAHK	19735085	19748710	-1	7	TWIST neighbor [Source:HGNC Symbol;Acc:18027]
ENSG00000103707	1	8327	AAAGACAAG	C	hippibs	AAAGASAHK	65293851	65321977	-1	15	mitochondrial methionyl-tRNA formyltransferase [Source:HGNC Symbol;Acc:29666]
ENSG00000102974	1	9312	AAAGACAAG	C	hippibs	AAAGASAHK	67596310	67673086	1	16	CCCTC-binding factor (zinc finger protein) [Source:HGNC Symbol;Acc:13723]
ENSG00000103485	1	9006	AAAGACAAT	C	hippibs	AAAGASAHK	29674600	29709325	1	16	quinolinate phosphoribosyltransferase [Source:HGNC Symbol;Acc:9755]
ENSG00000105507	1	9214	AAAGAGATG	C	hippibs	AAAGASAHK	48533211	48547304	-1	19	calcium binding protein 5 [Source:HGNC Symbol;Acc:13714]
ENSG00000106819	1	8132	AAAGAGAAT	C	hippibs	AAAGASAHK	95218487	95244788	-1	9	asporin [Source:HGNC Symbol;Acc:14872]
ENSG00000100987	1	8745	AAAGACAAT	C	hippibs	AAAGASAHK	25052120	25062996	-1	20	visual system homeobox 1 [Source:HGNC Symbol;Acc:12723]
ENSG00000106701	1	9552	AAAGAGAAT	C	hippibs	AAAGASAHK	108210077	108314714	1	9	fibronectin type III and SPRY domain containing 1-like [Source:HGNC Symbol;Acc:13753]
ENSG00000104915	1	9437	AAAGAGATT	C	hippibs	AAAGASAHK	13254903	13261052	-1	19	syntaxin 10 [Source:HGNC Symbol;Acc:11428]
ENSG00000104804	1	9086	AAAGAGACG	C	hippibs	AAAGASAHK	49384229	49401990	-1	19	tubby like protein 2 [Source:HGNC Symbol;Acc:12424]
ENSG00000105695	1	9750	AAAGAGATT	C	hippibs	AAAGASAHK	35783028	35804707	1	19	myelin associated glycoprotein [Source:HGNC Symbol;Acc:6783]
ENSG00000101337	1	8318	AAAGAGATT	C	hippibs	AAAGASAHK	30697309	30755061	1	20	transmembrane 9 superfamily protein member 4 [Source:HGNC Symbol;Acc:30797]
ENSG00000101052	1	8704	AAAGAGAAT	C	hippibs	AAAGASAHK	42219571	42275936	1	20	intraflagellar transport 52 homolog (Chlamydomonas) [Source:HGNC Symbol;Acc:15901]
ENSG00000101868	1	9008	AAAGACATT	C	hippibs	AAAGASAHK	24712036	25015103	1	X	polymerase (DNA directed), alpha 1, catalytic subunit [Source:HGNC Symbol;Acc:9173]
ENSG00000100445	1	9161	AAAGAGAAG	C	hippibs	AAAGASAHK	24908974	24912007	-1	14	short chain dehydrogenase/reductase family 39U, member 1 [Source:HGNC Symbol;Acc:20275]
ENSG00000104825	1	9061	AAAGAGAAG	C	hippibs	AAAGASAHK	39390615	39399531	1	19	nuclear factor of kappa light polypeptide gene enhancer in B-cells inhibitor, beta [Source:HGNC Symbol;Acc:7798]
ENSG00000103035	1	9181	AAAGACAAG	C	hippibs	AAAGASAHK	74330673	74344205	1	16	proteasome (prosome, macropain) 26S subunit, non-ATPase, 7 [Source:HGNC Symbol;Acc:9565]
ENSG00000101544	1	8100	AAAGAGATG	C	hippibs	AAAGASAHK	77866915	77898226	1	18	ADNP homeobox 2 [Source:HGNC Symbol;Acc:23803]
ENSG00000104299	1	9461	AAAGAGACT	C	hippibs	AAAGASAHK	28625182	28747698	-1	8	integrator complex subunit 9 [Source:HGNC Symbol;Acc:25592]
ENSG00000102935	1	9049	AAAGAGATT	C	hippibs	AAAGASAHK	49524522	49860918	-1	16	zinc finger protein 423 [Source:HGNC Symbol;Acc:16762]
ENSG00000105954	1	9100	AAAGAGATT	C	hippibs	AAAGASAHK	25264189	25268105	-1	7	neuropeptide VF precursor [Source:HGNC Symbol;Acc:13782]
ENSG00000103544	1	8771	AAAGAGAAT	C	hippibs	AAAGASAHK	19566785	19712442	1	16	UPF0505 protein C16orf62 (Esophageal cancer-associated protein) [Source:UniProtKB/Swiss-Prot;Acc:Q7Z3J2]
ENSG00000102048	1	9078	AAAGACATG	C	hippibs	AAAGASAHK	15252900	15288281	-1	X	ankyrin repeat and SOCS box-containing 9 [Source:HGNC Symbol;Acc:17184]
ENSG00000101236	1	8746	AAAGACAAG	C	hippibs	AAAGASAHK	3912068	3996229	-1	20	ring finger protein 24 [Source:HGNC Symbol;Acc:13779]
ENSG00000100916	1	9598	AAAGACATT	C	hippibs	AAAGASAHK	36295597	36341168	1	14	breast cancer metastasis-suppressor 1-like [Source:HGNC Symbol;Acc:20512]
ENSG00000105464	1	8282	AAAGAGACT	C	hippibs	AAAGASAHK	48898132	48948187	1	19	glutamate receptor, ionotropic, N-methyl D-aspartate 2D [Source:HGNC Symbol;Acc:4588]
ENSG00000101608	1	8553	AAAGAGAAG	C	hippibs	AAAGASAHK	3247528	3256234	1	18	myosin, light chain 12A, regulatory, non-sarcomeric [Source:HGNC Symbol;Acc:16701]
ENSG00000100351	1	9098	AAAGAGATG	C	hippibs	AAAGASAHK	40297086	40369725	1	22	GRB2-related adaptor protein 2 [Source:HGNC Symbol;Acc:4563]
ENSG00000106086	1	9810	AAAGAGAAG	C	hippibs	AAAGASAHK	30067020	30170096	1	7	pleckstrin homology domain containing, family A (phosphoinositide binding specific) member 8 [Source:HGNC Symbol;Acc:30037]
ENSG00000104549	1	9037	AAAGACACT	C	hippibs	AAAGASAHK	126010720	126034525	1	8	squalene epoxidase [Source:HGNC Symbol;Acc:11279]
ENSG00000105778	1	9730	AAAGAGAAG	C	hippibs	AAAGASAHK	32535038	33078516	1	7	AVL9 homolog (S. cerevisiase) [Source:HGNC Symbol;Acc:28994]
ENSG00000105778	1	9742	AAAGAGAAG	C	hippibs	AAAGASAHK	32535038	33078516	1	7	AVL9 homolog (S. cerevisiase) [Source:HGNC Symbol;Acc:28994]
ENSG00000100644	1	8769	AAAGAGACG	C	hippibs	AAAGASAHK	62162119	62214976	1	14	hypoxia inducible factor 1, alpha subunit (basic helix-loop-helix transcription factor) [Source:HGNC Symbol;Acc:4910]
ENSG00000104643	1	9833	AAAGACAAG	C	hippibs	AAAGASAHK	11141984	11185670	1	8	myotubularin related protein 9 [Source:HGNC Symbol;Acc:14596]
ENSG00000106479	1	8430	AAAGAGAAT	C	hippibs	AAAGASAHK	149535456	149564568	1	7	zinc finger protein 862 [Source:HGNC Symbol;Acc:34519]
ENSG00000106479	1	8446	AAAGACATG	C	hippibs	AAAGASAHK	149535456	149564568	1	7	zinc finger protein 862 [Source:HGNC Symbol;Acc:34519]
ENSG00000104938	1	8990	AAAGAGAAG	C	hippibs	AAAGASAHK	7828035	7834490	1	19	C-type lectin domain family 4, member M [Source:HGNC Symbol;Acc:13523]
ENSG00000101577	1	8253	AAAGACACT	C	hippibs	AAAGASAHK	2916992	3013313	-1	18	lipin 2 [Source:HGNC Symbol;Acc:14450]
ENSG00000103657	1	9421	AAAGACATG	C	hippibs	AAAGASAHK	63900818	64126147	-1	15	hect (homologous to the E6-AP (UBE3A) carboxyl terminus) domain and RCC1 (CHC1)-like domain (RLD) 1 [Source:HGNC Symbol;Acc:4867]
ENSG00000100802	1	8683	AAAGAGAAT	C	hippibs	AAAGASAHK	23456110	23479352	-1	14	Uncharacterized protein C14orf93 Precursor [Source:UniProtKB/Swiss-Prot;Acc:Q9H972]
ENSG00000102221	1	8988	AAAGAGAAT	C	hippibs	AAAGASAHK	46771711	46920641	1	X	PHD finger protein 16 [Source:HGNC Symbol;Acc:22982]
ENSG00000100490	1	9820	AAAGACAAG	C	hippibs	AAAGASAHK	50796310	50883179	-1	14	cyclin-dependent kinase-like 1 (CDC2-related kinase) [Source:HGNC Symbol;Acc:1781]
ENSG00000105819	1	9478	AAAGAGAAT	C	hippibs	AAAGASAHK	102937869	102969958	1	7	peptidase (mitochondrial processing) beta [Source:HGNC Symbol;Acc:9119]
ENSG00000105750	1	9217	AAAGAGACG	C	hippibs	AAAGASAHK	21106080	21133501	1	19	zinc finger protein 85 [Source:HGNC Symbol;Acc:13160]
ENSG00000103546	1	9254	AAAGAGATG	C	hippibs	AAAGASAHK	55671012	55739184	1	16	solute carrier family 6 (neurotransmitter transporter, noradrenalin), member 2 [Source:HGNC Symbol;Acc:11048]
ENSG00000103168	1	8808	AAAGACAAG	C	hippibs	AAAGASAHK	84211461	84220662	-1	16	TATA box binding protein (TBP)-associated factor, RNA polymerase I, C, 110kDa [Source:HGNC Symbol;Acc:11534]
ENSG00000106066	1	8117	AAAGACAAT	C	hippibs	AAAGASAHK	29034847	29235067	-1	7	carboxypeptidase, vitellogenic-like [Source:HGNC Symbol;Acc:14399]
ENSG00000104765	1	9365	AAAGACAAG	C	hippibs	AAAGASAHK	26240414	26270645	1	8	BCL2/adenovirus E1B 19kDa interacting protein 3-like [Source:HGNC Symbol;Acc:1085]
ENSG00000100612	1	8818	AAAGAGAAG	C	hippibs	AAAGASAHK	60610838	60632147	-1	14	dehydrogenase/reductase (SDR family) member 7 [Source:HGNC Symbol;Acc:21524]
ENSG00000106591	1	8984	AAAGAGATG	C	hippibs	AAAGASAHK	42971799	42988557	1	7	mitochondrial ribosomal protein L32 [Source:HGNC Symbol;Acc:14035]
ENSG00000106591	1	9431	AAAGACACT	C	hippibs	AAAGASAHK	42971799	42988557	1	7	mitochondrial ribosomal protein L32 [Source:HGNC Symbol;Acc:14035]
ENSG00000104381	1	8716	AAAGACATT	C	hippibs	AAAGASAHK	75262618	75279333	1	8	ganglioside-induced differentiation-associated protein 1 [Source:HGNC Symbol;Acc:15968]
ENSG00000104381	1	9093	AAAGAGATT	C	hippibs	AAAGASAHK	75262618	75279333	1	8	ganglioside-induced differentiation-associated protein 1 [Source:HGNC Symbol;Acc:15968]
ENSG00000103023	1	8006	AAAGAGAAG	C	hippibs	AAAGASAHK	58313901	58328951	-1	16	Plasma kallikrein-like protein 4 Precursor (Cancer/testis antigen 67)(CT67) [Source:UniProtKB/Swiss-Prot;Acc:Q6PEW0]
ENSG00000106080	1	8623	AAAGAGATT	C	hippibs	AAAGASAHK	30050203	30066300	-1	7	FK506 binding protein 14, 22 kDa [Source:HGNC Symbol;Acc:18625]
ENSG00000100575	1	8263	AAAGACAAT	C	hippibs	AAAGASAHK	58875214	58894232	-1	14	translocase of inner mitochondrial membrane 9 homolog (yeast) [Source:HGNC Symbol;Acc:11819]
ENSG00000102786	1	8308	AAAGAGAAG	C	hippibs	AAAGASAHK	51928213	52028400	-1	13	integrator complex subunit 6 [Source:HGNC Symbol;Acc:14879]
ENSG00000104613	1	9550	AAAGAGAAG	C	hippibs	AAAGASAHK	19674822	19709589	1	8	integrator complex subunit 10 [Source:HGNC Symbol;Acc:25548]
ENSG00000102984	1	8525	AAAGACAAT	C	hippibs	AAAGASAHK	71893589	71918050	-1	16	zinc finger protein 821 [Source:HGNC Symbol;Acc:28043]
ENSG00000105392	1	8708	AAAGAGAAG	C	hippibs	AAAGASAHK	48325099	48346584	1	19	cone-rod homeobox [Source:HGNC Symbol;Acc:2383]
ENSG00000104415	1	8483	AAAGAGAAG	C	hippibs	AAAGASAHK	134203312	134241569	1	8	WNT1 inducible signaling pathway protein 1 [Source:HGNC Symbol;Acc:12769]
ENSG00000104267	1	8123	AAAGACAAG	C	hippibs	AAAGASAHK	86376131	86393721	1	8	carbonic anhydrase II [Source:HGNC Symbol;Acc:1373]
ENSG00000100478	1	9177	AAAGAGATG	C	hippibs	AAAGASAHK	31494683	31562241	1	14	adaptor-related protein complex 4, sigma 1 subunit [Source:HGNC Symbol;Acc:575]
ENSG00000105619	1	8367	AAAGACATT	C	hippibs	AAAGASAHK	54610320	54619055	-1	19	TCF3 (E2A) fusion partner (in childhood Leukemia) [Source:HGNC Symbol;Acc:13630]
ENSG00000102531	1	9123	AAAGAGATT	C	hippibs	AAAGASAHK	49550048	49783888	1	13	fibronectin type III domain containing 3A [Source:HGNC Symbol;Acc:20296]
ENSG00000103174	1	9569	AAAGACATT	C	hippibs	AAAGASAHK	5074845	5083936	-1	16	N-acetylglucosamine-1-phosphodiester alpha-N-acetylglucosaminidase [Source:HGNC Symbol;Acc:17378]
ENSG00000100890	1	9615	AAAGAGATG	C	hippibs	AAAGASAHK	35591769	35743268	1	14	KIAA0391 [Source:HGNC Symbol;Acc:19958]
ENSG00000105879	1	9754	AAAGAGACT	C	hippibs	AAAGASAHK	107384142	107400131	1	7	Cas-Br-M (murine) ecotropic retroviral transforming sequence-like 1 [Source:HGNC Symbol;Acc:21225]
ENSG00000104432	1	9905	AAAGAGACT	C	hippibs	AAAGASAHK	79645009	79717758	-1	8	interleukin 7 [Source:HGNC Symbol;Acc:6023]
ENSG00000101901	1	9884	AAAGAGATT	C	hippibs	AAAGASAHK	110909043	111003877	1	X	asparagine-linked glycosylation 13 homolog (S. cerevisiae) [Source:HGNC Symbol;Acc:30881]
ENSG00000101981	1	9523	AAAGACAAG	C	hippibs	AAAGASAHK	138612895	138645617	1	X	coagulation factor IX [Source:HGNC Symbol;Acc:3551]
ENSG00000103363	1	8371	AAAGACACT	C	hippibs	AAAGASAHK	2821415	2827278	-1	16	transcription elongation factor B (SIII), polypeptide 2 (18kDa, elongin B) [Source:HGNC Symbol;Acc:11619]
ENSG00000100372	1	9265	AAAGACAAG	C	hippibs	AAAGASAHK	41165634	41215403	-1	22	solute carrier family 25 (mitochondrial carrier; peroxisomal membrane protein, 34kDa), member 17 [Source:HGNC Symbol;Acc:10987]
ENSG00000105427	1	8171	AAAGAGATT	C	hippibs	AAAGASAHK	42891173	42894444	-1	19	cornifelin [Source:HGNC Symbol;Acc:30183]
ENSG00000105227	1	9562	AAAGAGAAG	C	hippibs	AAAGASAHK	40899672	40919273	-1	19	periaxin [Source:HGNC Symbol;Acc:13797]
ENSG00000103742	1	8004	AAAGACAAG	C	hippibs	AAAGASAHK	65673802	65715410	-1	15	immunoglobulin superfamily, DCC subclass, member 4 [Source:HGNC Symbol;Acc:13770]
ENSG00000104763	1	8684	AAAGACATG	C	hippibs	AAAGASAHK	17913925	17942507	-1	8	N-acylsphingosine amidohydrolase (acid ceramidase) 1 [Source:HGNC Symbol;Acc:735]
ENSG00000103496	1	8063	AAAGAGAAG	C	hippibs	AAAGASAHK	31044319	31051489	1	16	syntaxin 4 [Source:HGNC Symbol;Acc:11439]
ENSG00000100982	1	9600	AAAGAGACT	C	hippibs	AAAGASAHK	44563267	44576662	1	20	PDX1 C-terminal inhibiting factor 1 [Source:HGNC Symbol;Acc:16200]
ENSG00000106723	1	8664	AAAGACATT	C	hippibs	AAAGASAHK	91003334	91093609	1	9	spindlin 1 [Source:HGNC Symbol;Acc:11243]
ENSG00000101596	1	8232	AAAGACATG	C	hippibs	AAAGASAHK	2655886	2805015	1	18	Structural maintenance of chromosomes flexible hinge domain-containing protein 1 [Source:UniProtKB/Swiss-Prot;Acc:A6NHR9]
ENSG00000106524	1	9053	AAAGAGATG	C	hippibs	AAAGASAHK	16639401	16685442	-1	7	ankyrin repeat and MYND domain containing 2 [Source:HGNC Symbol;Acc:25370]
ENSG00000102245	1	9143	AAAGAGATG	C	hippibs	AAAGASAHK	135730352	135742549	1	X	CD40 ligand [Source:HGNC Symbol;Acc:11935]
ENSG00000105278	1	9411	AAAGAGAAG	C	hippibs	AAAGASAHK	3804022	3869027	-1	19	zinc finger RNA binding protein 2 [Source:HGNC Symbol;Acc:29189]
ENSG00000105993	1	8903	AAAGAGAAT	C	hippibs	AAAGASAHK	157128075	157210133	1	7	DnaJ (Hsp40) homolog, subfamily B, member 6 [Source:HGNC Symbol;Acc:14888]
ENSG00000105355	1	9126	AAAGACAAT	C	hippibs	AAAGASAHK	4838346	4867676	-1	19	perilipin 3 [Source:HGNC Symbol;Acc:16893]
ENSG00000105509	1	9577	AAAGAGATG	C	hippibs	AAAGASAHK	52216365	52227237	-1	19	hyaluronan synthase 1 [Source:HGNC Symbol;Acc:4818]
ENSG00000102409	1	9890	AAAGAGACT	C	hippibs	AAAGASAHK	102470020	102472174	1	X	brain expressed, X-linked 4 [Source:HGNC Symbol;Acc:25475]
ENSG00000100320	1	8611	AAAGAGATG	C	hippibs	AAAGASAHK	36134783	36424585	-1	22	RNA binding motif protein 9 [Source:HGNC Symbol;Acc:9906]
ENSG00000100320	1	8845	AAAGAGAAT	C	hippibs	AAAGASAHK	36134783	36424585	-1	22	RNA binding motif protein 9 [Source:HGNC Symbol;Acc:9906]
ENSG00000106560	1	8886	AAAGACATG	C	hippibs	AAAGASAHK	150382785	150390729	1	7	GTPase, IMAP family member 2 [Source:HGNC Symbol;Acc:21789]
ENSG00000106560	1	9909	AAAGAGAAT	C	hippibs	AAAGASAHK	150382785	150390729	1	7	GTPase, IMAP family member 2 [Source:HGNC Symbol;Acc:21789]
ENSG00000104723	1	8816	AAAGACAAG	C	hippibs	AAAGASAHK	15397730	15624158	1	8	tumor suppressor candidate 3 [Source:HGNC Symbol;Acc:30242]
ENSG00000104537	1	9039	AAAGAGACT	C	hippibs	AAAGASAHK	124693035	124749647	-1	8	annexin A13 [Source:HGNC Symbol;Acc:536]
ENSG00000104537	1	9309	AAAGACAAG	C	hippibs	AAAGASAHK	124693035	124749647	-1	8	annexin A13 [Source:HGNC Symbol;Acc:536]
ENSG00000104537	1	9373	AAAGACAAG	C	hippibs	AAAGASAHK	124693035	124749647	-1	8	annexin A13 [Source:HGNC Symbol;Acc:536]
ENSG00000104872	1	8009	AAAGACAAT	C	hippibs	AAAGASAHK	49949556	49955067	-1	19	PIH1 domain containing 1 [Source:HGNC Symbol;Acc:26075]
ENSG00000106399	1	9929	AAAGAGATG	C	hippibs	AAAGASAHK	7676149	7758238	-1	7	replication protein A3, 14kDa [Source:HGNC Symbol;Acc:10291]
ENSG00000101958	1	8747	AAAGAGATT	C	hippibs	AAAGASAHK	14547420	14749934	1	X	glycine receptor, alpha 2 [Source:HGNC Symbol;Acc:4327]
ENSG00000104497	1	9245	AAAGACACT	C	hippibs	AAAGASAHK	82711822	82754521	-1	8	sorting nexin 16 [Source:HGNC Symbol;Acc:14980]
ENSG00000104447	1	8513	AAAGACATG	C	hippibs	AAAGASAHK	116420724	116821899	-1	8	trichorhinophalangeal syndrome I [Source:HGNC Symbol;Acc:12340]
ENSG00000104447	1	8724	AAAGAGAAG	C	hippibs	AAAGASAHK	116420724	116821899	-1	8	trichorhinophalangeal syndrome I [Source:HGNC Symbol;Acc:12340]
ENSG00000103021	1	8495	AAAGACACG	C	hippibs	AAAGASAHK	58283840	58317740	1	16	coiled-coil domain containing 113 [Source:HGNC Symbol;Acc:25002]
ENSG00000105429	1	9402	AAAGACATT	C	hippibs	AAAGASAHK	42829761	42882921	1	19	multiple EGF-like-domains 8 [Source:HGNC Symbol;Acc:3233]
ENSG00000106462	1	9775	AAAGAGACG	C	hippibs	AAAGASAHK	148504475	148581413	-1	7	enhancer of zeste homolog 2 (Drosophila) [Source:HGNC Symbol;Acc:3527]
ENSG00000106633	1	8658	AAAGAGAAT	C	hippibs	AAAGASAHK	44183870	44237769	-1	7	glucokinase (hexokinase 4) [Source:HGNC Symbol;Acc:4195]
ENSG00000105323	1	9444	AAAGAGATG	C	hippibs	AAAGASAHK	41768391	41813811	1	19	heterogeneous nuclear ribonucleoprotein U-like 1 [Source:HGNC Symbol;Acc:17011]
ENSG00000104388	1	8351	AAAGAGAAG	C	hippibs	AAAGASAHK	61429559	61536186	1	8	RAB2A, member RAS oncogene family [Source:HGNC Symbol;Acc:9763]
ENSG00000100410	1	9779	AAAGACACT	C	hippibs	AAAGASAHK	41855721	41864729	-1	22	PHD finger protein 5A [Source:HGNC Symbol;Acc:18000]
ENSG00000105671	1	9696	AAAGACACG	C	hippibs	AAAGASAHK	19030494	19039438	1	19	DEAD (Asp-Glu-Ala-Asp) box polypeptide 49 [Source:HGNC Symbol;Acc:18684]
ENSG00000106688	1	9087	AAAGAGATT	C	hippibs	AAAGASAHK	4490444	4587469	1	9	solute carrier family 1 (neuronal/epithelial high affinity glutamate transporter, system Xag), member 1 [Source:HGNC Symbol;Acc:10939]
ENSG00000105058	1	9933	AAAGAGAAG	C	hippibs	AAAGASAHK	16296234	16302855	1	19	family with sequence similarity 32, member A [Source:HGNC Symbol;Acc:24563]
ENSG00000105810	1	8032	AAAGACACT	C	hippibs	AAAGASAHK	92234235	92465908	-1	7	cyclin-dependent kinase 6 [Source:HGNC Symbol;Acc:1777]
ENSG00000106077	1	8007	AAAGAGATT	C	hippibs	AAAGASAHK	73150424	73153197	-1	7	abhydrolase domain containing 11 [Source:HGNC Symbol;Acc:16407]
ENSG00000100448	1	8358	AAAGACACG	C	hippibs	AAAGASAHK	25042762	25045466	-1	14	cathepsin G [Source:HGNC Symbol;Acc:2532]
ENSG00000100448	1	8839	AAAGAGATT	C	hippibs	AAAGASAHK	25042762	25045466	-1	14	cathepsin G [Source:HGNC Symbol;Acc:2532]
ENSG00000106013	1	9177	AAAGACAAG	C	hippibs	AAAGASAHK	117854727	117882769	1	7	ankyrin repeat domain 7 [Source:HGNC Symbol;Acc:18588]
ENSG00000106410	1	8539	AAAGAGAAT	C	hippibs	AAAGASAHK	144094333	144107320	-1	7	NOBOX oogenesis homeobox [Source:HGNC Symbol;Acc:22448]
ENSG00000106410	1	9891	AAAGACAAG	C	hippibs	AAAGASAHK	144094333	144107320	-1	7	NOBOX oogenesis homeobox [Source:HGNC Symbol;Acc:22448]
ENSG00000100417	1	9604	AAAGAGATG	C	hippibs	AAAGASAHK	41972898	41985894	-1	22	phosphomannomutase 1 [Source:HGNC Symbol;Acc:9114]
ENSG00000101443	1	8109	AAAGAGAAT	C	hippibs	AAAGASAHK	44098346	44110172	1	20	WAP four-disulfide core domain 2 [Source:HGNC Symbol;Acc:15939]
ENSG00000105696	1	9527	AAAGAGAAG	C	hippibs	AAAGASAHK	18723682	18731841	1	19	transmembrane protein 59-like [Source:HGNC Symbol;Acc:13237]
ENSG00000102384	1	8271	AAAGAGAAG	C	hippibs	AAAGASAHK	100353178	100418670	1	X	centromere protein I [Source:HGNC Symbol;Acc:3968]
ENSG00000103316	1	9171	AAAGACAAT	C	hippibs	AAAGASAHK	21269842	21314372	-1	16	crystallin, mu [Source:HGNC Symbol;Acc:2418]
ENSG00000101082	1	8965	AAAGACAAT	C	hippibs	AAAGASAHK	35240721	35274619	-1	20	Src-like-adaptor 2 [Source:HGNC Symbol;Acc:17329]
ENSG00000105011	1	8413	AAAGACAAT	C	hippibs	AAAGASAHK	14230321	14247768	-1	19	ASF1 anti-silencing function 1 homolog B (S. cerevisiae) [Source:HGNC Symbol;Acc:20996]
ENSG00000104112	1	9709	AAAGAGATT	C	hippibs	AAAGASAHK	51973550	52013228	1	15	secretogranin III [Source:HGNC Symbol;Acc:13707]
ENSG00000102908	1	8684	AAAGAGAAT	C	hippibs	AAAGASAHK	69598997	69738569	1	16	microRNA 1538 [Source:HGNC Symbol;Acc:35382]
ENSG00000102755	1	9278	AAAGACACG	C	hippibs	AAAGASAHK	28874489	29069232	-1	13	fms-related tyrosine kinase 1 (vascular endothelial growth factor/vascular permeability factor receptor) [Source:HGNC Symbol;Acc:3763]
ENSG00000106028	1	9911	AAAGAGAAG	C	hippibs	AAAGASAHK	141438121	141487722	1	7	single-stranded DNA binding protein 1 [Source:HGNC Symbol;Acc:11317]
ENSG00000103342	1	8146	AAAGAGAAG	C	hippibs	AAAGASAHK	11961987	12010519	-1	16	G1 to S phase transition 1 [Source:HGNC Symbol;Acc:4621]
ENSG00000101605	1	9509	AAAGAGAAT	C	hippibs	AAAGASAHK	3066805	3220106	-1	18	myomesin 1, 185kDa [Source:HGNC Symbol;Acc:7613]
ENSG00000103043	1	9554	AAAGAGATT	C	hippibs	AAAGASAHK	70721342	70835071	-1	16	Vac14 homolog (S. cerevisiae) [Source:HGNC Symbol;Acc:25507]
ENSG00000106628	1	8624	AAAGAGAAT	C	hippibs	AAAGASAHK	44154286	44163957	-1	7	polymerase (DNA directed), delta 2, regulatory subunit 50kDa [Source:HGNC Symbol;Acc:9176]
ENSG00000104946	1	9077	AAAGACATG	C	hippibs	AAAGASAHK	50380829	50392000	1	19	TBC1 domain family, member 17 [Source:HGNC Symbol;Acc:25699]
ENSG00000101825	1	8058	AAAGAGATG	C	hippibs	AAAGASAHK	3226606	3264684	-1	X	matrix-remodelling associated 5 [Source:HGNC Symbol;Acc:7539]
ENSG00000102683	1	9344	AAAGACAAT	C	hippibs	AAAGASAHK	23755091	23899304	1	13	sarcoglycan, gamma (35kDa dystrophin-associated glycoprotein) [Source:HGNC Symbol;Acc:10809]
ENSG00000102878	1	9103	AAAGAGACT	C	hippibs	AAAGASAHK	67197288	67203848	1	16	heat shock transcription factor 4 [Source:HGNC Symbol;Acc:5227]
ENSG00000105290	1	8225	AAAGAGATT	C	hippibs	AAAGASAHK	36359401	36370699	1	19	amyloid beta (A4) precursor-like protein 1 [Source:HGNC Symbol;Acc:597]
ENSG00000103089	1	9140	AAAGACACT	C	hippibs	AAAGASAHK	74746853	74808730	-1	16	fatty acid 2-hydroxylase [Source:HGNC Symbol;Acc:21197]
ENSG00000101639	1	9198	AAAGAGATG	C	hippibs	AAAGASAHK	13008499	13125052	1	18	centrosomal protein 192kDa [Source:HGNC Symbol;Acc:25515]
ENSG00000104043	1	8850	AAAGAGATG	C	hippibs	AAAGASAHK	50150435	50411419	-1	15	ATPase, class I, type 8B, member 4 [Source:HGNC Symbol;Acc:13536]
ENSG00000103353	1	9913	AAAGAGATG	C	hippibs	AAAGASAHK	23568392	23585710	1	16	ubiquitin family domain containing 1 [Source:HGNC Symbol;Acc:30565]
ENSG00000101266	1	9642	AAAGAGACT	C	hippibs	AAAGASAHK	459307	524482	-1	20	casein kinase 2, alpha 1 polypeptide pseudogene [Source:HGNC Symbol;Acc:2458]
ENSG00000103460	1	9077	AAAGAGAAT	C	hippibs	AAAGASAHK	52471917	52580806	-1	16	TOX high mobility group box family member 3 [Source:HGNC Symbol;Acc:11972]
ENSG00000103274	1	9181	AAAGACAAT	C	hippibs	AAAGASAHK	10837678	10863208	1	16	nucleotide binding protein 1 (MinD homolog, E. coli) [Source:HGNC Symbol;Acc:8041]
ENSG00000106038	1	8349	AAAGAGAAG	C	hippibs	AAAGASAHK	27282284	27287451	1	7	even-skipped homeobox 1 [Source:HGNC Symbol;Acc:3506]
ENSG00000102128	1	9622	AAAGACAAT	C	hippibs	AAAGASAHK	102192178	102193890	1	X	RAB40A, member RAS oncogene family-like [Source:HGNC Symbol;Acc:25410]
ENSG00000105193	1	8377	AAAGAGATT	C	hippibs	AAAGASAHK	39923852	39926618	-1	19	ribosomal protein S16 [Source:HGNC Symbol;Acc:10396]
ENSG00000100865	1	8259	AAAGACACG	C	hippibs	AAAGASAHK	102814623	102829253	-1	14	cyclin-dependent kinase 2 interacting protein [Source:HGNC Symbol;Acc:23789]
ENSG00000109445	1	9417	AAAGAGATT	C	hippibs	AAAGASAHK	142142041	142155851	1	4	zinc finger protein 330 [Source:HGNC Symbol;Acc:15462]
ENSG00000108561	1	8838	AAAGAGAAT	C	hippibs	AAAGASAHK	5336099	5342471	-1	17	complement component 1, q subcomponent binding protein [Source:HGNC Symbol;Acc:1243]
ENSG00000112701	1	9265	AAAGACAAG	C	hippibs	AAAGASAHK	76311600	76427997	1	6	SUMO1/sentrin specific peptidase 6 [Source:HGNC Symbol;Acc:20944]
ENSG00000108773	1	9819	AAAGAGATT	C	hippibs	AAAGASAHK	40265126	40273376	-1	17	K(lysine) acetyltransferase 2A [Source:HGNC Symbol;Acc:4201]
ENSG00000108010	1	8813	AAAGACAAG	C	hippibs	AAAGASAHK	131934663	131982785	1	10	glutaredoxin 3 [Source:HGNC Symbol;Acc:15987]
ENSG00000111404	1	9706	AAAGAGATT	C	hippibs	AAAGASAHK	18233806	18243114	-1	12	RERG/RAS-like [Source:HGNC Symbol;Acc:26213]
ENSG00000109756	1	8422	AAAGAGAAT	C	hippibs	AAAGASAHK	160188998	160281297	1	4	Rap guanine nucleotide exchange factor (GEF) 2 [Source:HGNC Symbol;Acc:16854]
ENSG00000109099	1	8056	AAAGACAAG	C	hippibs	AAAGASAHK	15133095	15168644	-1	17	peripheral myelin protein 22 [Source:HGNC Symbol;Acc:9118]
ENSG00000109099	1	8176	AAAGAGACG	C	hippibs	AAAGASAHK	15133095	15168644	-1	17	peripheral myelin protein 22 [Source:HGNC Symbol;Acc:9118]
ENSG00000109099	1	8753	AAAGACACT	C	hippibs	AAAGASAHK	15133095	15168644	-1	17	peripheral myelin protein 22 [Source:HGNC Symbol;Acc:9118]
ENSG00000108244	1	9726	AAAGAGAAG	C	hippibs	AAAGASAHK	39078948	39093836	-1	17	keratin 23 (histone deacetylase inducible) [Source:HGNC Symbol;Acc:6438]
ENSG00000112812	1	9515	AAAGAGATG	C	hippibs	AAAGASAHK	27215480	27224403	1	6	protease, serine, 16 (thymus) [Source:HGNC Symbol;Acc:9480]
ENSG00000112812	1	9545	AAAGAGATG	C	hippibs	AAAGASAHK	27215480	27224403	1	6	protease, serine, 16 (thymus) [Source:HGNC Symbol;Acc:9480]
ENSG00000112812	1	9567	AAAGAGACG	C	hippibs	AAAGASAHK	27215480	27224403	1	6	protease, serine, 16 (thymus) [Source:HGNC Symbol;Acc:9480]
ENSG00000112812	1	9739	AAAGAGAAG	C	hippibs	AAAGASAHK	27215480	27224403	1	6	protease, serine, 16 (thymus) [Source:HGNC Symbol;Acc:9480]
ENSG00000112981	1	9583	AAAGACAAT	C	hippibs	AAAGASAHK	137450866	137475104	-1	5	non-metastatic cells 5, protein expressed in (nucleoside-diphosphate kinase) [Source:HGNC Symbol;Acc:7853]
ENSG00000114650	1	9891	AAAGACAAT	C	hippibs	AAAGASAHK	47455184	47518616	-1	3	SREBF chaperone [Source:HGNC Symbol;Acc:30634]
ENSG00000111540	1	9862	AAAGAGACT	C	hippibs	AAAGASAHK	56367862	56388469	1	12	RAB5B, member RAS oncogene family [Source:HGNC Symbol;Acc:9784]
ENSG00000114030	1	8598	AAAGAGAAG	C	hippibs	AAAGASAHK	122140796	122233792	-1	3	karyopherin alpha 1 (importin alpha 5) [Source:HGNC Symbol;Acc:6394]
ENSG00000107185	1	8962	AAAGAGATG	C	hippibs	AAAGASAHK	35749203	35758572	1	9	RGP1 retrograde golgi transport homolog (S. cerevisiae) [Source:HGNC Symbol;Acc:21965]
ENSG00000109743	1	8435	AAAGAGATT	C	hippibs	AAAGASAHK	15704640	15734410	1	4	bone marrow stromal cell antigen 1 [Source:HGNC Symbol;Acc:1118]
ENSG00000110871	1	8879	AAAGACATG	C	hippibs	AAAGASAHK	120941083	120966964	-1	12	coenzyme Q5 homolog, methyltransferase (S. cerevisiae) [Source:HGNC Symbol;Acc:28722]
ENSG00000111275	1	8022	AAAGAGAAG	C	hippibs	AAAGASAHK	112204346	112247782	1	12	aldehyde dehydrogenase 2 family (mitochondrial) [Source:HGNC Symbol;Acc:404]
ENSG00000109475	1	9568	AAAGAGAAG	C	hippibs	AAAGASAHK	109541722	109551637	1	4	ribosomal protein L34 [Source:HGNC Symbol;Acc:10340]
ENSG00000107521	1	8793	AAAGACAAG	C	hippibs	AAAGASAHK	100175955	100206709	-1	10	Hermansky-Pudlak syndrome 1 [Source:HGNC Symbol;Acc:5163]
ENSG00000107521	1	8892	AAAGACAAT	C	hippibs	AAAGASAHK	100175955	100206709	-1	10	Hermansky-Pudlak syndrome 1 [Source:HGNC Symbol;Acc:5163]
ENSG00000107521	1	9232	AAAGAGATG	C	hippibs	AAAGASAHK	100175955	100206709	-1	10	Hermansky-Pudlak syndrome 1 [Source:HGNC Symbol;Acc:5163]
ENSG00000109270	1	8864	AAAGAGAAT	C	hippibs	AAAGASAHK	100802364	100815647	-1	4	MAPK scaffold protein 1 [Source:HGNC Symbol;Acc:15606]
ENSG00000113088	1	9122	AAAGACATT	C	hippibs	AAAGASAHK	54320081	54330398	1	5	granzyme K (granzyme 3; tryptase II) [Source:HGNC Symbol;Acc:4711]
ENSG00000109381	1	8731	AAAGAGACG	C	hippibs	AAAGASAHK	139978871	140098372	-1	4	E74-like factor 2 (ets domain transcription factor) [Source:HGNC Symbol;Acc:3317]
ENSG00000112852	1	9191	AAAGACATT	C	hippibs	AAAGASAHK	140474237	140476962	1	5	protocadherin beta 2 [Source:HGNC Symbol;Acc:8687]
ENSG00000113889	1	9393	AAAGAGACT	C	hippibs	AAAGASAHK	186435065	186461743	1	3	kininogen 1 [Source:HGNC Symbol;Acc:6383]
ENSG00000107554	1	8139	AAAGACAAT	C	hippibs	AAAGASAHK	101635334	101769676	-1	10	dynamin binding protein [Source:HGNC Symbol;Acc:30373]
ENSG00000109851	1	8503	AAAGAGATG	C	hippibs	AAAGASAHK	20177760	20181870	-1	11	developing brain homeobox 1 [Source:HGNC Symbol;Acc:33185]
ENSG00000111450	1	9701	AAAGAGAAG	C	hippibs	AAAGASAHK	131274149	131323811	-1	12	syntaxin 2 [Source:HGNC Symbol;Acc:3403]
ENSG00000113916	1	8302	AAAGAGATT	C	hippibs	AAAGASAHK	187439165	187463515	-1	3	B-cell CLL/lymphoma 6 [Source:HGNC Symbol;Acc:1001]
ENSG00000113916	1	8780	AAAGAGAAG	C	hippibs	AAAGASAHK	187439165	187463515	-1	3	B-cell CLL/lymphoma 6 [Source:HGNC Symbol;Acc:1001]
ENSG00000113597	1	9781	AAAGACAAG	C	hippibs	AAAGASAHK	64920558	64961951	1	5	UPF0533 protein C5orf44 [Source:UniProtKB/Swiss-Prot;Acc:A5PLN9]
ENSG00000113742	1	8312	AAAGAGAAT	C	hippibs	AAAGASAHK	173315331	173388979	1	5	cytoplasmic polyadenylation element binding protein 4 [Source:HGNC Symbol;Acc:21747]
ENSG00000110076	1	9742	AAAGACACT	C	hippibs	AAAGASAHK	64373646	64490660	-1	11	neurexin 2 [Source:HGNC Symbol;Acc:8009]
ENSG00000107890	1	9386	AAAGAGATG	C	hippibs	AAAGASAHK	27280843	27389427	-1	10	ankyrin repeat domain 26 [Source:HGNC Symbol;Acc:29186]
ENSG00000115084	1	8068	AAAGACATT	C	hippibs	AAAGASAHK	114462588	114514400	-1	2	solute carrier family 35, member F5 [Source:HGNC Symbol;Acc:23617]
ENSG00000112992	1	8092	AAAGACATT	C	hippibs	AAAGASAHK	43602825	43707507	1	5	nicotinamide nucleotide transhydrogenase [Source:HGNC Symbol;Acc:7863]
ENSG00000110429	1	9618	AAAGAGAAG	C	hippibs	AAAGASAHK	33762490	33796071	-1	11	F-box protein 3 [Source:HGNC Symbol;Acc:13582]
ENSG00000111196	1	8457	AAAGACAAG	C	hippibs	AAAGASAHK	10756794	10766193	-1	12	mago-nashi homolog B (Drosophila) [Source:HGNC Symbol;Acc:25504]
ENSG00000111704	1	9062	AAAGACATG	C	hippibs	AAAGASAHK	7941995	7948655	1	12	Nanog homeobox [Source:HGNC Symbol;Acc:20857]
ENSG00000115112	1	9255	AAAGACAAT	C	hippibs	AAAGASAHK	121974163	122042783	-1	2	transcription factor CP2-like 1 [Source:HGNC Symbol;Acc:17925]
ENSG00000114021	1	9507	AAAGAGATG	C	hippibs	AAAGASAHK	100053545	100074449	1	3	nitrilase family, member 2 [Source:HGNC Symbol;Acc:29878]
ENSG00000108100	1	8264	AAAGACATT	C	hippibs	AAAGASAHK	35535953	35860852	1	10	cyclin Y [Source:HGNC Symbol;Acc:23354]
ENSG00000113318	1	8842	AAAGAGATG	C	hippibs	AAAGASAHK	79950294	80172631	1	5	mutS homolog 3 (E. coli) [Source:HGNC Symbol;Acc:7326]
ENSG00000110203	1	9363	AAAGACAAT	C	hippibs	AAAGASAHK	71846771	71850934	1	11	folate receptor 3 (gamma) [Source:HGNC Symbol;Acc:3795]
ENSG00000111859	1	8971	AAAGAGATG	C	hippibs	AAAGASAHK	11183531	11382581	-1	6	neural precursor cell expressed, developmentally down-regulated 9 [Source:HGNC Symbol;Acc:7733]
ENSG00000108506	1	8367	AAAGAGAAG	C	hippibs	AAAGASAHK	59942728	60005377	-1	17	integrator complex subunit 2 [Source:HGNC Symbol;Acc:29241]
ENSG00000114279	1	8882	AAAGACATG	C	hippibs	AAAGASAHK	191859684	192485553	-1	3	fibroblast growth factor 12 [Source:HGNC Symbol;Acc:3668]
ENSG00000111885	1	8406	AAAGAGATT	C	hippibs	AAAGASAHK	119498374	119670926	-1	6	mannosidase, alpha, class 1A, member 1 [Source:HGNC Symbol;Acc:6821]
ENSG00000108510	1	8453	AAAGAGAAT	C	hippibs	AAAGASAHK	60019967	60142643	-1	17	mediator complex subunit 13 [Source:HGNC Symbol;Acc:22474]
ENSG00000113722	1	8952	AAAGACATT	C	hippibs	AAAGASAHK	149546359	149564121	1	5	caudal type homeobox 1 [Source:HGNC Symbol;Acc:1805]
ENSG00000112175	1	9438	AAAGACACT	C	hippibs	AAAGASAHK	55618443	55740375	-1	6	bone morphogenetic protein 5 [Source:HGNC Symbol;Acc:1072]
ENSG00000107566	1	9432	AAAGAGAAG	C	hippibs	AAAGASAHK	101909848	101948091	-1	10	ER lipid raft associated 1 [Source:HGNC Symbol;Acc:16947]
ENSG00000112130	1	8651	AAAGAGAAG	C	hippibs	AAAGASAHK	37321748	37362514	1	6	ring finger protein 8 [Source:HGNC Symbol;Acc:10071]
ENSG00000114487	1	8761	AAAGAGAAT	C	hippibs	AAAGASAHK	108677086	108836989	-1	3	MORC family CW-type zinc finger 1 [Source:HGNC Symbol;Acc:7198]
ENSG00000114487	1	9146	AAAGACATT	C	hippibs	AAAGASAHK	108677086	108836989	-1	3	MORC family CW-type zinc finger 1 [Source:HGNC Symbol;Acc:7198]
ENSG00000111245	1	9633	AAAGACATT	C	hippibs	AAAGASAHK	111348628	111358404	-1	12	myosin, light chain 2, regulatory, cardiac, slow [Source:HGNC Symbol;Acc:7583]
ENSG00000108578	1	9519	AAAGACAAT	C	hippibs	AAAGASAHK	28575223	28619074	-1	17	bleomycin hydrolase [Source:HGNC Symbol;Acc:1059]
ENSG00000107651	1	9572	AAAGACAAG	C	hippibs	AAAGASAHK	121652223	121702014	1	10	SEC23 interacting protein [Source:HGNC Symbol;Acc:17018]
ENSG00000113391	1	9188	AAAGACAAG	C	hippibs	AAAGASAHK	92953775	93447389	-1	5	microRNA 2277 [Source:HGNC Symbol;Acc:37314]
ENSG00000110675	1	9168	AAAGAGACT	C	hippibs	AAAGASAHK	107461817	107537505	1	11	ELMO/CED-12 domain containing 1 [Source:HGNC Symbol;Acc:25334]
ENSG00000112245	1	8117	AAAGACATT	C	hippibs	AAAGASAHK	64231666	64293492	1	6	protein tyrosine phosphatase type IVA, member 1 [Source:HGNC Symbol;Acc:9634]
ENSG00000107984	1	9310	AAAGAGAAT	C	hippibs	AAAGASAHK	54074056	54077802	1	10	dickkopf homolog 1 (Xenopus laevis) [Source:HGNC Symbol;Acc:2891]
ENSG00000108878	1	9295	AAAGAGAAT	C	hippibs	AAAGASAHK	65040706	65052913	1	17	calcium channel, voltage-dependent, gamma subunit 1 [Source:HGNC Symbol;Acc:1405]
ENSG00000111729	1	9016	AAAGACAAT	C	hippibs	AAAGASAHK	8276226	8291203	1	12	C-type lectin domain family 4, member A [Source:HGNC Symbol;Acc:13257]
ENSG00000113263	1	8221	AAAGAGAAT	C	hippibs	AAAGASAHK	156607854	156682195	1	5	IL2-inducible T-cell kinase [Source:HGNC Symbol;Acc:6171]
ENSG00000111837	1	9060	AAAGACATT	C	hippibs	AAAGASAHK	10762956	10838764	-1	6	male germ cell-associated kinase [Source:HGNC Symbol;Acc:6816]
ENSG00000107731	1	9199	AAAGAGATT	C	hippibs	AAAGASAHK	72972327	73062621	1	10	unc-5 homolog B (C. elegans) [Source:HGNC Symbol;Acc:12568]
ENSG00000113580	1	8278	AAAGAGAAT	C	hippibs	AAAGASAHK	142657496	142815077	-1	5	nuclear receptor subfamily 3, group C, member 1 (glucocorticoid receptor) [Source:HGNC Symbol;Acc:7978]
ENSG00000111897	1	9496	AAAGAGACT	C	hippibs	AAAGASAHK	122764496	122907269	-1	6	serine incorporator 1 [Source:HGNC Symbol;Acc:13464]
ENSG00000107362	1	9866	AAAGAGAAG	C	hippibs	AAAGASAHK	74477368	74525847	-1	9	family with sequence similarity 108, member B1 [Source:HGNC Symbol;Acc:24278]
ENSG00000108039	1	9359	AAAGAGAAG	C	hippibs	AAAGASAHK	111624524	111683269	-1	10	X-prolyl aminopeptidase (aminopeptidase P) 1, soluble [Source:HGNC Symbol;Acc:12822]
ENSG00000113361	1	9440	AAAGACATG	C	hippibs	AAAGASAHK	31193857	31329253	1	5	cadherin 6, type 2, K-cadherin (fetal kidney) [Source:HGNC Symbol;Acc:1765]
ENSG00000108821	1	8749	AAAGAGATG	C	hippibs	AAAGASAHK	48260650	48278993	-1	17	collagen, type I, alpha 1 [Source:HGNC Symbol;Acc:2197]
ENSG00000113448	1	9181	AAAGAGACT	C	hippibs	AAAGASAHK	58264872	59189449	-1	5	phosphodiesterase 4D, cAMP-specific (phosphodiesterase E3 dunce homolog, Drosophila) [Source:HGNC Symbol;Acc:8783]
ENSG00000109680	1	8235	AAAGAGACT	C	hippibs	AAAGASAHK	26585706	26756802	1	4	TBC1 domain family, member 19 [Source:HGNC Symbol;Acc:25624]
ENSG00000113211	1	8111	AAAGACATT	C	hippibs	AAAGASAHK	140529839	140532868	1	5	protocadherin beta 6 [Source:HGNC Symbol;Acc:8691]
ENSG00000113211	1	8346	AAAGAGATG	C	hippibs	AAAGASAHK	140529839	140532868	1	5	protocadherin beta 6 [Source:HGNC Symbol;Acc:8691]
ENSG00000115252	1	9152	AAAGACATT	C	hippibs	AAAGASAHK	183004763	183387919	-1	2	phosphodiesterase 1A, calmodulin-dependent [Source:HGNC Symbol;Acc:8774]
ENSG00000110077	1	8422	AAAGACAAG	C	hippibs	AAAGASAHK	59939081	59950674	-1	11	membrane-spanning 4-domains, subfamily A, member 6A [Source:HGNC Symbol;Acc:13375]
ENSG00000110077	1	8734	AAAGAGACT	C	hippibs	AAAGASAHK	59939081	59950674	-1	11	membrane-spanning 4-domains, subfamily A, member 6A [Source:HGNC Symbol;Acc:13375]
ENSG00000111783	1	9187	AAAGAGAAG	C	hippibs	AAAGASAHK	106976685	107156581	1	12	regulatory factor X, 4 (influences HLA class II expression) [Source:HGNC Symbol;Acc:9985]
ENSG00000114455	1	8883	AAAGAGACT	C	hippibs	AAAGASAHK	108015376	108097132	1	3	HERV-H LTR-associating 2 [Source:HGNC Symbol;Acc:4905]
ENSG00000110367	1	9712	AAAGAGATG	C	hippibs	AAAGASAHK	118618475	118661972	-1	11	DEAD (Asp-Glu-Ala-Asp) box polypeptide 6 [Source:HGNC Symbol;Acc:2747]
ENSG00000114631	1	8416	AAAGAGAAT	C	hippibs	AAAGASAHK	127348024	127391652	1	3	podocalyxin-like 2 [Source:HGNC Symbol;Acc:17936]
ENSG00000114573	1	8028	AAAGACAAG	C	hippibs	AAAGASAHK	113465866	113530903	1	3	ATPase, H+ transporting, lysosomal 70kDa, V1 subunit A [Source:HGNC Symbol;Acc:851]
ENSG00000111249	1	8900	AAAGACAAT	C	hippibs	AAAGASAHK	111471829	111788356	1	12	cut-like homeobox 2 [Source:HGNC Symbol;Acc:19347]
ENSG00000111215	1	8819	AAAGAGAAG	C	hippibs	AAAGASAHK	10998450	11002077	-1	12	proline rich 4 (lacrimal) [Source:HGNC Symbol;Acc:18020]
ENSG00000114739	1	8208	AAAGACACT	C	hippibs	AAAGASAHK	38495342	38524948	1	3	activin A receptor, type IIB [Source:HGNC Symbol;Acc:174]
ENSG00000111319	1	8598	AAAGACAAT	C	hippibs	AAAGASAHK	6456015	6484715	-1	12	sodium channel, nonvoltage-gated 1 alpha [Source:HGNC Symbol;Acc:10599]
ENSG00000111319	1	8939	AAAGAGATT	C	hippibs	AAAGASAHK	6456015	6484715	-1	12	sodium channel, nonvoltage-gated 1 alpha [Source:HGNC Symbol;Acc:10599]
ENSG00000110446	1	8774	AAAGAGAAG	C	hippibs	AAAGASAHK	60704558	60719257	-1	11	solute carrier family 15, member 3 [Source:HGNC Symbol;Acc:18068]
ENSG00000112773	1	9814	AAAGAGATT	C	hippibs	AAAGASAHK	82201156	82462491	-1	6	family with sequence similarity 46, member A [Source:HGNC Symbol;Acc:18345]
ENSG00000108592	1	9269	AAAGAGATG	C	hippibs	AAAGASAHK	61896795	61905031	-1	17	FtsJ homolog 3 (E. coli) [Source:HGNC Symbol;Acc:17136]
ENSG00000108883	1	8796	AAAGACAAG	C	hippibs	AAAGASAHK	42927655	42976993	-1	17	elongation factor Tu GTP binding domain containing 2 [Source:HGNC Symbol;Acc:30858]
ENSG00000112303	1	9070	AAAGAGAAT	C	hippibs	AAAGASAHK	133065009	133084598	-1	6	vanin 2 [Source:HGNC Symbol;Acc:12706]
ENSG00000114686	1	9023	AAAGAGAAG	C	hippibs	AAAGASAHK	131181046	131221829	-1	3	mitochondrial ribosomal protein L3 [Source:HGNC Symbol;Acc:10379]
ENSG00000110723	1	8432	AAAGACAAG	C	hippibs	AAAGASAHK	108376159	108464374	-1	11	exophilin 5 [Source:HGNC Symbol;Acc:30578]
ENSG00000113811	1	8366	AAAGACAAT	C	hippibs	AAAGASAHK	53918437	53926015	-1	3	Selenoprotein K (SelK) [Source:UniProtKB/Swiss-Prot;Acc:Q9Y6D0]
ENSG00000113811	1	9299	AAAGAGATG	C	hippibs	AAAGASAHK	53918437	53926015	-1	3	Selenoprotein K (SelK) [Source:UniProtKB/Swiss-Prot;Acc:Q9Y6D0]
ENSG00000113811	1	9661	AAAGAGAAT	C	hippibs	AAAGASAHK	53918437	53926015	-1	3	Selenoprotein K (SelK) [Source:UniProtKB/Swiss-Prot;Acc:Q9Y6D0]
ENSG00000107833	1	9584	AAAGACAAT	C	hippibs	AAAGASAHK	103541082	103543170	-1	10	nucleophosmin/nucleoplasmin 3 [Source:HGNC Symbol;Acc:7931]
ENSG00000113761	1	9418	AAAGACACG	C	hippibs	AAAGASAHK	176449697	176492986	1	5	zinc finger protein 346 [Source:HGNC Symbol;Acc:16403]
ENSG00000111674	1	9035	AAAGAGACT	C	hippibs	AAAGASAHK	7023614	7032859	1	12	enolase 2 (gamma, neuronal) [Source:HGNC Symbol;Acc:3353]
ENSG00000114248	1	9403	AAAGACAAG	C	hippibs	AAAGASAHK	169557042	169587662	-1	3	leucine rich repeat containing 31 [Source:HGNC Symbol;Acc:26261]
ENSG00000107018	1	9487	AAAGACATT	C	hippibs	AAAGASAHK	5334969	5339873	-1	9	relaxin 1 [Source:HGNC Symbol;Acc:10026]
ENSG00000111850	1	8048	AAAGACATG	C	hippibs	AAAGASAHK	88032306	88052043	1	6	UPF0708 protein C6orf162 [Source:UniProtKB/Swiss-Prot;Acc:Q96KF7]
ENSG00000111850	1	8671	AAAGAGATT	C	hippibs	AAAGASAHK	88032306	88052043	1	6	UPF0708 protein C6orf162 [Source:UniProtKB/Swiss-Prot;Acc:Q96KF7]
ENSG00000115107	1	8304	AAAGACACT	C	hippibs	AAAGASAHK	119981384	120023228	1	2	STEAP family member 3 [Source:HGNC Symbol;Acc:24592]
ENSG00000115129	1	8618	AAAGAGATG	C	hippibs	AAAGASAHK	24300303	24308731	-1	2	tumor protein p53 inducible protein 3 [Source:HGNC Symbol;Acc:19373]
ENSG00000112077	1	8184	AAAGAGAAG	C	hippibs	AAAGASAHK	49572871	49604587	-1	6	Rh-associated glycoprotein [Source:HGNC Symbol;Acc:10006]
ENSG00000113108	1	8878	AAAGACAAG	C	hippibs	AAAGASAHK	139937854	139944189	-1	5	amyloid beta (A4) precursor protein-binding, family B, member 3 [Source:HGNC Symbol;Acc:20708]
ENSG00000108654	1	8878	AAAGACAAG	C	hippibs	AAAGASAHK	62495740	62502407	-1	17	DEAD (Asp-Glu-Ala-Asp) box polypeptide 5 [Source:HGNC Symbol;Acc:2746]
ENSG00000107105	1	8061	AAAGACAAT	C	hippibs	AAAGASAHK	23690102	23826335	-1	9	ELAV (embryonic lethal, abnormal vision, Drosophila)-like 2 (Hu antigen B) [Source:HGNC Symbol;Acc:3313]
ENSG00000111237	1	9310	AAAGAGATT	C	hippibs	AAAGASAHK	110929330	110939916	-1	12	vacuolar protein sorting 29 homolog (S. cerevisiae) [Source:HGNC Symbol;Acc:14340]
ENSG00000112242	1	8634	AAAGACACT	C	hippibs	AAAGASAHK	20402398	20493941	1	6	E2F transcription factor 3 [Source:HGNC Symbol;Acc:3115]
ENSG00000113593	1	9307	AAAGAGATT	C	hippibs	AAAGASAHK	64859100	64883376	1	5	peptidylprolyl isomerase domain and WD repeat containing 1 [Source:HGNC Symbol;Acc:28954]
ENSG00000109674	1	9760	AAAGACAAG	C	hippibs	AAAGASAHK	178230991	178284092	1	4	nei endonuclease VIII-like 3 (E. coli) [Source:HGNC Symbol;Acc:24573]
ENSG00000109132	1	9254	AAAGAGATG	C	hippibs	AAAGASAHK	41746099	41750987	-1	4	paired-like homeobox 2b [Source:HGNC Symbol;Acc:9143]
ENSG00000112249	1	9229	AAAGACAAT	C	hippibs	AAAGASAHK	100956070	101329240	-1	6	activating signal cointegrator 1 complex subunit 3 [Source:HGNC Symbol;Acc:18697]
ENSG00000111875	1	9656	AAAGAGAAG	C	hippibs	AAAGASAHK	119150209	119230406	1	6	ASF1 anti-silencing function 1 homolog A (S. cerevisiae) [Source:HGNC Symbol;Acc:20995]
ENSG00000114126	1	9664	AAAGAGATT	C	hippibs	AAAGASAHK	141665888	141868386	-1	3	transcription factor Dp-2 (E2F dimerization partner 2) [Source:HGNC Symbol;Acc:11751]
ENSG00000109927	1	8398	AAAGACATT	C	hippibs	AAAGASAHK	120971882	121062202	1	11	tectorin alpha [Source:HGNC Symbol;Acc:11720]
ENSG00000109927	1	8791	AAAGAGAAT	C	hippibs	AAAGASAHK	120971882	121062202	1	11	tectorin alpha [Source:HGNC Symbol;Acc:11720]
ENSG00000110906	1	8895	AAAGAGACT	C	hippibs	AAAGASAHK	109886460	109915155	-1	12	potassium channel tetramerisation domain containing 10 [Source:HGNC Symbol;Acc:23236]
ENSG00000110906	1	9054	AAAGAGAAG	C	hippibs	AAAGASAHK	109886460	109915155	-1	12	potassium channel tetramerisation domain containing 10 [Source:HGNC Symbol;Acc:23236]
ENSG00000113212	1	8752	AAAGACAAG	C	hippibs	AAAGASAHK	140552335	140555385	1	5	protocadherin beta 7 [Source:HGNC Symbol;Acc:8692]
ENSG00000111596	1	8990	AAAGACACT	C	hippibs	AAAGASAHK	70636777	70748773	1	12	CCR4-NOT transcription complex, subunit 2 [Source:HGNC Symbol;Acc:7878]
ENSG00000108417	1	8829	AAAGAGAAT	C	hippibs	AAAGASAHK	39577005	39580775	-1	17	keratin 37 [Source:HGNC Symbol;Acc:6455]
ENSG00000114423	1	9471	AAAGACAAG	C	hippibs	AAAGASAHK	105374305	105588396	-1	3	Cas-Br-M (murine) ecotropic retroviral transforming sequence b [Source:HGNC Symbol;Acc:1542]
ENSG00000112115	1	8597	AAAGAGAAG	C	hippibs	AAAGASAHK	52051185	52055436	1	6	interleukin 17A [Source:HGNC Symbol;Acc:5981]
ENSG00000111077	1	8663	AAAGACAAG	C	hippibs	AAAGASAHK	53440810	53458163	1	12	tensin like C1 domain containing phosphatase (tensin 2) [Source:HGNC Symbol;Acc:19737]
ENSG00000107874	1	9375	AAAGAGAAG	C	hippibs	AAAGASAHK	104183002	104192418	-1	10	CUE domain containing 2 [Source:HGNC Symbol;Acc:28352]
ENSG00000113649	1	8323	AAAGACATT	C	hippibs	AAAGASAHK	145826873	145891524	1	5	transcription elongation regulator 1 [Source:HGNC Symbol;Acc:15630]
ENSG00000107560	1	9278	AAAGAGAAG	C	hippibs	AAAGASAHK	119764427	119806114	-1	10	RAB11 family interacting protein 2 (class I) [Source:HGNC Symbol;Acc:29152]
ENSG00000115008	1	8254	AAAGAGATG	C	hippibs	AAAGASAHK	113531492	113542167	-1	2	interleukin 1, alpha [Source:HGNC Symbol;Acc:5991]
ENSG00000109208	1	9402	AAAGACAAG	C	hippibs	AAAGASAHK	71226493	71232823	1	4	submaxillary gland androgen regulated protein 3A [Source:HGNC Symbol;Acc:19216]
ENSG00000107938	1	9945	AAAGACATG	C	hippibs	AAAGASAHK	127408084	127452712	1	10	Erythroid differentiation-related factor 1 [Source:UniProtKB/Swiss-Prot;Acc:Q3B7T1]
ENSG00000112977	1	8734	AAAGAGATT	C	hippibs	AAAGASAHK	10679342	10761384	-1	5	death-associated protein [Source:HGNC Symbol;Acc:2672]
ENSG00000108669	1	9066	AAAGAGAAG	C	hippibs	AAAGASAHK	76670130	76778379	-1	17	cytohesin 1 [Source:HGNC Symbol;Acc:9501]
ENSG00000113716	1	9762	AAAGAGAAT	C	hippibs	AAAGASAHK	149379609	149432690	1	5	HMG box domain containing 3 [Source:HGNC Symbol;Acc:28982]
ENSG00000107014	1	8153	AAAGACATT	C	hippibs	AAAGASAHK	5299868	5304969	-1	9	relaxin 2 [Source:HGNC Symbol;Acc:10027]
ENSG00000107014	1	9737	AAAGACATT	C	hippibs	AAAGASAHK	5299868	5304969	-1	9	relaxin 2 [Source:HGNC Symbol;Acc:10027]
ENSG00000109065	1	8760	AAAGAGAAT	C	hippibs	AAAGASAHK	72766688	72772470	-1	17	N-acetyltransferase 9 (GCN5-related, putative) [Source:HGNC Symbol;Acc:23133]
ENSG00000112232	1	9156	AAAGAGACT	C	hippibs	AAAGASAHK	62390139	62996132	-1	6	KH domain containing, RNA binding, signal transduction associated 2 [Source:HGNC Symbol;Acc:18114]
ENSG00000111046	1	9425	AAAGAGATT	C	hippibs	AAAGASAHK	81101452	81103251	1	12	myogenic factor 6 (herculin) [Source:HGNC Symbol;Acc:7566]
ENSG00000111642	1	9068	AAAGAGATT	C	hippibs	AAAGASAHK	6679249	6716551	-1	12	chromodomain helicase DNA binding protein 4 [Source:HGNC Symbol;Acc:1919]
ENSG00000110435	1	8265	AAAGAGACT	C	hippibs	AAAGASAHK	34937677	35017675	1	11	pyruvate dehydrogenase complex, component X [Source:HGNC Symbol;Acc:21350]
ENSG00000107282	1	9087	AAAGACACT	C	hippibs	AAAGASAHK	72045204	72287222	-1	9	amyloid beta (A4) precursor protein-binding, family A, member 1 [Source:HGNC Symbol;Acc:578]
ENSG00000112246	1	8999	AAAGAGAAG	C	hippibs	AAAGASAHK	100832885	100912773	-1	6	single-minded homolog 1 (Drosophila) [Source:HGNC Symbol;Acc:10882]
ENSG00000112079	1	8468	AAAGAGAAG	C	hippibs	AAAGASAHK	36461669	36515256	-1	6	serine/threonine kinase 38 [Source:HGNC Symbol;Acc:17847]
ENSG00000112514	1	8518	AAAGAGACT	C	hippibs	AAAGASAHK	33384219	33386094	-1	6	cutA divalent cation tolerance homolog (E. coli) [Source:HGNC Symbol;Acc:21101]
ENSG00000108443	1	9358	AAAGACAAG	C	hippibs	AAAGASAHK	57970443	58027925	1	17	ribosomal protein S6 kinase, 70kDa, polypeptide 1 [Source:HGNC Symbol;Acc:10436]
ENSG00000110455	1	9121	AAAGACAAG	C	hippibs	AAAGASAHK	44087729	44105569	1	11	1-aminocyclopropane-1-carboxylate synthase homolog (Arabidopsis)(non-functional) [Source:HGNC Symbol;Acc:23989]
ENSG00000110318	1	9582	AAAGACATT	C	hippibs	AAAGASAHK	101785746	101871793	1	11	KIAA1377 [Source:HGNC Symbol;Acc:29264]
ENSG00000110318	1	9593	AAAGAGACG	C	hippibs	AAAGASAHK	101785746	101871793	1	11	KIAA1377 [Source:HGNC Symbol;Acc:29264]
ENSG00000112033	1	8823	AAAGAGAAG	C	hippibs	AAAGASAHK	35310335	35395955	1	6	peroxisome proliferator-activated receptor delta [Source:HGNC Symbol;Acc:9235]
ENSG00000110172	1	9322	AAAGAGAAT	C	hippibs	AAAGASAHK	89933602	89956532	-1	11	cysteine and histidine-rich domain (CHORD)-containing 1 [Source:HGNC Symbol;Acc:14525]
ENSG00000109390	1	9205	AAAGAGATT	C	hippibs	AAAGASAHK	140211071	140223705	-1	4	NADH dehydrogenase (ubiquinone) 1, subcomplex unknown, 1, 6kDa [Source:HGNC Symbol;Acc:7705]
ENSG00000108641	1	8595	AAAGAGAAG	C	hippibs	AAAGASAHK	19244550	19281469	-1	17	B9 protein domain 1 [Source:HGNC Symbol;Acc:24123]
ENSG00000108700	1	9499	AAAGACAAG	C	hippibs	AAAGASAHK	32646055	32648421	1	17	chemokine (C-C motif) ligand 8 [Source:HGNC Symbol;Acc:10635]
ENSG00000113719	1	9791	AAAGAGATG	C	hippibs	AAAGASAHK	172261278	172379688	1	5	endoplasmic reticulum-golgi intermediate compartment (ERGIC) 1 [Source:HGNC Symbol;Acc:29205]
ENSG00000109332	1	9391	AAAGAGACT	C	hippibs	AAAGASAHK	103717133	103790032	-1	4	ubiquitin-conjugating enzyme E2D 3 (UBC4/5 homolog, yeast) [Source:HGNC Symbol;Acc:12476]
ENSG00000114933	1	9497	AAAGACATG	C	hippibs	AAAGASAHK	206858445	206951027	-1	2	INO80 complex subunit D [Source:HGNC Symbol;Acc:25997]
ENSG00000106853	1	9287	AAAGACATT	C	hippibs	AAAGASAHK	114324857	114362135	-1	9	prostaglandin reductase 1 [Source:HGNC Symbol;Acc:18429]
ENSG00000112212	1	8035	AAAGACAAG	C	hippibs	AAAGASAHK	41010293	41012076	1	6	translocator protein 2 [Source:HGNC Symbol;Acc:21256]
ENSG00000112212	1	9040	AAAGACAAG	C	hippibs	AAAGASAHK	41010293	41012076	1	6	translocator protein 2 [Source:HGNC Symbol;Acc:21256]
ENSG00000109220	1	8019	AAAGACATT	C	hippibs	AAAGASAHK	54875952	54930813	-1	4	cysteine-rich hydrophobic domain 2 [Source:HGNC Symbol;Acc:1935]
ENSG00000109220	1	9551	AAAGAGACT	C	hippibs	AAAGASAHK	54875952	54930813	-1	4	cysteine-rich hydrophobic domain 2 [Source:HGNC Symbol;Acc:1935]
ENSG00000111913	1	8041	AAAGAGATG	C	hippibs	AAAGASAHK	24804513	24911195	-1	6	family with sequence similarity 65, member B [Source:HGNC Symbol;Acc:13872]
ENSG00000109944	1	8207	AAAGACATT	C	hippibs	AAAGASAHK	122753473	122830429	1	11	Uncharacterized protein C11orf63 [Source:UniProtKB/Swiss-Prot;Acc:Q6NUN7]
ENSG00000115226	1	9640	AAAGAGACT	C	hippibs	AAAGASAHK	27714750	27718112	-1	2	fibronectin type III domain containing 4 [Source:HGNC Symbol;Acc:20239]
ENSG00000111247	1	9276	AAAGAGAAG	C	hippibs	AAAGASAHK	4647950	4669213	1	12	RAD51 associated protein 1 [Source:HGNC Symbol;Acc:16956]
ENSG00000113966	1	8423	AAAGAGATG	C	hippibs	AAAGASAHK	97483365	97519953	1	3	ADP-ribosylation factor-like 6 [Source:HGNC Symbol;Acc:13210]
ENSG00000109917	1	8401	AAAGAGAAT	C	hippibs	AAAGASAHK	116648436	116658766	-1	11	zinc finger protein 259 [Source:HGNC Symbol;Acc:13051]
ENSG00000113583	1	9212	AAAGAGAAG	C	hippibs	AAAGASAHK	133291201	133304478	-1	5	Keratinocyte-associated transmembrane protein 2 Precursor [Source:UniProtKB/Swiss-Prot;Acc:Q8NC54]
ENSG00000107771	1	8821	AAAGACATT	C	hippibs	AAAGASAHK	86088342	86278276	1	10	family with sequence similarity 190, member B [Source:HGNC Symbol;Acc:29197]
ENSG00000114771	1	9723	AAAGACAAG	C	hippibs	AAAGASAHK	151515272	151546272	1	3	arylacetamide deacetylase (esterase) [Source:HGNC Symbol;Acc:17]
ENSG00000107551	1	8440	AAAGAGAAT	C	hippibs	AAAGASAHK	45454855	45490172	1	10	Ras association (RalGDS/AF-6) domain family member 4 [Source:HGNC Symbol;Acc:20793]
ENSG00000115221	1	9645	AAAGACATT	C	hippibs	AAAGASAHK	160956177	161128399	-1	2	integrin, beta 6 [Source:HGNC Symbol;Acc:6161]
ENSG00000107951	1	8263	AAAGACACT	C	hippibs	AAAGASAHK	30598730	30663377	-1	10	DNM1 pseudogene 17 [Source:HGNC Symbol;Acc:21134]
ENSG00000114902	1	8486	AAAGAGAAG	C	hippibs	AAAGASAHK	52738971	52742182	1	3	signal peptidase complex subunit 1 homolog (S. cerevisiae) [Source:HGNC Symbol;Acc:23401]
ENSG00000107242	1	8517	AAAGAGATT	C	hippibs	AAAGASAHK	71320616	71624092	1	9	phosphatidylinositol-4-phosphate 5-kinase, type I, beta [Source:HGNC Symbol;Acc:8995]
ENSG00000112619	1	9912	AAAGAGATT	C	hippibs	AAAGASAHK	42664340	42690312	-1	6	peripherin 2 (retinal degeneration, slow) [Source:HGNC Symbol;Acc:9942]
ENSG00000109101	1	8349	AAAGAGAAG	C	hippibs	AAAGASAHK	26850959	26865914	1	17	forkhead box N1 [Source:HGNC Symbol;Acc:12765]
ENSG00000112078	1	8364	AAAGACAAT	C	hippibs	AAAGASAHK	36410544	36458920	1	6	potassium channel tetramerisation domain containing 20 [Source:HGNC Symbol;Acc:21052]
ENSG00000107796	1	9711	AAAGAGAAG	C	hippibs	AAAGASAHK	90694831	90751147	-1	10	actin, alpha 2, smooth muscle, aorta [Source:HGNC Symbol;Acc:130]
ENSG00000113262	1	9456	AAAGACAAG	C	hippibs	AAAGASAHK	178392096	178421945	-1	5	glutamate receptor, metabotropic 6 [Source:HGNC Symbol;Acc:4598]
ENSG00000111816	1	8586	AAAGACAAT	C	hippibs	AAAGASAHK	116262693	116381921	-1	6	fyn-related kinase [Source:HGNC Symbol;Acc:3955]
ENSG00000109180	1	9321	AAAGAGATG	C	hippibs	AAAGASAHK	48833015	48863831	1	4	OCIA domain containing 1 [Source:HGNC Symbol;Acc:16074]
ENSG00000109929	1	8083	AAAGACATG	C	hippibs	AAAGASAHK	121163388	121184119	1	11	sterol-C5-desaturase (ERG3 delta-5-desaturase homolog, S. cerevisiae)-like [Source:HGNC Symbol;Acc:10547]
ENSG00000115183	1	8700	AAAGAGATT	C	hippibs	AAAGASAHK	159825146	160089170	1	2	tetratricopeptide repeat, ankyrin repeat and coiled-coil containing 1 [Source:HGNC Symbol;Acc:29364]
ENSG00000113621	1	8512	AAAGACAAT	C	hippibs	AAAGASAHK	134209460	134237323	1	5	thioredoxin domain containing 15 [Source:HGNC Symbol;Acc:20652]
ENSG00000113621	1	9975	AAAGAGATT	C	hippibs	AAAGASAHK	134209460	134237323	1	5	thioredoxin domain containing 15 [Source:HGNC Symbol;Acc:20652]
ENSG00000114107	1	9660	AAAGACAAG	C	hippibs	AAAGASAHK	138213186	138313380	-1	3	centrosomal protein 70kDa [Source:HGNC Symbol;Acc:29972]
ENSG00000111602	1	8212	AAAGAGACT	C	hippibs	AAAGASAHK	56810158	56843200	-1	12	timeless homolog (Drosophila) [Source:HGNC Symbol;Acc:11813]
ENSG00000110786	1	8874	AAAGAGAAG	C	hippibs	AAAGASAHK	18749475	18814268	-1	11	protein tyrosine phosphatase, non-receptor type 5 (striatum-enriched) [Source:HGNC Symbol;Acc:9657]
ENSG00000110786	1	9940	AAAGAGACT	C	hippibs	AAAGASAHK	18749475	18814268	-1	11	protein tyrosine phosphatase, non-receptor type 5 (striatum-enriched) [Source:HGNC Symbol;Acc:9657]
ENSG00000112159	1	9624	AAAGACATG	C	hippibs	AAAGASAHK	90352218	90529442	-1	6	MDN1, midasin homolog (yeast) [Source:HGNC Symbol;Acc:18302]
ENSG00000115263	1	8478	AAAGACAAT	C	hippibs	AAAGASAHK	162999392	163008913	-1	2	glucagon [Source:HGNC Symbol;Acc:4191]
ENSG00000115263	1	9109	AAAGACATT	C	hippibs	AAAGASAHK	162999392	163008913	-1	2	glucagon [Source:HGNC Symbol;Acc:4191]
ENSG00000115263	1	9159	AAAGAGAAT	C	hippibs	AAAGASAHK	162999392	163008913	-1	2	glucagon [Source:HGNC Symbol;Acc:4191]
ENSG00000111371	1	8147	AAAGACAAG	C	hippibs	AAAGASAHK	46576843	46662780	-1	12	solute carrier family 38, member 1 [Source:HGNC Symbol;Acc:13447]
ENSG00000111241	1	8862	AAAGACACT	C	hippibs	AAAGASAHK	4543308	4554780	-1	12	fibroblast growth factor 6 [Source:HGNC Symbol;Acc:3684]
ENSG00000120925	1	8537	AAAGAGAAT	C	hippibs	AAAGASAHK	42705934	42751782	-1	8	ring finger protein 170 [Source:HGNC Symbol;Acc:25358]
ENSG00000120328	1	8504	AAAGAGATT	C	hippibs	AAAGASAHK	140588291	140591696	1	5	protocadherin beta 12 [Source:HGNC Symbol;Acc:8683]
ENSG00000120328	1	9729	AAAGACACT	C	hippibs	AAAGASAHK	140588291	140591696	1	5	protocadherin beta 12 [Source:HGNC Symbol;Acc:8683]
ENSG00000120669	1	9959	AAAGACACT	C	hippibs	AAAGASAHK	36742345	36829236	-1	13	spermatogenesis and oogenesis specific basic helix-loop-helix 2 [Source:HGNC Symbol;Acc:26026]
ENSG00000117477	1	8195	AAAGACACT	C	hippibs	AAAGASAHK	169364108	169396712	-1	1	Uncharacterized protein C1orf114 [Source:UniProtKB/Swiss-Prot;Acc:Q5TID7]
ENSG00000121022	1	8838	AAAGAGATG	C	hippibs	AAAGASAHK	67955317	67974562	-1	8	COP9 constitutive photomorphogenic homolog subunit 5 (Arabidopsis) [Source:HGNC Symbol;Acc:2240]
ENSG00000116138	1	9674	AAAGAGAAT	C	hippibs	AAAGASAHK	15853308	15918874	1	1	DnaJ (Hsp40) homolog, subfamily C, member 16 [Source:HGNC Symbol;Acc:29157]
ENSG00000120332	1	8658	AAAGAGATG	C	hippibs	AAAGASAHK	175036994	175117202	1	1	tenascin N [Source:HGNC Symbol;Acc:22942]
ENSG00000116667	1	8130	AAAGAGAAT	C	hippibs	AAAGASAHK	184356192	184598154	1	1	Uncharacterized protein C1orf21 (Cell proliferation-inducing gene 13 protein) [Source:UniProtKB/Swiss-Prot;Acc:Q9H246]
ENSG00000115325	1	8559	AAAGACATT	C	hippibs	AAAGASAHK	74776153	74784681	1	2	docking protein 1, 62kDa (downstream of tyrosine kinase 1) [Source:HGNC Symbol;Acc:2990]
ENSG00000121413	1	8028	AAAGAGAAT	C	hippibs	AAAGASAHK	58595210	58629793	-1	19	zinc finger and SCAN domain containing 18 [Source:HGNC Symbol;Acc:21037]
ENSG00000120235	1	9021	AAAGAGATG	C	hippibs	AAAGASAHK	21349834	21351377	-1	9	interferon, alpha 6 [Source:HGNC Symbol;Acc:5427]
ENSG00000119508	1	8834	AAAGAGACT	C	hippibs	AAAGASAHK	102584137	102629173	1	9	nuclear receptor subfamily 4, group A, member 3 [Source:HGNC Symbol;Acc:7982]
ENSG00000119508	1	9763	AAAGAGAAG	C	hippibs	AAAGASAHK	102584137	102629173	1	9	nuclear receptor subfamily 4, group A, member 3 [Source:HGNC Symbol;Acc:7982]
ENSG00000121073	1	8306	AAAGACACT	C	hippibs	AAAGASAHK	47778682	47785526	-1	17	solute carrier family 35, member B1 [Source:HGNC Symbol;Acc:20798]
ENSG00000120322	1	8529	AAAGAGAAT	C	hippibs	AAAGASAHK	140557371	140560081	1	5	protocadherin beta 8 [Source:HGNC Symbol;Acc:8693]
ENSG00000115904	1	8915	AAAGAGACT	C	hippibs	AAAGASAHK	39208537	39351486	-1	2	son of sevenless homolog 1 (Drosophila) [Source:HGNC Symbol;Acc:11187]
ENSG00000118990	1	8931	AAAGACAAG	C	hippibs	AAAGASAHK	161177481	161178841	-1	5	glutaredoxin (thioltransferase) pseudogene 3 [Source:HGNC Symbol;Acc:34049]
ENSG00000121898	1	8207	AAAGACAAT	C	hippibs	AAAGASAHK	125472792	125699779	-1	10	carboxypeptidase X (M14 family), member 2 [Source:HGNC Symbol;Acc:26977]
ENSG00000120053	1	8286	AAAGACATG	C	hippibs	AAAGASAHK	101156627	101190381	-1	10	glutamic-oxaloacetic transaminase 1, soluble (aspartate aminotransferase 1) [Source:HGNC Symbol;Acc:4432]
ENSG00000121671	1	9614	AAAGAGAAG	C	hippibs	AAAGASAHK	45868669	45904798	1	11	cryptochrome 2 (photolyase-like) [Source:HGNC Symbol;Acc:2385]
ENSG00000120539	1	8660	AAAGAGACT	C	hippibs	AAAGASAHK	27443753	27475848	1	10	microtubule associated serine/threonine kinase-like [Source:HGNC Symbol;Acc:19042]
ENSG00000118976	1	9157	AAAGAGAAG	C	hippibs	AAAGASAHK	3948468	3949799	1	12	Putative HIN1-like protein [Source:UniProtKB/Swiss-Prot;Acc:Q7RTX8]
ENSG00000118976	1	9427	AAAGAGAAG	C	hippibs	AAAGASAHK	3948468	3949799	1	12	Putative HIN1-like protein [Source:UniProtKB/Swiss-Prot;Acc:Q7RTX8]
ENSG00000118245	1	8523	AAAGAGAAG	C	hippibs	AAAGASAHK	217724181	217724787	-1	2	transition protein 1 (during histone to protamine replacement) [Source:HGNC Symbol;Acc:11951]
ENSG00000117834	1	9589	AAAGACAAT	C	hippibs	AAAGASAHK	48688357	48714316	1	1	solute carrier family 5 (sodium/glucose cotransporter), member 9 [Source:HGNC Symbol;Acc:22146]
ENSG00000120709	1	8481	AAAGAGAAG	C	hippibs	AAAGASAHK	137673224	137685418	1	5	family with sequence similarity 53, member C [Source:HGNC Symbol;Acc:1336]
ENSG00000116785	1	9528	AAAGACAAG	C	hippibs	AAAGASAHK	196743930	196764537	1	1	complement factor H-related 3 [Source:HGNC Symbol;Acc:16980]
ENSG00000116871	1	8223	AAAGACAAT	C	hippibs	AAAGASAHK	36621194	36646450	1	1	MAP7 domain containing 1 [Source:HGNC Symbol;Acc:25514]
ENSG00000116147	1	9410	AAAGAGAAT	C	hippibs	AAAGASAHK	175291935	175712906	-1	1	tenascin R (restrictin, janusin) [Source:HGNC Symbol;Acc:11953]
ENSG00000117114	1	8504	AAAGACATT	C	hippibs	AAAGASAHK	81771845	82459719	1	1	latrophilin 2 [Source:HGNC Symbol;Acc:18582]
ENSG00000117114	1	9488	AAAGAGATT	C	hippibs	AAAGASAHK	81771845	82459719	1	1	latrophilin 2 [Source:HGNC Symbol;Acc:18582]
ENSG00000119669	1	9432	AAAGACAAT	C	hippibs	AAAGASAHK	77490888	77495034	-1	14	Enhanced at puberty protein 1 [Source:UniProtKB/Swiss-Prot;Acc:Q9H1B7]
ENSG00000119636	1	9551	AAAGAGATG	C	hippibs	AAAGASAHK	74486056	74549566	1	14	Uncharacterized protein C14orf45 [Source:UniProtKB/Swiss-Prot;Acc:Q8ND07]
ENSG00000116521	1	8202	AAAGACAAG	C	hippibs	AAAGASAHK	155225770	155232221	-1	1	secretory carrier membrane protein 3 [Source:HGNC Symbol;Acc:10565]
ENSG00000118402	1	8770	AAAGACATG	C	hippibs	AAAGASAHK	80624529	80657297	-1	6	elongation of very long chain fatty acids (FEN1/Elo2, SUR4/Elo3, yeast)-like 4 [Source:HGNC Symbol;Acc:14415]
ENSG00000119688	1	9271	AAAGACAAG	C	hippibs	AAAGASAHK	74751980	74769767	-1	14	ATP-binding cassette, sub-family D (ALD), member 4 [Source:HGNC Symbol;Acc:68]
ENSG00000118849	1	8907	AAAGAGATT	C	hippibs	AAAGASAHK	158414681	158450485	-1	3	retinoic acid receptor responder (tazarotene induced) 1 [Source:HGNC Symbol;Acc:9867]
ENSG00000117481	1	8867	AAAGACATG	C	hippibs	AAAGASAHK	46805849	46830824	1	1	NOP2/Sun domain family, member 4 [Source:HGNC Symbol;Acc:31802]
ENSG00000117385	1	8557	AAAGAGATG	C	hippibs	AAAGASAHK	43212045	43232755	-1	1	leucine proline-enriched proteoglycan (leprecan) 1 [Source:HGNC Symbol;Acc:19316]
ENSG00000120696	1	9580	AAAGAGAAT	C	hippibs	AAAGASAHK	41765711	41768702	-1	13	kelch repeat and BTB (POZ) domain containing 7 [Source:HGNC Symbol;Acc:25266]
ENSG00000120549	1	9635	AAAGAGAAT	C	hippibs	AAAGASAHK	23983675	24836772	1	10	KIAA1217 [Source:HGNC Symbol;Acc:25428]
ENSG00000118997	1	8149	AAAGACACT	C	hippibs	AAAGASAHK	196602427	196935730	-1	2	dynein, axonemal, heavy chain 7 [Source:HGNC Symbol;Acc:18661]
ENSG00000115474	1	9614	AAAGACATG	C	hippibs	AAAGASAHK	233631174	233641278	-1	2	potassium inwardly-rectifying channel, subfamily J, member 13 [Source:HGNC Symbol;Acc:6259]
ENSG00000115446	1	8993	AAAGACAAT	C	hippibs	AAAGASAHK	99225042	99234978	1	2	unc-50 homolog (C. elegans) [Source:HGNC Symbol;Acc:16046]
ENSG00000116478	1	9191	AAAGAGACG	C	hippibs	AAAGASAHK	32757687	32799236	1	1	histone deacetylase 1 [Source:HGNC Symbol;Acc:4852]
ENSG00000121769	1	9176	AAAGACACT	C	hippibs	AAAGASAHK	31838472	31849697	-1	1	fatty acid binding protein 3, muscle and heart (mammary-derived growth inhibitor) [Source:HGNC Symbol;Acc:3557]
ENSG00000115363	1	8666	AAAGAGATT	C	hippibs	AAAGASAHK	75696428	75796848	-1	2	family with sequence similarity 176, member A [Source:HGNC Symbol;Acc:25816]
ENSG00000117228	1	8676	AAAGACACT	C	hippibs	AAAGASAHK	89517987	89531043	-1	1	guanylate binding protein 1, interferon-inducible, 67kDa [Source:HGNC Symbol;Acc:4182]
ENSG00000122641	1	9400	AAAGAGAAT	C	hippibs	AAAGASAHK	41724712	41742706	-1	7	inhibin, beta A [Source:HGNC Symbol;Acc:6066]
ENSG00000115596	1	9041	AAAGACATT	C	hippibs	AAAGASAHK	219724544	219738955	1	2	wingless-type MMTV integration site family, member 6 [Source:HGNC Symbol;Acc:12785]
ENSG00000115596	1	9425	AAAGAGATG	C	hippibs	AAAGASAHK	219724544	219738955	1	2	wingless-type MMTV integration site family, member 6 [Source:HGNC Symbol;Acc:12785]
ENSG00000121274	1	8665	AAAGACATG	C	hippibs	AAAGASAHK	50186864	50269221	1	16	PAP associated domain containing 5 [Source:HGNC Symbol;Acc:30758]
ENSG00000121274	1	9345	AAAGACATG	C	hippibs	AAAGASAHK	50186864	50269221	1	16	PAP associated domain containing 5 [Source:HGNC Symbol;Acc:30758]
ENSG00000120324	1	8937	AAAGACACT	C	hippibs	AAAGASAHK	140571952	140575213	1	5	protocadherin beta 9 [Source:HGNC Symbol;Acc:8694]
ENSG00000120324	1	9128	AAAGACAAG	C	hippibs	AAAGASAHK	140571952	140575213	1	5	protocadherin beta 9 [Source:HGNC Symbol;Acc:8694]
ENSG00000120324	1	9948	AAAGAGACG	C	hippibs	AAAGASAHK	140571952	140575213	1	5	protocadherin beta 9 [Source:HGNC Symbol;Acc:8694]
ENSG00000119537	1	9195	AAAGACAAT	C	hippibs	AAAGASAHK	60994971	61034743	-1	18	3-ketodihydrosphingosine reductase [Source:HGNC Symbol;Acc:4021]
ENSG00000122223	1	8937	AAAGAGAAT	C	hippibs	AAAGASAHK	160799950	160832692	-1	1	CD244 molecule, natural killer cell receptor 2B4 [Source:HGNC Symbol;Acc:18171]
ENSG00000115839	1	8943	AAAGACAAG	C	hippibs	AAAGASAHK	135809835	135933964	1	2	RAB3 GTPase activating protein subunit 1 (catalytic) [Source:HGNC Symbol;Acc:17063]
ENSG00000118369	1	8237	AAAGACAAT	C	hippibs	AAAGASAHK	77899958	77925753	1	11	ubiquitin specific peptidase 35 [Source:HGNC Symbol;Acc:20061]
ENSG00000115694	1	9353	AAAGACATG	C	hippibs	AAAGASAHK	242432089	242449145	-1	2	serine/threonine kinase 25 (STE20 homolog, yeast) [Source:HGNC Symbol;Acc:11404]
ENSG00000119231	1	8005	AAAGACACG	C	hippibs	AAAGASAHK	196594727	196661585	1	3	SUMO1/sentrin specific peptidase 5 [Source:HGNC Symbol;Acc:28407]
ENSG00000119121	1	9697	AAAGAGAAG	C	hippibs	AAAGASAHK	77337411	77503010	-1	9	transient receptor potential cation channel, subfamily M, member 6 [Source:HGNC Symbol;Acc:17995]
ENSG00000116690	1	8216	AAAGAGAAG	C	hippibs	AAAGASAHK	186265405	186283694	1	1	proteoglycan 4 [Source:HGNC Symbol;Acc:9364]
ENSG00000116690	1	8484	AAAGACATG	C	hippibs	AAAGASAHK	186265405	186283694	1	1	proteoglycan 4 [Source:HGNC Symbol;Acc:9364]
ENSG00000121377	1	9730	AAAGACAAT	C	hippibs	AAAGASAHK	10954131	10955226	-1	12	taste receptor, type 2, member 7 [Source:HGNC Symbol;Acc:14913]
ENSG00000119333	1	9411	AAAGAGACG	C	hippibs	AAAGASAHK	131395940	131419066	-1	9	WD repeat domain 34 [Source:HGNC Symbol;Acc:28296]
ENSG00000116005	1	8240	AAAGAGAAG	C	hippibs	AAAGASAHK	70484518	70508323	1	2	prenylcysteine oxidase 1 [Source:HGNC Symbol;Acc:20588]
ENSG00000121634	1	9971	AAAGAGACG	C	hippibs	AAAGASAHK	147374936	147381393	1	1	gap junction protein, alpha 8, 50kDa [Source:HGNC Symbol;Acc:4281]
ENSG00000122548	1	8436	AAAGACATG	C	hippibs	AAAGASAHK	26572740	26578407	-1	7	KIAA0087 [Source:HGNC Symbol;Acc:22191]
ENSG00000122728	1	8450	AAAGACATG	C	hippibs	AAAGASAHK	32629452	32635667	-1	9	TAF1 RNA polymerase II, TATA box binding protein (TBP)-associated factor, 210kDa-like [Source:HGNC Symbol;Acc:18056]
ENSG00000122728	1	9350	AAAGAGATT	C	hippibs	AAAGASAHK	32629452	32635667	-1	9	TAF1 RNA polymerase II, TATA box binding protein (TBP)-associated factor, 210kDa-like [Source:HGNC Symbol;Acc:18056]
ENSG00000119906	1	9567	AAAGAGACG	C	hippibs	AAAGASAHK	102672720	102724893	1	10	family with sequence similarity 178, member A [Source:HGNC Symbol;Acc:17814]
ENSG00000120159	1	9316	AAAGAGAAG	C	hippibs	AAAGASAHK	26840683	26892802	-1	9	Uncharacterized protein C9orf82 [Source:UniProtKB/Swiss-Prot;Acc:Q9H8G2]
ENSG00000115365	1	8682	AAAGAGAAG	C	hippibs	AAAGASAHK	211295973	211342376	-1	2	LanC lantibiotic synthetase component C-like 1 (bacterial) [Source:HGNC Symbol;Acc:6508]
ENSG00000115365	1	8967	AAAGACATT	C	hippibs	AAAGASAHK	211295973	211342376	-1	2	LanC lantibiotic synthetase component C-like 1 (bacterial) [Source:HGNC Symbol;Acc:6508]
ENSG00000118194	1	9054	AAAGAGATG	C	hippibs	AAAGASAHK	201328136	201346808	-1	1	troponin T type 2 (cardiac) [Source:HGNC Symbol;Acc:11949]
ENSG00000118260	1	8865	AAAGACACG	C	hippibs	AAAGASAHK	208394461	208468155	1	2	cAMP responsive element binding protein 1 [Source:HGNC Symbol;Acc:2345]
ENSG00000121931	1	9175	AAAGAGATT	C	hippibs	AAAGASAHK	111489812	111506587	-1	1	Uncharacterized protein C1orf103 (Receptor-interacting factor 1) [Source:UniProtKB/Swiss-Prot;Acc:Q5T3J3]
ENSG00000121653	1	8661	AAAGAGAAG	C	hippibs	AAAGASAHK	45907202	45928016	1	11	mitogen-activated protein kinase 8 interacting protein 1 [Source:HGNC Symbol;Acc:6882]
ENSG00000116675	1	8779	AAAGACATT	C	hippibs	AAAGASAHK	65713902	65881552	1	1	DnaJ (Hsp40) homolog, subfamily C, member 6 [Source:HGNC Symbol;Acc:15469]
ENSG00000120440	1	9325	AAAGACACG	C	hippibs	AAAGASAHK	167738606	167755375	1	6	tubulin tyrosine ligase-like family, member 2 [Source:HGNC Symbol;Acc:21211]
ENSG00000120915	1	9151	AAAGACACG	C	hippibs	AAAGASAHK	27348626	27402438	1	8	epoxide hydrolase 2, cytoplasmic [Source:HGNC Symbol;Acc:3402]
ENSG00000115806	1	9542	AAAGACAAT	C	hippibs	AAAGASAHK	171784974	171823639	1	2	golgi reassembly stacking protein 2, 55kDa [Source:HGNC Symbol;Acc:17500]
ENSG00000119878	1	9095	AAAGAGATG	C	hippibs	AAAGASAHK	46843555	46852881	1	2	cysteine-rich PDZ-binding protein [Source:HGNC Symbol;Acc:14312]
ENSG00000121858	1	9814	AAAGAGAAG	C	hippibs	AAAGASAHK	172223298	172241297	-1	3	tumor necrosis factor (ligand) superfamily, member 10 [Source:HGNC Symbol;Acc:11925]
ENSG00000118939	1	8311	AAAGACAAG	C	hippibs	AAAGASAHK	76123619	76180085	1	13	ubiquitin carboxyl-terminal esterase L3 (ubiquitin thiolesterase) [Source:HGNC Symbol;Acc:12515]
ENSG00000116962	1	8690	AAAGACAAG	C	hippibs	AAAGASAHK	236139130	236228481	-1	1	nidogen 1 [Source:HGNC Symbol;Acc:7821]
ENSG00000116670	1	8503	AAAGAGAAG	C	hippibs	AAAGASAHK	11734538	11751707	-1	1	MAD2 mitotic arrest deficient-like 2 (yeast) [Source:HGNC Symbol;Acc:6764]
ENSG00000120500	1	8035	AAAGAGACT	C	hippibs	AAAGASAHK	69488155	69501690	1	X	arrestin 3, retinal (X-arrestin) [Source:HGNC Symbol;Acc:710]
ENSG00000120500	1	8374	AAAGAGAAG	C	hippibs	AAAGASAHK	69488155	69501690	1	X	arrestin 3, retinal (X-arrestin) [Source:HGNC Symbol;Acc:710]
ENSG00000120500	1	8796	AAAGAGAAT	C	hippibs	AAAGASAHK	69488155	69501690	1	X	arrestin 3, retinal (X-arrestin) [Source:HGNC Symbol;Acc:710]
ENSG00000117450	1	8165	AAAGACATG	C	hippibs	AAAGASAHK	45976708	45988719	-1	1	peroxiredoxin 1 [Source:HGNC Symbol;Acc:9352]
ENSG00000115825	1	8069	AAAGAGAAG	C	hippibs	AAAGASAHK	37477645	37551951	-1	2	protein kinase D3 [Source:HGNC Symbol;Acc:9408]
ENSG00000120071	1	9735	AAAGAGAAG	C	hippibs	AAAGASAHK	44107334	44270166	-1	17	KIAA1267 [Source:HGNC Symbol;Acc:24565]
ENSG00000119699	1	9987	AAAGAGAAG	C	hippibs	AAAGASAHK	76424442	76448092	-1	14	transforming growth factor, beta 3 [Source:HGNC Symbol;Acc:11769]
ENSG00000120055	1	9262	AAAGAGACT	C	hippibs	AAAGASAHK	104209574	104216054	-1	10	Uncharacterized protein C10orf95 [Source:UniProtKB/Swiss-Prot;Acc:Q9H7T3]
ENSG00000116809	1	9112	AAAGACAAG	C	hippibs	AAAGASAHK	16268364	16302627	-1	1	zinc finger and BTB domain containing 17 [Source:HGNC Symbol;Acc:12936]
ENSG00000116783	1	9396	AAAGACACT	C	hippibs	AAAGASAHK	74663926	75010112	1	1	TNNI3 interacting kinase [Source:HGNC Symbol;Acc:19661]
ENSG00000116679	1	8374	AAAGACACT	C	hippibs	AAAGASAHK	185265520	185286461	-1	1	influenza virus NS1A binding protein [Source:HGNC Symbol;Acc:16951]
ENSG00000117650	1	8989	AAAGAGAAT	C	hippibs	AAAGASAHK	211836114	211848960	-1	1	NIMA (never in mitosis gene a)-related kinase 2 [Source:HGNC Symbol;Acc:7745]
ENSG00000117362	1	8455	AAAGACATG	C	hippibs	AAAGASAHK	150237799	150241980	-1	1	anterior pharynx defective 1 homolog A (C. elegans) [Source:HGNC Symbol;Acc:29509]
ENSG00000118231	1	8827	AAAGACAAG	C	hippibs	AAAGASAHK	208986331	208989225	-1	2	crystallin, gamma D [Source:HGNC Symbol;Acc:2411]
ENSG00000121871	1	8386	AAAGAGATT	C	hippibs	AAAGASAHK	164904508	164914897	-1	3	SLIT and NTRK-like family, member 3 [Source:HGNC Symbol;Acc:23501]
ENSG00000122042	1	8126	AAAGACATT	C	hippibs	AAAGASAHK	30338508	30424821	-1	13	ubiquitin-like 3 [Source:HGNC Symbol;Acc:12504]
ENSG00000120438	1	9712	AAAGACACT	C	hippibs	AAAGASAHK	160199530	160210741	-1	6	small nucleolar RNA, H/ACA box 29 [Source:HGNC Symbol;Acc:32619]
ENSG00000120210	1	9609	AAAGAGATG	C	hippibs	AAAGASAHK	5163863	5185668	-1	9	insulin-like 6 [Source:HGNC Symbol;Acc:6089]
ENSG00000120563	1	8794	AAAGACAAT	C	hippibs	AAAGASAHK	29577990	29607257	1	10	lysozyme-like 1 [Source:HGNC Symbol;Acc:30502]
ENSG00000118520	1	8000	AAAGACATG	C	hippibs	AAAGASAHK	131894284	131905472	1	6	arginase, liver [Source:HGNC Symbol;Acc:663]
ENSG00000119125	1	9476	AAAGAGATT	C	hippibs	AAAGASAHK	74764293	74872109	1	9	guanine deaminase [Source:HGNC Symbol;Acc:4212]
ENSG00000122694	1	8713	AAAGACAAT	C	hippibs	AAAGASAHK	36136032	36163910	1	9	GLI pathogenesis-related 2 [Source:HGNC Symbol;Acc:18007]
ENSG00000122585	1	8626	AAAGAGAAG	C	hippibs	AAAGASAHK	24323782	24331484	1	7	neuropeptide Y [Source:HGNC Symbol;Acc:7955]
ENSG00000121057	1	8499	AAAGACAAG	C	hippibs	AAAGASAHK	55162551	55198710	1	17	A kinase (PRKA) anchor protein 1 [Source:HGNC Symbol;Acc:367]
ENSG00000115297	1	8823	AAAGAGACG	C	hippibs	AAAGASAHK	74740590	74744769	1	2	T-cell leukemia homeobox 2 [Source:HGNC Symbol;Acc:5057]
ENSG00000121895	1	9699	AAAGACATG	C	hippibs	AAAGASAHK	38968365	39034542	-1	4	transmembrane protein 156 [Source:HGNC Symbol;Acc:26260]
ENSG00000115290	1	8627	AAAGAGAAT	C	hippibs	AAAGASAHK	165349322	165478358	-1	2	growth factor receptor-bound protein 14 [Source:HGNC Symbol;Acc:4565]
ENSG00000121101	1	8144	AAAGACAAT	C	hippibs	AAAGASAHK	56634042	56769416	-1	17	testis expressed 14 [Source:HGNC Symbol;Acc:11737]
ENSG00000121297	1	8360	AAAGAGACT	C	hippibs	AAAGASAHK	31765851	31840431	-1	19	teashirt zinc finger homeobox 3 [Source:HGNC Symbol;Acc:30700]
ENSG00000118322	1	8717	AAAGACAAT	C	hippibs	AAAGASAHK	159990129	160279219	-1	5	ATPase, class V, type 10B [Source:HGNC Symbol;Acc:13543]
ENSG00000115380	1	8032	AAAGAGAAG	C	hippibs	AAAGASAHK	56093102	56151274	-1	2	EGF-containing fibulin-like extracellular matrix protein 1 [Source:HGNC Symbol;Acc:3218]
ENSG00000115616	1	8752	AAAGAGAAG	C	hippibs	AAAGASAHK	103236166	103327777	1	2	solute carrier family 9 (sodium/hydrogen exchanger), member 2 [Source:HGNC Symbol;Acc:11072]
ENSG00000116096	1	9129	AAAGAGATT	C	hippibs	AAAGASAHK	73114489	73119287	1	2	sepiapterin reductase (7,8-dihydrobiopterin:NADP+ oxidoreductase) [Source:HGNC Symbol;Acc:11257]
ENSG00000122026	1	8508	AAAGACAAT	C	hippibs	AAAGASAHK	27825446	27830828	1	13	ribosomal protein L21 pseudogene 28 [Source:HGNC Symbol;Acc:36258]
ENSG00000122859	1	8181	AAAGAGAAG	C	hippibs	AAAGASAHK	71331454	71332994	-1	10	neurogenin 3 [Source:HGNC Symbol;Acc:13806]
ENSG00000122859	1	8610	AAAGACACG	C	hippibs	AAAGASAHK	71331454	71332994	-1	10	neurogenin 3 [Source:HGNC Symbol;Acc:13806]
ENSG00000120742	1	9014	AAAGAGATG	C	hippibs	AAAGASAHK	150259781	150321015	-1	3	stress-associated endoplasmic reticulum protein 1 [Source:HGNC Symbol;Acc:10759]
ENSG00000119718	1	8077	AAAGACATT	C	hippibs	AAAGASAHK	75469612	75476292	1	14	eukaryotic translation initiation factor 2B, subunit 2 beta, 39kDa [Source:HGNC Symbol;Acc:3258]
ENSG00000116717	1	9761	AAAGACATG	C	hippibs	AAAGASAHK	68150744	68154021	1	1	growth arrest and DNA-damage-inducible, alpha [Source:HGNC Symbol;Acc:4095]
ENSG00000118263	1	9813	AAAGACAAG	C	hippibs	AAAGASAHK	207938861	208031991	-1	2	Kruppel-like factor 7 (ubiquitous) [Source:HGNC Symbol;Acc:6350]
ENSG00000120686	1	8035	AAAGAGAAG	C	hippibs	AAAGASAHK	38923986	38937140	1	13	ubiquitin-fold modifier 1 [Source:HGNC Symbol;Acc:20597]
ENSG00000116898	1	8877	AAAGAGACT	C	hippibs	AAAGASAHK	36921319	36930038	-1	1	mitochondrial ribosomal protein S15 [Source:HGNC Symbol;Acc:14504]
ENSG00000115464	1	8449	AAAGACAAG	C	hippibs	AAAGASAHK	61414591	61697904	-1	2	ubiquitin specific peptidase 34 [Source:HGNC Symbol;Acc:20066]
ENSG00000116237	1	8564	AAAGACAAT	C	hippibs	AAAGASAHK	6281252	6296032	-1	1	isoprenylcysteine carboxyl methyltransferase [Source:HGNC Symbol;Acc:5350]
ENSG00000121310	1	9218	AAAGACATT	C	hippibs	AAAGASAHK	53361895	53387446	-1	1	enoyl Coenzyme A hydratase domain containing 2 [Source:HGNC Symbol;Acc:23408]
ENSG00000117594	1	8571	AAAGAGACT	C	hippibs	AAAGASAHK	209859510	209908295	1	1	hydroxysteroid (11-beta) dehydrogenase 1 [Source:HGNC Symbol;Acc:5208]
ENSG00000115966	1	8245	AAAGAGAAG	C	hippibs	AAAGASAHK	175936978	176033110	-1	2	activating transcription factor 2 [Source:HGNC Symbol;Acc:784]
ENSG00000116685	1	9974	AAAGACACG	C	hippibs	AAAGASAHK	11971241	11986485	-1	1	KIAA2013 [Source:HGNC Symbol;Acc:28513]
ENSG00000121318	1	9896	AAAGAGAAG	C	hippibs	AAAGASAHK	10977945	10978868	-1	12	taste receptor, type 2, member 10 [Source:HGNC Symbol;Acc:14918]
ENSG00000121741	1	8844	AAAGAGAAG	C	hippibs	AAAGASAHK	20532810	20663253	1	13	zinc finger, MYM-type 2 [Source:HGNC Symbol;Acc:12989]
ENSG00000115355	1	8811	AAAGAGACT	C	hippibs	AAAGASAHK	55514978	55647057	-1	2	coiled-coil domain containing 88A [Source:HGNC Symbol;Acc:25523]
ENSG00000119523	1	8943	AAAGAGACT	C	hippibs	AAAGASAHK	101978708	101984238	-1	9	asparagine-linked glycosylation 2, alpha-1,3-mannosyltransferase homolog (S. cerevisiae) [Source:HGNC Symbol;Acc:23159]
ENSG00000119638	1	9155	AAAGAGACG	C	hippibs	AAAGASAHK	75548819	75593778	-1	14	NIMA (never in mitosis gene a)- related kinase 9 [Source:HGNC Symbol;Acc:18591]
ENSG00000119812	1	8121	AAAGAGAAT	C	hippibs	AAAGASAHK	33808725	33824449	-1	2	family with sequence similarity 98, member A [Source:HGNC Symbol;Acc:24520]
ENSG00000118729	1	8418	AAAGACAAG	C	hippibs	AAAGASAHK	116242628	116311426	-1	1	calsequestrin 2 (cardiac muscle) [Source:HGNC Symbol;Acc:1513]
ENSG00000116329	1	9708	AAAGAGAAT	C	hippibs	AAAGASAHK	29138654	29190208	1	1	opioid receptor, delta 1 [Source:HGNC Symbol;Acc:8153]
ENSG00000121964	1	9683	AAAGAGAAG	C	hippibs	AAAGASAHK	144703321	145090135	-1	2	glycosyltransferase-like domain containing 1 [Source:HGNC Symbol;Acc:20887]
ENSG00000118292	1	8481	AAAGAGATT	C	hippibs	AAAGASAHK	150240600	150253327	1	1	Uncharacterized protein C1orf54 Precursor [Source:UniProtKB/Swiss-Prot;Acc:Q8WWF1]
ENSG00000121210	1	9069	AAAGAGATG	C	hippibs	AAAGASAHK	154387498	154557863	1	4	KIAA0922 [Source:HGNC Symbol;Acc:29146]
ENSG00000119915	1	8895	AAAGAGATG	C	hippibs	AAAGASAHK	103986085	103989346	1	10	elongation of very long chain fatty acids (FEN1/Elo2, SUR4/Elo3, yeast)-like 3 [Source:HGNC Symbol;Acc:18047]
ENSG00000117791	1	8554	AAAGAGATG	C	hippibs	AAAGASAHK	220921567	220958150	1	1	MOCO sulphurase C-terminal domain containing 2 [Source:HGNC Symbol;Acc:26064]
ENSG00000117791	1	9479	AAAGACACT	C	hippibs	AAAGASAHK	220921567	220958150	1	1	MOCO sulphurase C-terminal domain containing 2 [Source:HGNC Symbol;Acc:26064]
ENSG00000115386	1	9699	AAAGACATG	C	hippibs	AAAGASAHK	79347488	79350545	1	2	regenerating islet-derived 1 alpha [Source:HGNC Symbol;Acc:9951]
ENSG00000121552	1	9759	AAAGAGAAT	C	hippibs	AAAGASAHK	122044091	122060819	1	3	cystatin A (stefin A) [Source:HGNC Symbol;Acc:2481]
ENSG00000116857	1	8358	AAAGAGAAG	C	hippibs	AAAGASAHK	201103900	201140702	-1	1	transmembrane protein 9 [Source:HGNC Symbol;Acc:18823]
ENSG00000122420	1	8771	AAAGAGATT	C	hippibs	AAAGASAHK	78769568	79005434	1	1	prostaglandin F receptor (FP) [Source:HGNC Symbol;Acc:9600]
ENSG00000122420	1	8981	AAAGAGAAG	C	hippibs	AAAGASAHK	78769568	79005434	1	1	prostaglandin F receptor (FP) [Source:HGNC Symbol;Acc:9600]
ENSG00000120049	1	8885	AAAGACAAT	C	hippibs	AAAGASAHK	103585731	103603677	-1	10	Kv channel interacting protein 2 [Source:HGNC Symbol;Acc:15522]
ENSG00000120049	1	9358	AAAGAGAAG	C	hippibs	AAAGASAHK	103585731	103603677	-1	10	Kv channel interacting protein 2 [Source:HGNC Symbol;Acc:15522]
ENSG00000116199	1	9777	AAAGAGAAG	C	hippibs	AAAGASAHK	178994939	179045697	1	1	family with sequence similarity 20, member B [Source:HGNC Symbol;Acc:23017]
ENSG00000117475	1	8269	AAAGAGACT	C	hippibs	AAAGASAHK	169337208	169365778	1	1	basic leucine zipper nuclear factor 1 [Source:HGNC Symbol;Acc:1065]
ENSG00000121774	1	8852	AAAGAGATG	C	hippibs	AAAGASAHK	32479430	32526451	1	1	KH domain containing, RNA binding, signal transduction associated 1 [Source:HGNC Symbol;Acc:18116]
ENSG00000121774	1	9743	AAAGACATT	C	hippibs	AAAGASAHK	32479430	32526451	1	1	KH domain containing, RNA binding, signal transduction associated 1 [Source:HGNC Symbol;Acc:18116]
ENSG00000119705	1	8055	AAAGAGAAT	C	hippibs	AAAGASAHK	78174425	78183937	1	14	SRA stem-loop-interacting RNA-binding protein, mitochondrial Precursor [Source:UniProtKB/Swiss-Prot;Acc:Q9GZT3]
ENSG00000121570	1	9054	AAAGAGACT	C	hippibs	AAAGASAHK	109044988	109056419	-1	3	developmental pluripotency associated 4 [Source:HGNC Symbol;Acc:19200]
ENSG00000115919	1	9171	AAAGACAAT	C	hippibs	AAAGASAHK	143635067	143799890	1	2	kynureninase (L-kynurenine hydrolase) [Source:HGNC Symbol;Acc:6469]
ENSG00000115919	1	9556	AAAGACAAT	C	hippibs	AAAGASAHK	143635067	143799890	1	2	kynureninase (L-kynurenine hydrolase) [Source:HGNC Symbol;Acc:6469]
ENSG00000117507	1	8070	AAAGAGATG	C	hippibs	AAAGASAHK	171106879	171130702	1	1	flavin containing monooxygenase 6 pseudogene [Source:HGNC Symbol;Acc:24024]
ENSG00000117507	1	9951	AAAGACATT	C	hippibs	AAAGASAHK	171106879	171130702	1	1	flavin containing monooxygenase 6 pseudogene [Source:HGNC Symbol;Acc:24024]
ENSG00000121089	1	9295	AAAGACATG	C	hippibs	AAAGASAHK	165864439	165865191	1	4	NACA family member 3 pseudogene [Source:HGNC Symbol;Acc:33442]
ENSG00000117360	1	9512	AAAGACATT	C	hippibs	AAAGASAHK	150293925	150325703	1	1	PRP3 pre-mRNA processing factor 3 homolog (S. cerevisiae) [Source:HGNC Symbol;Acc:17348]
ENSG00000120251	1	8844	AAAGACATG	C	hippibs	AAAGASAHK	158141736	158287227	1	4	glutamate receptor, ionotropic, AMPA 2 [Source:HGNC Symbol;Acc:4572]
ENSG00000116652	1	8588	AAAGAGATG	C	hippibs	AAAGASAHK	64014635	64015911	1	1	deleted in lymphocytic leukemia 2-like [Source:HGNC Symbol;Acc:13225]
ENSG00000116711	1	8645	AAAGAGATG	C	hippibs	AAAGASAHK	186798032	186958113	1	1	phospholipase A2, group IVA (cytosolic, calcium-dependent) [Source:HGNC Symbol;Acc:9035]
ENSG00000116711	1	9104	AAAGACATT	C	hippibs	AAAGASAHK	186798032	186958113	1	1	phospholipase A2, group IVA (cytosolic, calcium-dependent) [Source:HGNC Symbol;Acc:9035]
ENSG00000116711	1	9360	AAAGACATG	C	hippibs	AAAGASAHK	186798032	186958113	1	1	phospholipase A2, group IVA (cytosolic, calcium-dependent) [Source:HGNC Symbol;Acc:9035]
ENSG00000117724	1	8196	AAAGACACT	C	hippibs	AAAGASAHK	214776538	214837931	1	1	centromere protein F, 350/400ka (mitosin) [Source:HGNC Symbol;Acc:1857]
ENSG00000117724	1	8283	AAAGAGAAG	C	hippibs	AAAGASAHK	214776538	214837931	1	1	centromere protein F, 350/400ka (mitosin) [Source:HGNC Symbol;Acc:1857]
ENSG00000121940	1	8402	AAAGAGAAT	C	hippibs	AAAGASAHK	109472130	109506111	-1	1	chloride channel CLIC-like 1 [Source:HGNC Symbol;Acc:29675]
ENSG00000120699	1	8361	AAAGACAAG	C	hippibs	AAAGASAHK	37572953	37583750	1	13	exosome component 8 [Source:HGNC Symbol;Acc:17035]
ENSG00000120699	1	8671	AAAGACAAG	C	hippibs	AAAGASAHK	37572953	37583750	1	13	exosome component 8 [Source:HGNC Symbol;Acc:17035]
ENSG00000120699	1	9764	AAAGACAAT	C	hippibs	AAAGASAHK	37572953	37583750	1	13	exosome component 8 [Source:HGNC Symbol;Acc:17035]
ENSG00000122482	1	9152	AAAGAGAAT	C	hippibs	AAAGASAHK	91380859	91487829	-1	1	zinc finger protein 644 [Source:HGNC Symbol;Acc:29222]
ENSG00000124508	1	9739	AAAGAGAAT	C	hippibs	AAAGASAHK	26383324	26395102	1	6	butyrophilin, subfamily 2, member A2 [Source:HGNC Symbol;Acc:1137]
ENSG00000128228	1	8575	AAAGAGACG	C	hippibs	AAAGASAHK	21996550	21998587	1	22	stromal cell-derived factor 2-like 1 [Source:HGNC Symbol;Acc:10676]
ENSG00000123689	1	9238	AAAGAGACT	C	hippibs	AAAGASAHK	209848765	209849733	1	1	G0/G1switch 2 [Source:HGNC Symbol;Acc:30229]
ENSG00000130066	1	9160	AAAGACACG	C	hippibs	AAAGASAHK	23801290	23804343	1	X	spermidine/spermine N1-acetyltransferase 1 [Source:HGNC Symbol;Acc:10540]
ENSG00000124541	1	8030	AAAGACAAG	C	hippibs	AAAGASAHK	42989383	42997335	1	6	UPF0399 protein C6orf153 [Source:UniProtKB/Swiss-Prot;Acc:Q96EU6]
ENSG00000123607	1	8474	AAAGACAAG	C	hippibs	AAAGASAHK	166713985	166810353	-1	2	tetratricopeptide repeat domain 21B [Source:HGNC Symbol;Acc:25660]
ENSG00000129636	1	8021	AAAGAGAAT	C	hippibs	AAAGASAHK	47188298	47495173	-1	16	integrin alpha FG-GAP repeat containing 1 [Source:HGNC Symbol;Acc:30697]
ENSG00000124429	1	9757	AAAGACACT	C	hippibs	AAAGASAHK	84532402	84634748	-1	X	premature ovarian failure, 1B [Source:HGNC Symbol;Acc:13711]
ENSG00000128656	1	9027	AAAGAGAAG	C	hippibs	AAAGASAHK	175664042	175870097	-1	2	chimerin (chimaerin) 1 [Source:HGNC Symbol;Acc:1943]
ENSG00000124570	1	8000	AAAGAGATT	C	hippibs	AAAGASAHK	2948393	2972399	-1	6	serpin peptidase inhibitor, clade B (ovalbumin), member 6 [Source:HGNC Symbol;Acc:8950]
ENSG00000128652	1	8670	AAAGACACT	C	hippibs	AAAGASAHK	177001340	177037830	1	2	homeobox D3 [Source:HGNC Symbol;Acc:5137]
ENSG00000128652	1	9678	AAAGAGAAG	C	hippibs	AAAGASAHK	177001340	177037830	1	2	homeobox D3 [Source:HGNC Symbol;Acc:5137]
ENSG00000128274	1	9841	AAAGAGAAT	C	hippibs	AAAGASAHK	43088127	43117304	-1	22	alpha 1,4-galactosyltransferase [Source:HGNC Symbol;Acc:18149]
ENSG00000125788	1	8957	AAAGACAAG	C	hippibs	AAAGASAHK	123010	126392	1	20	defensin, beta 126 [Source:HGNC Symbol;Acc:15900]
ENSG00000125788	1	9835	AAAGACATT	C	hippibs	AAAGASAHK	123010	126392	1	20	defensin, beta 126 [Source:HGNC Symbol;Acc:15900]
ENSG00000125845	1	8096	AAAGAGATT	C	hippibs	AAAGASAHK	6748311	6760910	1	20	bone morphogenetic protein 2 [Source:HGNC Symbol;Acc:1069]
ENSG00000127540	1	9505	AAAGAGATT	C	hippibs	AAAGASAHK	1597180	1605431	-1	19	ubiquinol-cytochrome c reductase, 6.4kDa subunit [Source:HGNC Symbol;Acc:30862]
ENSG00000125148	1	9106	AAAGACATT	C	hippibs	AAAGASAHK	56642111	56643409	1	16	metallothionein 2A [Source:HGNC Symbol;Acc:7406]
ENSG00000130813	1	8539	AAAGACAAG	C	hippibs	AAAGASAHK	10196806	10203927	1	19	UPF0515 protein C19orf66 [Source:UniProtKB/Swiss-Prot;Acc:Q9NUL5]
ENSG00000123600	1	8068	AAAGACAAT	C	hippibs	AAAGASAHK	172179761	172291312	-1	2	methyltransferase like 8 [Source:HGNC Symbol;Acc:25856]
ENSG00000129749	1	9744	AAAGAGAAG	C	hippibs	AAAGASAHK	3686818	3692614	-1	11	cholinergic receptor, nicotinic, alpha 10 [Source:HGNC Symbol;Acc:13800]
ENSG00000128487	1	8742	AAAGACAAG	C	hippibs	AAAGASAHK	19912614	20222339	1	17	cytospin B [Source:HGNC Symbol;Acc:30615]
ENSG00000124564	1	8640	AAAGACATG	C	hippibs	AAAGASAHK	25833294	25882514	-1	6	solute carrier family 17 (sodium phosphate), member 3 [Source:HGNC Symbol;Acc:10931]
ENSG00000129518	1	8330	AAAGAGACG	C	hippibs	AAAGASAHK	34985136	35008943	-1	14	E2F-associated phosphoprotein [Source:HGNC Symbol;Acc:19312]
ENSG00000130312	1	9650	AAAGACAAG	C	hippibs	AAAGASAHK	17416477	17417652	1	19	mitochondrial ribosomal protein L34 [Source:HGNC Symbol;Acc:14488]
ENSG00000130768	1	8583	AAAGAGAAT	C	hippibs	AAAGASAHK	28261504	28285668	1	1	sphingomyelin phosphodiesterase, acid-like 3B [Source:HGNC Symbol;Acc:21416]
ENSG00000124490	1	8513	AAAGAGATT	C	hippibs	AAAGASAHK	49660072	49681299	-1	6	cysteine-rich secretory protein 2 [Source:HGNC Symbol;Acc:12024]
ENSG00000129538	1	9925	AAAGAGACT	C	hippibs	AAAGASAHK	21269387	21271363	-1	14	ribonuclease, RNase A family, 1 (pancreatic) [Source:HGNC Symbol;Acc:10044]
ENSG00000129810	1	9729	AAAGAGATT	C	hippibs	AAAGASAHK	20202085	20227784	-1	3	shugoshin-like 1 (S. pombe) [Source:HGNC Symbol;Acc:25088]
ENSG00000124164	1	8808	AAAGACATT	C	hippibs	AAAGASAHK	56964178	57026157	1	20	VAMP (vesicle-associated membrane protein)-associated protein B and C [Source:HGNC Symbol;Acc:12649]
ENSG00000123146	1	8179	AAAGACATG	C	hippibs	AAAGASAHK	14492213	14519531	1	19	CD97 molecule [Source:HGNC Symbol;Acc:1711]
ENSG00000130287	1	9795	AAAGAGAAT	C	hippibs	AAAGASAHK	19322782	19363061	1	19	neurocan [Source:HGNC Symbol;Acc:2465]
ENSG00000130684	1	8177	AAAGACAAT	C	hippibs	AAAGASAHK	25654851	25677477	-1	20	zinc finger protein 337 [Source:HGNC Symbol;Acc:15809]
ENSG00000123219	1	8990	AAAGACAAG	C	hippibs	AAAGASAHK	64813593	64858998	-1	5	centromere protein K [Source:HGNC Symbol;Acc:29479]
ENSG00000128683	1	9546	AAAGAGACG	C	hippibs	AAAGASAHK	171669723	171717661	1	2	glutamate decarboxylase 1 (brain, 67kDa) [Source:HGNC Symbol;Acc:4092]
ENSG00000126549	1	8526	AAAGAGATT	C	hippibs	AAAGASAHK	70861647	70868171	1	4	statherin [Source:HGNC Symbol;Acc:11369]
ENSG00000128573	1	9137	AAAGACACT	C	hippibs	AAAGASAHK	113726382	114333827	1	7	forkhead box P2 [Source:HGNC Symbol;Acc:13875]
ENSG00000124596	1	9698	AAAGAGATT	C	hippibs	AAAGASAHK	41001366	41065526	-1	6	Uncharacterized protein C6orf130 [Source:UniProtKB/Swiss-Prot;Acc:Q9Y530]
ENSG00000125827	1	9035	AAAGACATT	C	hippibs	AAAGASAHK	7957995	8000476	-1	20	thioredoxin-related transmembrane protein 4 [Source:HGNC Symbol;Acc:25237]
ENSG00000129654	1	8338	AAAGAGAAG	C	hippibs	AAAGASAHK	74132425	74137371	-1	17	forkhead box J1 [Source:HGNC Symbol;Acc:3816]
ENSG00000123268	1	9590	AAAGAGACT	C	hippibs	AAAGASAHK	51157819	51214907	1	12	activating transcription factor 1 [Source:HGNC Symbol;Acc:783]
ENSG00000125900	1	8550	AAAGAGATT	C	hippibs	AAAGASAHK	1514897	1539489	-1	20	signal-regulatory protein delta [Source:HGNC Symbol;Acc:16248]
ENSG00000125900	1	8641	AAAGAGATT	C	hippibs	AAAGASAHK	1514897	1539489	-1	20	signal-regulatory protein delta [Source:HGNC Symbol;Acc:16248]
ENSG00000122966	1	9190	AAAGAGATT	C	hippibs	AAAGASAHK	120123598	120315092	-1	12	citron (rho-interacting, serine/threonine kinase 21) [Source:HGNC Symbol;Acc:1985]
ENSG00000125355	1	8152	AAAGACAAT	C	hippibs	AAAGASAHK	119392505	119445391	-1	X	family with sequence similarity 70, member A [Source:HGNC Symbol;Acc:26086]
ENSG00000127603	1	9377	AAAGAGACT	C	hippibs	AAAGASAHK	39546988	39952789	1	1	microtubule-actin crosslinking factor 1 [Source:HGNC Symbol;Acc:13664]
ENSG00000128534	1	8109	AAAGAGATT	C	hippibs	AAAGASAHK	117824086	117832878	1	7	N(alpha)-acetyltransferase 38, NatC auxiliary subunit [Source:HGNC Symbol;Acc:20471]
ENSG00000125124	1	8411	AAAGAGAAG	C	hippibs	AAAGASAHK	56518366	56554195	-1	16	Bardet-Biedl syndrome 2 [Source:HGNC Symbol;Acc:967]
ENSG00000130176	1	9790	AAAGAGACT	C	hippibs	AAAGASAHK	11649579	11661138	1	19	calponin 1, basic, smooth muscle [Source:HGNC Symbol;Acc:2155]
ENSG00000130830	1	9663	AAAGAGACT	C	hippibs	AAAGASAHK	154006959	154049282	-1	X	membrane protein, palmitoylated 1, 55kDa [Source:HGNC Symbol;Acc:7219]
ENSG00000129460	1	8743	AAAGACAAG	C	hippibs	AAAGASAHK	23924714	23947402	1	14	neuroguidin, EIF4E binding protein [Source:HGNC Symbol;Acc:20271]
ENSG00000126870	1	8075	AAAGAGAAG	C	hippibs	AAAGASAHK	158649269	158749438	1	7	WD repeat domain 60 [Source:HGNC Symbol;Acc:21862]
ENSG00000128045	1	8535	AAAGACATG	C	hippibs	AAAGASAHK	53728457	53733002	1	4	RAS-like, family 11, member B [Source:HGNC Symbol;Acc:23804]
ENSG00000125912	1	9778	AAAGACAAG	C	hippibs	AAAGASAHK	3185875	3209572	1	19	nicalin homolog (zebrafish) [Source:HGNC Symbol;Acc:26923]
ENSG00000124900	1	9245	AAAGAGATT	C	hippibs	AAAGASAHK	55650773	55659286	1	11	SPRY domain containing 5 [Source:HGNC Symbol;Acc:19023]
ENSG00000125246	1	9284	AAAGACATG	C	hippibs	AAAGASAHK	100258923	100545148	1	13	citrate lyase beta like [Source:HGNC Symbol;Acc:18355]
ENSG00000130649	1	9189	AAAGACAAG	C	hippibs	AAAGASAHK	135340876	135374724	1	10	cytochrome P450, family 2, subfamily E, polypeptide 1 [Source:HGNC Symbol;Acc:2631]
ENSG00000126947	1	9836	AAAGAGAAG	C	hippibs	AAAGASAHK	100805514	100809683	1	X	armadillo repeat containing, X-linked 1 [Source:HGNC Symbol;Acc:18073]
ENSG00000123977	1	8615	AAAGAGACT	C	hippibs	AAAGASAHK	228735770	228789060	1	2	WD repeat domain 69 [Source:HGNC Symbol;Acc:26383]
ENSG00000124491	1	8223	AAAGAGAAG	C	hippibs	AAAGASAHK	6144311	6321246	-1	6	coagulation factor XIII, A1 polypeptide [Source:HGNC Symbol;Acc:3531]
ENSG00000130224	1	9268	AAAGAGATT	C	hippibs	AAAGASAHK	114345185	114468635	-1	X	leucine-rich repeats and calponin homology (CH) domain containing 2 [Source:HGNC Symbol;Acc:29292]
ENSG00000123095	1	9424	AAAGACACT	C	hippibs	AAAGASAHK	26272961	26278003	-1	12	basic helix-loop-helix family, member e41 [Source:HGNC Symbol;Acc:16617]
ENSG00000126003	1	8450	AAAGAGATG	C	hippibs	AAAGASAHK	30780306	30795594	-1	20	pleiomorphic adenoma gene-like 2 [Source:HGNC Symbol;Acc:9047]
ENSG00000126003	1	9810	AAAGACACG	C	hippibs	AAAGASAHK	30780306	30795594	-1	20	pleiomorphic adenoma gene-like 2 [Source:HGNC Symbol;Acc:9047]
ENSG00000123472	1	8869	AAAGAGAAT	C	hippibs	AAAGASAHK	47098409	47134099	-1	1	ATP synthase mitochondrial F1 complex assembly factor 1 [Source:HGNC Symbol;Acc:18803]
ENSG00000123472	1	8905	AAAGAGATG	C	hippibs	AAAGASAHK	47098409	47134099	-1	1	ATP synthase mitochondrial F1 complex assembly factor 1 [Source:HGNC Symbol;Acc:18803]
ENSG00000123472	1	9661	AAAGAGAAG	C	hippibs	AAAGASAHK	47098409	47134099	-1	1	ATP synthase mitochondrial F1 complex assembly factor 1 [Source:HGNC Symbol;Acc:18803]
ENSG00000124882	1	9815	AAAGACATT	C	hippibs	AAAGASAHK	75230860	75254468	1	4	epiregulin [Source:HGNC Symbol;Acc:3443]
ENSG00000127507	1	9359	AAAGACATG	C	hippibs	AAAGASAHK	14843205	14889353	-1	19	egf-like module containing, mucin-like, hormone receptor-like 2 [Source:HGNC Symbol;Acc:3337]
ENSG00000124455	1	9231	AAAGAGAAG	C	hippibs	AAAGASAHK	44081344	44086245	1	19	Uncharacterized protein ENSP00000244321 Precursor [Source:UniProtKB/Swiss-Prot;Acc:A6NC86]
ENSG00000125872	1	9147	AAAGACAAT	C	hippibs	AAAGASAHK	6021424	6034695	-1	20	leucine rich repeat neuronal 4 [Source:HGNC Symbol;Acc:16208]
ENSG00000125531	1	9493	AAAGAGAAG	C	hippibs	AAAGASAHK	62184373	62188061	1	20	Uncharacterized protein C20orf195 [Source:UniProtKB/Swiss-Prot;Acc:Q9BVV2]
ENSG00000127951	1	9332	AAAGACAAT	C	hippibs	AAAGASAHK	76822688	76829143	-1	7	fibrinogen-like 2 [Source:HGNC Symbol;Acc:3696]
ENSG00000127483	1	8886	AAAGACATT	C	hippibs	AAAGASAHK	21069154	21113816	-1	1	heterochromatin protein 1, binding protein 3 [Source:HGNC Symbol;Acc:24973]
ENSG00000124568	1	9577	AAAGAGAAG	C	hippibs	AAAGASAHK	25783125	25832287	-1	6	solute carrier family 17 (sodium phosphate), member 1 [Source:HGNC Symbol;Acc:10929]
ENSG00000124257	1	9025	AAAGAGATG	C	hippibs	AAAGASAHK	44517267	44519926	-1	20	neuralized homolog 2 (Drosophila) [Source:HGNC Symbol;Acc:16156]
ENSG00000129295	1	9743	AAAGAGAAG	C	hippibs	AAAGASAHK	133584449	133687813	-1	8	leucine rich repeat containing 6 [Source:HGNC Symbol;Acc:16725]
ENSG00000127074	1	9242	AAAGACAAG	C	hippibs	AAAGASAHK	192605275	192629390	1	1	regulator of G-protein signaling 13 [Source:HGNC Symbol;Acc:9995]
ENSG00000125998	1	9147	AAAGACAAG	C	hippibs	AAAGASAHK	33873287	33880225	-1	20	family with sequence similarity 83, member C [Source:HGNC Symbol;Acc:16121]
ENSG00000129317	1	9438	AAAGAGACT	C	hippibs	AAAGASAHK	44122416	44152596	-1	12	pseudouridylate synthase 7 homolog (S. cerevisiae)-like [Source:HGNC Symbol;Acc:25276]
ENSG00000129317	1	9664	AAAGAGATT	C	hippibs	AAAGASAHK	44122416	44152596	-1	12	pseudouridylate synthase 7 homolog (S. cerevisiae)-like [Source:HGNC Symbol;Acc:25276]
ENSG00000126861	1	8908	AAAGAGACT	C	hippibs	AAAGASAHK	29621665	29624349	-1	17	oligodendrocyte myelin glycoprotein [Source:HGNC Symbol;Acc:8135]
ENSG00000130612	1	8690	AAAGACATT	C	hippibs	AAAGASAHK	41396731	41406413	1	19	Putative cytochrome P450 2G1-like protein [Source:UniProtKB/Swiss-Prot;Acc:Q6ZSU1]
ENSG00000130414	1	9455	AAAGAGATG	C	hippibs	AAAGASAHK	240831867	240964819	-1	2	NADH dehydrogenase (ubiquinone) 1 alpha subcomplex, 10, 42kDa [Source:HGNC Symbol;Acc:7684]
ENSG00000130787	1	9289	AAAGAGAAG	C	hippibs	AAAGASAHK	123319497	123347507	1	12	huntingtin interacting protein 1 related [Source:HGNC Symbol;Acc:18415]
ENSG00000124780	1	8440	AAAGACATG	C	hippibs	AAAGASAHK	39266777	39282237	-1	6	potassium channel, subfamily K, member 17 [Source:HGNC Symbol;Acc:14465]
ENSG00000127530	1	9407	AAAGAGAAG	C	hippibs	AAAGASAHK	14909986	14910948	-1	19	olfactory receptor, family 7, subfamily C, member 1 [Source:HGNC Symbol;Acc:8373]
ENSG00000123569	1	9041	AAAGACATG	C	hippibs	AAAGASAHK	103265719	103268259	-1	X	H2B histone family, member W, testis-specific [Source:HGNC Symbol;Acc:27252]
ENSG00000127578	1	8113	AAAGACACT	C	hippibs	AAAGASAHK	680932	684116	1	16	WAP, follistatin/kazal, immunoglobulin, kunitz and netrin domain containing 1 [Source:HGNC Symbol;Acc:30912]
ENSG00000129194	1	8916	AAAGAGAAT	C	hippibs	AAAGASAHK	7491498	7493488	-1	17	SRY (sex determining region Y)-box 15 [Source:HGNC Symbol;Acc:11196]
ENSG00000125851	1	8036	AAAGAGACT	C	hippibs	AAAGASAHK	17206752	17465223	1	20	proprotein convertase subtilisin/kexin type 2 [Source:HGNC Symbol;Acc:8744]
ENSG00000123892	1	8418	AAAGACAAT	C	hippibs	AAAGASAHK	87846448	87908635	-1	11	RAB38, member RAS oncogene family [Source:HGNC Symbol;Acc:9776]
ENSG00000125968	1	9980	AAAGACAAG	C	hippibs	AAAGASAHK	30193086	30194318	1	20	inhibitor of DNA binding 1, dominant negative helix-loop-helix protein [Source:HGNC Symbol;Acc:5360]
ENSG00000125375	1	9121	AAAGACAAT	C	hippibs	AAAGASAHK	50779047	50802276	1	14	ATP synthase, H+ transporting, mitochondrial F0 complex, subunit s (factor B) [Source:HGNC Symbol;Acc:18799]
ENSG00000130449	1	9557	AAAGAGAAG	C	hippibs	AAAGASAHK	60628100	60841998	1	5	zinc finger, SWIM-type containing 6 [Source:HGNC Symbol;Acc:29316]
ENSG00000128203	1	9628	AAAGAGAAT	C	hippibs	AAAGASAHK	26825239	26840981	1	22	aspartate beta-hydroxylase domain containing 2 [Source:HGNC Symbol;Acc:30437]
ENSG00000130234	1	8717	AAAGACAAT	C	hippibs	AAAGASAHK	15579156	15620271	-1	X	angiotensin I converting enzyme (peptidyl-dipeptidase A) 2 [Source:HGNC Symbol;Acc:13557]
ENSG00000125304	1	8107	AAAGAGATG	C	hippibs	AAAGASAHK	100153671	100215645	1	13	transmembrane 9 superfamily member 2 [Source:HGNC Symbol;Acc:11865]
ENSG00000125304	1	9462	AAAGAGATG	C	hippibs	AAAGASAHK	100153671	100215645	1	13	transmembrane 9 superfamily member 2 [Source:HGNC Symbol;Acc:11865]
ENSG00000128594	1	8556	AAAGACAAT	C	hippibs	AAAGASAHK	127667124	127672160	-1	7	leucine rich repeat containing 4 [Source:HGNC Symbol;Acc:15586]
ENSG00000127334	1	9122	AAAGAGATG	C	hippibs	AAAGASAHK	68042512	68056444	1	12	dual-specificity tyrosine-(Y)-phosphorylation regulated kinase 2 [Source:HGNC Symbol;Acc:3093]
ENSG00000124251	1	9471	AAAGAGAAG	C	hippibs	AAAGASAHK	44002526	44036529	-1	20	TP53 target 5 [Source:HGNC Symbol;Acc:15856]
ENSG00000129675	1	8050	AAAGAGAAT	C	hippibs	AAAGASAHK	135747706	135864247	-1	X	Rac/Cdc42 guanine nucleotide exchange factor (GEF) 6 [Source:HGNC Symbol;Acc:685]
ENSG00000125352	1	8199	AAAGACAAT	C	hippibs	AAAGASAHK	119004497	119005791	-1	X	ring finger protein 113A [Source:HGNC Symbol;Acc:12974]
ENSG00000129480	1	8851	AAAGAGACT	C	hippibs	AAAGASAHK	31915242	31926670	-1	14	Probable D-tyrosyl-tRNA(Tyr) deacylase 2 (EC 3.1.-.-) [Source:UniProtKB/Swiss-Prot;Acc:Q96FN9]
ENSG00000129480	1	9782	AAAGAGATT	C	hippibs	AAAGASAHK	31915242	31926670	-1	14	Probable D-tyrosyl-tRNA(Tyr) deacylase 2 (EC 3.1.-.-) [Source:UniProtKB/Swiss-Prot;Acc:Q96FN9]
ENSG00000122877	1	8235	AAAGACATT	C	hippibs	AAAGASAHK	64571756	64679660	-1	10	early growth response 2 [Source:HGNC Symbol;Acc:3239]
ENSG00000127415	1	8102	AAAGACAAT	C	hippibs	AAAGASAHK	980785	998316	1	4	iduronidase, alpha-L- [Source:HGNC Symbol;Acc:5391]
ENSG00000127399	1	9837	AAAGACACT	C	hippibs	AAAGASAHK	150019728	150035239	1	7	leucine rich repeat containing 61 [Source:HGNC Symbol;Acc:21704]
ENSG00000124249	1	8840	AAAGAGATG	C	hippibs	AAAGASAHK	43374421	43379675	1	20	potassium channel, subfamily K, member 15 [Source:HGNC Symbol;Acc:13814]
ENSG00000124749	1	8877	AAAGAGATT	C	hippibs	AAAGASAHK	55921388	56258892	-1	6	collagen, type XXI, alpha 1 [Source:HGNC Symbol;Acc:17025]
ENSG00000129071	1	8760	AAAGACAAG	C	hippibs	AAAGASAHK	129149793	129158852	-1	3	methyl-CpG binding domain protein 4 [Source:HGNC Symbol;Acc:6919]
ENSG00000130254	1	8116	AAAGAGAAT	C	hippibs	AAAGASAHK	5587011	5622938	-1	19	scaffold attachment factor B2 [Source:HGNC Symbol;Acc:21605]
ENSG00000123570	1	9334	AAAGAGACT	C	hippibs	AAAGASAHK	103077252	103087158	-1	X	RAB9B, member RAS oncogene family [Source:HGNC Symbol;Acc:14090]
ENSG00000130803	1	8334	AAAGAGATG	C	hippibs	AAAGASAHK	9251073	9274089	1	19	zinc finger protein 317 [Source:HGNC Symbol;Acc:13507]
ENSG00000123165	1	9320	AAAGACAAT	C	hippibs	AAAGASAHK	127184943	127186377	-1	X	actin-related protein T1 [Source:HGNC Symbol;Acc:24027]
ENSG00000130202	1	9518	AAAGACACG	C	hippibs	AAAGASAHK	45349393	45392485	1	19	poliovirus receptor-related 2 (herpesvirus entry mediator B) [Source:HGNC Symbol;Acc:9707]
ENSG00000130779	1	8572	AAAGACAAG	C	hippibs	AAAGASAHK	122755981	122907116	-1	12	CAP-GLY domain containing linker protein 1 [Source:HGNC Symbol;Acc:10461]
ENSG00000127993	1	8315	AAAGACATT	C	hippibs	AAAGASAHK	92158087	92167319	1	7	UPF0712 protein C7orf64 [Source:UniProtKB/Swiss-Prot;Acc:Q5RL73]
ENSG00000128335	1	8524	AAAGAGATG	C	hippibs	AAAGASAHK	36622255	36636000	-1	22	apolipoprotein L, 2 [Source:HGNC Symbol;Acc:619]
ENSG00000125571	1	8624	AAAGAGATG	C	hippibs	AAAGASAHK	113670548	113676459	1	2	interleukin 1 family, member 7 (zeta) [Source:HGNC Symbol;Acc:15563]
ENSG00000126266	1	8271	AAAGACACG	C	hippibs	AAAGASAHK	35842455	35843357	1	19	free fatty acid receptor 1 [Source:HGNC Symbol;Acc:4498]
ENSG00000129484	1	9843	AAAGACATT	C	hippibs	AAAGASAHK	20811773	20826062	1	14	poly (ADP-ribose) polymerase 2 [Source:HGNC Symbol;Acc:272]
ENSG00000123908	1	8018	AAAGAGAAG	C	hippibs	AAAGASAHK	141541265	141645645	-1	8	Protein argonaute-2 (EC 3.1.26.n1)(Argonaute2)(hAgo2)(Protein slicer)(PAZ Piwi domain protein)(PPD)(Eukaryotic translation initiation factor 2C 2)(eIF-2C 2)(eIF2C 2) [Source:UniProtKB/Swiss-Prot;Acc:Q9UKV8]
ENSG00000126821	1	9099	AAAGACATT	C	hippibs	AAAGASAHK	64150932	64194734	-1	14	sphingosine-1-phosphate phosphatase 1 [Source:HGNC Symbol;Acc:17720]
ENSG00000125656	1	8583	AAAGAGAAG	C	hippibs	AAAGASAHK	6361463	6368915	1	19	ClpP caseinolytic peptidase, ATP-dependent, proteolytic subunit homolog (E. coli) [Source:HGNC Symbol;Acc:2084]
ENSG00000125084	1	8683	AAAGAGAAG	C	hippibs	AAAGASAHK	49372236	49376396	1	12	wingless-type MMTV integration site family, member 1 [Source:HGNC Symbol;Acc:12774]
ENSG00000127324	1	8553	AAAGAGAAT	C	hippibs	AAAGASAHK	71518869	71835678	-1	12	tetraspanin 8 [Source:HGNC Symbol;Acc:11855]
ENSG00000129422	1	8331	AAAGAGAAG	C	hippibs	AAAGASAHK	17501304	17658426	-1	8	microtubule associated tumor suppressor 1 [Source:HGNC Symbol;Acc:29789]
ENSG00000129873	1	8988	AAAGAGAAT	C	hippibs	AAAGASAHK	19990140	19992099	-1	Y	chromodomain protein, Y-linked, 2A [Source:HGNC Symbol;Acc:1810]
ENSG00000130313	1	9941	AAAGACAAT	C	hippibs	AAAGASAHK	17622432	17632095	1	19	6-phosphogluconolactonase [Source:HGNC Symbol;Acc:8903]
ENSG00000123815	1	9342	AAAGACAAG	C	hippibs	AAAGASAHK	41197434	41222790	-1	19	aarF domain containing kinase 4 [Source:HGNC Symbol;Acc:19041]
ENSG00000129682	1	8147	AAAGAGAAG	C	hippibs	AAAGASAHK	137713735	138304939	-1	X	fibroblast growth factor 13 [Source:HGNC Symbol;Acc:3670]
ENSG00000124155	1	8534	AAAGACAAG	C	hippibs	AAAGASAHK	44044717	44054884	1	20	phosphatidylinositol glycan anchor biosynthesis, class T [Source:HGNC Symbol;Acc:14938]
ENSG00000125945	1	9268	AAAGAGAAG	C	hippibs	AAAGASAHK	23685941	23695935	-1	1	zinc finger protein 436 [Source:HGNC Symbol;Acc:20814]
ENSG00000126838	1	9713	AAAGAGATG	C	hippibs	AAAGASAHK	9301436	9360966	-1	12	pregnancy-zone protein [Source:HGNC Symbol;Acc:9750]
ENSG00000131037	1	9850	AAAGAGAAG	C	hippibs	AAAGASAHK	55583388	55599290	1	19	EPS8-like 1 [Source:HGNC Symbol;Acc:21295]
ENSG00000124177	1	8464	AAAGACAAG	C	hippibs	AAAGASAHK	40030741	40247133	-1	20	chromodomain helicase DNA binding protein 6 [Source:HGNC Symbol;Acc:19057]
ENSG00000128000	1	9162	AAAGACATT	C	hippibs	AAAGASAHK	40534167	40562116	-1	19	zinc finger protein 780B [Source:HGNC Symbol;Acc:33109]
ENSG00000124587	1	8450	AAAGAGAAT	C	hippibs	AAAGASAHK	42931608	42946958	-1	6	peroxisomal biogenesis factor 6 [Source:HGNC Symbol;Acc:8859]
ENSG00000125835	1	8746	AAAGAGAAG	C	hippibs	AAAGASAHK	2442280	2451499	-1	20	small nuclear ribonucleoprotein polypeptides B and B1 [Source:HGNC Symbol;Acc:11153]
ENSG00000127954	1	9170	AAAGACATG	C	hippibs	AAAGASAHK	87900207	87936209	-1	7	STEAP family member 4 [Source:HGNC Symbol;Acc:21923]
ENSG00000127080	1	8755	AAAGAGATG	C	hippibs	AAAGASAHK	95375466	95432547	-1	9	inositol 1,3,4,5,6-pentakisphosphate 2-kinase [Source:HGNC Symbol;Acc:14645]
ENSG00000130513	1	9660	AAAGAGAAG	C	hippibs	AAAGASAHK	18496968	18499986	1	19	growth differentiation factor 15 [Source:HGNC Symbol;Acc:30142]
ENSG00000125812	1	8756	AAAGAGATG	C	hippibs	AAAGASAHK	23342819	23353700	1	20	GDNF-inducible zinc finger protein 1 [Source:HGNC Symbol;Acc:15808]
ENSG00000126752	1	9258	AAAGACAAG	C	hippibs	AAAGASAHK	48114752	48126879	1	X	synovial sarcoma, X breakpoint 1 [Source:HGNC Symbol;Acc:11335]
ENSG00000125826	1	9918	AAAGAGAAG	C	hippibs	AAAGASAHK	388142	411610	1	20	RanBP-type and C3HC4-type zinc finger containing 1 [Source:HGNC Symbol;Acc:15864]
ENSG00000124225	1	9812	AAAGACACG	C	hippibs	AAAGASAHK	56223448	56286592	-1	20	prostate transmembrane protein, androgen induced 1 [Source:HGNC Symbol;Acc:14107]
ENSG00000130656	1	8615	AAAGACAAT	C	hippibs	AAAGASAHK	202686	204502	1	16	hemoglobin, zeta [Source:HGNC Symbol;Acc:4835]
ENSG00000123329	1	8032	AAAGAGATG	C	hippibs	AAAGASAHK	57866038	57882597	-1	12	Rho GTPase activating protein 9 [Source:HGNC Symbol;Acc:14130]
ENSG00000124215	1	9867	AAAGAGATG	C	hippibs	AAAGASAHK	58533482	58609066	1	20	cadherin 26 [Source:HGNC Symbol;Acc:15902]
ENSG00000125780	1	9269	AAAGACATG	C	hippibs	AAAGASAHK	2276613	2321725	1	20	transglutaminase 3 (E polypeptide, protein-glutamine-gamma-glutamyltransferase) [Source:HGNC Symbol;Acc:11779]
ENSG00000129173	1	9286	AAAGACACG	C	hippibs	AAAGASAHK	19245618	19263389	-1	11	E2F transcription factor 8 [Source:HGNC Symbol;Acc:24727]
ENSG00000127083	1	8632	AAAGACACT	C	hippibs	AAAGASAHK	95176527	95186743	-1	9	osteomodulin [Source:HGNC Symbol;Acc:8134]
ENSG00000123562	1	8511	AAAGAGATT	C	hippibs	AAAGASAHK	102930424	102943086	-1	X	mortality factor 4 like 2 [Source:HGNC Symbol;Acc:16849]
ENSG00000123562	1	8769	AAAGACAAG	C	hippibs	AAAGASAHK	102930424	102943086	-1	X	mortality factor 4 like 2 [Source:HGNC Symbol;Acc:16849]
ENSG00000130164	1	9257	AAAGAGACT	C	hippibs	AAAGASAHK	11200057	11244506	1	19	low density lipoprotein receptor [Source:HGNC Symbol;Acc:6547]
ENSG00000124523	1	8615	AAAGAGACT	C	hippibs	AAAGASAHK	13574833	13612524	1	6	sirtuin (silent mating type information regulation 2 homolog) 5 (S. cerevisiae) [Source:HGNC Symbol;Acc:14933]
ENSG00000124237	1	9363	AAAGACATG	C	hippibs	AAAGASAHK	56725960	56736206	1	20	Uncharacterized protein C20orf85 [Source:UniProtKB/Swiss-Prot;Acc:Q9H1P6]
ENSG00000127515	1	8460	AAAGACACT	C	hippibs	AAAGASAHK	14951760	14952689	-1	19	olfactory receptor, family 7, subfamily A, member 10 [Source:HGNC Symbol;Acc:8356]
ENSG00000130558	1	8369	AAAGACACT	C	hippibs	AAAGASAHK	137967089	138013025	1	9	olfactomedin 1 [Source:HGNC Symbol;Acc:17187]
ENSG00000129993	1	8724	AAAGACACT	C	hippibs	AAAGASAHK	88941266	89043401	-1	16	core-binding factor, runt domain, alpha subunit 2; translocated to, 3 [Source:HGNC Symbol;Acc:1537]
ENSG00000126453	1	8910	AAAGAGATG	C	hippibs	AAAGASAHK	50168399	50177172	1	19	BCL2-like 12 (proline rich) [Source:HGNC Symbol;Acc:13787]
ENSG00000130055	1	9091	AAAGAGACT	C	hippibs	AAAGASAHK	69642991	69653234	1	X	glycerophosphodiester phosphodiesterase domain containing 2 [Source:HGNC Symbol;Acc:25974]
ENSG00000129911	1	8907	AAAGAGAAG	C	hippibs	AAAGASAHK	1852398	1863564	-1	19	Kruppel-like factor 16 [Source:HGNC Symbol;Acc:16857]
ENSG00000130413	1	8546	AAAGAGATT	C	hippibs	AAAGASAHK	8413418	8615836	-1	11	serine/threonine kinase 33 [Source:HGNC Symbol;Acc:14568]
ENSG00000126550	1	8416	AAAGAGAAT	C	hippibs	AAAGASAHK	70916119	70924562	1	4	histatin 1 [Source:HGNC Symbol;Acc:5283]
ENSG00000125170	1	8170	AAAGACAAG	C	hippibs	AAAGASAHK	57505834	57520402	-1	16	docking protein 4 [Source:HGNC Symbol;Acc:19868]
ENSG00000127249	1	9202	AAAGAGACG	C	hippibs	AAAGASAHK	193119866	193310900	-1	3	ATPase type 13A4 [Source:HGNC Symbol;Acc:25422]
ENSG00000123349	1	8221	AAAGACACG	C	hippibs	AAAGASAHK	53689235	53693230	1	12	prefoldin subunit 5 [Source:HGNC Symbol;Acc:8869]
ENSG00000131068	1	8341	AAAGACATT	C	hippibs	AAAGASAHK	29956421	29961726	1	20	defensin, beta 118 [Source:HGNC Symbol;Acc:16196]
ENSG00000131068	1	9601	AAAGACACG	C	hippibs	AAAGASAHK	29956421	29961726	1	20	defensin, beta 118 [Source:HGNC Symbol;Acc:16196]
ENSG00000124171	1	8074	AAAGACATT	C	hippibs	AAAGASAHK	49348081	49373332	1	20	par-6 partitioning defective 6 homolog beta (C. elegans) [Source:HGNC Symbol;Acc:16245]
ENSG00000126254	1	8059	AAAGACAAT	C	hippibs	AAAGASAHK	36119980	36128586	1	19	RNA binding motif protein 42 [Source:HGNC Symbol;Acc:28117]
ENSG00000126254	1	8116	AAAGACATT	C	hippibs	AAAGASAHK	36119980	36128586	1	19	RNA binding motif protein 42 [Source:HGNC Symbol;Acc:28117]
ENSG00000129055	1	8217	AAAGACATT	C	hippibs	AAAGASAHK	134196547	134204863	-1	3	anaphase promoting complex subunit 13 [Source:HGNC Symbol;Acc:24540]
ENSG00000125863	1	9422	AAAGAGAAT	C	hippibs	AAAGASAHK	10385428	10414870	-1	20	McKusick-Kaufman syndrome [Source:HGNC Symbol;Acc:7108]
ENSG00000125810	1	9760	AAAGAGAAT	C	hippibs	AAAGASAHK	23059986	23066977	-1	20	CD93 molecule [Source:HGNC Symbol;Acc:15855]
ENSG00000129514	1	8159	AAAGAGATT	C	hippibs	AAAGASAHK	38059189	38064239	-1	14	forkhead box A1 [Source:HGNC Symbol;Acc:5021]
ENSG00000129514	1	8543	AAAGAGACT	C	hippibs	AAAGASAHK	38059189	38064239	-1	14	forkhead box A1 [Source:HGNC Symbol;Acc:5021]
ENSG00000129048	1	8772	AAAGACATG	C	hippibs	AAAGASAHK	132316081	132321059	1	3	chemokine (C-C motif) receptor-like 1 [Source:HGNC Symbol;Acc:1611]
ENSG00000133318	1	9705	AAAGACATT	C	hippibs	AAAGASAHK	63448922	63527337	1	11	reticulon 3 [Source:HGNC Symbol;Acc:10469]
ENSG00000136541	1	9538	AAAGACACG	C	hippibs	AAAGASAHK	158175126	158184225	-1	2	ermin, ERM-like protein [Source:HGNC Symbol;Acc:29208]
ENSG00000136682	1	9591	AAAGAGACT	C	hippibs	AAAGASAHK	114188270	114253766	1	2	COBW domain containing 2 [Source:HGNC Symbol;Acc:17907]
ENSG00000134007	1	8006	AAAGACAAG	C	hippibs	AAAGASAHK	70989079	71001732	-1	14	ADAM metallopeptidase domain 20 [Source:HGNC Symbol;Acc:199]
ENSG00000131437	1	9169	AAAGAGAAG	C	hippibs	AAAGASAHK	132028323	132073330	-1	5	kinesin family member 3A [Source:HGNC Symbol;Acc:6319]
ENSG00000131437	1	9382	AAAGAGACT	C	hippibs	AAAGASAHK	132028323	132073330	-1	5	kinesin family member 3A [Source:HGNC Symbol;Acc:6319]
ENSG00000136273	1	9219	AAAGACAAG	C	hippibs	AAAGASAHK	47735328	48019178	-1	7	HUS1 checkpoint homolog (S. pombe) [Source:HGNC Symbol;Acc:5309]
ENSG00000134697	1	8223	AAAGAGAAT	C	hippibs	AAAGASAHK	38032417	38061536	-1	1	guanine nucleotide binding protein-like 2 (nucleolar) [Source:HGNC Symbol;Acc:29925]
ENSG00000136531	1	9597	AAAGAGATG	C	hippibs	AAAGASAHK	166095912	166248818	1	2	sodium channel, voltage-gated, type II, alpha subunit [Source:HGNC Symbol;Acc:10588]
ENSG00000134627	1	8786	AAAGACAAG	C	hippibs	AAAGASAHK	94300474	94354586	1	11	piwi-like 4 (Drosophila) [Source:HGNC Symbol;Acc:18444]
ENSG00000134183	1	8139	AAAGAGACT	C	hippibs	AAAGASAHK	110145889	110155679	-1	1	guanine nucleotide binding protein (G protein), alpha transducing activity polypeptide 2 [Source:HGNC Symbol;Acc:4394]
ENSG00000132429	1	9061	AAAGACACT	C	hippibs	AAAGASAHK	105605783	105627870	-1	6	popeye domain containing 3 [Source:HGNC Symbol;Acc:17649]
ENSG00000134463	1	8848	AAAGAGACG	C	hippibs	AAAGASAHK	11784365	11806069	1	10	enoyl Coenzyme A hydratase domain containing 3 [Source:HGNC Symbol;Acc:23489]
ENSG00000136710	1	8882	AAAGAGAAT	C	hippibs	AAAGASAHK	131095814	131099922	-1	2	coiled-coil domain containing 115 [Source:HGNC Symbol;Acc:28178]
ENSG00000134757	1	8799	AAAGAGACG	C	hippibs	AAAGASAHK	29027758	29058665	1	18	desmoglein 3 (pemphigus vulgaris antigen) [Source:HGNC Symbol;Acc:3050]
ENSG00000135314	1	8031	AAAGAGACT	C	hippibs	AAAGASAHK	73918593	74020088	-1	6	KH homology domain containing 1 [Source:HGNC Symbol;Acc:21366]
ENSG00000135314	1	9206	AAAGAGAAT	C	hippibs	AAAGASAHK	73918593	74020088	-1	6	KH homology domain containing 1 [Source:HGNC Symbol;Acc:21366]
ENSG00000134376	1	8737	AAAGAGACT	C	hippibs	AAAGASAHK	197237406	197447585	1	1	crumbs homolog 1 (Drosophila) [Source:HGNC Symbol;Acc:2343]
ENSG00000132485	1	8591	AAAGACATT	C	hippibs	AAAGASAHK	71528974	71546980	-1	1	zinc finger, RAN-binding domain containing 2 [Source:HGNC Symbol;Acc:13058]
ENSG00000132485	1	9669	AAAGACACT	C	hippibs	AAAGASAHK	71528974	71546980	-1	1	zinc finger, RAN-binding domain containing 2 [Source:HGNC Symbol;Acc:13058]
ENSG00000131171	1	9071	AAAGAGATT	C	hippibs	AAAGASAHK	80457442	80554046	1	X	SH3 domain binding glutamic acid-rich protein like [Source:HGNC Symbol;Acc:10823]
ENSG00000135547	1	8382	AAAGAGAAG	C	hippibs	AAAGASAHK	126068810	126082415	1	6	hairy/enhancer-of-split related with YRPW motif 2 [Source:HGNC Symbol;Acc:4881]
ENSG00000131966	1	8088	AAAGACAAG	C	hippibs	AAAGASAHK	58666833	58702351	1	14	actin-related protein 10 homolog (S. cerevisiae) [Source:HGNC Symbol;Acc:17372]
ENSG00000131401	1	8902	AAAGACAAT	C	hippibs	AAAGASAHK	50837059	50848018	-1	19	napsin B aspartic peptidase pseudogene [Source:HGNC Symbol;Acc:13396]
ENSG00000134548	1	8019	AAAGAGATT	C	hippibs	AAAGASAHK	21679241	21685457	1	12	Spexin Precursor (NPQ) [Source:UniProtKB/Swiss-Prot;Acc:Q9BT56]
ENSG00000136861	1	8515	AAAGACATT	C	hippibs	AAAGASAHK	123151147	123342448	-1	9	CDK5 regulatory subunit associated protein 2 [Source:HGNC Symbol;Acc:18672]
ENSG00000136861	1	9403	AAAGACATT	C	hippibs	AAAGASAHK	123151147	123342448	-1	9	CDK5 regulatory subunit associated protein 2 [Source:HGNC Symbol;Acc:18672]
ENSG00000132623	1	8181	AAAGACATT	C	hippibs	AAAGASAHK	10015689	10037410	1	20	ankyrin repeat domain 5 [Source:HGNC Symbol;Acc:15803]
ENSG00000135002	1	9147	AAAGAGACT	C	hippibs	AAAGASAHK	79000433	79009444	-1	9	riboflavin kinase [Source:HGNC Symbol;Acc:30324]
ENSG00000136149	1	8777	AAAGACATG	C	hippibs	AAAGASAHK	55014797	55015471	-1	13	Novel protein similar to ribosomal protein L13a RPL13A [Source:UniProtKB/TrEMBL;Acc:Q5VY36]
ENSG00000134294	1	8237	AAAGACATG	C	hippibs	AAAGASAHK	46751972	46766645	-1	12	solute carrier family 38, member 2 [Source:HGNC Symbol;Acc:13448]
ENSG00000131236	1	8760	AAAGAGATT	C	hippibs	AAAGASAHK	40505905	40538321	1	1	CAP, adenylate cyclase-associated protein 1 (yeast) [Source:HGNC Symbol;Acc:20040]
ENSG00000136247	1	8691	AAAGAGAAG	C	hippibs	AAAGASAHK	6617065	6629005	1	7	zinc finger, DHHC-type containing 4 [Source:HGNC Symbol;Acc:18471]
ENSG00000135740	1	9322	AAAGAGATG	C	hippibs	AAAGASAHK	67282853	67306093	1	16	solute carrier family 9 (sodium/hydrogen exchanger), member 5 [Source:HGNC Symbol;Acc:11078]
ENSG00000135702	1	8644	AAAGACACT	C	hippibs	AAAGASAHK	75562430	75579326	-1	16	carbohydrate (N-acetylglucosamine 6-O) sulfotransferase 5 [Source:HGNC Symbol;Acc:1973]
ENSG00000132825	1	8813	AAAGAGATG	C	hippibs	AAAGASAHK	58511894	58515352	-1	20	protein phosphatase 1, regulatory (inhibitor) subunit 3D [Source:HGNC Symbol;Acc:9294]
ENSG00000131469	1	8066	AAAGACATT	C	hippibs	AAAGASAHK	41150446	41154956	1	17	ribosomal protein L27 [Source:HGNC Symbol;Acc:10328]
ENSG00000135597	1	8610	AAAGACAAT	C	hippibs	AAAGASAHK	139225620	139309403	-1	6	RALBP1 associated Eps domain containing 1 [Source:HGNC Symbol;Acc:15578]
ENSG00000132305	1	8698	AAAGACAAG	C	hippibs	AAAGASAHK	86371055	86422893	-1	2	inner membrane protein, mitochondrial (mitofilin) [Source:HGNC Symbol;Acc:6047]
ENSG00000134717	1	8849	AAAGAGAAG	C	hippibs	AAAGASAHK	52521797	52556388	1	1	basic transcription factor 3-like 4 [Source:HGNC Symbol;Acc:30547]
ENSG00000135837	1	8245	AAAGACATT	C	hippibs	AAAGASAHK	179923873	180084015	1	1	centrosomal protein 350kDa [Source:HGNC Symbol;Acc:24238]
ENSG00000134588	1	9052	AAAGACACT	C	hippibs	AAAGASAHK	132158659	132217805	-1	X	ubiquitin specific peptidase 26 [Source:HGNC Symbol;Acc:13485]
ENSG00000132635	1	9112	AAAGAGAAG	C	hippibs	AAAGASAHK	2815960	2821836	-1	20	family with sequence similarity 113, member A [Source:HGNC Symbol;Acc:16212]
ENSG00000136286	1	8870	AAAGACAAT	C	hippibs	AAAGASAHK	45002261	45018697	-1	7	myosin IG [Source:HGNC Symbol;Acc:13880]
ENSG00000136643	1	9004	AAAGAGATT	C	hippibs	AAAGASAHK	213224597	213448116	1	1	ribosomal protein S6 kinase, 52kDa, polypeptide 1 [Source:HGNC Symbol;Acc:10439]
ENSG00000132446	1	8877	AAAGACAAT	C	hippibs	AAAGASAHK	31089360	31090170	-1	X	ferritin, heavy polypeptide-like 17 [Source:HGNC Symbol;Acc:3987]
ENSG00000132446	1	9193	AAAGACATT	C	hippibs	AAAGASAHK	31089360	31090170	-1	X	ferritin, heavy polypeptide-like 17 [Source:HGNC Symbol;Acc:3987]
ENSG00000134240	1	9220	AAAGACATG	C	hippibs	AAAGASAHK	120290619	120311517	-1	1	3-hydroxy-3-methylglutaryl-Coenzyme A synthase 2 (mitochondrial) [Source:HGNC Symbol;Acc:5008]
ENSG00000133612	1	9295	AAAGAGATG	C	hippibs	AAAGASAHK	150782918	150841523	1	7	ArfGAP with GTPase domain, ankyrin repeat and PH domain 3 [Source:HGNC Symbol;Acc:16923]
ENSG00000135972	1	9794	AAAGAGACT	C	hippibs	AAAGASAHK	105654441	105716418	1	2	mitochondrial ribosomal protein S9 [Source:HGNC Symbol;Acc:14501]
ENSG00000132874	1	8844	AAAGAGACT	C	hippibs	AAAGASAHK	43194766	43263072	1	18	solute carrier family 14 (urea transporter), member 2 [Source:HGNC Symbol;Acc:10919]
ENSG00000132874	1	9035	AAAGAGAAG	C	hippibs	AAAGASAHK	43194766	43263072	1	18	solute carrier family 14 (urea transporter), member 2 [Source:HGNC Symbol;Acc:10919]
ENSG00000136536	1	9397	AAAGACATG	C	hippibs	AAAGASAHK	160569000	160625359	1	2	membrane-associated ring finger (C3HC4) 7 [Source:HGNC Symbol;Acc:17393]
ENSG00000134595	1	8827	AAAGAGACG	C	hippibs	AAAGASAHK	139585152	139587225	-1	X	SRY (sex determining region Y)-box 3 [Source:HGNC Symbol;Acc:11199]
ENSG00000134779	1	8131	AAAGACATG	C	hippibs	AAAGASAHK	34376035	34409158	-1	18	Tubulin polyglutamylase complex subunit 2 (PGs2) [Source:UniProtKB/Swiss-Prot;Acc:Q68CL5]
ENSG00000134779	1	9568	AAAGACAAT	C	hippibs	AAAGASAHK	34376035	34409158	-1	18	Tubulin polyglutamylase complex subunit 2 (PGs2) [Source:UniProtKB/Swiss-Prot;Acc:Q68CL5]
ENSG00000136111	1	8386	AAAGACAAT	C	hippibs	AAAGASAHK	75858808	76056250	-1	13	TBC1 domain family, member 4 [Source:HGNC Symbol;Acc:19165]
ENSG00000134571	1	9601	AAAGAGATG	C	hippibs	AAAGASAHK	47352957	47374253	-1	11	myosin binding protein C, cardiac [Source:HGNC Symbol;Acc:7551]
ENSG00000131378	1	8283	AAAGAGAAT	C	hippibs	AAAGASAHK	16357352	16555533	-1	3	raftlin, lipid raft linker 1 [Source:HGNC Symbol;Acc:30278]
ENSG00000131779	1	9989	AAAGACACG	C	hippibs	AAAGASAHK	145516252	145523730	1	1	peroxisomal biogenesis factor 11 beta [Source:HGNC Symbol;Acc:8853]
ENSG00000134460	1	8495	AAAGACATT	C	hippibs	AAAGASAHK	6041829	6104333	-1	10	interleukin 2 receptor, alpha [Source:HGNC Symbol;Acc:6008]
ENSG00000133116	1	9685	AAAGAGAAT	C	hippibs	AAAGASAHK	33590571	33640282	1	13	klotho [Source:HGNC Symbol;Acc:6344]
ENSG00000131446	1	9898	AAAGAGACG	C	hippibs	AAAGASAHK	180217541	180242541	-1	5	mannosyl (alpha-1,3-)-glycoprotein beta-1,2-N-acetylglucosaminyltransferase [Source:HGNC Symbol;Acc:7044]
ENSG00000135363	1	9431	AAAGAGAAG	C	hippibs	AAAGASAHK	33880122	33913836	-1	11	LIM domain only 2 (rhombotin-like 1) [Source:HGNC Symbol;Acc:6642]
ENSG00000132297	1	8179	AAAGAGAAG	C	hippibs	AAAGASAHK	133036467	133123406	-1	8	otoconin 90 [Source:HGNC Symbol;Acc:8100]
ENSG00000136872	1	9235	AAAGAGAAT	C	hippibs	AAAGASAHK	104182842	104198105	-1	9	aldolase B, fructose-bisphosphate [Source:HGNC Symbol;Acc:417]
ENSG00000136872	1	9849	AAAGACATT	C	hippibs	AAAGASAHK	104182842	104198105	-1	9	aldolase B, fructose-bisphosphate [Source:HGNC Symbol;Acc:417]
ENSG00000134986	1	8048	AAAGACATT	C	hippibs	AAAGASAHK	111064509	111312436	-1	5	Neuronal protein 3.1 (Protein p311) [Source:UniProtKB/Swiss-Prot;Acc:Q16612]
ENSG00000136367	1	8436	AAAGAGATT	C	hippibs	AAAGASAHK	23990099	24025401	-1	14	zinc finger homeobox 2 [Source:HGNC Symbol;Acc:20152]
ENSG00000133063	1	8898	AAAGACAAG	C	hippibs	AAAGASAHK	203181955	203242769	-1	1	chitinase 1 (chitotriosidase) [Source:HGNC Symbol;Acc:1936]
ENSG00000133056	1	8984	AAAGACAAG	C	hippibs	AAAGASAHK	204391756	204463852	-1	1	phosphoinositide-3-kinase, class 2, beta polypeptide [Source:HGNC Symbol;Acc:8972]
ENSG00000132837	1	8528	AAAGACACT	C	hippibs	AAAGASAHK	78293500	78365449	-1	5	dimethylglycine dehydrogenase [Source:HGNC Symbol;Acc:24475]
ENSG00000132664	1	8774	AAAGACACT	C	hippibs	AAAGASAHK	18447771	18465287	1	20	polymerase (RNA) III (DNA directed) polypeptide F, 39 kDa [Source:HGNC Symbol;Acc:15763]
ENSG00000132872	1	8281	AAAGAGATT	C	hippibs	AAAGASAHK	40847859	40857615	-1	18	synaptotagmin IV [Source:HGNC Symbol;Acc:11512]
ENSG00000132972	1	8240	AAAGAGAAT	C	hippibs	AAAGASAHK	25338290	25454059	1	13	ring finger protein 17 [Source:HGNC Symbol;Acc:10060]
ENSG00000134874	1	9612	AAAGAGACG	C	hippibs	AAAGASAHK	96230457	96296957	-1	13	DAZ interacting protein 1 [Source:HGNC Symbol;Acc:20908]
ENSG00000131097	1	9616	AAAGAGATG	C	hippibs	AAAGASAHK	42925279	42927840	1	17	HIG1 hypoxia inducible domain family, member 1B [Source:HGNC Symbol;Acc:24318]
ENSG00000135974	1	9310	AAAGAGAAG	C	hippibs	AAAGASAHK	105953816	105965668	1	2	Ashwin [Source:UniProtKB/Swiss-Prot;Acc:Q9BVC5]
ENSG00000136235	1	9330	AAAGAGAAG	C	hippibs	AAAGASAHK	23275586	23314727	1	7	glycoprotein (transmembrane) nmb [Source:HGNC Symbol;Acc:4462]
ENSG00000135413	1	9193	AAAGAGAAG	C	hippibs	AAAGASAHK	55024597	55028679	-1	12	lacritin [Source:HGNC Symbol;Acc:16430]
ENSG00000133980	1	8147	AAAGAGAAT	C	hippibs	AAAGASAHK	74815166	74826708	1	14	Uncharacterized protein C14orf115 [Source:UniProtKB/Swiss-Prot;Acc:Q9H8Y1]
ENSG00000133980	1	9591	AAAGAGATG	C	hippibs	AAAGASAHK	74815166	74826708	1	14	Uncharacterized protein C14orf115 [Source:UniProtKB/Swiss-Prot;Acc:Q9H8Y1]
ENSG00000134265	1	8028	AAAGAGATG	C	hippibs	AAAGASAHK	10525873	10552762	1	18	N-ethylmaleimide-sensitive factor attachment protein, gamma [Source:HGNC Symbol;Acc:7642]
ENSG00000135355	1	9367	AAAGACAAT	C	hippibs	AAAGASAHK	90604188	90605839	1	6	gap junction protein, alpha 10, 62kDa [Source:HGNC Symbol;Acc:16995]
ENSG00000135355	1	9755	AAAGAGAAT	C	hippibs	AAAGASAHK	90604188	90605839	1	6	gap junction protein, alpha 10, 62kDa [Source:HGNC Symbol;Acc:16995]
ENSG00000136738	1	9378	AAAGACATG	C	hippibs	AAAGASAHK	17686124	17757913	1	10	signal transducing adaptor molecule (SH3 domain and ITAM motif) 1 [Source:HGNC Symbol;Acc:11357]
ENSG00000135426	1	8624	AAAGAGAAT	C	hippibs	AAAGASAHK	55343865	55378456	-1	12	KIAA0748 [Source:HGNC Symbol;Acc:29109]
ENSG00000131142	1	8613	AAAGACATG	C	hippibs	AAAGASAHK	8117651	8127534	1	19	chemokine (C-C motif) ligand 25 [Source:HGNC Symbol;Acc:10624]
ENSG00000133048	1	9491	AAAGACACG	C	hippibs	AAAGASAHK	203148059	203155922	-1	1	chitinase 3-like 1 (cartilage glycoprotein-39) [Source:HGNC Symbol;Acc:1932]
ENSG00000136630	1	8931	AAAGAGAAG	C	hippibs	AAAGASAHK	221052743	221058399	1	1	H2.0-like homeobox [Source:HGNC Symbol;Acc:4978]
ENSG00000136697	1	9877	AAAGACATT	C	hippibs	AAAGASAHK	113825547	113833427	1	2	interleukin 1 family, member 10 (theta) [Source:HGNC Symbol;Acc:15552]
ENSG00000133983	1	9170	AAAGACACG	C	hippibs	AAAGASAHK	70791799	70826448	-1	14	COX16 cytochrome c oxidase assembly homolog (S. cerevisiae) [Source:HGNC Symbol;Acc:20213]
ENSG00000135549	1	9374	AAAGAGATG	C	hippibs	AAAGASAHK	122793062	123047518	1	6	protein kinase (cAMP-dependent, catalytic) inhibitor beta [Source:HGNC Symbol;Acc:9018]
ENSG00000134077	1	9955	AAAGAGACT	C	hippibs	AAAGASAHK	9404526	9428475	1	3	THUMP domain containing 3 [Source:HGNC Symbol;Acc:24493]
ENSG00000133169	1	8773	AAAGAGACT	C	hippibs	AAAGASAHK	102317579	102319168	-1	X	brain expressed, X-linked 1 [Source:HGNC Symbol;Acc:1036]
ENSG00000133169	1	8801	AAAGAGAAG	C	hippibs	AAAGASAHK	102317579	102319168	-1	X	brain expressed, X-linked 1 [Source:HGNC Symbol;Acc:1036]
ENSG00000132535	1	9594	AAAGAGACG	C	hippibs	AAAGASAHK	7093209	7123369	-1	17	discs, large homolog 4 (Drosophila) [Source:HGNC Symbol;Acc:2903]
ENSG00000132386	1	8929	AAAGACAAT	C	hippibs	AAAGASAHK	1665253	1680859	1	17	serpin peptidase inhibitor, clade F (alpha-2 antiplasmin, pigment epithelium derived factor), member 1 [Source:HGNC Symbol;Acc:8824]
ENSG00000132300	1	8033	AAAGACAAT	C	hippibs	AAAGASAHK	86333305	86369280	1	2	Pentatricopeptide repeat domain 3 [Source:HGNC Symbol;Acc:24717]
ENSG00000132300	1	9112	AAAGAGAAG	C	hippibs	AAAGASAHK	86333305	86369280	1	2	Pentatricopeptide repeat domain 3 [Source:HGNC Symbol;Acc:24717]
ENSG00000136636	1	8579	AAAGACAAT	C	hippibs	AAAGASAHK	215740735	215795147	1	1	potassium channel tetramerisation domain containing 3 [Source:HGNC Symbol;Acc:21305]
ENSG00000131400	1	9251	AAAGAGATT	C	hippibs	AAAGASAHK	50861735	50868931	-1	19	napsin A aspartic peptidase [Source:HGNC Symbol;Acc:13395]
ENSG00000134248	1	9076	AAAGACATT	C	hippibs	AAAGASAHK	110943871	110950560	-1	1	hepatitis B virus x interacting protein [Source:HGNC Symbol;Acc:17955]
ENSG00000135486	1	8204	AAAGAGACT	C	hippibs	AAAGASAHK	54674488	54679028	1	12	heterogeneous nuclear ribonucleoprotein A1 [Source:HGNC Symbol;Acc:5031]
ENSG00000135318	1	8735	AAAGACAAG	C	hippibs	AAAGASAHK	86159302	86205496	1	6	5'-nucleotidase, ecto (CD73) [Source:HGNC Symbol;Acc:8021]
ENSG00000131620	1	8564	AAAGACAAT	C	hippibs	AAAGASAHK	69924664	70035633	1	11	anoctamin 1, calcium activated chloride channel [Source:HGNC Symbol;Acc:21625]
ENSG00000132010	1	8302	AAAGAGATT	C	hippibs	AAAGASAHK	12241300	12251222	-1	19	zinc finger protein 20 [Source:HGNC Symbol;Acc:12992]
ENSG00000135226	1	8948	AAAGACAAG	C	hippibs	AAAGASAHK	70146210	70288907	1	4	UDP glucuronosyltransferase 2 family, polypeptide B28 [Source:HGNC Symbol;Acc:13479]
ENSG00000135317	1	9425	AAAGAGATT	C	hippibs	AAAGASAHK	86215214	86303629	-1	6	sorting nexin 14 [Source:HGNC Symbol;Acc:14977]
ENSG00000135763	1	9227	AAAGACATT	C	hippibs	AAAGASAHK	229761981	229795946	1	1	URB2 ribosome biogenesis 2 homolog (S. cerevisiae) [Source:HGNC Symbol;Acc:28967]
ENSG00000134470	1	8882	AAAGACATT	C	hippibs	AAAGASAHK	5991038	6020150	-1	10	interleukin 15 receptor, alpha [Source:HGNC Symbol;Acc:5978]
ENSG00000134470	1	9678	AAAGAGAAT	C	hippibs	AAAGASAHK	5991038	6020150	-1	10	interleukin 15 receptor, alpha [Source:HGNC Symbol;Acc:5978]
ENSG00000133731	1	9845	AAAGACAAG	C	hippibs	AAAGASAHK	82569151	82598589	-1	8	inositol(myo)-1(or 4)-monophosphatase 1 [Source:HGNC Symbol;Acc:6050]
ENSG00000135452	1	8066	AAAGACATG	C	hippibs	AAAGASAHK	58138784	58142004	1	12	tetraspanin 31 [Source:HGNC Symbol;Acc:10539]
ENSG00000134253	1	8145	AAAGAGATT	C	hippibs	AAAGASAHK	117653682	117665209	-1	1	tripartite motif-containing 45 [Source:HGNC Symbol;Acc:19018]
ENSG00000133136	1	8598	AAAGAGACT	C	hippibs	AAAGASAHK	109589700	109590201	-1	X	guanine nucleotide binding protein (G protein), gamma 5 pseudogene 2 [Source:HGNC Symbol;Acc:24826]
ENSG00000131795	1	9649	AAAGACAAG	C	hippibs	AAAGASAHK	145507598	145511444	1	1	RNA binding motif protein 8A [Source:HGNC Symbol;Acc:9905]
ENSG00000134864	1	9326	AAAGAGATG	C	hippibs	AAAGASAHK	101183801	101241782	-1	13	AIG2-like domain 1 [Source:HGNC Symbol;Acc:25100]
ENSG00000134668	1	9262	AAAGACATG	C	hippibs	AAAGASAHK	32256023	32281623	-1	1	SPOC domain containing 1 [Source:HGNC Symbol;Acc:26338]
ENSG00000135374	1	9627	AAAGACATG	C	hippibs	AAAGASAHK	34500342	34535330	-1	11	E74-like factor 5 (ets domain transcription factor) [Source:HGNC Symbol;Acc:3320]
ENSG00000131368	1	9207	AAAGAGAAG	C	hippibs	AAAGASAHK	15083967	15106842	-1	3	mitochondrial ribosomal protein S25 [Source:HGNC Symbol;Acc:14511]
ENSG00000134324	1	9315	AAAGAGACT	C	hippibs	AAAGASAHK	11864475	11967535	1	2	lipin 1 [Source:HGNC Symbol;Acc:13345]
ENSG00000131746	1	9506	AAAGACAAG	C	hippibs	AAAGASAHK	38632080	38657854	-1	17	tensin 4 [Source:HGNC Symbol;Acc:24352]
ENSG00000136695	1	9912	AAAGACAAG	C	hippibs	AAAGASAHK	113816215	113822325	1	2	interleukin 1 family, member 5 (delta) [Source:HGNC Symbol;Acc:15561]
ENSG00000136231	1	8796	AAAGAGACT	C	hippibs	AAAGASAHK	23349828	23510086	-1	7	insulin-like growth factor 2 mRNA binding protein 3 [Source:HGNC Symbol;Acc:28868]
ENSG00000134748	1	9110	AAAGAGAAG	C	hippibs	AAAGASAHK	52870236	52883992	1	1	PRP38 pre-mRNA processing factor 38 (yeast) domain containing A [Source:HGNC Symbol;Acc:25930]
ENSG00000133710	1	9017	AAAGAGAAG	C	hippibs	AAAGASAHK	147443535	147516925	1	5	serine peptidase inhibitor, Kazal type 5 [Source:HGNC Symbol;Acc:15464]
ENSG00000131591	1	8952	AAAGAGAAG	C	hippibs	AAAGASAHK	1017198	1051741	-1	1	Uncharacterized protein C1orf159 Precursor [Source:UniProtKB/Swiss-Prot;Acc:Q96HA4]
ENSG00000135063	1	9334	AAAGACATT	C	hippibs	AAAGASAHK	71939488	72007371	1	9	family with sequence similarity 189, member A2 [Source:HGNC Symbol;Acc:24820]
ENSG00000135063	1	9410	AAAGACAAG	C	hippibs	AAAGASAHK	71939488	72007371	1	9	family with sequence similarity 189, member A2 [Source:HGNC Symbol;Acc:24820]
ENSG00000135643	1	8476	AAAGACACT	C	hippibs	AAAGASAHK	70760062	70824978	1	12	potassium large conductance calcium-activated channel, subfamily M, beta member 4 [Source:HGNC Symbol;Acc:6289]
ENSG00000135643	1	8622	AAAGAGAAG	C	hippibs	AAAGASAHK	70760062	70824978	1	12	potassium large conductance calcium-activated channel, subfamily M, beta member 4 [Source:HGNC Symbol;Acc:6289]
ENSG00000134365	1	9511	AAAGACAAG	C	hippibs	AAAGASAHK	196857212	196887763	1	1	complement factor H-related 4 [Source:HGNC Symbol;Acc:16979]
ENSG00000134333	1	8831	AAAGACATT	C	hippibs	AAAGASAHK	18415935	18429765	1	11	lactate dehydrogenase A [Source:HGNC Symbol;Acc:6535]
ENSG00000135821	1	8483	AAAGAGATG	C	hippibs	AAAGASAHK	182350839	182361341	-1	1	glutamate-ammonia ligase (glutamine synthetase) [Source:HGNC Symbol;Acc:4341]
ENSG00000131797	1	9189	AAAGAGATG	C	hippibs	AAAGASAHK	31711911	31718758	1	16
ENSG00000131508	1	9734	AAAGAGATG	C	hippibs	AAAGASAHK	138940751	139008016	1	5	ubiquitin-conjugating enzyme E2D 2 (UBC4/5 homolog, yeast) [Source:HGNC Symbol;Acc:12475]
ENSG00000136169	1	8679	AAAGACAAT	C	hippibs	AAAGASAHK	50018510	50066306	1	13	SET domain, bifurcated 2 [Source:HGNC Symbol;Acc:20263]
ENSG00000135333	1	9450	AAAGAGAAG	C	hippibs	AAAGASAHK	93949738	94129300	-1	6	EPH receptor A7 [Source:HGNC Symbol;Acc:3390]
ENSG00000131653	1	9014	AAAGACACT	C	hippibs	AAAGASAHK	2205766	2228130	1	16	TNF receptor-associated factor 7 [Source:HGNC Symbol;Acc:20456]
ENSG00000134853	1	9586	AAAGAGAAT	C	hippibs	AAAGASAHK	55095457	55164414	1	4	platelet-derived growth factor receptor, alpha polypeptide [Source:HGNC Symbol;Acc:8803]
ENSG00000135108	1	8394	AAAGAGATG	C	hippibs	AAAGASAHK	117581586	117628300	-1	12	F-box protein 21 [Source:HGNC Symbol;Acc:13592]
ENSG00000133115	1	8620	AAAGACAAG	C	hippibs	AAAGASAHK	39540062	39565203	-1	13	stomatin (EPB72)-like 3 [Source:HGNC Symbol;Acc:19420]
ENSG00000135916	1	8029	AAAGACATT	C	hippibs	AAAGASAHK	231729313	231743963	1	2	integral membrane protein 2C [Source:HGNC Symbol;Acc:6175]
ENSG00000133800	1	9265	AAAGACATT	C	hippibs	AAAGASAHK	10579413	10590365	-1	11	lymphatic vessel endothelial hyaluronan receptor 1 [Source:HGNC Symbol;Acc:14687]
ENSG00000132781	1	8530	AAAGAGAAG	C	hippibs	AAAGASAHK	45794914	45806142	-1	1	mutY homolog (E. coli) [Source:HGNC Symbol;Acc:7527]
ENSG00000131732	1	9029	AAAGAGACT	C	hippibs	AAAGASAHK	80597402	80609116	1	5	zinc finger, CCHC domain containing 9 [Source:HGNC Symbol;Acc:25424]
ENSG00000136155	1	8702	AAAGACATG	C	hippibs	AAAGASAHK	78109859	78219398	1	13	sciellin [Source:HGNC Symbol;Acc:10573]
ENSG00000136155	1	9683	AAAGAGAAT	C	hippibs	AAAGASAHK	78109859	78219398	1	13	sciellin [Source:HGNC Symbol;Acc:10573]
ENSG00000132950	1	8793	AAAGAGAAG	C	hippibs	AAAGASAHK	20397622	20437776	-1	13	zinc finger, MYM-type 5 [Source:HGNC Symbol;Acc:13029]
ENSG00000131730	1	8296	AAAGAGAAT	C	hippibs	AAAGASAHK	80529139	80562217	1	5	creatine kinase, mitochondrial 2 (sarcomeric) [Source:HGNC Symbol;Acc:1996]
ENSG00000134551	1	8929	AAAGAGAAT	C	hippibs	AAAGASAHK	11081834	11087444	1	12	proline-rich protein HaeIII subfamily 2 [Source:HGNC Symbol;Acc:9367]
ENSG00000133121	1	8320	AAAGACATG	C	hippibs	AAAGASAHK	33677270	33859892	-1	13	StAR-related lipid transfer (START) domain containing 13 [Source:HGNC Symbol;Acc:19164]
ENSG00000135749	1	9150	AAAGAGAAT	C	hippibs	AAAGASAHK	233119881	233431459	-1	1	pecanex-like 2 (Drosophila) [Source:HGNC Symbol;Acc:8736]
ENSG00000134612	1	8492	AAAGAGATG	C	hippibs	AAAGASAHK	89392465	89431883	1	11	folate hydrolase 1B [Source:HGNC Symbol;Acc:13636]
ENSG00000132466	1	9706	AAAGAGAAG	C	hippibs	AAAGASAHK	73940505	74124502	-1	4	ankyrin repeat domain 17 [Source:HGNC Symbol;Acc:23575]
ENSG00000136068	1	9434	AAAGACACT	C	hippibs	AAAGASAHK	57994127	58157978	1	3	filamin B, beta [Source:HGNC Symbol;Acc:3755]
ENSG00000134318	1	8389	AAAGAGAAG	C	hippibs	AAAGASAHK	11319887	11488456	-1	2	Rho-associated, coiled-coil containing protein kinase 2 [Source:HGNC Symbol;Acc:10252]
ENSG00000136167	1	8138	AAAGACACT	C	hippibs	AAAGASAHK	46700061	46786006	-1	13	lymphocyte cytosolic protein 1 (L-plastin) [Source:HGNC Symbol;Acc:6528]
ENSG00000136167	1	9262	AAAGAGAAT	C	hippibs	AAAGASAHK	46700061	46786006	-1	13	lymphocyte cytosolic protein 1 (L-plastin) [Source:HGNC Symbol;Acc:6528]
ENSG00000136805	1	8395	AAAGAGAAG	C	hippibs	AAAGASAHK	111899167	111929571	-1	9	Uncharacterized protein C9orf4 (Brain protein CG-6) [Source:UniProtKB/Swiss-Prot;Acc:Q9P0K9]
ENSG00000135047	1	8790	AAAGAGACT	C	hippibs	AAAGASAHK	90340434	90346308	1	9	cathepsin L1 [Source:HGNC Symbol;Acc:2537]
ENSG00000132823	1	8415	AAAGACATG	C	hippibs	AAAGASAHK	42825136	42839431	-1	20	Uncharacterized protein C20orf111 [Source:UniProtKB/Swiss-Prot;Acc:Q9NX31]
ENSG00000133193	1	8344	AAAGAGATT	C	hippibs	AAAGASAHK	71203492	71228533	-1	17	family with sequence similarity 104, member A [Source:HGNC Symbol;Acc:25918]
ENSG00000135862	1	8471	AAAGAGAAG	C	hippibs	AAAGASAHK	182992597	183114727	1	1	laminin, gamma 1 (formerly LAMB2) [Source:HGNC Symbol;Acc:6492]
ENSG00000134297	1	8153	AAAGACAAT	C	hippibs	AAAGASAHK	45566847	45609789	-1	12	pleckstrin homology domain containing, family A (phosphoinositide binding specific) member 9 [Source:HGNC Symbol;Acc:30222]
ENSG00000136243	1	9260	AAAGAGACT	C	hippibs	AAAGASAHK	23221446	23240630	1	7	nucleoporin like 2 [Source:HGNC Symbol;Acc:17010]
ENSG00000133107	1	8792	AAAGAGATT	C	hippibs	AAAGASAHK	38210773	38444562	-1	13	transient receptor potential cation channel, subfamily C, member 4 [Source:HGNC Symbol;Acc:12336]
ENSG00000133107	1	9661	AAAGAGATT	C	hippibs	AAAGASAHK	38210773	38444562	-1	13	transient receptor potential cation channel, subfamily C, member 4 [Source:HGNC Symbol;Acc:12336]
ENSG00000135336	1	8895	AAAGACAAG	C	hippibs	AAAGASAHK	88299839	88377169	1	6	origin recognition complex, subunit 3-like (yeast) [Source:HGNC Symbol;Acc:8489]
ENSG00000132694	1	8729	AAAGACACT	C	hippibs	AAAGASAHK	156904632	157015162	-1	1	Rho guanine nucleotide exchange factor (GEF) 11 [Source:HGNC Symbol;Acc:14580]
ENSG00000135407	1	9381	AAAGAGAAG	C	hippibs	AAAGASAHK	58191437	58209852	-1	12	advillin [Source:HGNC Symbol;Acc:14188]
ENSG00000132259	1	8503	AAAGACACT	C	hippibs	AAAGASAHK	6260330	6265707	1	11	cyclic nucleotide gated channel alpha 4 [Source:HGNC Symbol;Acc:2152]
ENSG00000133069	1	8674	AAAGAGATT	C	hippibs	AAAGASAHK	205197304	205242471	1	1	transmembrane and coiled-coil domain family 2 [Source:HGNC Symbol;Acc:24239]
ENSG00000141048	1	9887	AAAGAGATT	C	hippibs	AAAGASAHK	10346607	10372876	-1	17	myosin, heavy chain 4, skeletal muscle [Source:HGNC Symbol;Acc:7574]
ENSG00000137462	1	8165	AAAGAGAAT	C	hippibs	AAAGASAHK	154624015	154627238	1	4	toll-like receptor 2 [Source:HGNC Symbol;Acc:11848]
ENSG00000142937	1	8876	AAAGAGAAT	C	hippibs	AAAGASAHK	45240923	45244451	1	1	small nucleolar RNA, C/D box 55 [Source:HGNC Symbol;Acc:10205]
ENSG00000139644	1	8286	AAAGACATG	C	hippibs	AAAGASAHK	50135293	50174322	1	12	transmembrane BAX inhibitor motif containing 6 [Source:HGNC Symbol;Acc:11723]
ENSG00000141367	1	9825	AAAGAGAAG	C	hippibs	AAAGASAHK	57697219	57774317	1	17	clathrin, heavy chain (Hc) [Source:HGNC Symbol;Acc:2092]
ENSG00000137171	1	8746	AAAGAGATT	C	hippibs	AAAGASAHK	43008515	43042837	1	6	kinesin light chain 4 [Source:HGNC Symbol;Acc:21624]
ENSG00000139200	1	8422	AAAGACAAG	C	hippibs	AAAGASAHK	6802958	6809966	-1	12	Uncharacterized protein C12orf53 Precursor [Source:UniProtKB/Swiss-Prot;Acc:Q8IYJ0]
ENSG00000138085	1	8124	AAAGACACT	C	hippibs	AAAGASAHK	27434895	27440046	1	2	Apoptosis-related protein 3 Precursor (APR-3)(p18) [Source:UniProtKB/Swiss-Prot;Acc:Q6UW56]
ENSG00000137504	1	8940	AAAGACATG	C	hippibs	AAAGASAHK	85371885	85376146	-1	11	CREB/ATF bZIP transcription factor [Source:HGNC Symbol;Acc:24905]
ENSG00000138294	1	8132	AAAGAGATT	C	hippibs	AAAGASAHK	51549498	51562517	1	10	microseminoprotein, beta- [Source:HGNC Symbol;Acc:7372]
ENSG00000138294	1	9801	AAAGAGAAG	C	hippibs	AAAGASAHK	51549498	51562517	1	10	microseminoprotein, beta- [Source:HGNC Symbol;Acc:7372]
ENSG00000141968	1	9302	AAAGACATG	C	hippibs	AAAGASAHK	6772722	6857371	1	19	vav 1 guanine nucleotide exchange factor [Source:HGNC Symbol;Acc:12657]
ENSG00000141968	1	9859	AAAGAGATG	C	hippibs	AAAGASAHK	6772722	6857371	1	19	vav 1 guanine nucleotide exchange factor [Source:HGNC Symbol;Acc:12657]
ENSG00000141858	1	8015	AAAGAGAAG	C	hippibs	AAAGASAHK	14198676	14201299	-1	19	Putative uncharacterized protein ENSP00000269724 Fragment [Source:UniProtKB/TrEMBL;Acc:C9JNJ0]
ENSG00000140829	1	8856	AAAGAGAAG	C	hippibs	AAAGASAHK	72127615	72146811	1	16	DEAH (Asp-Glu-Ala-His) box polypeptide 38 [Source:HGNC Symbol;Acc:17211]
ENSG00000138172	1	9497	AAAGAGAAG	C	hippibs	AAAGASAHK	105206543	105212660	-1	10	calcium homeostasis modulator 2 [Source:HGNC Symbol;Acc:23493]
ENSG00000142731	1	8639	AAAGACATT	C	hippibs	AAAGASAHK	128802046	128820353	1	4	polo-like kinase 4 (Drosophila) [Source:HGNC Symbol;Acc:11397]
ENSG00000143337	1	8589	AAAGACAAG	C	hippibs	AAAGASAHK	179851177	179890583	1	1	torsin A interacting protein 1 [Source:HGNC Symbol;Acc:29456]
ENSG00000136943	1	9504	AAAGACATG	C	hippibs	AAAGASAHK	99794940	99801592	-1	9	cathepsin L2 [Source:HGNC Symbol;Acc:2538]
ENSG00000137757	1	9096	AAAGACATG	C	hippibs	AAAGASAHK	104864962	104893895	-1	11	caspase 5, apoptosis-related cysteine peptidase [Source:HGNC Symbol;Acc:1506]
ENSG00000143217	1	8158	AAAGAGAAG	C	hippibs	AAAGASAHK	161040785	161059389	-1	1	poliovirus receptor-related 4 [Source:HGNC Symbol;Acc:19688]
ENSG00000143369	1	9188	AAAGAGACT	C	hippibs	AAAGASAHK	150480487	150486265	1	1	extracellular matrix protein 1 [Source:HGNC Symbol;Acc:3153]
ENSG00000141759	1	8221	AAAGAGATT	C	hippibs	AAAGASAHK	77732869	77748532	-1	18	thioredoxin-like 4A [Source:HGNC Symbol;Acc:30551]
ENSG00000140379	1	8219	AAAGAGATG	C	hippibs	AAAGASAHK	80253231	80263788	-1	15	BCL2-related protein A1 [Source:HGNC Symbol;Acc:991]
ENSG00000142507	1	8134	AAAGACAAT	C	hippibs	AAAGASAHK	4699439	4701798	1	17	proteasome (prosome, macropain) subunit, beta type, 6 [Source:HGNC Symbol;Acc:9543]
ENSG00000139508	1	9538	AAAGACATG	C	hippibs	AAAGASAHK	29274201	29293150	-1	13	solute carrier family 46, member 3 [Source:HGNC Symbol;Acc:27501]
ENSG00000137200	1	9380	AAAGACAAT	C	hippibs	AAAGASAHK	37400907	37450603	1	6	FtsJ methyltransferase domain containing 2 [Source:HGNC Symbol;Acc:21077]
ENSG00000138356	1	8940	AAAGAGACT	C	hippibs	AAAGASAHK	201450591	201541787	1	2	aldehyde oxidase 1 [Source:HGNC Symbol;Acc:553]
ENSG00000138356	1	9009	AAAGACATT	C	hippibs	AAAGASAHK	201450591	201541787	1	2	aldehyde oxidase 1 [Source:HGNC Symbol;Acc:553]
ENSG00000137710	1	8126	AAAGAGATT	C	hippibs	AAAGASAHK	110066286	110167437	-1	11	radixin [Source:HGNC Symbol;Acc:9944]
ENSG00000138002	1	8102	AAAGAGAAG	C	hippibs	AAAGASAHK	27667238	27712656	-1	2	intraflagellar transport 172 homolog (Chlamydomonas) [Source:HGNC Symbol;Acc:30391]
ENSG00000137502	1	8623	AAAGACAAT	C	hippibs	AAAGASAHK	82692479	82782884	-1	11	RAB30, member RAS oncogene family [Source:HGNC Symbol;Acc:9770]
ENSG00000141255	1	8571	AAAGACAAG	C	hippibs	AAAGASAHK	3343308	3375089	-1	17	spermatogenesis associated 22 [Source:HGNC Symbol;Acc:30705]
ENSG00000137497	1	8502	AAAGAGACT	C	hippibs	AAAGASAHK	71713911	71791573	-1	11	nuclear mitotic apparatus protein 1 [Source:HGNC Symbol;Acc:8059]
ENSG00000137313	1	9906	AAAGAGACT	C	hippibs	AAAGASAHK	30141750	30170728	-1	HSCHR6_MHC_QBL	Tripartite motif-containing protein 26 (Zinc finger protein 173)(Acid finger protein)(AFP)(RING finger protein 95) [Source:UniProtKB/Swiss-Prot;Acc:Q12899]
ENSG00000140600	1	9204	AAAGAGACT	C	hippibs	AAAGASAHK	84115980	84287495	1	15	SH3-domain GRB2-like 3 [Source:HGNC Symbol;Acc:10832]
ENSG00000139266	1	9393	AAAGACACT	C	hippibs	AAAGASAHK	58148900	58153689	1	12	membrane-associated ring finger (C3HC4) 9 [Source:HGNC Symbol;Acc:25139]
ENSG00000137876	1	8498	AAAGACACT	C	hippibs	AAAGASAHK	55473004	55489265	-1	15	ribosomal L24 domain containing 1 [Source:HGNC Symbol;Acc:18479]
ENSG00000138075	1	9460	AAAGAGAAG	C	hippibs	AAAGASAHK	44039611	44066004	-1	2	ATP-binding cassette, sub-family G (WHITE), member 5 [Source:HGNC Symbol;Acc:13886]
ENSG00000138640	1	8972	AAAGACATG	C	hippibs	AAAGASAHK	89647106	89978323	-1	4	Protein FAM13A [Source:UniProtKB/Swiss-Prot;Acc:O94988]
ENSG00000139908	1	8476	AAAGAGAAT	C	hippibs	AAAGASAHK	24674962	24677454	1	14	testis-specific serine kinase 4 [Source:HGNC Symbol;Acc:19825]
ENSG00000138823	1	9054	AAAGACATG	C	hippibs	AAAGASAHK	100485240	100545156	1	4	microsomal triglyceride transfer protein [Source:HGNC Symbol;Acc:7467]
ENSG00000137133	1	8632	AAAGAGATT	C	hippibs	AAAGASAHK	35812957	35815351	-1	9	histidine triad nucleotide binding protein 2 [Source:HGNC Symbol;Acc:18344]
ENSG00000138379	1	9366	AAAGACATG	C	hippibs	AAAGASAHK	190920610	190927455	-1	2	myostatin [Source:HGNC Symbol;Acc:4223]
ENSG00000140463	1	8133	AAAGACATT	C	hippibs	AAAGASAHK	72978528	73030817	1	15	Bardet-Biedl syndrome 4 [Source:HGNC Symbol;Acc:969]
ENSG00000139973	1	8299	AAAGAGAAT	C	hippibs	AAAGASAHK	62462541	62568427	1	14	synaptotagmin XVI [Source:HGNC Symbol;Acc:23142]
ENSG00000142949	1	9675	AAAGAGAAT	C	hippibs	AAAGASAHK	43990858	44089343	1	1	protein tyrosine phosphatase, receptor type, F [Source:HGNC Symbol;Acc:9670]
ENSG00000140391	1	9524	AAAGAGATG	C	hippibs	AAAGASAHK	77336359	77363570	-1	15	tetraspanin 3 [Source:HGNC Symbol;Acc:17752]
ENSG00000142303	1	9602	AAAGACACT	C	hippibs	AAAGASAHK	8645126	8673183	-1	19	ADAM metallopeptidase with thrombospondin type 1 motif, 10 [Source:HGNC Symbol;Acc:13201]
ENSG00000137965	1	9437	AAAGACATT	C	hippibs	AAAGASAHK	79115481	79129763	1	1	interferon-induced protein 44 [Source:HGNC Symbol;Acc:16938]
ENSG00000140553	1	8303	AAAGACAAT	C	hippibs	AAAGASAHK	91473410	91497323	1	15	unc-45 homolog A (C. elegans) [Source:HGNC Symbol;Acc:30594]
ENSG00000140553	1	8511	AAAGAGAAT	C	hippibs	AAAGASAHK	91473410	91497323	1	15	unc-45 homolog A (C. elegans) [Source:HGNC Symbol;Acc:30594]
ENSG00000142892	1	9404	AAAGAGAAT	C	hippibs	AAAGASAHK	77554675	77685115	-1	1	phosphatidylinositol glycan anchor biosynthesis, class K [Source:HGNC Symbol;Acc:8965]
ENSG00000139304	1	9526	AAAGACATT	C	hippibs	AAAGASAHK	80837534	81072802	1	12	protein tyrosine phosphatase, receptor type, Q [Source:HGNC Symbol;Acc:9679]
ENSG00000139946	1	8040	AAAGACATG	C	hippibs	AAAGASAHK	56585093	56768244	1	14	pellino homolog 2 (Drosophila) [Source:HGNC Symbol;Acc:8828]
ENSG00000136932	1	8857	AAAGACACT	C	hippibs	AAAGASAHK	100666771	100684852	-1	9	Nef-associated protein 1 (EC 3.1.2.-)(Thioesterase NAP1) [Source:UniProtKB/Swiss-Prot;Acc:Q9BU70]
ENSG00000136932	1	9090	AAAGAGAAT	C	hippibs	AAAGASAHK	100666771	100684852	-1	9	Nef-associated protein 1 (EC 3.1.2.-)(Thioesterase NAP1) [Source:UniProtKB/Swiss-Prot;Acc:Q9BU70]
ENSG00000137384	1	8093	AAAGAGATT	C	hippibs	AAAGASAHK	30120533	30130023	1	HSCHR6_MHC_QBL	Tripartite motif-containing protein 15 (Zinc finger protein B7)(RING finger protein 93)(Zinc finger protein 178) [Source:UniProtKB/Swiss-Prot;Acc:Q9C019]
ENSG00000142583	1	9582	AAAGACATG	C	hippibs	AAAGASAHK	9095166	9148537	-1	1	solute carrier family 2 (facilitated glucose/fructose transporter), member 5 [Source:HGNC Symbol;Acc:11010]
ENSG00000138617	1	9636	AAAGACAAG	C	hippibs	AAAGASAHK	65550432	65579210	-1	15	poly (ADP-ribose) polymerase family, member 16 [Source:HGNC Symbol;Acc:26040]
ENSG00000140323	1	9431	AAAGAGAAG	C	hippibs	AAAGASAHK	40650436	40663257	1	15	dispatched homolog 2 (Drosophila) [Source:HGNC Symbol;Acc:19712]
ENSG00000140320	1	9021	AAAGAGATG	C	hippibs	AAAGASAHK	40733411	40760441	1	15	bromo adjacent homology domain containing 1 [Source:HGNC Symbol;Acc:29153]
ENSG00000139233	1	9008	AAAGACATG	C	hippibs	AAAGASAHK	66516842	66524533	-1	12	LLP homolog, long-term synaptic facilitation (Aplysia) [Source:HGNC Symbol;Acc:28229]
ENSG00000137392	1	8148	AAAGAGAAG	C	hippibs	AAAGASAHK	35762759	35765088	-1	6	colipase, pancreatic [Source:HGNC Symbol;Acc:2085]
ENSG00000141428	1	8271	AAAGACAAG	C	hippibs	AAAGASAHK	33552046	33559241	1	18	UPF0711 protein C18orf21 (HBV X-transactivated gene 13 protein) [Source:UniProtKB/Swiss-Prot;Acc:Q32NC0]
ENSG00000138621	1	8463	AAAGACACG	C	hippibs	AAAGASAHK	75315896	75343067	1	15	phosphopantothenoylcysteine decarboxylase [Source:HGNC Symbol;Acc:28107]
ENSG00000140015	1	9660	AAAGAGATG	C	hippibs	AAAGASAHK	63173946	63568584	-1	14	potassium voltage-gated channel, subfamily H (eag-related), member 5 [Source:HGNC Symbol;Acc:6254]
ENSG00000142408	1	9773	AAAGAGAAG	C	hippibs	AAAGASAHK	54466294	54493469	1	19	microRNA 935 [Source:HGNC Symbol;Acc:33678]
ENSG00000137204	1	8140	AAAGACAAG	C	hippibs	AAAGASAHK	43263432	43273276	1	6	solute carrier family 22 (organic anion transporter), member 7 [Source:HGNC Symbol;Acc:10971]
ENSG00000140299	1	8410	AAAGAGACG	C	hippibs	AAAGASAHK	59951345	59981733	-1	15	BCL2/adenovirus E1B 19kDa interacting protein 2 [Source:HGNC Symbol;Acc:1083]
ENSG00000140961	1	9093	AAAGAGATG	C	hippibs	AAAGASAHK	83982672	83999937	1	16	oxidative stress induced growth inhibitor 1 [Source:HGNC Symbol;Acc:30093]
ENSG00000143184	1	8604	AAAGACACG	C	hippibs	AAAGASAHK	168545711	168551315	1	1	chemokine (C motif) ligand 1 [Source:HGNC Symbol;Acc:10645]
ENSG00000139193	1	8840	AAAGACAAG	C	hippibs	AAAGASAHK	6554051	6560884	1	12	CD27 molecule [Source:HGNC Symbol;Acc:11922]
ENSG00000139193	1	9131	AAAGAGATG	C	hippibs	AAAGASAHK	6554051	6560884	1	12	CD27 molecule [Source:HGNC Symbol;Acc:11922]
ENSG00000141012	1	8011	AAAGAGAAG	C	hippibs	AAAGASAHK	88880142	88923374	-1	16	galactosamine (N-acetyl)-6-sulfate sulfatase [Source:HGNC Symbol;Acc:4122]
ENSG00000138115	1	8349	AAAGAGATG	C	hippibs	AAAGASAHK	96796530	96829254	-1	10	cytochrome P450, family 2, subfamily C, polypeptide 8 [Source:HGNC Symbol;Acc:2622]
ENSG00000143294	1	8268	AAAGAGAAG	C	hippibs	AAAGASAHK	156720402	156770609	1	1	papillary renal cell carcinoma (translocation-associated) [Source:HGNC Symbol;Acc:9343]
ENSG00000137760	1	8050	AAAGAGAAT	C	hippibs	AAAGASAHK	107373452	107436461	-1	11	alkB, alkylation repair homolog 8 (E. coli) [Source:HGNC Symbol;Acc:25189]
ENSG00000137760	1	9899	AAAGACACT	C	hippibs	AAAGASAHK	107373452	107436461	-1	11	alkB, alkylation repair homolog 8 (E. coli) [Source:HGNC Symbol;Acc:25189]
ENSG00000136928	1	8570	AAAGAGAAG	C	hippibs	AAAGASAHK	101050391	101471479	-1	9	gamma-aminobutyric acid (GABA) B receptor, 2 [Source:HGNC Symbol;Acc:4507]
ENSG00000142627	1	9941	AAAGACATT	C	hippibs	AAAGASAHK	16450832	16482582	-1	1	EPH receptor A2 [Source:HGNC Symbol;Acc:3386]
ENSG00000137808	1	8041	AAAGAGACT	C	hippibs	AAAGASAHK	69222864	69349501	1	15	NADPH oxidase, EF-hand calcium binding domain 5 [Source:HGNC Symbol;Acc:14874]
ENSG00000138386	1	9107	AAAGACAAT	C	hippibs	AAAGASAHK	191511472	191557492	1	2	NGFI-A binding protein 1 (EGR1 binding protein 1) [Source:HGNC Symbol;Acc:7626]
ENSG00000141665	1	9419	AAAGAGACT	C	hippibs	AAAGASAHK	71740588	71815100	-1	18	F-box protein 15 [Source:HGNC Symbol;Acc:13617]
ENSG00000140009	1	8376	AAAGACATT	C	hippibs	AAAGASAHK	64693753	64805268	-1	14	estrogen receptor 2 (ER beta) [Source:HGNC Symbol;Acc:3468]
ENSG00000137752	1	9882	AAAGACATG	C	hippibs	AAAGASAHK	104896235	104972158	-1	11	caspase 1, apoptosis-related cysteine peptidase (interleukin 1, beta, convertase) [Source:HGNC Symbol;Acc:1499]
ENSG00000137310	1	8567	AAAGACACT	C	hippibs	AAAGASAHK	31126319	31131992	1	6	Transcription factor 19 (Transcription factor SC1) [Source:UniProtKB/Swiss-Prot;Acc:Q9Y242]
ENSG00000139239	1	9857	AAAGAGAAG	C	hippibs	AAAGASAHK	63359095	63359764	1	12	Putative uncharacterized protein RPL14P1 [Source:UniProtKB/TrEMBL;Acc:A6NIH1]
ENSG00000138315	1	9530	AAAGACAAT	C	hippibs	AAAGASAHK	74653339	74692791	1	10	oncoprotein induced transcript 3 [Source:HGNC Symbol;Acc:29953]
ENSG00000138757	1	9695	AAAGACACT	C	hippibs	AAAGASAHK	76567966	76598624	-1	4	GTPase activating protein (SH3 domain) binding protein 2 [Source:HGNC Symbol;Acc:30291]
ENSG00000141179	1	9655	AAAGAGACT	C	hippibs	AAAGASAHK	53828356	53854748	1	17	phosphatidylcholine transfer protein [Source:HGNC Symbol;Acc:8752]
ENSG00000142867	1	9906	AAAGAGATT	C	hippibs	AAAGASAHK	85731464	85743771	-1	1	B-cell CLL/lymphoma 10 [Source:HGNC Symbol;Acc:989]
ENSG00000139144	1	8743	AAAGAGATT	C	hippibs	AAAGASAHK	18414474	18801348	1	12	phosphoinositide-3-kinase, class 2, gamma polypeptide [Source:HGNC Symbol;Acc:8973]
ENSG00000138675	1	8042	AAAGACAAG	C	hippibs	AAAGASAHK	81187753	81212171	1	4	fibroblast growth factor 5 [Source:HGNC Symbol;Acc:3683]
ENSG00000142082	1	8721	AAAGACAAT	C	hippibs	AAAGASAHK	215427	236431	-1	11	sirtuin (silent mating type information regulation 2 homolog) 3 (S. cerevisiae) [Source:HGNC Symbol;Acc:14931]
ENSG00000139053	1	9075	AAAGACAAT	C	hippibs	AAAGASAHK	15125978	15134799	1	12	phosphodiesterase 6H, cGMP-specific, cone, gamma [Source:HGNC Symbol;Acc:8790]
ENSG00000138459	1	9387	AAAGAGAAG	C	hippibs	AAAGASAHK	112280556	112304424	1	3	solute carrier family 35, member A5 [Source:HGNC Symbol;Acc:20792]
ENSG00000143178	1	9338	AAAGAGATT	C	hippibs	AAAGASAHK	168250278	168283664	1	1	T-box 19 [Source:HGNC Symbol;Acc:11596]
ENSG00000140526	1	8724	AAAGAGAAT	C	hippibs	AAAGASAHK	89631405	89745591	1	15	abhydrolase domain containing 2 [Source:HGNC Symbol;Acc:18717]
ENSG00000137992	1	8287	AAAGAGAAG	C	hippibs	AAAGASAHK	100659736	100715390	-1	1	dihydrolipoamide branched chain transacylase E2 [Source:HGNC Symbol;Acc:2698]
ENSG00000137098	1	8084	AAAGAGATT	C	hippibs	AAAGASAHK	35808042	35812269	-1	9	sperm associated antigen 8 [Source:HGNC Symbol;Acc:14105]
ENSG00000137098	1	9406	AAAGACACT	C	hippibs	AAAGASAHK	35808042	35812269	-1	9	sperm associated antigen 8 [Source:HGNC Symbol;Acc:14105]
ENSG00000139352	1	8604	AAAGAGATG	C	hippibs	AAAGASAHK	103351452	103354287	1	12	achaete-scute complex homolog 1 (Drosophila) [Source:HGNC Symbol;Acc:738]
ENSG00000138435	1	8012	AAAGAGAAG	C	hippibs	AAAGASAHK	175612320	175629200	-1	2	cholinergic receptor, nicotinic, alpha 1 (muscle) [Source:HGNC Symbol;Acc:1955]
ENSG00000139269	1	9208	AAAGAGAAG	C	hippibs	AAAGASAHK	57849096	57851789	1	12	inhibin, beta E [Source:HGNC Symbol;Acc:24029]
ENSG00000142207	1	8182	AAAGACAAG	C	hippibs	AAAGASAHK	33683329	33765335	-1	21	URB1 ribosome biogenesis 1 homolog (S. cerevisiae) [Source:HGNC Symbol;Acc:17344]
ENSG00000140506	1	8638	AAAGACACT	C	hippibs	AAAGASAHK	75105057	75123592	1	15	lectin, mannose-binding, 1 like [Source:HGNC Symbol;Acc:6632]
ENSG00000143375	1	9476	AAAGAGAAT	C	hippibs	AAAGASAHK	151483863	151511168	1	1	cingulin [Source:HGNC Symbol;Acc:17429]
ENSG00000139514	1	9238	AAAGACATG	C	hippibs	AAAGASAHK	30083547	30169721	-1	13	solute carrier family 7 (cationic amino acid transporter, y+ system), member 1 [Source:HGNC Symbol;Acc:11057]
ENSG00000138039	1	9601	AAAGAGAAG	C	hippibs	AAAGASAHK	48859428	48982880	-1	2	luteinizing hormone/choriogonadotropin receptor [Source:HGNC Symbol;Acc:6585]
ENSG00000143318	1	9020	AAAGACATG	C	hippibs	AAAGASAHK	160160346	160171676	1	1	calsequestrin 1 (fast-twitch, skeletal muscle) [Source:HGNC Symbol;Acc:1512]
ENSG00000142512	1	8228	AAAGAGATG	C	hippibs	AAAGASAHK	51913276	52005001	-1	19	sialic acid binding Ig-like lectin 10 [Source:HGNC Symbol;Acc:15620]
ENSG00000138061	1	9970	AAAGACATG	C	hippibs	AAAGASAHK	38294116	38337044	-1	2	cytochrome P450, family 1, subfamily B, polypeptide 1 [Source:HGNC Symbol;Acc:2597]
ENSG00000140848	1	8722	AAAGACAAG	C	hippibs	AAAGASAHK	57126506	57181878	1	16	copine II [Source:HGNC Symbol;Acc:2315]
ENSG00000142973	1	8081	AAAGAGACT	C	hippibs	AAAGASAHK	47264670	47285085	1	1	cytochrome P450, family 4, subfamily B, polypeptide 1 [Source:HGNC Symbol;Acc:2644]
ENSG00000140284	1	8364	AAAGAGAAG	C	hippibs	AAAGASAHK	50474393	50528592	1	15	solute carrier family 27 (fatty acid transporter), member 2 [Source:HGNC Symbol;Acc:10996]
ENSG00000138030	1	9631	AAAGACACT	C	hippibs	AAAGASAHK	27309615	27323640	1	2	ketohexokinase (fructokinase) [Source:HGNC Symbol;Acc:6315]
ENSG00000138363	1	8591	AAAGAGATG	C	hippibs	AAAGASAHK	216176540	216214487	1	2	5-aminoimidazole-4-carboxamide ribonucleotide formyltransferase/IMP cyclohydrolase [Source:HGNC Symbol;Acc:794]
ENSG00000142025	1	9415	AAAGACAAG	C	hippibs	AAAGASAHK	42349086	42356398	1	19	DMRT-like family C2 [Source:HGNC Symbol;Acc:13911]
ENSG00000143119	1	9607	AAAGACATT	C	hippibs	AAAGASAHK	111415722	111442558	1	1	CD53 molecule [Source:HGNC Symbol;Acc:1686]
ENSG00000141646	1	9520	AAAGAGAAG	C	hippibs	AAAGASAHK	48556583	48611415	1	18	SMAD family member 4 [Source:HGNC Symbol;Acc:6770]
ENSG00000137691	1	8318	AAAGAGAAT	C	hippibs	AAAGASAHK	101918189	101955291	1	11	Uncharacterized protein C11orf70 [Source:UniProtKB/Swiss-Prot;Acc:Q9BRQ4]
ENSG00000137494	1	8843	AAAGACAAT	C	hippibs	AAAGASAHK	82904918	82967042	1	11	ankyrin repeat domain 42 [Source:HGNC Symbol;Acc:26752]
ENSG00000137494	1	9900	AAAGAGACT	C	hippibs	AAAGASAHK	82904918	82967042	1	11	ankyrin repeat domain 42 [Source:HGNC Symbol;Acc:26752]
ENSG00000142453	1	9017	AAAGAGATG	C	hippibs	AAAGASAHK	10982253	11033448	1	19	coactivator-associated arginine methyltransferase 1 [Source:HGNC Symbol;Acc:23393]
ENSG00000142405	1	8775	AAAGAGAAT	C	hippibs	AAAGASAHK	54296857	54327648	-1	19	NLR family, pyrin domain containing 12 [Source:HGNC Symbol;Acc:22938]
ENSG00000139826	1	8517	AAAGACAAT	C	hippibs	AAAGASAHK	108870727	108886603	1	13	abhydrolase domain containing 13 [Source:HGNC Symbol;Acc:20293]
ENSG00000139505	1	8398	AAAGAGATG	C	hippibs	AAAGASAHK	25820339	25862147	-1	13	myotubularin related protein 6 [Source:HGNC Symbol;Acc:7453]
ENSG00000136939	1	8187	AAAGAGATG	C	hippibs	AAAGASAHK	125486269	125487204	1	9	olfactory receptor, family 1, subfamily L, member 4 [Source:HGNC Symbol;Acc:8216]
ENSG00000136939	1	9655	AAAGACAAT	C	hippibs	AAAGASAHK	125486269	125487204	1	9	olfactory receptor, family 1, subfamily L, member 4 [Source:HGNC Symbol;Acc:8216]
ENSG00000137573	1	8115	AAAGAGAAG	C	hippibs	AAAGASAHK	70378859	70573147	1	8	sulfatase 1 [Source:HGNC Symbol;Acc:20391]
ENSG00000137573	1	9439	AAAGAGATG	C	hippibs	AAAGASAHK	70378859	70573147	1	8	sulfatase 1 [Source:HGNC Symbol;Acc:20391]
ENSG00000139746	1	9285	AAAGACACT	C	hippibs	AAAGASAHK	79888876	79980612	-1	13	RNA binding motif protein 26 [Source:HGNC Symbol;Acc:20327]
ENSG00000139746	1	9606	AAAGAGAAT	C	hippibs	AAAGASAHK	79888876	79980612	-1	13	RNA binding motif protein 26 [Source:HGNC Symbol;Acc:20327]
ENSG00000140859	1	8512	AAAGACATT	C	hippibs	AAAGASAHK	57792129	57836439	-1	16	kinesin family member C3 [Source:HGNC Symbol;Acc:6326]
ENSG00000138646	1	8696	AAAGACACT	C	hippibs	AAAGASAHK	89378268	89427314	1	4	hect domain and RLD 5 [Source:HGNC Symbol;Acc:24368]
ENSG00000141295	1	8913	AAAGACATG	C	hippibs	AAAGASAHK	45915049	45918699	-1	17	secernin 2 [Source:HGNC Symbol;Acc:30381]
ENSG00000139278	1	8066	AAAGACATG	C	hippibs	AAAGASAHK	75874513	75895715	1	12	GLI pathogenesis-related 1 [Source:HGNC Symbol;Acc:17001]
ENSG00000139160	1	8267	AAAGAGAAT	C	hippibs	AAAGASAHK	31800094	31826032	1	12	UPF0516 protein C12orf72 [Source:UniProtKB/Swiss-Prot;Acc:Q8IXQ9]
ENSG00000143222	1	8583	AAAGACATT	C	hippibs	AAAGASAHK	161122566	161128646	1	1	ubiquitin-fold modifier conjugating enzyme 1 [Source:HGNC Symbol;Acc:26941]
ENSG00000141504	1	9415	AAAGAGAAG	C	hippibs	AAAGASAHK	7529552	7531187	-1	17	spermidine/spermine N1-acetyltransferase family member 2 [Source:HGNC Symbol;Acc:23160]
ENSG00000139370	1	8077	AAAGAGAAT	C	hippibs	AAAGASAHK	129277739	129308541	-1	12	solute carrier family 15, member 4 [Source:HGNC Symbol;Acc:23090]
ENSG00000137563	1	8432	AAAGACAAG	C	hippibs	AAAGASAHK	63927643	63951610	-1	8	gamma-glutamyl hydrolase (conjugase, folylpolygammaglutamyl hydrolase) [Source:HGNC Symbol;Acc:4248]
ENSG00000143198	1	8504	AAAGACATG	C	hippibs	AAAGASAHK	165600098	165631033	1	1	microsomal glutathione S-transferase 3 [Source:HGNC Symbol;Acc:7064]
ENSG00000138395	1	8026	AAAGAGAAG	C	hippibs	AAAGASAHK	202655177	202760273	1	2	cyclin-dependent kinase 15 [Source:HGNC Symbol;Acc:14434]
ENSG00000138101	1	8127	AAAGAGAAG	C	hippibs	AAAGASAHK	25600112	25896503	-1	2	dystrobrevin, beta [Source:HGNC Symbol;Acc:3058]
ENSG00000141431	1	8049	AAAGAGAAT	C	hippibs	AAAGASAHK	31158541	31327377	1	18	additional sex combs like 3 (Drosophila) [Source:HGNC Symbol;Acc:29357]
ENSG00000137101	1	8946	AAAGAGATG	C	hippibs	AAAGASAHK	35609530	35646807	-1	9	CD72 molecule [Source:HGNC Symbol;Acc:1696]
ENSG00000137822	1	9235	AAAGACAAG	C	hippibs	AAAGASAHK	43663293	43698238	1	15	tubulin, gamma complex associated protein 4 [Source:HGNC Symbol;Acc:16691]
ENSG00000137672	1	8407	AAAGAGATT	C	hippibs	AAAGASAHK	101322295	101454659	-1	11	transient receptor potential cation channel, subfamily C, member 6 [Source:HGNC Symbol;Acc:12338]
ENSG00000138767	1	8347	AAAGAGATT	C	hippibs	AAAGASAHK	78634541	78740544	-1	4	CCR4-NOT transcription complex, subunit 6-like [Source:HGNC Symbol;Acc:18042]
ENSG00000137261	1	9525	AAAGAGACT	C	hippibs	AAAGASAHK	24544332	24646383	-1	6	KIAA0319 [Source:HGNC Symbol;Acc:21580]
ENSG00000137806	1	8110	AAAGACATT	C	hippibs	AAAGASAHK	41679547	41694658	-1	15	NADH dehydrogenase (ubiquinone) 1 alpha subcomplex, assembly factor 1 [Source:HGNC Symbol;Acc:18828]
ENSG00000137547	1	9804	AAAGAGAAG	C	hippibs	AAAGASAHK	55047781	55061074	1	8	mitochondrial ribosomal protein L15 [Source:HGNC Symbol;Acc:14054]
ENSG00000137831	1	8184	AAAGAGAAT	C	hippibs	AAAGASAHK	70946893	71055898	-1	15	uveal autoantigen with coiled-coil domains and ankyrin repeats [Source:HGNC Symbol;Acc:15947]
ENSG00000141161	1	9451	AAAGACATT	C	hippibs	AAAGASAHK	33474836	33516364	1	17	unc-45 homolog B (C. elegans) [Source:HGNC Symbol;Acc:14304]
ENSG00000140451	1	9912	AAAGACACG	C	hippibs	AAAGASAHK	65107831	65117867	-1	15	PIF1 5'-to-3' DNA helicase homolog (S. cerevisiae) [Source:HGNC Symbol;Acc:26220]
ENSG00000139574	1	8191	AAAGAGATG	C	hippibs	AAAGASAHK	53900474	53901422	-1	12	neuropeptide FF-amide peptide precursor [Source:HGNC Symbol;Acc:7901]
ENSG00000142552	1	9821	AAAGACATG	C	hippibs	AAAGASAHK	50030875	50046889	1	19	reticulocalbin 3, EF-hand calcium binding domain [Source:HGNC Symbol;Acc:21145]
ENSG00000142546	1	9866	AAAGAGAAG	C	hippibs	AAAGASAHK	50058970	50083813	-1	19	nitric oxide synthase interacting protein [Source:HGNC Symbol;Acc:17946]
ENSG00000140043	1	8984	AAAGAGATT	C	hippibs	AAAGASAHK	74318671	74352162	1	14	prostaglandin reductase 2 [Source:HGNC Symbol;Acc:20149]
ENSG00000142621	1	8651	AAAGACATG	C	hippibs	AAAGASAHK	15563065	15726779	1	1	forkhead-associated (FHA) phosphopeptide binding domain 1 [Source:HGNC Symbol;Acc:29408]
ENSG00000137288	1	9771	AAAGAGACG	C	hippibs	AAAGASAHK	33665345	33679504	-1	6	Uncharacterized protein C6orf125 (Breast cancer-associated protein SGA-81M) [Source:UniProtKB/Swiss-Prot;Acc:Q9BRT2]
ENSG00000139890	1	9061	AAAGAGATG	C	hippibs	AAAGASAHK	23352432	23356889	1	14	RAS (RAD and GEM)-like GTP binding 2 [Source:HGNC Symbol;Acc:20248]
ENSG00000137285	1	8967	AAAGACATG	C	hippibs	AAAGASAHK	3224517	3231964	-1	6	tubulin, beta 2B [Source:HGNC Symbol;Acc:30829]
ENSG00000138074	1	9508	AAAGACACT	C	hippibs	AAAGASAHK	27422455	27435826	-1	2	solute carrier family 5 (sodium-dependent vitamin transporter), member 6 [Source:HGNC Symbol;Acc:11041]
ENSG00000138378	1	8136	AAAGAGATT	C	hippibs	AAAGASAHK	191894302	192016322	-1	2	signal transducer and activator of transcription 4 [Source:HGNC Symbol;Acc:11365]
ENSG00000141337	1	9102	AAAGAGACT	C	hippibs	AAAGASAHK	66255323	66418872	1	17	arylsulfatase G [Source:HGNC Symbol;Acc:24102]
ENSG00000141337	1	9610	AAAGAGAAT	C	hippibs	AAAGASAHK	66255323	66418872	1	17	arylsulfatase G [Source:HGNC Symbol;Acc:24102]
ENSG00000143341	1	8637	AAAGAGAAG	C	hippibs	AAAGASAHK	185703683	186160085	1	1	hemicentin 1 [Source:HGNC Symbol;Acc:19194]
ENSG00000141384	1	8017	AAAGAGATG	C	hippibs	AAAGASAHK	23806409	23971642	1	18	TAF4b RNA polymerase II, TATA box binding protein (TBP)-associated factor, 105kDa [Source:HGNC Symbol;Acc:11538]
ENSG00000143157	1	8023	AAAGAGAAG	C	hippibs	AAAGASAHK	166808684	166825581	1	1	pogo transposable element with KRAB domain [Source:HGNC Symbol;Acc:18800]
ENSG00000138083	1	9191	AAAGAGAAG	C	hippibs	AAAGASAHK	45168902	45173216	1	2	SIX homeobox 3 [Source:HGNC Symbol;Acc:10889]
ENSG00000137251	1	8925	AAAGACATG	C	hippibs	AAAGASAHK	54172657	54254950	1	6	tubulointerstitial nephritis antigen [Source:HGNC Symbol;Acc:14599]
ENSG00000142910	1	8642	AAAGAGACT	C	hippibs	AAAGASAHK	32042086	32053287	1	1	tubulointerstitial nephritis antigen-like 1 [Source:HGNC Symbol;Acc:19168]
ENSG00000146678	1	9348	AAAGAGAAT	C	hippibs	AAAGASAHK	45927956	45933267	1	7	insulin-like growth factor binding protein 1 [Source:HGNC Symbol;Acc:5469]
ENSG00000146678	1	9616	AAAGAGAAG	C	hippibs	AAAGASAHK	45927956	45933267	1	7	insulin-like growth factor binding protein 1 [Source:HGNC Symbol;Acc:5469]
ENSG00000143507	1	9916	AAAGAGATG	C	hippibs	AAAGASAHK	221874766	221915518	-1	1	dual specificity phosphatase 10 [Source:HGNC Symbol;Acc:3065]
ENSG00000148700	1	8997	AAAGAGAAG	C	hippibs	AAAGASAHK	111756126	111895323	1	10	adducin 3 (gamma) [Source:HGNC Symbol;Acc:245]
ENSG00000148824	1	9745	AAAGAGATT	C	hippibs	AAAGASAHK	135207598	135234811	1	10	mitochondrial GTPase 1 homolog (S. cerevisiae) [Source:HGNC Symbol;Acc:32159]
ENSG00000146910	1	9986	AAAGAGATT	C	hippibs	AAAGASAHK	155266901	155326557	-1	7	canopy 1 homolog (zebrafish) [Source:HGNC Symbol;Acc:27786]
ENSG00000143590	1	9682	AAAGAGATG	C	hippibs	AAAGASAHK	155036300	155060014	1	1	ephrin-A3 [Source:HGNC Symbol;Acc:3223]
ENSG00000145777	1	8450	AAAGAGAAG	C	hippibs	AAAGASAHK	110405778	110413722	1	5	thymic stromal lymphopoietin [Source:HGNC Symbol;Acc:30743]
ENSG00000145103	1	8528	AAAGAGAAG	C	hippibs	AAAGASAHK	121706170	121741051	-1	3	immunoglobulin-like domain containing receptor 1 [Source:HGNC Symbol;Acc:28741]
ENSG00000148600	1	9743	AAAGACACT	C	hippibs	AAAGASAHK	85954410	85979377	1	10	protocadherin 21 [Source:HGNC Symbol;Acc:14550]
ENSG00000149179	1	8774	AAAGAGAAG	C	hippibs	AAAGASAHK	46958251	47185927	1	11	UPF0705 protein C11orf49 [Source:UniProtKB/Swiss-Prot;Acc:Q9H6J7]
ENSG00000148143	1	9566	AAAGACAAT	C	hippibs	AAAGASAHK	109625378	109775915	1	9	zinc finger protein 462 [Source:HGNC Symbol;Acc:21684]
ENSG00000145390	1	8684	AAAGAGACT	C	hippibs	AAAGASAHK	120133791	120216672	1	4	ubiquitin specific peptidase 53 [Source:HGNC Symbol;Acc:29255]
ENSG00000147255	1	9242	AAAGAGATT	C	hippibs	AAAGASAHK	130407480	130533677	-1	X	immunoglobulin superfamily, member 1 [Source:HGNC Symbol;Acc:5948]
ENSG00000148773	1	9193	AAAGAGAAT	C	hippibs	AAAGASAHK	129894923	129924649	-1	10	antigen identified by monoclonal antibody Ki-67 [Source:HGNC Symbol;Acc:7107]
ENSG00000146049	1	9821	AAAGACAAG	C	hippibs	AAAGASAHK	24357131	24358512	1	6	kidney associated antigen 1 [Source:HGNC Symbol;Acc:21031]
ENSG00000145246	1	8551	AAAGACATT	C	hippibs	AAAGASAHK	47487305	47595503	1	4	ATPase, class V, type 10D [Source:HGNC Symbol;Acc:13549]
ENSG00000150045	1	9122	AAAGACATG	C	hippibs	AAAGASAHK	9980077	9997601	1	12	killer cell lectin-like receptor subfamily F, member 1 [Source:HGNC Symbol;Acc:13342]
ENSG00000147592	1	8533	AAAGACATT	C	hippibs	AAAGASAHK	71549501	71581447	-1	8	lactamase, beta 2 [Source:HGNC Symbol;Acc:18512]
ENSG00000146242	1	8795	AAAGAGATG	C	hippibs	AAAGASAHK	83073348	83080545	1	6	trophoblast glycoprotein [Source:HGNC Symbol;Acc:12004]
ENSG00000146360	1	8209	AAAGAGAAT	C	hippibs	AAAGASAHK	110299979	110301921	1	6	G protein-coupled receptor 6 [Source:HGNC Symbol;Acc:4515]
ENSG00000145491	1	8597	AAAGACATT	C	hippibs	AAAGASAHK	10441988	10465140	1	5	ropporin 1-like [Source:HGNC Symbol;Acc:24060]
ENSG00000143951	1	8306	AAAGAGAAG	C	hippibs	AAAGASAHK	63348518	64054977	-1	2	WD repeat-containing protein C2orf86 [Source:UniProtKB/Swiss-Prot;Acc:O95876]
ENSG00000145362	1	9438	AAAGAGAAG	C	hippibs	AAAGASAHK	113970785	114304896	1	4	ankyrin 2, neuronal [Source:HGNC Symbol;Acc:493]
ENSG00000143457	1	8409	AAAGACATT	C	hippibs	AAAGASAHK	150618701	150669672	-1	1	golgi phosphoprotein 3-like [Source:HGNC Symbol;Acc:24882]
ENSG00000149187	1	9751	AAAGAGATG	C	hippibs	AAAGASAHK	47489946	47574688	-1	11	CUG triplet repeat, RNA binding protein 1 [Source:HGNC Symbol;Acc:2549]
ENSG00000150636	1	9774	AAAGACACT	C	hippibs	AAAGASAHK	66382491	66722426	1	18	coiled-coil domain containing 102B [Source:HGNC Symbol;Acc:26295]
ENSG00000146859	1	8007	AAAGACATG	C	hippibs	AAAGASAHK	134832824	134850650	1	7	transmembrane protein 140 [Source:HGNC Symbol;Acc:21870]
ENSG00000146859	1	9119	AAAGAGATT	C	hippibs	AAAGASAHK	134832824	134850650	1	7	transmembrane protein 140 [Source:HGNC Symbol;Acc:21870]
ENSG00000147246	1	8239	AAAGAGAAG	C	hippibs	AAAGASAHK	113818551	114144624	1	X	5-hydroxytryptamine (serotonin) receptor 2C [Source:HGNC Symbol;Acc:5295]
ENSG00000147432	1	9366	AAAGAGAAT	C	hippibs	AAAGASAHK	42552562	42592209	1	8	cholinergic receptor, nicotinic, beta 3 [Source:HGNC Symbol;Acc:1963]
ENSG00000149527	1	8193	AAAGAGATT	C	hippibs	AAAGASAHK	2398898	2436969	1	1	phospholipase C, eta 2 [Source:HGNC Symbol;Acc:29037]
ENSG00000143622	1	8663	AAAGACATT	C	hippibs	AAAGASAHK	155867599	155881195	-1	1	Ras-like without CAAX 1 [Source:HGNC Symbol;Acc:10023]
ENSG00000143622	1	9269	AAAGACATT	C	hippibs	AAAGASAHK	155867599	155881195	-1	1	Ras-like without CAAX 1 [Source:HGNC Symbol;Acc:10023]
ENSG00000145982	1	8372	AAAGAGATG	C	hippibs	AAAGASAHK	5261584	5771816	1	6	phenylalanyl-tRNA synthetase 2, mitochondrial [Source:HGNC Symbol;Acc:21062]
ENSG00000143466	1	8158	AAAGAGATT	C	hippibs	AAAGASAHK	206643791	206670223	1	1	inhibitor of kappa light polypeptide gene enhancer in B-cells, kinase epsilon [Source:HGNC Symbol;Acc:14552]
ENSG00000145861	1	9939	AAAGAGAAT	C	hippibs	AAAGASAHK	159774779	159797648	-1	5	C1q and tumor necrosis factor related protein 2 [Source:HGNC Symbol;Acc:14325]
ENSG00000146674	1	8573	AAAGACATT	C	hippibs	AAAGASAHK	45951951	45961473	-1	7	insulin-like growth factor binding protein 3 [Source:HGNC Symbol;Acc:5472]
ENSG00000146521	1	8848	AAAGACAAG	C	hippibs	AAAGASAHK	168185217	168197539	-1	6	Uncharacterized protein C6orf123 (Protein HGC6.2) [Source:UniProtKB/Swiss-Prot;Acc:Q9Y6Z2]
ENSG00000143867	1	8071	AAAGACAAG	C	hippibs	AAAGASAHK	19551246	19558414	-1	2	odd-skipped related 1 (Drosophila) [Source:HGNC Symbol;Acc:8111]
ENSG00000143867	1	9544	AAAGAGATT	C	hippibs	AAAGASAHK	19551246	19558414	-1	2	odd-skipped related 1 (Drosophila) [Source:HGNC Symbol;Acc:8111]
ENSG00000144451	1	8814	AAAGACATG	C	hippibs	AAAGASAHK	214149113	215275225	1	2	sperm associated antigen 16 [Source:HGNC Symbol;Acc:23225]
ENSG00000145386	1	8128	AAAGAGAAT	C	hippibs	AAAGASAHK	122737599	122745087	-1	4	cyclin A2 [Source:HGNC Symbol;Acc:1578]
ENSG00000149792	1	8866	AAAGAGAAG	C	hippibs	AAAGASAHK	64889728	64894841	1	11	mitochondrial ribosomal protein L49 [Source:HGNC Symbol;Acc:1176]
ENSG00000149742	1	9973	AAAGACATG	C	hippibs	AAAGASAHK	63137261	63177710	1	11	solute carrier family 22 (organic anion transporter), member 9 [Source:HGNC Symbol;Acc:16261]
ENSG00000148926	1	8746	AAAGAGAAG	C	hippibs	AAAGASAHK	10326643	10328942	1	11	adrenomedullin [Source:HGNC Symbol;Acc:259]
ENSG00000150540	1	8173	AAAGAGAAT	C	hippibs	AAAGASAHK	138721590	138773930	1	2	histamine N-methyltransferase [Source:HGNC Symbol;Acc:5028]
ENSG00000147138	1	8878	AAAGAGAAG	C	hippibs	AAAGASAHK	78426469	78427726	1	X	G protein-coupled receptor 174 [Source:HGNC Symbol;Acc:30245]
ENSG00000147138	1	9651	AAAGAGAAG	C	hippibs	AAAGASAHK	78426469	78427726	1	X	G protein-coupled receptor 174 [Source:HGNC Symbol;Acc:30245]
ENSG00000146223	1	8191	AAAGAGAAT	C	hippibs	AAAGASAHK	42847356	42857663	1	6	ribosomal protein L7-like 1 [Source:HGNC Symbol;Acc:21370]
ENSG00000149428	1	9203	AAAGAGAAG	C	hippibs	AAAGASAHK	118914896	118927925	-1	11	hypoxia up-regulated 1 [Source:HGNC Symbol;Acc:16931]
ENSG00000146192	1	9520	AAAGACATT	C	hippibs	AAAGASAHK	36973422	36996846	1	6	FYVE, RhoGEF and PH domain containing 2 [Source:HGNC Symbol;Acc:3664]
ENSG00000146830	1	9539	AAAGAGAAG	C	hippibs	AAAGASAHK	100278172	100287071	-1	7	GRB10 interacting GYF protein 1 [Source:HGNC Symbol;Acc:9126]
ENSG00000148082	1	9449	AAAGACACT	C	hippibs	AAAGASAHK	91628060	91793682	-1	9	SHC (Src homology 2 domain containing) transforming protein 3 [Source:HGNC Symbol;Acc:18181]
ENSG00000143536	1	9175	AAAGAGATG	C	hippibs	AAAGASAHK	152381719	152386750	-1	1	cornulin [Source:HGNC Symbol;Acc:1230]
ENSG00000148604	1	9445	AAAGACATT	C	hippibs	AAAGASAHK	86004809	86019716	1	10	retinal G protein coupled receptor [Source:HGNC Symbol;Acc:9990]
ENSG00000144229	1	8768	AAAGAGATT	C	hippibs	AAAGASAHK	137523115	138435287	1	2	thrombospondin, type I, domain containing 7B [Source:HGNC Symbol;Acc:29348]
ENSG00000147457	1	8400	AAAGACACT	C	hippibs	AAAGASAHK	23101150	23119512	1	8	CHMP family, member 7 [Source:HGNC Symbol;Acc:28439]
ENSG00000143970	1	8748	AAAGACATT	C	hippibs	AAAGASAHK	25960557	26101385	-1	2	additional sex combs like 2 (Drosophila) [Source:HGNC Symbol;Acc:23805]
ENSG00000143815	1	8323	AAAGAGATG	C	hippibs	AAAGASAHK	225589204	225616627	-1	1	lamin B receptor [Source:HGNC Symbol;Acc:6518]
ENSG00000145741	1	9115	AAAGACATT	C	hippibs	AAAGASAHK	72794233	72801460	1	5	basic transcription factor 3 [Source:HGNC Symbol;Acc:1125]
ENSG00000148123	1	8207	AAAGAGAAT	C	hippibs	AAAGASAHK	103790991	104087417	1	9	Lipid phosphate phosphatase-related protein type 1 (Plasticity-related gene 3 protein)(PRG-3) [Source:UniProtKB/Swiss-Prot;Acc:Q8TBJ4]
ENSG00000148123	1	8499	AAAGAGATG	C	hippibs	AAAGASAHK	103790991	104087417	1	9	Lipid phosphate phosphatase-related protein type 1 (Plasticity-related gene 3 protein)(PRG-3) [Source:UniProtKB/Swiss-Prot;Acc:Q8TBJ4]
ENSG00000147434	1	9443	AAAGAGAAG	C	hippibs	AAAGASAHK	42607782	42623619	-1	8	cholinergic receptor, nicotinic, alpha 6 [Source:HGNC Symbol;Acc:15963]
ENSG00000148735	1	8675	AAAGACATT	C	hippibs	AAAGASAHK	115511213	115543188	1	10	PH domain-containing protein C10orf81 (Epididymis luminal protein 185)(hEL185) [Source:UniProtKB/Swiss-Prot;Acc:Q5SXH7]
ENSG00000143494	1	9162	AAAGAGAAG	C	hippibs	AAAGASAHK	213123887	213164927	1	1	vasohibin 2 [Source:HGNC Symbol;Acc:25723]
ENSG00000143494	1	9313	AAAGAGAAG	C	hippibs	AAAGASAHK	213123887	213164927	1	1	vasohibin 2 [Source:HGNC Symbol;Acc:25723]
ENSG00000144476	1	9701	AAAGAGACT	C	hippibs	AAAGASAHK	237476430	237491001	1	2	chemokine (C-X-C motif) receptor 7 [Source:HGNC Symbol;Acc:23692]
ENSG00000143674	1	8852	AAAGACAAT	C	hippibs	AAAGASAHK	233463514	233520894	1	1	Mitogen-activated protein kinase kinase kinase (EC 2.7.11.25)(Mixed lineage kinase 4) [Source:UniProtKB/Swiss-Prot;Acc:Q5TCX8]
ENSG00000148248	1	8968	AAAGACAAT	C	hippibs	AAAGASAHK	136228325	136242970	-1	9	surfeit 4 [Source:HGNC Symbol;Acc:11476]
ENSG00000146039	1	8878	AAAGAGATG	C	hippibs	AAAGASAHK	25754927	25781419	1	6	solute carrier family 17 (sodium phosphate), member 4 [Source:HGNC Symbol;Acc:10932]
ENSG00000149534	1	9148	AAAGAGATT	C	hippibs	AAAGASAHK	59856137	59866017	1	11	membrane-spanning 4-domains, subfamily A, member 2 (Fc fragment of IgE, high affinity I, receptor for; beta polypeptide) [Source:HGNC Symbol;Acc:7316]
ENSG00000149534	1	9975	AAAGAGAAT	C	hippibs	AAAGASAHK	59856137	59866017	1	11	membrane-spanning 4-domains, subfamily A, member 2 (Fc fragment of IgE, high affinity I, receptor for; beta polypeptide) [Source:HGNC Symbol;Acc:7316]
ENSG00000147113	1	8745	AAAGACAAG	C	hippibs	AAAGASAHK	45007619	45060146	-1	X	chromosome X open reading frame 36 [Source:HGNC Symbol;Acc:25866]
ENSG00000144410	1	9519	AAAGAGAAG	C	hippibs	AAAGASAHK	207804278	207834198	1	2	carboxypeptidase O [Source:HGNC Symbol;Acc:21011]
ENSG00000145107	1	8106	AAAGACATG	C	hippibs	AAAGASAHK	196042953	196065374	-1	3	transmembrane 4 L six family member 19 [Source:HGNC Symbol;Acc:25167]
ENSG00000149609	1	8606	AAAGACAAT	C	hippibs	AAAGASAHK	32250090	32251720	1	20	Uncharacterized protein C20orf144 [Source:UniProtKB/Swiss-Prot;Acc:Q9BQM9]
ENSG00000145808	1	8879	AAAGACAAG	C	hippibs	AAAGASAHK	128796103	129074376	1	5	ADAM metallopeptidase with thrombospondin type 1 motif, 19 [Source:HGNC Symbol;Acc:17111]
ENSG00000148136	1	9509	AAAGACATT	C	hippibs	AAAGASAHK	107288534	107289490	-1	9	olfactory receptor, family 13, subfamily C, member 4 [Source:HGNC Symbol;Acc:14722]
ENSG00000150051	1	8401	AAAGAGAAG	C	hippibs	AAAGASAHK	27961803	28034778	-1	10	mohawk homeobox [Source:HGNC Symbol;Acc:23729]
ENSG00000150051	1	8577	AAAGACAAG	C	hippibs	AAAGASAHK	27961803	28034778	-1	10	mohawk homeobox [Source:HGNC Symbol;Acc:23729]
ENSG00000144218	1	8794	AAAGAGAAG	C	hippibs	AAAGASAHK	100163718	100759201	-1	2	AF4/FMR2 family, member 3 [Source:HGNC Symbol;Acc:6473]
ENSG00000150477	1	8026	AAAGACATG	C	hippibs	AAAGASAHK	34409080	34805287	1	18	KIAA1328 [Source:HGNC Symbol;Acc:29248]
ENSG00000150477	1	8440	AAAGAGATG	C	hippibs	AAAGASAHK	34409080	34805287	1	18	KIAA1328 [Source:HGNC Symbol;Acc:29248]
ENSG00000145996	1	8753	AAAGAGATG	C	hippibs	AAAGASAHK	20534688	21232635	1	6	CDK5 regulatory subunit associated protein 1-like 1 [Source:HGNC Symbol;Acc:21050]
ENSG00000148218	1	8365	AAAGACATG	C	hippibs	AAAGASAHK	116148597	116163613	-1	9	aminolevulinate, delta-, dehydratase [Source:HGNC Symbol;Acc:395]
ENSG00000144468	1	8359	AAAGAGAAG	C	hippibs	AAAGASAHK	227700297	227863931	1	2	rhomboid domain containing 1 [Source:HGNC Symbol;Acc:23081]
ENSG00000148908	1	8956	AAAGACAAT	C	hippibs	AAAGASAHK	121259340	121302220	-1	10	regulator of G-protein signaling 10 [Source:HGNC Symbol;Acc:9992]
ENSG00000143669	1	9032	AAAGACACT	C	hippibs	AAAGASAHK	235824341	236046940	-1	1	lysosomal trafficking regulator [Source:HGNC Symbol;Acc:1968]
ENSG00000146285	1	9584	AAAGAGACG	C	hippibs	AAAGASAHK	108025308	108145521	-1	6	sex comb on midleg-like 4 (Drosophila) [Source:HGNC Symbol;Acc:21397]
ENSG00000145545	1	9425	AAAGAGACG	C	hippibs	AAAGASAHK	6633456	6669675	1	5	steroid-5-alpha-reductase, alpha polypeptide 1 (3-oxo-5 alpha-steroid delta 4-dehydrogenase alpha 1) [Source:HGNC Symbol;Acc:11284]
ENSG00000146054	1	8197	AAAGACAAT	C	hippibs	AAAGASAHK	180620924	180632293	-1	5	tripartite motif-containing 7 [Source:HGNC Symbol;Acc:16278]
ENSG00000146054	1	8706	AAAGAGAAG	C	hippibs	AAAGASAHK	180620924	180632293	-1	5	tripartite motif-containing 7 [Source:HGNC Symbol;Acc:16278]
ENSG00000144566	1	8799	AAAGACAAT	C	hippibs	AAAGASAHK	19988571	20026667	1	3	RAB5A, member RAS oncogene family [Source:HGNC Symbol;Acc:9783]
ENSG00000146378	1	9481	AAAGAGATT	C	hippibs	AAAGASAHK	132938289	132945414	-1	6	trace amine associated receptor 2 [Source:HGNC Symbol;Acc:4514]
ENSG00000150401	1	8004	AAAGACACT	C	hippibs	AAAGASAHK	114110134	114145267	-1	13	DCN1, defective in cullin neddylation 1, domain containing 2 (S. cerevisiae) [Source:HGNC Symbol;Acc:20328]
ENSG00000144445	1	9749	AAAGAGAAG	C	hippibs	AAAGASAHK	210885435	211036107	-1	2	Uncharacterized protein C2orf67 [Source:UniProtKB/Swiss-Prot;Acc:A0AUZ9]
ENSG00000144935	1	9428	AAAGACATT	C	hippibs	AAAGASAHK	142440016	142526730	1	3	transient receptor potential cation channel, subfamily C, member 1 [Source:HGNC Symbol;Acc:12333]
ENSG00000145451	1	9361	AAAGAGAAG	C	hippibs	AAAGASAHK	175558065	175750465	-1	4	glycine receptor, alpha 3 [Source:HGNC Symbol;Acc:4328]
ENSG00000144852	1	8713	AAAGAGAAG	C	hippibs	AAAGASAHK	119499331	119537332	1	3	nuclear receptor subfamily 1, group I, member 2 [Source:HGNC Symbol;Acc:7968]
ENSG00000143819	1	9363	AAAGACACT	C	hippibs	AAAGASAHK	225997794	226033260	1	1	epoxide hydrolase 1, microsomal (xenobiotic) [Source:HGNC Symbol;Acc:3401]
ENSG00000147380	1	8024	AAAGACATT	C	hippibs	AAAGASAHK	153448107	153461633	1	X	opsin 1 (cone pigments), medium-wave-sensitive [Source:HGNC Symbol;Acc:4206]
ENSG00000147380	1	9115	AAAGACATT	C	hippibs	AAAGASAHK	153448107	153461633	1	X	opsin 1 (cone pigments), medium-wave-sensitive [Source:HGNC Symbol;Acc:4206]
ENSG00000147044	1	8821	AAAGACACT	C	hippibs	AAAGASAHK	41374187	41782716	-1	X	calcium/calmodulin-dependent serine protein kinase (MAGUK family) [Source:HGNC Symbol;Acc:1497]
ENSG00000144233	1	8766	AAAGACATT	C	hippibs	AAAGASAHK	128619204	128643496	-1	2	AMME chromosomal region gene 1-like [Source:HGNC Symbol;Acc:28658]
ENSG00000144283	1	8686	AAAGAGATT	C	hippibs	AAAGASAHK	159313476	159539391	1	2	plakophilin 4 [Source:HGNC Symbol;Acc:9026]
ENSG00000147655	1	8514	AAAGACACT	C	hippibs	AAAGASAHK	108911544	109095913	-1	8	R-spondin 2 homolog (Xenopus laevis) [Source:HGNC Symbol;Acc:28583]
ENSG00000143499	1	8933	AAAGACATT	C	hippibs	AAAGASAHK	214454445	214510474	1	1	SET and MYND domain containing 2 [Source:HGNC Symbol;Acc:20982]
ENSG00000143630	1	9467	AAAGACAAG	C	hippibs	AAAGASAHK	155247374	155259639	1	1	hyperpolarization activated cyclic nucleotide-gated potassium channel 3 [Source:HGNC Symbol;Acc:19183]
ENSG00000147475	1	8024	AAAGAGATT	C	hippibs	AAAGASAHK	37594097	37615316	1	8	ER lipid raft associated 2 [Source:HGNC Symbol;Acc:1356]
ENSG00000146243	1	9712	AAAGACAAG	C	hippibs	AAAGASAHK	79577189	79608320	1	6	interleukin-1 receptor-associated kinase 1 binding protein 1 [Source:HGNC Symbol;Acc:17368]
ENSG00000145945	1	9355	AAAGACACT	C	hippibs	AAAGASAHK	3849620	3851551	1	6	family with sequence similarity 50, member B [Source:HGNC Symbol;Acc:18789]
ENSG00000143643	1	8830	AAAGAGATT	C	hippibs	AAAGASAHK	231041989	231114621	-1	1	tetratricopeptide repeat domain 13 [Source:HGNC Symbol;Acc:26204]
ENSG00000145592	1	8165	AAAGAGACT	C	hippibs	AAAGASAHK	40825364	40835416	-1	5	ribosomal protein L37 [Source:HGNC Symbol;Acc:10347]
ENSG00000148482	1	8996	AAAGAGATG	C	hippibs	AAAGASAHK	18240768	18332221	1	10	solute carrier family 39 (zinc transporter), member 12 [Source:HGNC Symbol;Acc:20860]
ENSG00000147687	1	9149	AAAGAGAAT	C	hippibs	AAAGASAHK	125500751	125551313	-1	8	TatD DNase domain containing 1 [Source:HGNC Symbol;Acc:24220]
ENSG00000146463	1	9617	AAAGAGACT	C	hippibs	AAAGASAHK	35734568	35887659	1	1	zinc finger, MYM-type 4 [Source:HGNC Symbol;Acc:13055]
ENSG00000150551	1	8383	AAAGAGAAG	C	hippibs	AAAGASAHK	133402426	133429152	-1	2	LY6/PLAUR domain containing 1 [Source:HGNC Symbol;Acc:28431]
ENSG00000143847	1	9108	AAAGAGACG	C	hippibs	AAAGASAHK	202995626	203047864	1	1	protein tyrosine phosphatase, receptor type, f polypeptide (PTPRF), interacting protein (liprin), alpha 4 [Source:HGNC Symbol;Acc:9248]
ENSG00000147036	1	8080	AAAGAGAAG	C	hippibs	AAAGASAHK	37430822	37543716	1	X	LanC lantibiotic synthetase component C-like 3 (bacterial) [Source:HGNC Symbol;Acc:24767]
ENSG00000144962	1	9766	AAAGAGACT	C	hippibs	AAAGASAHK	172607148	172859058	-1	3	spermatogenesis associated 16 [Source:HGNC Symbol;Acc:29935]
ENSG00000146205	1	8331	AAAGACACT	C	hippibs	AAAGASAHK	242127924	242164792	1	2	anoctamin 7 [Source:HGNC Symbol;Acc:31677]
ENSG00000149635	1	8151	AAAGAGAAT	C	hippibs	AAAGASAHK	45169585	45179213	-1	20	Transmembrane protein C20orf123 [Source:UniProtKB/Swiss-Prot;Acc:Q9BR26]
ENSG00000149292	1	8930	AAAGACAAT	C	hippibs	AAAGASAHK	113185301	113254266	1	11	tetratricopeptide repeat domain 12 [Source:HGNC Symbol;Acc:23700]
ENSG00000145247	1	9592	AAAGAGAAG	C	hippibs	AAAGASAHK	48887405	48908815	-1	4	OCIA domain containing 2 [Source:HGNC Symbol;Acc:28685]
ENSG00000143520	1	9625	AAAGACATG	C	hippibs	AAAGASAHK	152321213	152332482	-1	1	filaggrin family member 2 [Source:HGNC Symbol;Acc:33276]
ENSG00000147274	1	9192	AAAGAGACG	C	hippibs	AAAGASAHK	135951351	135962884	-1	X	RNA binding motif protein, X-linked [Source:HGNC Symbol;Acc:9910]
ENSG00000147274	1	9534	AAAGACAAT	C	hippibs	AAAGASAHK	135951351	135962884	-1	X	RNA binding motif protein, X-linked [Source:HGNC Symbol;Acc:9910]
ENSG00000147873	1	9904	AAAGAGAAG	C	hippibs	AAAGASAHK	21304325	21305311	-1	9	interferon, alpha 5 [Source:HGNC Symbol;Acc:5426]
ENSG00000143416	1	8646	AAAGACAAG	C	hippibs	AAAGASAHK	151336778	151345209	-1	1	selenium binding protein 1 [Source:HGNC Symbol;Acc:10719]
ENSG00000144771	1	9273	AAAGAGAAG	C	hippibs	AAAGASAHK	54952264	55001115	-1	3	leucine-rich repeats and transmembrane domains 1 [Source:HGNC Symbol;Acc:25023]
ENSG00000147955	1	9593	AAAGACACT	C	hippibs	AAAGASAHK	34634719	34637806	-1	9	sigma non-opioid intracellular receptor 1 [Source:HGNC Symbol;Acc:8157]
ENSG00000146918	1	9261	AAAGAGATT	C	hippibs	AAAGASAHK	158424003	158497520	-1	7	non-SMC condensin II complex, subunit G2 [Source:HGNC Symbol;Acc:21904]
ENSG00000148935	1	9649	AAAGAGAAT	C	hippibs	AAAGASAHK	22688160	22834537	1	11	growth arrest-specific 2 [Source:HGNC Symbol;Acc:4167]
ENSG00000148965	1	8402	AAAGACAAG	C	hippibs	AAAGASAHK	18252904	18258355	-1	11	serum amyloid A4, constitutive [Source:HGNC Symbol;Acc:10516]
ENSG00000144006	1	8623	AAAGAGATG	C	hippibs	AAAGASAHK
ENSG00000144006	1	9508	AAAGACATG	C	hippibs	AAAGASAHK
ENSG00000149476	1	8083	AAAGAGAAG	C	hippibs	AAAGASAHK	61100654	61116230	1	11	dihydroxyacetone kinase 2 homolog (S. cerevisiae) [Source:HGNC Symbol;Acc:24552]
ENSG00000149532	1	8305	AAAGACATG	C	hippibs	AAAGASAHK	61170121	61197453	-1	11	cleavage and polyadenylation specific factor 7, 59kDa [Source:HGNC Symbol;Acc:30098]
ENSG00000145708	1	8665	AAAGAGAAG	C	hippibs	AAAGASAHK	76248680	76265299	1	5	corticotropin releasing hormone binding protein [Source:HGNC Symbol;Acc:2356]
ENSG00000150347	1	8116	AAAGACATG	C	hippibs	AAAGASAHK	63661059	63856703	1	10	AT rich interactive domain 5B (MRF1-like) [Source:HGNC Symbol;Acc:17362]
ENSG00000143450	1	9598	AAAGAGAAG	C	hippibs	AAAGASAHK	151735445	151743808	1	1	ornithine decarboxylase antizyme 3 [Source:HGNC Symbol;Acc:8097]
ENSG00000148384	1	9259	AAAGAGACT	C	hippibs	AAAGASAHK	139323071	139334274	-1	9	inositol polyphosphate-5-phosphatase, 72 kDa [Source:HGNC Symbol;Acc:21474]
ENSG00000145782	1	8821	AAAGAGAAG	C	hippibs	AAAGASAHK	115163897	115177507	-1	5	ATG12 autophagy related 12 homolog (S. cerevisiae) [Source:HGNC Symbol;Acc:588]
ENSG00000144306	1	9400	AAAGACACT	C	hippibs	AAAGASAHK	175260458	175293727	1	2	secernin 3 [Source:HGNC Symbol;Acc:30382]
ENSG00000143543	1	8507	AAAGAGACT	C	hippibs	AAAGASAHK	153946745	153950164	-1	1	jumping translocation breakpoint [Source:HGNC Symbol;Acc:6201]
ENSG00000148950	1	9527	AAAGAGATG	C	hippibs	AAAGASAHK	31453949	31531169	-1	11	IMP1 inner mitochondrial membrane peptidase-like (S. cerevisiae) [Source:HGNC Symbol;Acc:26317]
ENSG00000143954	1	8107	AAAGACAAT	C	hippibs	AAAGASAHK	79252812	79255631	1	2	regenerating islet-derived 3 gamma [Source:HGNC Symbol;Acc:29595]
ENSG00000147403	1	9074	AAAGAGATG	C	hippibs	AAAGASAHK	153618315	153637504	1	X	small nucleolar RNA, H/ACA box 70 [Source:HGNC Symbol;Acc:10231]
ENSG00000145425	1	8335	AAAGAGATG	C	hippibs	AAAGASAHK	152020754	152025802	1	4	ribosomal protein S3A [Source:HGNC Symbol;Acc:10421]
ENSG00000144381	1	9094	AAAGACAAT	C	hippibs	AAAGASAHK	198351305	198381461	-1	2	heat shock 60kDa protein 1 (chaperonin) [Source:HGNC Symbol;Acc:5261]
ENSG00000149124	1	8147	AAAGACAAT	C	hippibs	AAAGASAHK	58476233	58499447	-1	11	glycine-N-acyltransferase [Source:HGNC Symbol;Acc:13734]
ENSG00000149124	1	9847	AAAGAGAAG	C	hippibs	AAAGASAHK	58476233	58499447	-1	11	glycine-N-acyltransferase [Source:HGNC Symbol;Acc:13734]
ENSG00000147027	1	8215	AAAGAGAAG	C	hippibs	AAAGASAHK	34645181	34675405	-1	X	transmembrane protein 47 [Source:HGNC Symbol;Acc:18515]
ENSG00000149968	1	9200	AAAGAGAAT	C	hippibs	AAAGASAHK	102706532	102714320	-1	11	matrix metallopeptidase 3 (stromelysin 1, progelatinase) [Source:HGNC Symbol;Acc:7173]
ENSG00000146856	1	9089	AAAGAGATT	C	hippibs	AAAGASAHK	134671259	134832715	1	7	ATP/GTP binding protein-like 3 [Source:HGNC Symbol;Acc:27981]
ENSG00000144827	1	8588	AAAGACATG	C	hippibs	AAAGASAHK	111697857	111712210	1	3	abhydrolase domain containing 10 [Source:HGNC Symbol;Acc:25656]
ENSG00000146006	1	9966	AAAGACACG	C	hippibs	AAAGASAHK	138205079	138211057	-1	5	leucine rich repeat transmembrane neuronal 2 [Source:HGNC Symbol;Acc:19409]
ENSG00000143621	1	8689	AAAGAGATT	C	hippibs	AAAGASAHK	153634512	153643524	-1	1	interleukin enhancer binding factor 2, 45kDa [Source:HGNC Symbol;Acc:6037]
ENSG00000147601	1	8886	AAAGACAAT	C	hippibs	AAAGASAHK	73921097	73959987	1	8	telomeric repeat binding factor (NIMA-interacting) 1 [Source:HGNC Symbol;Acc:11728]
ENSG00000145088	1	9175	AAAGACAAT	C	hippibs	AAAGASAHK	121554030	121605373	1	3	ELL associated factor 2 [Source:HGNC Symbol;Acc:23115]
ENSG00000146576	1	8260	AAAGACATT	C	hippibs	AAAGASAHK	6629648	6648357	1	7	Uncharacterized protein C7orf26 [Source:UniProtKB/Swiss-Prot;Acc:Q96N11]
ENSG00000148377	1	9871	AAAGAGATG	C	hippibs	AAAGASAHK	1064847	1071799	-1	10	isopentenyl-diphosphate delta isomerase 2 [Source:HGNC Symbol;Acc:23487]
ENSG00000149548	1	8160	AAAGACACT	C	hippibs	AAAGASAHK	124824017	124911383	1	11	coiled-coil domain containing 15 [Source:HGNC Symbol;Acc:25798]
ENSG00000147889	1	9120	AAAGAGAAG	C	hippibs	AAAGASAHK	21967752	21995300	-1	9	cyclin-dependent kinase inhibitor 2A (melanoma, p16, inhibits CDK4) [Source:HGNC Symbol;Acc:1787]
ENSG00000144681	1	8875	AAAGACATG	C	hippibs	AAAGASAHK	36421836	36589499	1	3	SH3 and cysteine rich domain [Source:HGNC Symbol;Acc:11353]
ENSG00000143633	1	9119	AAAGACAAG	C	hippibs	AAAGASAHK	231359509	231376933	-1	1	Uncharacterized protein C1orf131 [Source:UniProtKB/Swiss-Prot;Acc:Q8NDD1]
ENSG00000143633	1	9484	AAAGAGAAG	C	hippibs	AAAGASAHK	231359509	231376933	-1	1	Uncharacterized protein C1orf131 [Source:UniProtKB/Swiss-Prot;Acc:Q8NDD1]
ENSG00000150165	1	8471	AAAGAGAAG	C	hippibs	AAAGASAHK	47157983	47174122	-1	10	annexin A8-like 1 [Source:HGNC Symbol;Acc:23334]
ENSG00000150076	1	8189	AAAGACAAT	C	hippibs	AAAGASAHK	32856651	33171802	1	10	Uncharacterized protein C10orf68 [Source:UniProtKB/Swiss-Prot;Acc:Q9H943]
ENSG00000148734	1	8217	AAAGAGAAG	C	hippibs	AAAGASAHK	72014713	72026154	-1	10	neuropeptide FF receptor 1 [Source:HGNC Symbol;Acc:17425]
ENSG00000146776	1	9420	AAAGAGAAG	C	hippibs	AAAGASAHK	105245221	105517038	-1	7	ataxin 7-like 1 [Source:HGNC Symbol;Acc:22210]
ENSG00000145757	1	8562	AAAGAGAAG	C	hippibs	AAAGASAHK	94987885	95018714	-1	5	spermatogenesis associated 9 [Source:HGNC Symbol;Acc:22988]
ENSG00000145757	1	8674	AAAGAGAAG	C	hippibs	AAAGASAHK	94987885	95018714	-1	5	spermatogenesis associated 9 [Source:HGNC Symbol;Acc:22988]
ENSG00000145757	1	9601	AAAGAGATT	C	hippibs	AAAGASAHK	94987885	95018714	-1	5	spermatogenesis associated 9 [Source:HGNC Symbol;Acc:22988]
ENSG00000145832	1	9400	AAAGACACT	C	hippibs	AAAGASAHK	135170338	135224326	1	5	Putative mitochondrial carrier protein FLJ44862 [Source:UniProtKB/Swiss-Prot;Acc:Q6ZT89]
ENSG00000149311	1	8062	AAAGAGAAG	C	hippibs	AAAGASAHK	108093559	108239826	1	11	ataxia telangiectasia mutated [Source:HGNC Symbol;Acc:795]
ENSG00000147926	1	8919	AAAGACATG	C	hippibs	AAAGASAHK	40700291	40706537	1	9	family with sequence similarity 75, member A3 [Source:HGNC Symbol;Acc:32003]
ENSG00000149557	1	9181	AAAGAGACG	C	hippibs	AAAGASAHK	125315657	125366206	-1	11	fasciculation and elongation protein zeta 1 (zygin I) [Source:HGNC Symbol;Acc:3659]
ENSG00000145649	1	8278	AAAGAGAAT	C	hippibs	AAAGASAHK	54398474	54406080	1	5	granzyme A (granzyme 1, cytotoxic T-lymphocyte-associated serine esterase 3) [Source:HGNC Symbol;Acc:4708]
ENSG00000144460	1	9680	AAAGAGAAG	C	hippibs	AAAGASAHK	226265364	226518734	1	2	KIAA1486 [Source:HGNC Symbol;Acc:29291]
ENSG00000146411	1	9415	AAAGACAAT	C	hippibs	AAAGASAHK	134309835	134373774	-1	6	solute carrier family 2 (facilitated glucose transporter), member 12 [Source:HGNC Symbol;Acc:18067]
ENSG00000149651	1	8057	AAAGACATG	C	hippibs	AAAGASAHK	44350990	44354469	1	20	serine peptidase inhibitor, Kunitz type 4 [Source:HGNC Symbol;Acc:16130]
ENSG00000149651	1	8647	AAAGACAAT	C	hippibs	AAAGASAHK	44350990	44354469	1	20	serine peptidase inhibitor, Kunitz type 4 [Source:HGNC Symbol;Acc:16130]
ENSG00000150471	1	9516	AAAGAGAAG	C	hippibs	AAAGASAHK	62067373	62938167	1	4	latrophilin 3 [Source:HGNC Symbol;Acc:20974]
ENSG00000144535	1	8689	AAAGACAAG	C	hippibs	AAAGASAHK	232825955	233209060	1	2	DIS3 mitotic control homolog (S. cerevisiae)-like 2 [Source:HGNC Symbol;Acc:28648]
ENSG00000145979	1	8835	AAAGACAAG	C	hippibs	AAAGASAHK	13305183	13328776	-1	6	TBC1 domain family, member 7 [Source:HGNC Symbol;Acc:21066]
ENSG00000143768	1	9934	AAAGAGATT	C	hippibs	AAAGASAHK	226124298	226129189	-1	1	left-right determination factor 2 [Source:HGNC Symbol;Acc:3122]
ENSG00000143801	1	8221	AAAGACAAT	C	hippibs	AAAGASAHK	227058264	227083806	1	1	presenilin 2 (Alzheimer disease 4) [Source:HGNC Symbol;Acc:9509]
ENSG00000143631	1	8549	AAAGAGAAG	C	hippibs	AAAGASAHK	152274651	152297679	-1	1	filaggrin [Source:HGNC Symbol;Acc:3748]
ENSG00000146963	1	8351	AAAGACAAT	C	hippibs	AAAGASAHK	139025105	139108198	1	7	LUC7-like 2 (S. cerevisiae) [Source:HGNC Symbol;Acc:21608]
ENSG00000149257	1	8335	AAAGAGATG	C	hippibs	AAAGASAHK	75273170	75283844	1	11	serpin peptidase inhibitor, clade H (heat shock protein 47), member 1, (collagen binding protein 1) [Source:HGNC Symbol;Acc:1546]
ENSG00000155833	1	9079	AAAGAGATG	C	hippibs	AAAGASAHK	105757593	105780770	1	9	cylicin, basic protein of sperm head cytoskeleton 2 [Source:HGNC Symbol;Acc:2583]
ENSG00000155833	1	9682	AAAGACATG	C	hippibs	AAAGASAHK	105757593	105780770	1	9	cylicin, basic protein of sperm head cytoskeleton 2 [Source:HGNC Symbol;Acc:2583]
ENSG00000158715	1	9344	AAAGACATT	C	hippibs	AAAGASAHK	205626979	205649587	-1	1	solute carrier family 45, member 3 [Source:HGNC Symbol;Acc:8642]
ENSG00000152380	1	8321	AAAGACAAT	C	hippibs	AAAGASAHK	79783788	79838382	1	5	family with sequence similarity 151, member B [Source:HGNC Symbol;Acc:33716]
ENSG00000152642	1	9909	AAAGACAAT	C	hippibs	AAAGASAHK	32147181	32210205	1	3	glycerol-3-phosphate dehydrogenase 1-like [Source:HGNC Symbol;Acc:28956]
ENSG00000151366	1	9013	AAAGAGAAT	C	hippibs	AAAGASAHK	77779403	77791265	-1	11	NADH dehydrogenase (ubiquinone) 1, subcomplex unknown, 2, 14.5kDa [Source:HGNC Symbol;Acc:7706]
ENSG00000156973	1	9109	AAAGAGAAG	C	hippibs	AAAGASAHK	232597135	232650982	-1	2	phosphodiesterase 6D, cGMP-specific, rod, delta [Source:HGNC Symbol;Acc:8788]
ENSG00000156973	1	9359	AAAGAGACG	C	hippibs	AAAGASAHK	232597135	232650982	-1	2	phosphodiesterase 6D, cGMP-specific, rod, delta [Source:HGNC Symbol;Acc:8788]
ENSG00000154310	1	8385	AAAGACAAT	C	hippibs	AAAGASAHK	170779128	171178197	-1	3	TRAF2 and NCK interacting kinase [Source:HGNC Symbol;Acc:30765]
ENSG00000157077	1	9231	AAAGACAAT	C	hippibs	AAAGASAHK	52608046	52812358	1	1	zinc finger, FYVE domain containing 9 [Source:HGNC Symbol;Acc:6775]
ENSG00000158555	1	8606	AAAGAGACT	C	hippibs	AAAGASAHK	75145686	75236867	-1	11	glycerophosphodiester phosphodiesterase domain containing 5 [Source:HGNC Symbol;Acc:28804]
ENSG00000152954	1	9332	AAAGAGAAG	C	hippibs	AAAGASAHK	24126350	24156424	1	6	neurensin 1 [Source:HGNC Symbol;Acc:17881]
ENSG00000157131	1	9933	AAAGAGAAT	C	hippibs	AAAGASAHK	57320479	57383894	1	1	complement component 8, alpha polypeptide [Source:HGNC Symbol;Acc:1352]
ENSG00000157502	1	8483	AAAGACACT	C	hippibs	AAAGASAHK	105412298	105452949	1	X	melanoma associated antigen (mutated) 1-like 1 [Source:HGNC Symbol;Acc:26583]
ENSG00000157502	1	9753	AAAGAGATT	C	hippibs	AAAGASAHK	105412298	105452949	1	X	melanoma associated antigen (mutated) 1-like 1 [Source:HGNC Symbol;Acc:26583]
ENSG00000151576	1	8859	AAAGAGAAT	C	hippibs	AAAGASAHK	113724680	113807269	1	3	queuine tRNA-ribosyltransferase domain containing 1 [Source:HGNC Symbol;Acc:25771]
ENSG00000158525	1	8063	AAAGAGAAG	C	hippibs	AAAGASAHK	129984630	130008571	1	7	carboxypeptidase A5 [Source:HGNC Symbol;Acc:15722]
ENSG00000154822	1	9554	AAAGAGATT	C	hippibs	AAAGASAHK	16844159	17132094	1	3	phospholipase C-like 2 [Source:HGNC Symbol;Acc:9064]
ENSG00000153896	1	9273	AAAGACACT	C	hippibs	AAAGASAHK	35248979	35270385	-1	19	zinc finger protein 599 [Source:HGNC Symbol;Acc:26408]
ENSG00000156050	1	9614	AAAGACAAT	C	hippibs	AAAGASAHK	74400824	74417117	-1	14	family with sequence similarity 161, member B [Source:HGNC Symbol;Acc:19854]
ENSG00000157741	1	9789	AAAGAGAAT	C	hippibs	AAAGASAHK	138912200	138992982	1	7	ubinuclein 2 [Source:HGNC Symbol;Acc:21931]
ENSG00000154240	1	8240	AAAGACATT	C	hippibs	AAAGASAHK	63631659	64187987	-1	17	coiled-coil domain containing 46 [Source:HGNC Symbol;Acc:28514]
ENSG00000153233	1	9170	AAAGAGAAG	C	hippibs	AAAGASAHK	71031862	71314586	-1	12	protein tyrosine phosphatase, receptor type, R [Source:HGNC Symbol;Acc:9680]
ENSG00000153233	1	9543	AAAGAGAAG	C	hippibs	AAAGASAHK	71031862	71314586	-1	12	protein tyrosine phosphatase, receptor type, R [Source:HGNC Symbol;Acc:9680]
ENSG00000157426	1	8366	AAAGAGAAT	C	hippibs	AAAGASAHK	57204456	57253655	-1	4	aminoadipate-semialdehyde dehydrogenase [Source:HGNC Symbol;Acc:23993]
ENSG00000156959	1	8616	AAAGACATT	C	hippibs	AAAGASAHK	9543481	9595486	-1	3	lipoma HMGIC fusion partner-like 4 [Source:HGNC Symbol;Acc:29568]
ENSG00000155249	1	8854	AAAGAGACT	C	hippibs	AAAGASAHK	20403767	20404842	1	14	olfactory receptor, family 4, subfamily K, member 1 [Source:HGNC Symbol;Acc:14726]
ENSG00000152214	1	8343	AAAGAGATT	C	hippibs	AAAGASAHK	40323192	40695657	-1	18	Ras-like without CAAX 2 [Source:HGNC Symbol;Acc:10017]
ENSG00000152214	1	9032	AAAGACAAG	C	hippibs	AAAGASAHK	40323192	40695657	-1	18	Ras-like without CAAX 2 [Source:HGNC Symbol;Acc:10017]
ENSG00000152242	1	9785	AAAGACATT	C	hippibs	AAAGASAHK	43753988	43846954	1	18	Uncharacterized protein C18orf25 [Source:UniProtKB/Swiss-Prot;Acc:Q96B23]
ENSG00000153391	1	9024	AAAGACATT	C	hippibs	AAAGASAHK	33034786	33077955	-1	18	INO80 complex subunit C [Source:HGNC Symbol;Acc:26994]
ENSG00000154518	1	9789	AAAGAGATG	C	hippibs	AAAGASAHK	176040986	176049335	-1	2	ATP synthase, H+ transporting, mitochondrial F0 complex, subunit C3 (subunit 9) [Source:HGNC Symbol;Acc:843]
ENSG00000154162	1	8740	AAAGACAAT	C	hippibs	AAAGASAHK	21750973	22853731	-1	5	cadherin 12, type 2 (N-cadherin 2) [Source:HGNC Symbol;Acc:1751]
ENSG00000154162	1	9201	AAAGACATT	C	hippibs	AAAGASAHK	21750973	22853731	-1	5	cadherin 12, type 2 (N-cadherin 2) [Source:HGNC Symbol;Acc:1751]
ENSG00000154122	1	9087	AAAGAGATG	C	hippibs	AAAGASAHK	14704913	14871887	-1	5	ankylosis, progressive homolog (mouse) [Source:HGNC Symbol;Acc:15492]
ENSG00000156885	1	9753	AAAGACACT	C	hippibs	AAAGASAHK	31439055	31439731	-1	16	cytochrome c oxidase subunit VIa polypeptide 2 [Source:HGNC Symbol;Acc:2279]
ENSG00000156269	1	9368	AAAGACAAG	C	hippibs	AAAGASAHK	80237812	80247154	-1	4	N(alpha)-acetyltransferase 11, NatA catalytic subunit [Source:HGNC Symbol;Acc:28125]
ENSG00000155256	1	8704	AAAGAGATT	C	hippibs	AAAGASAHK	99496880	99520652	1	10	zinc finger, FYVE domain containing 27 [Source:HGNC Symbol;Acc:26559]
ENSG00000152580	1	8034	AAAGACAAT	C	hippibs	AAAGASAHK	151143172	151176497	-1	3	immunoglobulin superfamily, member 10 [Source:HGNC Symbol;Acc:26384]
ENSG00000152580	1	9292	AAAGAGATT	C	hippibs	AAAGASAHK	151143172	151176497	-1	3	immunoglobulin superfamily, member 10 [Source:HGNC Symbol;Acc:26384]
ENSG00000152104	1	8920	AAAGAGATG	C	hippibs	AAAGASAHK	214530851	214725792	-1	1	protein tyrosine phosphatase, non-receptor type 14 [Source:HGNC Symbol;Acc:9647]
ENSG00000157576	1	8277	AAAGACAAG	C	hippibs	AAAGASAHK	154044601	154045796	-1	X	HCG17955, isoform CRA_aPutative uncharacterized protein ENSP00000368252 ; [Source:UniProtKB/TrEMBL;Acc:A6NMX9]
ENSG00000157576	1	9329	AAAGACATT	C	hippibs	AAAGASAHK	154044601	154045796	-1	X	HCG17955, isoform CRA_aPutative uncharacterized protein ENSP00000368252 ; [Source:UniProtKB/TrEMBL;Acc:A6NMX9]
ENSG00000151116	1	8578	AAAGAGAAT	C	hippibs	AAAGASAHK	18553245	18610281	-1	11	UEV and lactate/malate dehyrogenase domains [Source:HGNC Symbol;Acc:30866]
ENSG00000151500	1	8197	AAAGAGACT	C	hippibs	AAAGASAHK	134118173	134123260	-1	11	thymocyte nuclear protein 1 [Source:HGNC Symbol;Acc:29560]
ENSG00000151500	1	8978	AAAGACACT	C	hippibs	AAAGASAHK	134118173	134123260	-1	11	thymocyte nuclear protein 1 [Source:HGNC Symbol;Acc:29560]
ENSG00000153767	1	8115	AAAGACAAT	C	hippibs	AAAGASAHK	120461484	120501916	1	3	general transcription factor IIE, polypeptide 1, alpha 56kDa [Source:HGNC Symbol;Acc:4650]
ENSG00000152102	1	8450	AAAGAGATT	C	hippibs	AAAGASAHK	131805449	131851033	-1	2	family with sequence similarity 168, member B [Source:HGNC Symbol;Acc:27016]
ENSG00000156466	1	8455	AAAGAGAAG	C	hippibs	AAAGASAHK	97154560	97173020	-1	8	growth differentiation factor 6 [Source:HGNC Symbol;Acc:4221]
ENSG00000154645	1	9477	AAAGAGAAT	C	hippibs	AAAGASAHK	19165801	19639690	1	21	chondrolectin [Source:HGNC Symbol;Acc:17807]
ENSG00000152022	1	9251	AAAGAGACT	C	hippibs	AAAGASAHK	145477085	145501669	1	1	Lix1 homolog (mouse)-like [Source:HGNC Symbol;Acc:28715]
ENSG00000152078	1	8088	AAAGAGATT	C	hippibs	AAAGASAHK	95582894	95663163	1	1	transmembrane protein 56 [Source:HGNC Symbol;Acc:26477]
ENSG00000157150	1	8108	AAAGAGAAT	C	hippibs	AAAGASAHK	12194551	12200851	-1	3	TIMP metallopeptidase inhibitor 4 [Source:HGNC Symbol;Acc:11823]
ENSG00000152904	1	9329	AAAGAGATG	C	hippibs	AAAGASAHK	235490665	235507847	1	1	geranylgeranyl diphosphate synthase 1 [Source:HGNC Symbol;Acc:4249]
ENSG00000151876	1	8276	AAAGACACT	C	hippibs	AAAGASAHK	41925356	41941845	1	5	F-box protein 4 [Source:HGNC Symbol;Acc:13583]
ENSG00000151012	1	8493	AAAGACATT	C	hippibs	AAAGASAHK	139091478	139163503	-1	4	solute carrier family 7, (cationic amino acid transporter, y+ system) member 11 [Source:HGNC Symbol;Acc:11059]
ENSG00000152253	1	8584	AAAGACAAG	C	hippibs	AAAGASAHK	169690645	169769881	-1	2	SPC25, NDC80 kinetochore complex component, homolog (S. cerevisiae) [Source:HGNC Symbol;Acc:24031]
ENSG00000158485	1	9605	AAAGAGAAG	C	hippibs	AAAGASAHK	158297740	158301321	-1	1	CD1b molecule [Source:HGNC Symbol;Acc:1635]
ENSG00000156928	1	8320	AAAGACATT	C	hippibs	AAAGASAHK	23338358	23351348	1	7	Uncharacterized protein C7orf30 [Source:UniProtKB/Swiss-Prot;Acc:Q96EH3]
ENSG00000156831	1	8787	AAAGACATG	C	hippibs	AAAGASAHK	126104083	126379367	1	8	non-SMC element 2, MMS21 homolog (S. cerevisiae) [Source:HGNC Symbol;Acc:26513]
ENSG00000156273	1	8550	AAAGACACT	C	hippibs	AAAGASAHK	30671192	31003071	1	21	BTB and CNC homology 1, basic leucine zipper transcription factor 1 [Source:HGNC Symbol;Acc:935]
ENSG00000151491	1	8615	AAAGAGAAT	C	hippibs	AAAGASAHK	15773076	15942510	-1	12	epidermal growth factor receptor pathway substrate 8 [Source:HGNC Symbol;Acc:3420]
ENSG00000156687	1	8074	AAAGAGATT	C	hippibs	AAAGASAHK	35092975	35654068	1	8	unc-5 homolog D (C. elegans) [Source:HGNC Symbol;Acc:18634]
ENSG00000155966	1	9176	AAAGAGAAT	C	hippibs	AAAGASAHK	147582139	148082193	1	X	AF4/FMR2 family, member 2 [Source:HGNC Symbol;Acc:3776]
ENSG00000154370	1	9214	AAAGAGATT	C	hippibs	AAAGASAHK	228581373	228594541	-1	1	tripartite motif-containing 11 [Source:HGNC Symbol;Acc:16281]
ENSG00000151778	1	9704	AAAGAGAAG	C	hippibs	AAAGASAHK	44947801	44971850	1	13	stress-associated endoplasmic reticulum protein family member 2 [Source:HGNC Symbol;Acc:20607]
ENSG00000152049	1	9527	AAAGAGACG	C	hippibs	AAAGASAHK	223916532	224063117	1	2	potassium voltage-gated channel, Isk-related family, member 4 [Source:HGNC Symbol;Acc:6244]
ENSG00000154188	1	9701	AAAGACATT	C	hippibs	AAAGASAHK	108261723	108510283	-1	8	angiopoietin 1 [Source:HGNC Symbol;Acc:484]
ENSG00000152804	1	9172	AAAGACACG	C	hippibs	AAAGASAHK	94449712	94455397	1	10	hematopoietically expressed homeobox [Source:HGNC Symbol;Acc:4901]
ENSG00000158042	1	8215	AAAGACAAT	C	hippibs	AAAGASAHK	6701616	6704632	-1	11	mitochondrial ribosomal protein L17 [Source:HGNC Symbol;Acc:14053]
ENSG00000156531	1	9633	AAAGAGATG	C	hippibs	AAAGASAHK	133507283	133562820	1	X	PHD finger protein 6 [Source:HGNC Symbol;Acc:18145]
ENSG00000152942	1	8278	AAAGACAAG	C	hippibs	AAAGASAHK	68665124	68710628	1	5	RAD17 homolog (S. pombe) [Source:HGNC Symbol;Acc:9807]
ENSG00000157703	1	8044	AAAGACATT	C	hippibs	AAAGASAHK	138279030	138386097	-1	7	SVOP-like [Source:HGNC Symbol;Acc:27034]
ENSG00000154917	1	8791	AAAGAGATT	C	hippibs	AAAGASAHK	133543083	133614680	-1	3	RAB6B, member RAS oncogene family [Source:HGNC Symbol;Acc:14902]
ENSG00000156096	1	9452	AAAGAGACT	C	hippibs	AAAGASAHK	70345884	70361626	-1	4	UDP glucuronosyltransferase 2 family, polypeptide B4 [Source:HGNC Symbol;Acc:12553]
ENSG00000150893	1	8734	AAAGACATT	C	hippibs	AAAGASAHK	39261173	39460074	1	13	FRAS1 related extracellular matrix protein 2 [Source:HGNC Symbol;Acc:25396]
ENSG00000154305	1	8127	AAAGACATG	C	hippibs	AAAGASAHK	222791428	222841354	1	1	melanoma inhibitory activity family, member 3 [Source:HGNC Symbol;Acc:24008]
ENSG00000154768	1	8334	AAAGAGAAT	C	hippibs	AAAGASAHK	34087916	34092098	1	17	Uncharacterized protein C17orf50 [Source:UniProtKB/Swiss-Prot;Acc:Q8WW18]
ENSG00000151952	1	8162	AAAGACAAG	C	hippibs	AAAGASAHK	129556271	130387884	-1	12	transmembrane protein 132D [Source:HGNC Symbol;Acc:29411]
ENSG00000154920	1	9691	AAAGACAAG	C	hippibs	AAAGASAHK	48450590	48458818	1	17	essential meiotic endonuclease 1 homolog 1 (S. pombe) [Source:HGNC Symbol;Acc:24965]
ENSG00000153310	1	8808	AAAGACAAT	C	hippibs	AAAGASAHK	130853718	131028697	-1	8	family with sequence similarity 49, member B [Source:HGNC Symbol;Acc:25216]
ENSG00000157350	1	9178	AAAGACATG	C	hippibs	AAAGASAHK	70413338	70472991	-1	16	ST3 beta-galactoside alpha-2,3-sialyltransferase 2 [Source:HGNC Symbol;Acc:10863]
ENSG00000150995	1	8519	AAAGAGATG	C	hippibs	AAAGASAHK	4535034	4889286	1	3	inositol 1,4,5-triphosphate receptor, type 1 [Source:HGNC Symbol;Acc:6180]
ENSG00000150995	1	8608	AAAGACAAG	C	hippibs	AAAGASAHK	4535034	4889286	1	3	inositol 1,4,5-triphosphate receptor, type 1 [Source:HGNC Symbol;Acc:6180]
ENSG00000150995	1	9389	AAAGACAAG	C	hippibs	AAAGASAHK	4535034	4889286	1	3	inositol 1,4,5-triphosphate receptor, type 1 [Source:HGNC Symbol;Acc:6180]
ENSG00000153684	1	9479	AAAGAGAAG	C	hippibs	AAAGASAHK	28623810	28637170	1	15	golgi autoantigen, golgin subfamily a, 8F [Source:HGNC Symbol;Acc:32378]
ENSG00000152556	1	8005	AAAGAGACG	C	hippibs	AAAGASAHK	48501157	48539887	1	12	phosphofructokinase, muscle [Source:HGNC Symbol;Acc:8877]
ENSG00000155282	1	9777	AAAGAGATG	C	hippibs	AAAGASAHK	67968793	67987998	1	9	Novel protein Fragment [Source:UniProtKB/TrEMBL;Acc:Q4V308]
ENSG00000152266	1	8941	AAAGACATT	C	hippibs	AAAGASAHK	13513602	13517567	-1	11	parathyroid hormone [Source:HGNC Symbol;Acc:9606]
ENSG00000151033	1	8395	AAAGACAAT	C	hippibs	AAAGASAHK	30895152	30918691	-1	10	lysozyme-like 2 [Source:HGNC Symbol;Acc:29613]
ENSG00000157625	1	9850	AAAGAGAAT	C	hippibs	AAAGASAHK	30845559	30993201	-1	X	mitogen-activated protein kinase kinase kinase 7 interacting protein 3 [Source:HGNC Symbol;Acc:30681]
ENSG00000151379	1	9791	AAAGACATT	C	hippibs	AAAGASAHK	17997763	17998368	1	2	mesogenin 1 [Source:HGNC Symbol;Acc:14907]
ENSG00000151502	1	8855	AAAGAGATT	C	hippibs	AAAGASAHK	134094561	134117684	1	11	vacuolar protein sorting 26 homolog B (S. pombe) [Source:HGNC Symbol;Acc:28119]
ENSG00000157999	1	9939	AAAGAGACT	C	hippibs	AAAGASAHK	6071007	6076017	1	7	ankyrin repeat domain 61 [Source:HGNC Symbol;Acc:22467]
ENSG00000152795	1	8149	AAAGACAAG	C	hippibs	AAAGASAHK	83343717	83351019	-1	4	heterogeneous nuclear ribonucleoprotein D-like [Source:HGNC Symbol;Acc:5037]
ENSG00000158717	1	8744	AAAGACATG	C	hippibs	AAAGASAHK	88762903	88772829	-1	16	ring finger protein 166 [Source:HGNC Symbol;Acc:28856]
ENSG00000152086	1	8021	AAAGACAAT	C	hippibs	AAAGASAHK	130949318	130956034	-1	2	tubulin, alpha 3e [Source:HGNC Symbol;Acc:20765]
ENSG00000157578	1	9240	AAAGAGAAT	C	hippibs	AAAGASAHK	40777770	40817731	-1	21	Leber congenital amaurosis 5-like [Source:HGNC Symbol;Acc:1255]
ENSG00000151881	1	9787	AAAGACACT	C	hippibs	AAAGASAHK	43444772	43483987	-1	5	Transmembrane protein C5orf28 [Source:UniProtKB/Swiss-Prot;Acc:Q0VDI3]
ENSG00000154889	1	8804	AAAGACATG	C	hippibs	AAAGASAHK	11883470	11908779	-1	18	metallophosphoesterase 1 [Source:HGNC Symbol;Acc:15988]
ENSG00000154328	1	9121	AAAGACAAG	C	hippibs	AAAGASAHK	11627172	11644854	1	8	nei like 2 (E. coli) [Source:HGNC Symbol;Acc:18956]
ENSG00000158417	1	8464	AAAGAGACG	C	hippibs	AAAGASAHK	99953816	100016728	1	2	eukaryotic translation initiation factor 5B [Source:HGNC Symbol;Acc:30793]
ENSG00000158417	1	8932	AAAGACACG	C	hippibs	AAAGASAHK	99953816	100016728	1	2	eukaryotic translation initiation factor 5B [Source:HGNC Symbol;Acc:30793]
ENSG00000157833	1	9977	AAAGAGAAG	C	hippibs	AAAGASAHK	26395015	26412513	1	2	family with sequence similarity 59, member B [Source:HGNC Symbol;Acc:27172]
ENSG00000157326	1	9225	AAAGAGATT	C	hippibs	AAAGASAHK	24422964	24438483	1	14	dehydrogenase/reductase (SDR family) member 4 [Source:HGNC Symbol;Acc:16985]
ENSG00000158516	1	9402	AAAGACATT	C	hippibs	AAAGASAHK	129906667	129929638	1	7	carboxypeptidase A2 (pancreatic) [Source:HGNC Symbol;Acc:2297]
ENSG00000153807	1	8606	AAAGAGATG	C	hippibs	AAAGASAHK	27210210	27219880	-1	7	homeobox A10 [Source:HGNC Symbol;Acc:5100]
ENSG00000156502	1	8964	AAAGAGATG	C	hippibs	AAAGASAHK	70939988	70968855	1	10	suppressor of var1, 3-like 1 (S. cerevisiae) [Source:HGNC Symbol;Acc:11471]
ENSG00000152254	1	8505	AAAGAGATT	C	hippibs	AAAGASAHK	169757750	169766505	1	2	glucose-6-phosphatase, catalytic, 2 [Source:HGNC Symbol;Acc:28906]
ENSG00000155962	1	8663	AAAGAGAAG	C	hippibs	AAAGASAHK	154505500	154563986	-1	X	chloride intracellular channel 2 [Source:HGNC Symbol;Acc:2063]
ENSG00000157653	1	8043	AAAGACACT	C	hippibs	AAAGASAHK	116172334	116191964	1	9	Uncharacterized protein C9orf43 [Source:UniProtKB/Swiss-Prot;Acc:Q8TAL5]
ENSG00000156171	1	8830	AAAGACAAG	C	hippibs	AAAGASAHK	111659955	111682838	-1	1	DNA-damage regulated autophagy modulator 2 [Source:HGNC Symbol;Acc:28769]
ENSG00000155275	1	8953	AAAGAGACT	C	hippibs	AAAGASAHK	8442550	8478282	1	4	Probable tRNA (uracil-O(2)-)-methyltransferase (EC 2.1.1.n2) [Source:UniProtKB/Swiss-Prot;Acc:Q8IYL2]
ENSG00000153904	1	8863	AAAGAGATT	C	hippibs	AAAGASAHK	85784168	86044046	-1	1	dimethylarginine dimethylaminohydrolase 1 [Source:HGNC Symbol;Acc:2715]
ENSG00000154781	1	8179	AAAGAGAAT	C	hippibs	AAAGASAHK	14693271	14714166	1	3	Uncharacterized protein C3orf19 [Source:UniProtKB/Swiss-Prot;Acc:Q6PII3]
ENSG00000153487	1	9573	AAAGACAAT	C	hippibs	AAAGASAHK	111365083	111373421	1	13	inhibitor of growth family, member 1 [Source:HGNC Symbol;Acc:6062]
ENSG00000158220	1	9102	AAAGAGAAT	C	hippibs	AAAGASAHK	138153415	138200528	1	3	extended synaptotagmin-like protein 3 [Source:HGNC Symbol;Acc:24295]
ENSG00000154678	1	8086	AAAGACATG	C	hippibs	AAAGASAHK	31790793	32338941	-1	7	phosphodiesterase 1C, calmodulin-dependent 70kDa [Source:HGNC Symbol;Acc:8776]
ENSG00000153266	1	9038	AAAGAGACT	C	hippibs	AAAGASAHK	62355356	62359999	-1	3	FEZ family zinc finger 2 [Source:HGNC Symbol;Acc:13506]
ENSG00000158526	1	9918	AAAGAGAAT	C	hippibs	AAAGASAHK	54466834	54471920	1	X	TSR2, 20S rRNA accumulation, homolog (S. cerevisiae) [Source:HGNC Symbol;Acc:25455]
ENSG00000153093	1	9069	AAAGACAAG	C	hippibs	AAAGASAHK	111490150	111875799	1	2	acyl-Coenzyme A oxidase-like [Source:HGNC Symbol;Acc:25621]
ENSG00000150873	1	8246	AAAGACACT	C	hippibs	AAAGASAHK	11273179	11286916	1	2	Uncharacterized protein C2orf50 [Source:UniProtKB/Swiss-Prot;Acc:Q96LR7]
ENSG00000151655	1	9532	AAAGACATT	C	hippibs	AAAGASAHK	7745232	7791483	1	10	inter-alpha (globulin) inhibitor H2 [Source:HGNC Symbol;Acc:6167]
ENSG00000158055	1	8351	AAAGACAAT	C	hippibs	AAAGASAHK	24645881	24690972	1	1	grainyhead-like 3 (Drosophila) [Source:HGNC Symbol;Acc:25839]
ENSG00000155744	1	9355	AAAGACAAT	C	hippibs	AAAGASAHK	201843216	201936394	-1	2	family with sequence similarity 126, member B [Source:HGNC Symbol;Acc:28593]
ENSG00000155744	1	9845	AAAGAGAAG	C	hippibs	AAAGASAHK	201843216	201936394	-1	2	family with sequence similarity 126, member B [Source:HGNC Symbol;Acc:28593]
ENSG00000152193	1	8246	AAAGAGATG	C	hippibs	AAAGASAHK	79188426	79233314	-1	13	ring finger protein 219 [Source:HGNC Symbol;Acc:20308]
ENSG00000152193	1	8520	AAAGACAAT	C	hippibs	AAAGASAHK	79188426	79233314	-1	13	ring finger protein 219 [Source:HGNC Symbol;Acc:20308]
ENSG00000153879	1	9294	AAAGAGAAT	C	hippibs	AAAGASAHK	33864609	33873591	1	19	CCAAT/enhancer binding protein (C/EBP), gamma [Source:HGNC Symbol;Acc:1837]
ENSG00000151632	1	8793	AAAGAGATT	C	hippibs	AAAGASAHK	5029967	5060207	-1	10	aldo-keto reductase family 1, member C2 (dihydrodiol dehydrogenase 2; bile acid binding protein; 3-alpha hydroxysteroid dehydrogenase, type III) [Source:HGNC Symbol;Acc:385]
ENSG00000152256	1	9146	AAAGAGATG	C	hippibs	AAAGASAHK	173420101	173463862	1	2	pyruvate dehydrogenase kinase, isozyme 1 [Source:HGNC Symbol;Acc:8809]
ENSG00000155890	1	8108	AAAGACAAG	C	hippibs	AAAGASAHK	140396881	140419991	1	3	tripartite motif-containing 42 [Source:HGNC Symbol;Acc:19014]
ENSG00000154723	1	8794	AAAGACATT	C	hippibs	AAAGASAHK	27088815	27107984	-1	21	ATP synthase, H+ transporting, mitochondrial F0 complex, subunit F6 [Source:HGNC Symbol;Acc:847]
ENSG00000156671	1	8000	AAAGAGACG	C	hippibs	AAAGASAHK	76859344	76937536	1	10	sterile alpha motif domain containing 8 [Source:HGNC Symbol;Acc:26320]
ENSG00000152518	1	8456	AAAGAGATG	C	hippibs	AAAGASAHK	43449541	43453748	-1	2	zinc finger protein 36, C3H type-like 2 [Source:HGNC Symbol;Acc:1108]
ENSG00000152518	1	9632	AAAGACACG	C	hippibs	AAAGASAHK	43449541	43453748	-1	2	zinc finger protein 36, C3H type-like 2 [Source:HGNC Symbol;Acc:1108]
ENSG00000155903	1	8337	AAAGAGAAG	C	hippibs	AAAGASAHK	141205891	141331621	1	3	RAS p21 protein activator 2 [Source:HGNC Symbol;Acc:9872]
ENSG00000152268	1	8572	AAAGAGAAG	C	hippibs	AAAGASAHK	13984452	14287233	1	11	spondin 1, extracellular matrix protein [Source:HGNC Symbol;Acc:11252]
ENSG00000152382	1	9297	AAAGACAAT	C	hippibs	AAAGASAHK	166825747	166845564	-1	1	transcriptional adaptor 1 [Source:HGNC Symbol;Acc:30631]
ENSG00000157093	1	9392	AAAGAGACT	C	hippibs	AAAGASAHK	42438570	42452092	-1	3	lysozyme-like 4 [Source:HGNC Symbol;Acc:28387]
ENSG00000157551	1	8840	AAAGAGAAG	C	hippibs	AAAGASAHK	39628663	39673748	1	21	potassium inwardly-rectifying channel, subfamily J, member 15 [Source:HGNC Symbol;Acc:6261]
ENSG00000156239	1	8024	AAAGAGAAG	C	hippibs	AAAGASAHK	30244513	30257693	-1	21	N-6 adenine-specific DNA methyltransferase 1 (putative) [Source:HGNC Symbol;Acc:16021]
ENSG00000156239	1	8327	AAAGACATT	C	hippibs	AAAGASAHK	30244513	30257693	-1	21	N-6 adenine-specific DNA methyltransferase 1 (putative) [Source:HGNC Symbol;Acc:16021]
ENSG00000153823	1	8117	AAAGAGATT	C	hippibs	AAAGASAHK	229888690	230136001	-1	2	phosphotyrosine interaction domain containing 1 [Source:HGNC Symbol;Acc:26084]
ENSG00000158077	1	8432	AAAGACACT	C	hippibs	AAAGASAHK	7041700	7092757	1	11	NLR family, pyrin domain containing 14 [Source:HGNC Symbol;Acc:22939]
ENSG00000158077	1	8577	AAAGACAAT	C	hippibs	AAAGASAHK	7041700	7092757	1	11	NLR family, pyrin domain containing 14 [Source:HGNC Symbol;Acc:22939]
ENSG00000155380	1	9679	AAAGACACT	C	hippibs	AAAGASAHK	113454469	113499635	-1	1	solute carrier family 16, member 1 (monocarboxylic acid transporter 1) [Source:HGNC Symbol;Acc:10922]
ENSG00000157514	1	8319	AAAGAGATG	C	hippibs	AAAGASAHK	106956451	107020297	-1	X	TSC22 domain family, member 3 [Source:HGNC Symbol;Acc:3051]
ENSG00000151090	1	8202	AAAGAGAAG	C	hippibs	AAAGASAHK	24158651	24536773	-1	3	thyroid hormone receptor, beta (erythroblastic leukemia viral (v-erb-a) oncogene homolog 2, avian) [Source:HGNC Symbol;Acc:11799]
ENSG00000156127	1	9622	AAAGACAAG	C	hippibs	AAAGASAHK	75988784	76013327	1	14	basic leucine zipper transcription factor, ATF-like [Source:HGNC Symbol;Acc:958]
ENSG00000156931	1	8433	AAAGAGAAT	C	hippibs	AAAGASAHK	184529925	184770402	1	3	vacuolar protein sorting 8 homolog (S. cerevisiae) [Source:HGNC Symbol;Acc:29122]
ENSG00000156194	1	8883	AAAGAGAAT	C	hippibs	AAAGASAHK	76781028	76823681	-1	4	protein phosphatase, EF-hand calcium binding domain 2 [Source:HGNC Symbol;Acc:9244]
ENSG00000156738	1	8360	AAAGACAAG	C	hippibs	AAAGASAHK	60223282	60238225	1	11	membrane-spanning 4-domains, subfamily A, member 1 [Source:HGNC Symbol;Acc:7315]
ENSG00000150760	1	8024	AAAGAGAAG	C	hippibs	AAAGASAHK	128593978	129250781	1	10	dedicator of cytokinesis 1 [Source:HGNC Symbol;Acc:2987]
ENSG00000154760	1	8034	AAAGAGAAT	C	hippibs	AAAGASAHK	33762115	33775856	-1	17	schlafen family member 13 [Source:HGNC Symbol;Acc:26481]
ENSG00000154473	1	8708	AAAGAGAAG	C	hippibs	AAAGASAHK	124913793	124924886	1	10	budding uninhibited by benzimidazoles 3 homolog (yeast) [Source:HGNC Symbol;Acc:1151]
ENSG00000152061	1	8026	AAAGAGAAG	C	hippibs	AAAGASAHK	174128548	174964445	1	1	RAB GTPase activating protein 1-like [Source:HGNC Symbol;Acc:24663]
ENSG00000153551	1	9372	AAAGAGATG	C	hippibs	AAAGASAHK	32433163	32524559	1	3	CKLF-like MARVEL transmembrane domain containing 7 [Source:HGNC Symbol;Acc:19178]
ENSG00000153291	1	8871	AAAGACATT	C	hippibs	AAAGASAHK	46620678	46649356	1	6	solute carrier family 25, member 27 [Source:HGNC Symbol;Acc:21065]
ENSG00000157036	1	9607	AAAGAGAAG	C	hippibs	AAAGASAHK	38537618	38583652	1	3	endo/exonuclease (5'-3'), endonuclease G-like [Source:HGNC Symbol;Acc:3347]
ENSG00000154856	1	8083	AAAGACATT	C	hippibs	AAAGASAHK	10454625	10488698	1	18	adenomatosis polyposis coli down-regulated 1 [Source:HGNC Symbol;Acc:15718]
ENSG00000158270	1	8733	AAAGACAAG	C	hippibs	AAAGASAHK	319355	500729	-1	18	collectin sub-family member 12 [Source:HGNC Symbol;Acc:16016]
ENSG00000153230	1	9106	AAAGACAAG	C	hippibs	AAAGASAHK	247901917	247902861	1	1	olfactory receptor, family 14, subfamily K, member 1 [Source:HGNC Symbol;Acc:15025]
ENSG00000155324	1	8576	AAAGAGAAG	C	hippibs	AAAGASAHK	125758838	125829853	1	5	GRAM domain containing 3 [Source:HGNC Symbol;Acc:24911]
ENSG00000155324	1	9662	AAAGAGACG	C	hippibs	AAAGASAHK	125758838	125829853	1	5	GRAM domain containing 3 [Source:HGNC Symbol;Acc:24911]
ENSG00000156869	1	8606	AAAGAGAAG	C	hippibs	AAAGASAHK	100174259	100231349	-1	1	ferric-chelate reductase 1 [Source:HGNC Symbol;Acc:27622]
ENSG00000156958	1	9966	AAAGAGACT	C	hippibs	AAAGASAHK	49447976	49622002	1	15	galactokinase 2 [Source:HGNC Symbol;Acc:4119]
ENSG00000157734	1	8407	AAAGAGAAT	C	hippibs	AAAGASAHK	64443916	64449680	1	15	sorting nexin 22 [Source:HGNC Symbol;Acc:16315]
ENSG00000154269	1	8192	AAAGAGACT	C	hippibs	AAAGASAHK	131949582	132068553	1	6	ectonucleotide pyrophosphatase/phosphodiesterase 3 [Source:HGNC Symbol;Acc:3358]
ENSG00000152527	1	8391	AAAGAGAAT	C	hippibs	AAAGASAHK	43864412	43995126	1	2	pleckstrin homology domain containing, family H (with MyTH4 domain) member 2 [Source:HGNC Symbol;Acc:30506]
ENSG00000152527	1	8625	AAAGAGATG	C	hippibs	AAAGASAHK	43864412	43995126	1	2	pleckstrin homology domain containing, family H (with MyTH4 domain) member 2 [Source:HGNC Symbol;Acc:30506]
ENSG00000157456	1	8364	AAAGACATT	C	hippibs	AAAGASAHK	59397277	59417244	1	15	cyclin B2 [Source:HGNC Symbol;Acc:1580]
ENSG00000154263	1	9207	AAAGACATT	C	hippibs	AAAGASAHK	67144148	67240987	-1	17	ATP-binding cassette, sub-family A (ABC1), member 10 [Source:HGNC Symbol;Acc:30]
ENSG00000156222	1	9103	AAAGAGATT	C	hippibs	AAAGASAHK	85427885	85489029	1	15	solute carrier family 28 (sodium-coupled nucleoside transporter), member 1 [Source:HGNC Symbol;Acc:11001]
ENSG00000155959	1	8104	AAAGAGAAT	C	hippibs	AAAGASAHK	154444643	154468098	1	X	von Hippel-Lindau binding protein 1 [Source:HGNC Symbol;Acc:12662]
ENSG00000152463	1	9511	AAAGACAAT	C	hippibs	AAAGASAHK	15074226	15115851	1	10	oleoyl-ACP hydrolase [Source:HGNC Symbol;Acc:25625]
ENSG00000157965	1	9404	AAAGACAAG	C	hippibs	AAAGASAHK	52651985	52662998	1	X	synovial sarcoma, X breakpoint 8 [Source:HGNC Symbol;Acc:19654]
ENSG00000156966	1	9778	AAAGACAAG	C	hippibs	AAAGASAHK	232260254	232265875	1	2	UDP-GlcNAc:betaGal beta-1,3-N-acetylglucosaminyltransferase 7 [Source:HGNC Symbol;Acc:18811]
ENSG00000157450	1	9665	AAAGACACT	C	hippibs	AAAGASAHK	59279862	59389618	1	15	ring finger protein 111 [Source:HGNC Symbol;Acc:17384]
ENSG00000155506	1	9588	AAAGAGAAG	C	hippibs	AAAGASAHK	154092462	154197167	1	5	La ribonucleoprotein domain family, member 1 [Source:HGNC Symbol;Acc:29531]
ENSG00000151615	1	8695	AAAGAGATT	C	hippibs	AAAGASAHK	147560045	147563623	1	4	POU class 4 homeobox 2 [Source:HGNC Symbol;Acc:9219]
ENSG00000158106	1	9227	AAAGAGATT	C	hippibs	AAAGASAHK	144451025	144466389	1	8	rhophilin, Rho GTPase binding protein 1 [Source:HGNC Symbol;Acc:19973]
ENSG00000156384	1	8863	AAAGAGACG	C	hippibs	AAAGASAHK	105881816	105886143	1	10	Uncharacterized protein C10orf78 [Source:UniProtKB/Swiss-Prot;Acc:Q86XK3]
ENSG00000152137	1	8700	AAAGAGAAT	C	hippibs	AAAGASAHK	119616595	119632550	1	12	heat shock 22kDa protein 8 [Source:HGNC Symbol;Acc:30171]
ENSG00000154265	1	9110	AAAGACAAG	C	hippibs	AAAGASAHK	67240576	67323323	-1	17	ATP-binding cassette, sub-family A (ABC1), member 5 [Source:HGNC Symbol;Acc:35]
ENSG00000151490	1	9381	AAAGAGAAT	C	hippibs	AAAGASAHK	15475451	15750335	1	12	protein tyrosine phosphatase, receptor type, O [Source:HGNC Symbol;Acc:9678]
ENSG00000151065	1	8558	AAAGAGATG	C	hippibs	AAAGASAHK	2055216	2113677	-1	12	DCP1 decapping enzyme homolog B (S. cerevisiae) [Source:HGNC Symbol;Acc:24451]
ENSG00000157470	1	8620	AAAGAGATG	C	hippibs	AAAGASAHK	59730372	59815751	1	15	family with sequence similarity 81, member A [Source:HGNC Symbol;Acc:28379]
ENSG00000156006	1	8585	AAAGAGACT	C	hippibs	AAAGASAHK	18248755	18258728	1	8	N-acetyltransferase 2 (arylamine N-acetyltransferase) [Source:HGNC Symbol;Acc:7646]
ENSG00000156006	1	9199	AAAGAGATG	C	hippibs	AAAGASAHK	18248755	18258728	1	8	N-acetyltransferase 2 (arylamine N-acetyltransferase) [Source:HGNC Symbol;Acc:7646]
ENSG00000156052	1	8239	AAAGACAAT	C	hippibs	AAAGASAHK	80331003	80646374	-1	9	guanine nucleotide binding protein (G protein), q polypeptide [Source:HGNC Symbol;Acc:4390]
ENSG00000163915	1	8948	AAAGACAAT	C	hippibs	AAAGASAHK	185430316	185447575	1	3	Putative uncharacterized protein C3orf65 [Source:UniProtKB/Swiss-Prot;Acc:Q96M15]
ENSG00000159403	1	8997	AAAGAGAAT	C	hippibs	AAAGASAHK	7187836	7244412	-1	12	complement component 1, r subcomponent [Source:HGNC Symbol;Acc:1246]
ENSG00000163081	1	9083	AAAGAGAAG	C	hippibs	AAAGASAHK	223162866	223169936	1	2	coiled-coil domain containing 140 [Source:HGNC Symbol;Acc:26514]
ENSG00000163933	1	9220	AAAGAGATT	C	hippibs	AAAGASAHK	53122499	53164478	-1	3	RFT1 homolog (S. cerevisiae) [Source:HGNC Symbol;Acc:30220]
ENSG00000162929	1	9553	AAAGACACT	C	hippibs	AAAGASAHK	61293006	61391960	1	2	KIAA1841 [Source:HGNC Symbol;Acc:29387]
ENSG00000163810	1	9651	AAAGAGAAG	C	hippibs	AAAGASAHK	44916100	44956482	1	3	transglutaminase 4 (prostate) [Source:HGNC Symbol;Acc:11780]
ENSG00000163131	1	8270	AAAGACAAT	C	hippibs	AAAGASAHK	150702551	150738433	-1	1	cathepsin S [Source:HGNC Symbol;Acc:2545]
ENSG00000163131	1	8797	AAAGACAAG	C	hippibs	AAAGASAHK	150702551	150738433	-1	1	cathepsin S [Source:HGNC Symbol;Acc:2545]
ENSG00000163131	1	9505	AAAGACATT	C	hippibs	AAAGASAHK	150702551	150738433	-1	1	cathepsin S [Source:HGNC Symbol;Acc:2545]
ENSG00000162621	1	9077	AAAGAGAAG	C	hippibs	AAAGASAHK	74935562	74978298	-1	1	leucine rich repeat containing 53 [Source:HGNC Symbol;Acc:25255]
ENSG00000161944	1	8074	AAAGAGAAG	C	hippibs	AAAGASAHK	7004641	7018142	-1	17	asialoglycoprotein receptor 2 [Source:HGNC Symbol;Acc:743]
ENSG00000160219	1	9876	AAAGAGATT	C	hippibs	AAAGASAHK	153903529	153979858	-1	X	GRB2-associated binding protein 3 [Source:HGNC Symbol;Acc:17515]
ENSG00000158813	1	8458	AAAGAGACG	C	hippibs	AAAGASAHK	68835911	69259311	1	X	ectodysplasin A [Source:HGNC Symbol;Acc:3157]
ENSG00000159579	1	8022	AAAGACACT	C	hippibs	AAAGASAHK	57220209	57274386	1	16	ring finger and SPRY domain containing 1 [Source:HGNC Symbol;Acc:29420]
ENSG00000162924	1	8676	AAAGACAAT	C	hippibs	AAAGASAHK	61108656	61150645	1	2	v-rel reticuloendotheliosis viral oncogene homolog (avian) [Source:HGNC Symbol;Acc:9954]
ENSG00000163322	1	9606	AAAGACAAT	C	hippibs	AAAGASAHK	84382092	84406334	-1	4	family with sequence similarity 175, member A [Source:HGNC Symbol;Acc:25829]
ENSG00000163491	1	9666	AAAGAGAAT	C	hippibs	AAAGASAHK	27151576	27410951	-1	3	NIMA (never in mitosis gene a)- related kinase 10 [Source:HGNC Symbol;Acc:18592]
ENSG00000161981	1	9915	AAAGACAAG	C	hippibs	AAAGASAHK	103010	107669	1	16	small nuclear ribonucleoprotein 25kDa (U11/U12) [Source:HGNC Symbol;Acc:14161]
ENSG00000162571	1	8695	AAAGAGAAG	C	hippibs	AAAGASAHK	1109283	1133315	1	1	tubulin tyrosine ligase-like family, member 10 [Source:HGNC Symbol;Acc:26693]
ENSG00000163995	1	8714	AAAGACATT	C	hippibs	AAAGASAHK	7967043	8160559	-1	4	actin binding LIM protein family, member 2 [Source:HGNC Symbol;Acc:19195]
ENSG00000163631	1	8079	AAAGAGAAT	C	hippibs	AAAGASAHK	74262831	74287129	1	4	albumin [Source:HGNC Symbol;Acc:399]
ENSG00000163631	1	8889	AAAGAGAAG	C	hippibs	AAAGASAHK	74262831	74287129	1	4	albumin [Source:HGNC Symbol;Acc:399]
ENSG00000163832	1	8102	AAAGAGATT	C	hippibs	AAAGASAHK	47537130	47555251	-1	3	UPF0405 protein C3orf75 (Protein TMEM103)(Angiotonin-transactivated protein 1) [Source:UniProtKB/Swiss-Prot;Acc:Q0PNE2]
ENSG00000163075	1	9127	AAAGAGAAG	C	hippibs	AAAGASAHK	120302008	120419827	1	2	Uncharacterized protein MGC33657 [Source:UniProtKB/Swiss-Prot;Acc:Q4G0U5]
ENSG00000160688	1	9419	AAAGAGATT	C	hippibs	AAAGASAHK	154955814	154965587	1	1	FAD1 flavin adenine dinucleotide synthetase homolog (S. cerevisiae) [Source:HGNC Symbol;Acc:24671]
ENSG00000160051	1	8226	AAAGAGAAG	C	hippibs	AAAGASAHK	32671262	32674288	1	1	IQ motif containing C [Source:HGNC Symbol;Acc:25545]
ENSG00000159961	1	8270	AAAGACATT	C	hippibs	AAAGASAHK	3323862	3324827	1	17	olfactory receptor, family 3, subfamily A, member 3 [Source:HGNC Symbol;Acc:8284]
ENSG00000163626	1	8465	AAAGAGATG	C	hippibs	AAAGASAHK	73921797	73935472	-1	4	COX18 cytochrome c oxidase assembly homolog (S. cerevisiae) [Source:HGNC Symbol;Acc:26801]
ENSG00000163626	1	9360	AAAGAGATG	C	hippibs	AAAGASAHK	73921797	73935472	-1	4	COX18 cytochrome c oxidase assembly homolog (S. cerevisiae) [Source:HGNC Symbol;Acc:26801]
ENSG00000162852	1	8653	AAAGAGATT	C	hippibs	AAAGASAHK	246729746	246831886	1	1	consortin, connexin sorting protein [Source:HGNC Symbol;Acc:26486]
ENSG00000163823	1	9548	AAAGAGAAG	C	hippibs	AAAGASAHK	46243200	46249887	-1	3	chemokine (C-C motif) receptor 1 [Source:HGNC Symbol;Acc:1602]
ENSG00000161955	1	9440	AAAGAGACT	C	hippibs	AAAGASAHK	7461609	7464925	1	17	tumor necrosis factor (ligand) superfamily, member 13 [Source:HGNC Symbol;Acc:11928]
ENSG00000163923	1	8464	AAAGAGAAT	C	hippibs	AAAGASAHK	186838736	186898696	-1	3	ribosomal protein L39-like [Source:HGNC Symbol;Acc:17094]
ENSG00000162695	1	9306	AAAGACATT	C	hippibs	AAAGASAHK	101361632	101447309	1	1	solute carrier family 30 (zinc transporter), member 7 [Source:HGNC Symbol;Acc:19306]
ENSG00000163807	1	9277	AAAGACATT	C	hippibs	AAAGASAHK	44779153	44803154	-1	3	KIAA1143 [Source:HGNC Symbol;Acc:29198]
ENSG00000160229	1	8951	AAAGAGAAT	C	hippibs	AAAGASAHK	20973438	20991922	1	19	Zinc finger protein 66 [Source:UniProtKB/Swiss-Prot;Acc:Q6ZN08]
ENSG00000163638	1	9578	AAAGAGACT	C	hippibs	AAAGASAHK	64501333	64673676	-1	3	ADAM metallopeptidase with thrombospondin type 1 motif, 9 [Source:HGNC Symbol;Acc:13202]
ENSG00000163125	1	8657	AAAGACATG	C	hippibs	AAAGASAHK	150335567	150449042	1	1	regulation of nuclear pre-mRNA domain containing 2 [Source:HGNC Symbol;Acc:29039]
ENSG00000163191	1	9192	AAAGAGATT	C	hippibs	AAAGASAHK	152004982	152020383	-1	1	S100 calcium binding protein A11 [Source:HGNC Symbol;Acc:10488]
ENSG00000163138	1	8290	AAAGAGAAT	C	hippibs	AAAGASAHK	20697905	20754523	1	4	PARK2 co-regulated-like [Source:HGNC Symbol;Acc:28442]
ENSG00000159176	1	9559	AAAGAGAAG	C	hippibs	AAAGASAHK	201452658	201478584	-1	1	cysteine and glycine-rich protein 1 [Source:HGNC Symbol;Acc:2469]
ENSG00000163946	1	9450	AAAGAGAAG	C	hippibs	AAAGASAHK	56654160	56717265	-1	3	Uncharacterized protein C3orf63 (Retinoblastoma-associated protein RAP140)(CTCL tumor antigen se89-1) [Source:UniProtKB/Swiss-Prot;Acc:Q9UK61]
ENSG00000160710	1	8991	AAAGAGATG	C	hippibs	AAAGASAHK	154554537	154600475	-1	1	adenosine deaminase, RNA-specific [Source:HGNC Symbol;Acc:225]
ENSG00000163002	1	9360	AAAGACATG	C	hippibs	AAAGASAHK	183982242	184026408	1	2	nucleoporin 35kDa [Source:HGNC Symbol;Acc:29797]
ENSG00000162148	1	8638	AAAGACACT	C	hippibs	AAAGASAHK	61248592	61258399	1	11	Uncharacterized protein C11orf66 [Source:UniProtKB/Swiss-Prot;Acc:Q7Z5V6]
ENSG00000158859	1	8600	AAAGAGACT	C	hippibs	AAAGASAHK	161159538	161168846	-1	1	ADAM metallopeptidase with thrombospondin type 1 motif, 4 [Source:HGNC Symbol;Acc:220]
ENSG00000158859	1	9631	AAAGAGAAG	C	hippibs	AAAGASAHK	161159538	161168846	-1	1	ADAM metallopeptidase with thrombospondin type 1 motif, 4 [Source:HGNC Symbol;Acc:220]
ENSG00000162129	1	8492	AAAGACAAT	C	hippibs	AAAGASAHK	72003474	72145571	-1	11	ClpB caseinolytic peptidase B homolog (E. coli) [Source:HGNC Symbol;Acc:30664]
ENSG00000160886	1	8376	AAAGAGAAG	C	hippibs	AAAGASAHK	143781531	143785600	1	8	lymphocyte antigen 6 complex, locus K [Source:HGNC Symbol;Acc:24225]
ENSG00000163749	1	8342	AAAGACACG	C	hippibs	AAAGASAHK	77234192	77328458	-1	4	coiled-coil domain containing 158 [Source:HGNC Symbol;Acc:26374]
ENSG00000159387	1	8546	AAAGACAAG	C	hippibs	AAAGASAHK	55357672	55364667	1	16	iroquois homeobox 6 [Source:HGNC Symbol;Acc:14675]
ENSG00000160318	1	9228	AAAGAGAAG	C	hippibs	AAAGASAHK	51870352	51872257	-1	19	claudin domain containing 2 [Source:HGNC Symbol;Acc:28511]
ENSG00000163009	1	8069	AAAGAGACT	C	hippibs	AAAGASAHK	10281509	10351851	1	2	Uncharacterized protein C2orf48 [Source:UniProtKB/Swiss-Prot;Acc:Q96LS8]
ENSG00000162909	1	9176	AAAGACATG	C	hippibs	AAAGASAHK	223889347	223963720	1	1	calpain 2, (m/II) large subunit [Source:HGNC Symbol;Acc:1479]
ENSG00000160180	1	9750	AAAGACAAG	C	hippibs	AAAGASAHK	43726682	43735761	-1	21	trefoil factor 3 (intestinal) [Source:HGNC Symbol;Acc:11757]
ENSG00000160551	1	9494	AAAGAGACT	C	hippibs	AAAGASAHK	27717943	27871502	1	17	TAO kinase 1 [Source:HGNC Symbol;Acc:29259]
ENSG00000163644	1	9717	AAAGACATG	C	hippibs	AAAGASAHK	89178763	89205888	-1	4	protein phosphatase 1K (PP2C domain containing) [Source:HGNC Symbol;Acc:25415]
ENSG00000161939	1	9759	AAAGAGAAT	C	hippibs	AAAGASAHK	6918073	6920838	1	17	Uncharacterized potential DNA-binding protein C17orf49 [Source:UniProtKB/Swiss-Prot;Acc:Q8IXM2]
ENSG00000163328	1	9609	AAAGACAAG	C	hippibs	AAAGASAHK	175296966	175351822	-1	2	G protein-coupled receptor 155 [Source:HGNC Symbol;Acc:22951]
ENSG00000163507	1	8093	AAAGACATT	C	hippibs	AAAGASAHK	108268833	108308491	-1	3	KIAA1524 [Source:HGNC Symbol;Acc:29302]
ENSG00000162591	1	8988	AAAGAGACT	C	hippibs	AAAGASAHK	3406484	3528059	-1	1	multiple EGF-like-domains 6 [Source:HGNC Symbol;Acc:3232]
ENSG00000159173	1	8290	AAAGAGATG	C	hippibs	AAAGASAHK	201372896	201398994	-1	1	troponin I type 1 (skeletal, slow) [Source:HGNC Symbol;Acc:11945]
ENSG00000159915	1	9878	AAAGAGATG	C	hippibs	AAAGASAHK	44754318	44779468	1	19	zinc finger protein 233 [Source:HGNC Symbol;Acc:30946]
ENSG00000162441	1	8612	AAAGAGATT	C	hippibs	AAAGASAHK	9982171	10003465	-1	1	leucine zipper and CTNNBIP1 domain containing [Source:HGNC Symbol;Acc:17497]
ENSG00000162441	1	9653	AAAGAGATT	C	hippibs	AAAGASAHK	9982171	10003465	-1	1	leucine zipper and CTNNBIP1 domain containing [Source:HGNC Symbol;Acc:17497]
ENSG00000163069	1	8383	AAAGAGAAT	C	hippibs	AAAGASAHK	52886872	52904465	-1	4	sarcoglycan, beta (43kDa dystrophin-associated glycoprotein) [Source:HGNC Symbol;Acc:10806]
ENSG00000162706	1	9105	AAAGAGATG	C	hippibs	AAAGASAHK	159141399	159173103	1	1	cell adhesion molecule 3 [Source:HGNC Symbol;Acc:17601]
ENSG00000163872	1	9521	AAAGAGAAT	C	hippibs	AAAGASAHK	183415606	183530413	1	3	YEATS domain containing 2 [Source:HGNC Symbol;Acc:25489]
ENSG00000162961	1	9406	AAAGAGATG	C	hippibs	AAAGASAHK	32092878	32264881	-1	2	dpy-30 homolog (C. elegans) [Source:HGNC Symbol;Acc:24590]
ENSG00000161267	1	8450	AAAGACAAT	C	hippibs	AAAGASAHK	197236654	197300194	-1	3	3-hydroxybutyrate dehydrogenase, type 1 [Source:HGNC Symbol;Acc:1027]
ENSG00000162946	1	9414	AAAGAGAAG	C	hippibs	AAAGASAHK	231762561	232177018	1	1	disrupted in schizophrenia 1 [Source:HGNC Symbol;Acc:2888]
ENSG00000161996	1	9374	AAAGACATT	C	hippibs	AAAGASAHK	699363	717829	1	16	WD repeat domain 90 [Source:HGNC Symbol;Acc:26960]
ENSG00000163864	1	8749	AAAGAGACT	C	hippibs	AAAGASAHK	139279027	139396859	-1	3	nicotinamide nucleotide adenylyltransferase 3 [Source:HGNC Symbol;Acc:20989]
ENSG00000159885	1	8101	AAAGACAAT	C	hippibs	AAAGASAHK	44529494	44537260	1	19	zinc finger protein 222 [Source:HGNC Symbol;Acc:13015]
ENSG00000163527	1	8243	AAAGACAAT	C	hippibs	AAAGASAHK	31574130	31679112	1	3	STT3, subunit of the oligosaccharyltransferase complex, homolog B (S. cerevisiae) [Source:HGNC Symbol;Acc:30611]
ENSG00000158901	1	8464	AAAGACAAG	C	hippibs	AAAGASAHK	44179792	44207965	-1	20	WAP four-disulfide core domain 8 [Source:HGNC Symbol;Acc:16163]
ENSG00000158901	1	8537	AAAGACATG	C	hippibs	AAAGASAHK	44179792	44207965	-1	20	WAP four-disulfide core domain 8 [Source:HGNC Symbol;Acc:16163]
ENSG00000163882	1	8333	AAAGAGAAG	C	hippibs	AAAGASAHK	184079506	184086384	1	3	polymerase (RNA) II (DNA directed) polypeptide H [Source:HGNC Symbol;Acc:9195]
ENSG00000163512	1	9193	AAAGACAAT	C	hippibs	AAAGASAHK	28356494	28390618	-1	3	5-azacytidine induced 2 [Source:HGNC Symbol;Acc:24002]
ENSG00000160888	1	8652	AAAGACACT	C	hippibs	AAAGASAHK	13261282	13265716	1	19	immediate early response 2 [Source:HGNC Symbol;Acc:28871]
ENSG00000160888	1	9841	AAAGAGAAG	C	hippibs	AAAGASAHK	13261282	13265716	1	19	immediate early response 2 [Source:HGNC Symbol;Acc:28871]
ENSG00000160172	1	8431	AAAGACACG	C	hippibs	AAAGASAHK	67559238	67572807	-1	11	Putative protein FAM86C-like 2 [Source:UniProtKB/Swiss-Prot;Acc:A6NEL3]
ENSG00000160401	1	8617	AAAGAGAAT	C	hippibs	AAAGASAHK	130469268	130478281	1	9	Uncharacterized protein C9orf117 [Source:UniProtKB/Swiss-Prot;Acc:Q5JU67]
ENSG00000159459	1	8714	AAAGAGAAG	C	hippibs	AAAGASAHK	43235095	43398299	-1	15	ubiquitin protein ligase E3 component n-recognin 1 [Source:HGNC Symbol;Acc:16808]
ENSG00000162551	1	8680	AAAGACATT	C	hippibs	AAAGASAHK	21835865	21904905	1	1	alkaline phosphatase, liver/bone/kidney [Source:HGNC Symbol;Acc:438]
ENSG00000162551	1	9648	AAAGAGACG	C	hippibs	AAAGASAHK	21835865	21904905	1	1	alkaline phosphatase, liver/bone/kidney [Source:HGNC Symbol;Acc:438]
ENSG00000161281	1	9320	AAAGAGATT	C	hippibs	AAAGASAHK	36641824	36643771	-1	19	cytochrome c oxidase subunit VIIa polypeptide 1 (muscle) [Source:HGNC Symbol;Acc:2287]
ENSG00000163827	1	8132	AAAGAGACT	C	hippibs	AAAGASAHK	46556913	46621589	-1	3	leucine rich repeat containing 2 [Source:HGNC Symbol;Acc:14676]
ENSG00000162889	1	9461	AAAGAGATG	C	hippibs	AAAGASAHK	206858289	206907628	1	1	mitogen-activated protein kinase-activated protein kinase 2 [Source:HGNC Symbol;Acc:6887]
ENSG00000163558	1	9467	AAAGACATG	C	hippibs	AAAGASAHK	169940153	170023769	1	3	protein kinase C, iota [Source:HGNC Symbol;Acc:9404]
ENSG00000162594	1	8896	AAAGACAAG	C	hippibs	AAAGASAHK	67632083	67725662	1	1	interleukin 23 receptor [Source:HGNC Symbol;Acc:19100]
ENSG00000161813	1	9239	AAAGACAAT	C	hippibs	AAAGASAHK	50794650	50873779	1	12	La ribonucleoprotein domain family, member 4 [Source:HGNC Symbol;Acc:24320]
ENSG00000158825	1	9655	AAAGAGAAG	C	hippibs	AAAGASAHK	20915441	20945401	1	1	cytidine deaminase [Source:HGNC Symbol;Acc:1712]
ENSG00000159763	1	8612	AAAGACAAT	C	hippibs	AAAGASAHK	142829170	142836839	1	7	prolactin-induced protein [Source:HGNC Symbol;Acc:8993]
ENSG00000160967	1	8969	AAAGAGAAT	C	hippibs	AAAGASAHK	101459240	101927250	1	7	cut-like homeobox 1 [Source:HGNC Symbol;Acc:2557]
ENSG00000163584	1	8869	AAAGACAAG	C	hippibs	AAAGASAHK	170582664	170588272	-1	3	ribosomal protein L22-like 1 [Source:HGNC Symbol;Acc:27610]
ENSG00000162105	1	8760	AAAGACATT	C	hippibs	AAAGASAHK	70313961	70963623	-1	11	SH3 and multiple ankyrin repeat domains 2 [Source:HGNC Symbol;Acc:14295]
ENSG00000162641	1	9088	AAAGACATT	C	hippibs	AAAGASAHK	109358520	109400850	-1	1	AKNA domain containing 1 [Source:HGNC Symbol;Acc:28398]
ENSG00000163082	1	8699	AAAGACAAG	C	hippibs	AAAGASAHK	223288771	223425667	1	2	sphingosine-1-phosphate phosphotase 2 [Source:HGNC Symbol;Acc:19953]
ENSG00000163082	1	9305	AAAGACATT	C	hippibs	AAAGASAHK	223288771	223425667	1	2	sphingosine-1-phosphate phosphotase 2 [Source:HGNC Symbol;Acc:19953]
ENSG00000161533	1	9596	AAAGAGACT	C	hippibs	AAAGASAHK	73937596	73975444	-1	17	acyl-Coenzyme A oxidase 1, palmitoyl [Source:HGNC Symbol;Acc:119]
ENSG00000163467	1	8148	AAAGACATT	C	hippibs	AAAGASAHK	156307105	156316786	1	1	Uncharacterized protein C1orf182 (SSTK-interacting protein)(SSTK-IP) [Source:UniProtKB/Swiss-Prot;Acc:Q96A04]
ENSG00000161609	1	9012	AAAGACAAT	C	hippibs	AAAGASAHK	49891506	49921246	1	19	coiled-coil domain containing 155 [Source:HGNC Symbol;Acc:26520]
ENSG00000159860	1	8081	AAAGAGATT	C	hippibs	AAAGASAHK	143333745	143515397	1	7	Putative uncharacterized protein ENSP00000405051 [Source:UniProtKB/TrEMBL;Acc:C9J6K7]
ENSG00000162004	1	9581	AAAGAGAAG	C	hippibs	AAAGASAHK	772582	776954	-1	16	coiled-coil domain containing 78 [Source:HGNC Symbol;Acc:14153]
ENSG00000162298	1	8353	AAAGAGAAG	C	hippibs	AAAGASAHK	64894753	64902003	-1	11	synovial apoptosis inhibitor 1, synoviolin [Source:HGNC Symbol;Acc:20738]
ENSG00000162298	1	8372	AAAGAGAAG	C	hippibs	AAAGASAHK	64894753	64902003	-1	11	synovial apoptosis inhibitor 1, synoviolin [Source:HGNC Symbol;Acc:20738]
ENSG00000159674	1	9948	AAAGAGACT	C	hippibs	AAAGASAHK	1160720	1166980	-1	4	spondin 2, extracellular matrix protein [Source:HGNC Symbol;Acc:11253]
ENSG00000163673	1	9895	AAAGAGATG	C	hippibs	AAAGASAHK	36753913	36781352	-1	3	doublecortin-like kinase 3 [Source:HGNC Symbol;Acc:19005]
ENSG00000163617	1	8417	AAAGACAAT	C	hippibs	AAAGASAHK	113682984	113775460	-1	3	KIAA1407 [Source:HGNC Symbol;Acc:29272]
ENSG00000163596	1	9041	AAAGACATT	C	hippibs	AAAGASAHK	203640690	203736708	-1	2	islet cell autoantigen 1,69kDa-like [Source:HGNC Symbol;Acc:14442]
ENSG00000160087	1	9555	AAAGAGATG	C	hippibs	AAAGASAHK	1189289	1209265	-1	1	ubiquitin-conjugating enzyme E2, J2 (UBC6 homolog, yeast) [Source:HGNC Symbol;Acc:19268]
ENSG00000159496	1	9615	AAAGAGATG	C	hippibs	AAAGASAHK	24030323	24041363	1	22	ral guanine nucleotide dissociation stimulator-like 4 [Source:HGNC Symbol;Acc:31911]
ENSG00000164012	1	9754	AAAGACAAG	C	hippibs	AAAGASAHK	43675551	43720029	1	1	Uncharacterized protein ENSP00000361571 [Source:UniProtKB/Swiss-Prot;Acc:A6NKQ3]
ENSG00000163254	1	9897	AAAGAGATG	C	hippibs	AAAGASAHK	208992861	208994554	-1	2	crystallin, gamma C [Source:HGNC Symbol;Acc:2410]
ENSG00000161328	1	8896	AAAGACATG	C	hippibs	AAAGASAHK	537522	554916	1	11	leucine rich repeat containing 56 [Source:HGNC Symbol;Acc:25430]
ENSG00000162738	1	9612	AAAGAGAAT	C	hippibs	AAAGASAHK	160370376	160398468	1	1	vang-like 2 (van gogh, Drosophila) [Source:HGNC Symbol;Acc:15511]
ENSG00000160117	1	9065	AAAGACAAG	C	hippibs	AAAGASAHK	17392454	17398455	1	19	ankyrin repeat and LEM domain containing 1 [Source:HGNC Symbol;Acc:26812]
ENSG00000159164	1	9506	AAAGAGATG	C	hippibs	AAAGASAHK	149874870	149889434	-1	1	synaptic vesicle glycoprotein 2A [Source:HGNC Symbol;Acc:20566]
ENSG00000159063	1	8154	AAAGACAAG	C	hippibs	AAAGASAHK	77811988	77850699	-1	11	asparagine-linked glycosylation 8, alpha-1,3-glucosyltransferase homolog (S. cerevisiae) [Source:HGNC Symbol;Acc:23161]
ENSG00000159346	1	8694	AAAGAGAAG	C	hippibs	AAAGASAHK	202909951	202927700	-1	1	adiponectin receptor 1 [Source:HGNC Symbol;Acc:24040]
ENSG00000163710	1	8448	AAAGACATT	C	hippibs	AAAGASAHK	142534764	142608045	-1	3	procollagen C-endopeptidase enhancer 2 [Source:HGNC Symbol;Acc:8739]
ENSG00000163462	1	8730	AAAGACAAG	C	hippibs	AAAGASAHK	155146346	155157447	1	1	tripartite motif-containing 46 [Source:HGNC Symbol;Acc:19019]
ENSG00000163216	1	8243	AAAGACAAT	C	hippibs	AAAGASAHK	153012201	153014407	-1	1	small proline-rich protein 2D [Source:HGNC Symbol;Acc:11264]
ENSG00000163659	1	8019	AAAGACAAT	C	hippibs	AAAGASAHK	156391024	156424559	1	3	TCDD-inducible poly(ADP-ribose) polymerase [Source:HGNC Symbol;Acc:23696]
ENSG00000160336	1	8547	AAAGACATG	C	hippibs	AAAGASAHK	53935227	53961515	1	19	zinc finger protein 761 [Source:HGNC Symbol;Acc:23179]
[truncated: 2,456 more rows]

## Sheet: HBS 2K genome genes
Ensembl Gene ID
ENSG00000000457
ENSG00000001167
ENSG00000001629
ENSG00000002746
ENSG00000002822
ENSG00000005001
ENSG00000005469
ENSG00000004487
ENSG00000004478
ENSG00000005249
ENSG00000005421
ENSG00000005339
ENSG00000005059
ENSG00000004846
ENSG00000004766
ENSG00000005100
ENSG00000005175
ENSG00000004948
ENSG00000004468
ENSG00000005189
ENSG00000005108
ENSG00000005448
ENSG00000007001
ENSG00000005893
ENSG00000007350
ENSG00000006652
ENSG00000006468
ENSG00000005801
ENSG00000007384
ENSG00000006377
ENSG00000006062
ENSG00000006757
ENSG00000006638
ENSG00000006659
ENSG00000005889
ENSG00000007171
ENSG00000005812
ENSG00000006451
ENSG00000011590
ENSG00000012504
ENSG00000008083
ENSG00000012660
ENSG00000011021
ENSG00000008282
ENSG00000012171
ENSG00000016402
ENSG00000007923
ENSG00000010671
ENSG00000015676
ENSG00000011376
ENSG00000007545
ENSG00000008323
ENSG00000010318
ENSG00000016490
ENSG00000007952
ENSG00000008196
ENSG00000011201
ENSG00000009765
ENSG00000009724
ENSG00000015568
ENSG00000008056
ENSG00000012822
ENSG00000011638
ENSG00000018280
ENSG00000042753
ENSG00000040275
ENSG00000047621
ENSG00000023041
ENSG00000030110
ENSG00000048828
ENSG00000054116
ENSG00000049860
ENSG00000057149
ENSG00000030304
ENSG00000029639
ENSG00000056097
ENSG00000021355
ENSG00000057019
ENSG00000038210
ENSG00000048544
ENSG00000038532
ENSG00000041802
ENSG00000036672
ENSG00000046647
ENSG00000049245
ENSG00000035115
ENSG00000047579
ENSG00000019582
ENSG00000049323
ENSG00000025156
ENSG00000056586
ENSG00000025796
ENSG00000037897
ENSG00000034533
ENSG00000043462
ENSG00000055147
ENSG00000020426
ENSG00000053254
ENSG00000036054
ENSG00000053770
ENSG00000024526
ENSG00000055917
ENSG00000042781
ENSG00000025434
ENSG00000031081
ENSG00000039600
ENSG00000037965
ENSG00000047617
ENSG00000055044
ENSG00000029364
ENSG00000053524
ENSG00000039523
ENSG00000043093
ENSG00000057657
ENSG00000035928
ENSG00000056558
ENSG00000025039
ENSG00000042088
ENSG00000019991
ENSG00000035664
ENSG00000042317
ENSG00000033122
ENSG00000020219
ENSG00000042980
ENSG00000034677
ENSG00000055208
ENSG00000050730
ENSG00000056291
ENSG00000021461
ENSG00000044012
ENSG00000022567
ENSG00000030419
ENSG00000049449
ENSG00000052802
ENSG00000023902
ENSG00000023909
ENSG00000072864
ENSG00000075275
ENSG00000062282
ENSG00000071462
ENSG00000070495
ENSG00000071205
ENSG00000075292
ENSG00000077684
ENSG00000060069
ENSG00000075651
ENSG00000071537
ENSG00000076248
ENSG00000074771
ENSG00000078747
ENSG00000067715
ENSG00000062598
ENSG00000075290
ENSG00000061492
ENSG00000058866
ENSG00000073792
ENSG00000078114
ENSG00000067334
ENSG00000070540
ENSG00000071082
ENSG00000070371
ENSG00000075340
ENSG00000074695
ENSG00000069018
ENSG00000077254
ENSG00000067646
ENSG00000079999
ENSG00000065491
ENSG00000070669
ENSG00000064999
ENSG00000062370
ENSG00000077152
ENSG00000065970
ENSG00000078070
ENSG00000070159
ENSG00000064692
ENSG00000072135
ENSG00000066813
ENSG00000070047
ENSG00000060339
ENSG00000072518
ENSG00000079691
ENSG00000069493
ENSG00000072134
ENSG00000069712
ENSG00000065613
ENSG00000080298
ENSG00000069535
ENSG00000062485
ENSG00000073584
ENSG00000072201
ENSG00000075213
ENSG00000076067
ENSG00000067836
ENSG00000076826
ENSG00000079841
ENSG00000071243
ENSG00000064012
ENSG00000069424
ENSG00000078814
ENSG00000080293
ENSG00000066923
ENSG00000073464
ENSG00000070404
ENSG00000067798
ENSG00000076003
ENSG00000066827
ENSG00000062650
ENSG00000078061
ENSG00000075856
ENSG00000075945
ENSG00000071203
ENSG00000080200
ENSG00000078237
ENSG00000064419
ENSG00000077935
ENSG00000067900
ENSG00000066027
ENSG00000074706
ENSG00000058272
ENSG00000076706
ENSG00000078596
ENSG00000058729
ENSG00000077585
ENSG00000066382
ENSG00000062524
ENSG00000079931
ENSG00000068781
ENSG00000077327
ENSG00000070010
ENSG00000075240
ENSG00000064489
ENSG00000060709
ENSG00000066735
ENSG00000067992
ENSG00000074054
ENSG00000092108
ENSG00000088205
ENSG00000096717
ENSG00000092009
ENSG00000091128
ENSG00000090060
ENSG00000083750
ENSG00000086015
ENSG00000083457
ENSG00000090539
ENSG00000082212
ENSG00000091317
ENSG00000093217
ENSG00000084072
ENSG00000085563
ENSG00000087086
ENSG00000092200
ENSG00000081853
ENSG00000094796
ENSG00000088451
ENSG00000082397
ENSG00000099977
ENSG00000091138
ENSG00000090659
ENSG00000085449
ENSG00000096264
ENSG00000092929
ENSG00000095970
ENSG00000088832
ENSG00000081800
ENSG00000099194
ENSG00000100206
ENSG00000088766
ENSG00000099250
ENSG00000086827
ENSG00000085382
ENSG00000088247
ENSG00000082701
ENSG00000091129
ENSG00000088930
ENSG00000091664
ENSG00000083812
ENSG00000085377
ENSG00000081985
ENSG00000090263
ENSG00000092470
ENSG00000087266
ENSG00000088899
ENSG00000089289
ENSG00000100299
ENSG00000089558
ENSG00000091136
ENSG00000099219
ENSG00000084207
ENSG00000084764
ENSG00000096696
ENSG00000100055
ENSG00000099721
ENSG00000085274
ENSG00000081237
ENSG00000083720
ENSG00000084093
ENSG00000091656
ENSG00000092847
ENSG00000087008
ENSG00000086598
ENSG00000095794
ENSG00000095261
ENSG00000082438
ENSG00000090686
ENSG00000093134
ENSG00000090402
ENSG00000086061
ENSG00000082515
ENSG00000091106
ENSG00000083844
ENSG00000092096
ENSG00000088881
ENSG00000091831
ENSG00000100292
ENSG00000089682
ENSG00000082497
ENSG00000083782
ENSG00000090061
ENSG00000094963
ENSG00000100304
ENSG00000099389
ENSG00000092345
ENSG00000089876
ENSG00000089163
ENSG00000085832
ENSG00000087502
ENSG00000100284
ENSG00000100101
ENSG00000088448
ENSG00000100228
ENSG00000095739
ENSG00000082068
ENSG00000090432
ENSG00000090269
ENSG00000094841
ENSG00000100225
ENSG00000086205
ENSG00000088782
ENSG00000091483
ENSG00000081026
ENSG00000081770
ENSG00000096150
ENSG00000092978
ENSG00000085788
ENSG00000099985
ENSG00000092068
ENSG00000084674
ENSG00000087191
ENSG00000092020
ENSG00000099246
ENSG00000100450
ENSG00000100968
ENSG00000104059
ENSG00000105856
ENSG00000105287
ENSG00000101892
ENSG00000106809
ENSG00000101448
ENSG00000106541
ENSG00000100592
ENSG00000102981
ENSG00000103126
ENSG00000105053
ENSG00000101150
ENSG00000106546
ENSG00000102962
ENSG00000104047
ENSG00000104219
ENSG00000106025
ENSG00000103227
ENSG00000106459
ENSG00000101336
ENSG00000104611
ENSG00000101076
ENSG00000106799
ENSG00000105849
ENSG00000103707
ENSG00000102974
ENSG00000103485
ENSG00000105507
ENSG00000106819
ENSG00000100987
ENSG00000106701
ENSG00000104915
ENSG00000104804
ENSG00000105695
ENSG00000101337
ENSG00000101052
ENSG00000101868
ENSG00000100445
ENSG00000104825
ENSG00000103035
ENSG00000101544
ENSG00000104299
ENSG00000102935
ENSG00000105954
ENSG00000103544
ENSG00000102048
ENSG00000101236
ENSG00000100916
ENSG00000105464
ENSG00000101608
ENSG00000100351
ENSG00000106086
ENSG00000104549
ENSG00000105778
ENSG00000100644
ENSG00000104643
ENSG00000106479
ENSG00000104938
ENSG00000101577
ENSG00000103657
ENSG00000100802
ENSG00000102221
ENSG00000100490
ENSG00000105819
ENSG00000105750
ENSG00000103546
ENSG00000103168
ENSG00000106066
ENSG00000104765
ENSG00000100612
ENSG00000106591
ENSG00000104381
ENSG00000103023
ENSG00000106080
ENSG00000100575
ENSG00000102786
ENSG00000104613
ENSG00000102984
ENSG00000105392
ENSG00000104415
ENSG00000104267
ENSG00000100478
ENSG00000105619
ENSG00000102531
ENSG00000103174
ENSG00000100890
ENSG00000105879
ENSG00000104432
ENSG00000101901
ENSG00000101981
ENSG00000103363
ENSG00000100372
ENSG00000105427
ENSG00000105227
ENSG00000103742
ENSG00000104763
ENSG00000103496
ENSG00000100982
ENSG00000106723
ENSG00000101596
ENSG00000106524
ENSG00000102245
ENSG00000105278
ENSG00000105993
ENSG00000105355
ENSG00000105509
ENSG00000102409
ENSG00000100320
ENSG00000106560
ENSG00000104723
ENSG00000104537
ENSG00000104872
ENSG00000106399
ENSG00000101958
ENSG00000104497
ENSG00000104447
ENSG00000103021
ENSG00000105429
ENSG00000106462
ENSG00000106633
ENSG00000105323
ENSG00000104388
ENSG00000100410
ENSG00000105671
ENSG00000106688
ENSG00000105058
ENSG00000105810
ENSG00000106077
ENSG00000100448
ENSG00000106013
ENSG00000106410
ENSG00000100417
ENSG00000101443
ENSG00000105696
ENSG00000102384
ENSG00000103316
ENSG00000101082
ENSG00000105011
ENSG00000104112
ENSG00000102908
ENSG00000102755
ENSG00000106028
ENSG00000103342
ENSG00000101605
ENSG00000103043
ENSG00000106628
ENSG00000104946
ENSG00000101825
ENSG00000102683
ENSG00000102878
ENSG00000105290
ENSG00000103089
ENSG00000101639
ENSG00000104043
ENSG00000103353
ENSG00000101266
ENSG00000103460
ENSG00000103274
ENSG00000106038
ENSG00000102128
ENSG00000105193
ENSG00000100865
ENSG00000109445
ENSG00000108561
ENSG00000112701
ENSG00000108773
ENSG00000108010
ENSG00000111404
ENSG00000109756
ENSG00000109099
ENSG00000108244
ENSG00000112812
ENSG00000112981
ENSG00000114650
ENSG00000111540
ENSG00000114030
ENSG00000107185
ENSG00000109743
ENSG00000110871
ENSG00000111275
ENSG00000109475
ENSG00000107521
ENSG00000109270
ENSG00000113088
ENSG00000109381
ENSG00000112852
ENSG00000113889
ENSG00000107554
ENSG00000109851
ENSG00000111450
ENSG00000113916
ENSG00000113597
ENSG00000113742
ENSG00000110076
ENSG00000107890
ENSG00000115084
ENSG00000112992
ENSG00000110429
ENSG00000111196
ENSG00000111704
ENSG00000115112
ENSG00000114021
ENSG00000108100
ENSG00000113318
ENSG00000110203
ENSG00000111859
ENSG00000108506
ENSG00000114279
ENSG00000111885
ENSG00000108510
ENSG00000113722
ENSG00000112175
ENSG00000107566
ENSG00000112130
ENSG00000114487
ENSG00000111245
ENSG00000108578
ENSG00000107651
ENSG00000113391
ENSG00000110675
ENSG00000112245
ENSG00000107984
ENSG00000108878
ENSG00000111729
ENSG00000113263
ENSG00000111837
ENSG00000107731
ENSG00000113580
ENSG00000111897
ENSG00000107362
ENSG00000108039
ENSG00000113361
ENSG00000108821
ENSG00000113448
ENSG00000109680
ENSG00000113211
ENSG00000115252
ENSG00000110077
ENSG00000111783
ENSG00000114455
ENSG00000110367
ENSG00000114631
ENSG00000114573
ENSG00000111249
ENSG00000111215
ENSG00000114739
ENSG00000111319
ENSG00000110446
ENSG00000112773
ENSG00000108592
ENSG00000108883
ENSG00000112303
ENSG00000114686
ENSG00000110723
ENSG00000113811
ENSG00000107833
ENSG00000113761
ENSG00000111674
ENSG00000114248
ENSG00000107018
ENSG00000111850
ENSG00000115107
ENSG00000115129
ENSG00000112077
ENSG00000113108
ENSG00000108654
ENSG00000107105
ENSG00000111237
ENSG00000112242
ENSG00000113593
ENSG00000109674
ENSG00000109132
ENSG00000112249
ENSG00000111875
ENSG00000114126
ENSG00000109927
ENSG00000110906
ENSG00000113212
ENSG00000111596
ENSG00000108417
ENSG00000114423
ENSG00000112115
ENSG00000111077
ENSG00000107874
ENSG00000113649
ENSG00000107560
ENSG00000115008
ENSG00000109208
ENSG00000107938
ENSG00000112977
ENSG00000108669
ENSG00000113716
ENSG00000107014
ENSG00000109065
ENSG00000112232
ENSG00000111046
ENSG00000111642
ENSG00000110435
ENSG00000107282
ENSG00000112246
ENSG00000112079
ENSG00000112514
ENSG00000108443
ENSG00000110455
ENSG00000110318
ENSG00000112033
ENSG00000110172
ENSG00000109390
ENSG00000108641
ENSG00000108700
ENSG00000113719
ENSG00000109332
ENSG00000114933
ENSG00000106853
ENSG00000112212
ENSG00000109220
ENSG00000111913
ENSG00000109944
ENSG00000115226
ENSG00000111247
ENSG00000113966
ENSG00000109917
ENSG00000113583
ENSG00000107771
ENSG00000114771
ENSG00000107551
ENSG00000115221
ENSG00000107951
ENSG00000114902
ENSG00000107242
ENSG00000112619
ENSG00000109101
ENSG00000112078
ENSG00000107796
ENSG00000113262
ENSG00000111816
ENSG00000109180
ENSG00000109929
ENSG00000115183
ENSG00000113621
ENSG00000114107
ENSG00000111602
ENSG00000110786
ENSG00000112159
ENSG00000115263
ENSG00000111371
ENSG00000111241
ENSG00000120925
ENSG00000120328
ENSG00000120669
ENSG00000117477
ENSG00000121022
ENSG00000116138
ENSG00000120332
ENSG00000116667
ENSG00000115325
ENSG00000121413
ENSG00000120235
ENSG00000119508
ENSG00000121073
ENSG00000120322
ENSG00000115904
ENSG00000118990
ENSG00000121898
ENSG00000120053
ENSG00000121671
ENSG00000120539
ENSG00000118976
ENSG00000118245
ENSG00000117834
ENSG00000120709
ENSG00000116785
ENSG00000116871
ENSG00000116147
ENSG00000117114
ENSG00000119669
ENSG00000119636
ENSG00000116521
ENSG00000118402
ENSG00000119688
ENSG00000118849
ENSG00000117481
ENSG00000117385
ENSG00000120696
ENSG00000120549
ENSG00000118997
ENSG00000115474
ENSG00000115446
ENSG00000116478
ENSG00000121769
ENSG00000115363
ENSG00000117228
ENSG00000122641
ENSG00000115596
ENSG00000121274
ENSG00000120324
ENSG00000119537
ENSG00000122223
ENSG00000115839
ENSG00000118369
ENSG00000115694
ENSG00000119231
ENSG00000119121
ENSG00000116690
ENSG00000121377
ENSG00000119333
ENSG00000116005
ENSG00000121634
ENSG00000122548
ENSG00000122728
ENSG00000119906
ENSG00000120159
ENSG00000115365
ENSG00000118194
ENSG00000118260
ENSG00000121931
ENSG00000121653
ENSG00000116675
ENSG00000120440
ENSG00000120915
ENSG00000115806
ENSG00000119878
ENSG00000121858
ENSG00000118939
ENSG00000116962
ENSG00000116670
ENSG00000120500
ENSG00000117450
ENSG00000115825
ENSG00000120071
ENSG00000119699
ENSG00000120055
ENSG00000116809
ENSG00000116783
ENSG00000116679
ENSG00000117650
ENSG00000117362
ENSG00000118231
ENSG00000121871
ENSG00000122042
ENSG00000120438
ENSG00000120210
ENSG00000120563
ENSG00000118520
ENSG00000119125
ENSG00000122694
ENSG00000122585
ENSG00000121057
ENSG00000115297
ENSG00000121895
ENSG00000115290
ENSG00000121101
ENSG00000121297
ENSG00000118322
ENSG00000115380
ENSG00000115616
ENSG00000116096
ENSG00000122026
ENSG00000122859
ENSG00000120742
ENSG00000119718
ENSG00000116717
ENSG00000118263
ENSG00000120686
ENSG00000116898
ENSG00000115464
ENSG00000116237
ENSG00000121310
ENSG00000117594
ENSG00000115966
ENSG00000116685
ENSG00000121318
ENSG00000121741
ENSG00000115355
ENSG00000119523
ENSG00000119638
ENSG00000119812
ENSG00000118729
ENSG00000116329
ENSG00000121964
ENSG00000118292
ENSG00000121210
ENSG00000119915
ENSG00000117791
ENSG00000115386
ENSG00000121552
ENSG00000116857
ENSG00000122420
ENSG00000120049
ENSG00000116199
ENSG00000117475
ENSG00000121774
ENSG00000119705
ENSG00000121570
ENSG00000115919
ENSG00000117507
ENSG00000121089
ENSG00000117360
ENSG00000120251
ENSG00000116652
ENSG00000116711
ENSG00000117724
ENSG00000121940
ENSG00000120699
ENSG00000122482
ENSG00000124508
ENSG00000128228
ENSG00000123689
ENSG00000130066
ENSG00000124541
ENSG00000123607
ENSG00000129636
ENSG00000124429
ENSG00000128656
ENSG00000124570
ENSG00000128652
ENSG00000128274
ENSG00000125788
ENSG00000125845
ENSG00000127540
ENSG00000125148
ENSG00000130813
ENSG00000123600
ENSG00000129749
ENSG00000128487
ENSG00000124564
ENSG00000129518
ENSG00000130312
ENSG00000130768
ENSG00000124490
ENSG00000129538
ENSG00000129810
ENSG00000124164
ENSG00000123146
ENSG00000130287
ENSG00000130684
ENSG00000123219
ENSG00000128683
ENSG00000126549
ENSG00000128573
ENSG00000124596
ENSG00000125827
ENSG00000129654
ENSG00000123268
ENSG00000125900
ENSG00000122966
ENSG00000125355
ENSG00000127603
ENSG00000128534
ENSG00000125124
ENSG00000130176
ENSG00000130830
ENSG00000129460
ENSG00000126870
ENSG00000128045
ENSG00000125912
ENSG00000124900
ENSG00000125246
ENSG00000130649
ENSG00000126947
ENSG00000123977
ENSG00000124491
ENSG00000130224
ENSG00000123095
ENSG00000126003
ENSG00000123472
ENSG00000124882
ENSG00000127507
ENSG00000124455
ENSG00000125872
ENSG00000125531
ENSG00000127951
ENSG00000127483
ENSG00000124568
ENSG00000124257
ENSG00000129295
ENSG00000127074
ENSG00000125998
ENSG00000129317
ENSG00000126861
ENSG00000130612
ENSG00000130414
ENSG00000130787
ENSG00000124780
ENSG00000127530
ENSG00000123569
ENSG00000127578
ENSG00000129194
ENSG00000125851
ENSG00000123892
ENSG00000125968
ENSG00000125375
ENSG00000130449
ENSG00000128203
ENSG00000130234
ENSG00000125304
ENSG00000128594
ENSG00000127334
ENSG00000124251
ENSG00000129675
ENSG00000125352
ENSG00000129480
ENSG00000122877
ENSG00000127415
ENSG00000127399
ENSG00000124249
ENSG00000124749
ENSG00000129071
ENSG00000130254
ENSG00000123570
ENSG00000130803
ENSG00000123165
ENSG00000130202
ENSG00000130779
ENSG00000127993
ENSG00000128335
ENSG00000125571
ENSG00000126266
ENSG00000129484
ENSG00000123908
ENSG00000126821
ENSG00000125656
ENSG00000125084
ENSG00000127324
ENSG00000129422
ENSG00000129873
ENSG00000130313
ENSG00000123815
ENSG00000129682
ENSG00000124155
ENSG00000125945
ENSG00000126838
ENSG00000131037
ENSG00000124177
ENSG00000128000
ENSG00000124587
ENSG00000125835
ENSG00000127954
ENSG00000127080
ENSG00000130513
ENSG00000125812
ENSG00000126752
ENSG00000125826
ENSG00000124225
ENSG00000130656
ENSG00000123329
ENSG00000124215
ENSG00000125780
ENSG00000129173
ENSG00000127083
ENSG00000123562
ENSG00000130164
ENSG00000124523
ENSG00000124237
ENSG00000127515
ENSG00000130558
ENSG00000129993
ENSG00000126453
ENSG00000130055
ENSG00000129911
ENSG00000130413
ENSG00000126550
ENSG00000125170
ENSG00000127249
ENSG00000123349
ENSG00000131068
ENSG00000124171
ENSG00000126254
ENSG00000129055
ENSG00000125863
ENSG00000125810
ENSG00000129514
ENSG00000129048
ENSG00000133318
ENSG00000136541
ENSG00000136682
ENSG00000134007
ENSG00000131437
ENSG00000136273
ENSG00000134697
ENSG00000136531
ENSG00000134627
ENSG00000134183
ENSG00000132429
ENSG00000134463
ENSG00000136710
ENSG00000134757
ENSG00000135314
ENSG00000134376
ENSG00000132485
ENSG00000131171
ENSG00000135547
ENSG00000131966
ENSG00000131401
ENSG00000134548
ENSG00000136861
ENSG00000132623
ENSG00000135002
ENSG00000136149
ENSG00000134294
ENSG00000131236
ENSG00000136247
ENSG00000135740
ENSG00000135702
ENSG00000132825
ENSG00000131469
ENSG00000135597
ENSG00000132305
ENSG00000134717
ENSG00000135837
ENSG00000134588
ENSG00000132635
ENSG00000136286
ENSG00000136643
ENSG00000132446
ENSG00000134240
ENSG00000133612
ENSG00000135972
ENSG00000132874
ENSG00000136536
ENSG00000134595
ENSG00000134779
ENSG00000136111
ENSG00000134571
ENSG00000131378
ENSG00000131779
ENSG00000134460
ENSG00000133116
ENSG00000131446
ENSG00000135363
ENSG00000132297
ENSG00000136872
ENSG00000134986
ENSG00000136367
ENSG00000133063
ENSG00000133056
ENSG00000132837
ENSG00000132664
ENSG00000132872
ENSG00000132972
ENSG00000134874
ENSG00000131097
ENSG00000135974
ENSG00000136235
ENSG00000135413
ENSG00000133980
ENSG00000134265
ENSG00000135355
ENSG00000136738
ENSG00000135426
ENSG00000131142
ENSG00000133048
ENSG00000136630
ENSG00000136697
ENSG00000133983
ENSG00000135549
ENSG00000134077
ENSG00000133169
ENSG00000132535
ENSG00000132386
ENSG00000132300
ENSG00000136636
ENSG00000131400
ENSG00000134248
ENSG00000135486
ENSG00000135318
ENSG00000131620
ENSG00000132010
ENSG00000135226
ENSG00000135317
ENSG00000135763
ENSG00000134470
ENSG00000133731
ENSG00000135452
ENSG00000134253
ENSG00000133136
ENSG00000131795
ENSG00000134864
ENSG00000134668
ENSG00000135374
ENSG00000131368
ENSG00000134324
ENSG00000131746
ENSG00000136695
ENSG00000136231
ENSG00000134748
ENSG00000133710
ENSG00000131591
ENSG00000135063
ENSG00000135643
ENSG00000134365
ENSG00000134333
ENSG00000135821
ENSG00000131797
ENSG00000131508
ENSG00000136169
ENSG00000135333
ENSG00000131653
ENSG00000134853
ENSG00000135108
ENSG00000133115
ENSG00000135916
ENSG00000133800
ENSG00000132781
ENSG00000131732
ENSG00000136155
ENSG00000132950
ENSG00000131730
ENSG00000134551
ENSG00000133121
ENSG00000135749
ENSG00000134612
ENSG00000132466
ENSG00000136068
ENSG00000134318
ENSG00000136167
ENSG00000136805
ENSG00000135047
ENSG00000132823
ENSG00000133193
ENSG00000135862
ENSG00000134297
ENSG00000136243
ENSG00000133107
ENSG00000135336
ENSG00000132694
ENSG00000135407
ENSG00000132259
ENSG00000133069
ENSG00000141048
ENSG00000137462
ENSG00000142937
ENSG00000139644
ENSG00000141367
ENSG00000137171
ENSG00000139200
ENSG00000138085
ENSG00000137504
ENSG00000138294
ENSG00000141968
ENSG00000141858
ENSG00000140829
ENSG00000138172
ENSG00000142731
ENSG00000143337
ENSG00000136943
ENSG00000137757
ENSG00000143217
ENSG00000143369
ENSG00000141759
ENSG00000140379
ENSG00000142507
ENSG00000139508
ENSG00000137200
ENSG00000138356
ENSG00000137710
ENSG00000138002
ENSG00000137502
ENSG00000141255
ENSG00000137497
ENSG00000137313
ENSG00000140600
ENSG00000139266
ENSG00000137876
ENSG00000138075
ENSG00000138640
ENSG00000139908
ENSG00000138823
ENSG00000137133
ENSG00000138379
ENSG00000140463
ENSG00000139973
ENSG00000142949
ENSG00000140391
ENSG00000142303
ENSG00000137965
ENSG00000140553
ENSG00000142892
ENSG00000139304
ENSG00000139946
ENSG00000136932
ENSG00000137384
ENSG00000142583
ENSG00000138617
ENSG00000140323
ENSG00000140320
ENSG00000139233
ENSG00000137392
ENSG00000141428
ENSG00000138621
ENSG00000140015
ENSG00000142408
ENSG00000137204
ENSG00000140299
ENSG00000140961
ENSG00000143184
ENSG00000139193
ENSG00000141012
ENSG00000138115
ENSG00000143294
ENSG00000137760
ENSG00000136928
ENSG00000142627
ENSG00000137808
ENSG00000138386
ENSG00000141665
ENSG00000140009
ENSG00000137752
ENSG00000137310
ENSG00000139239
ENSG00000138315
ENSG00000138757
ENSG00000141179
ENSG00000142867
ENSG00000139144
ENSG00000138675
ENSG00000142082
ENSG00000139053
ENSG00000138459
ENSG00000143178
ENSG00000140526
ENSG00000137992
ENSG00000137098
ENSG00000139352
ENSG00000138435
ENSG00000139269
ENSG00000142207
ENSG00000140506
ENSG00000143375
ENSG00000139514
ENSG00000138039
ENSG00000143318
ENSG00000142512
ENSG00000138061
ENSG00000140848
ENSG00000142973
ENSG00000140284
ENSG00000138030
ENSG00000138363
ENSG00000142025
ENSG00000143119
ENSG00000141646
ENSG00000137691
ENSG00000137494
ENSG00000142453
ENSG00000142405
ENSG00000139826
ENSG00000139505
ENSG00000136939
ENSG00000137573
ENSG00000139746
ENSG00000140859
ENSG00000138646
ENSG00000141295
ENSG00000139278
ENSG00000139160
ENSG00000143222
ENSG00000141504
ENSG00000139370
ENSG00000137563
ENSG00000143198
ENSG00000138395
ENSG00000138101
ENSG00000141431
ENSG00000137101
ENSG00000137822
ENSG00000137672
ENSG00000138767
ENSG00000137261
ENSG00000137806
ENSG00000137547
ENSG00000137831
ENSG00000141161
ENSG00000140451
ENSG00000139574
ENSG00000142552
ENSG00000142546
ENSG00000140043
ENSG00000142621
ENSG00000137288
ENSG00000139890
ENSG00000137285
ENSG00000138074
ENSG00000138378
ENSG00000141337
ENSG00000143341
ENSG00000141384
ENSG00000143157
ENSG00000138083
ENSG00000137251
ENSG00000142910
ENSG00000146678
ENSG00000143507
ENSG00000148700
ENSG00000148824
ENSG00000146910
ENSG00000143590
ENSG00000145777
ENSG00000145103
ENSG00000148600
ENSG00000149179
ENSG00000148143
ENSG00000145390
ENSG00000147255
ENSG00000148773
ENSG00000146049
ENSG00000145246
ENSG00000150045
ENSG00000147592
ENSG00000146242
ENSG00000146360
ENSG00000145491
ENSG00000143951
ENSG00000145362
ENSG00000143457
ENSG00000149187
ENSG00000150636
ENSG00000146859
ENSG00000147246
ENSG00000147432
ENSG00000149527
ENSG00000143622
ENSG00000145982
ENSG00000143466
ENSG00000145861
ENSG00000146674
ENSG00000146521
ENSG00000143867
ENSG00000144451
ENSG00000145386
ENSG00000149792
ENSG00000149742
ENSG00000148926
ENSG00000150540
ENSG00000147138
ENSG00000146223
ENSG00000149428
ENSG00000146192
ENSG00000146830
ENSG00000148082
ENSG00000143536
ENSG00000148604
ENSG00000144229
ENSG00000147457
ENSG00000143970
ENSG00000143815
ENSG00000145741
ENSG00000148123
ENSG00000147434
ENSG00000148735
ENSG00000143494
ENSG00000144476
ENSG00000143674
ENSG00000148248
ENSG00000146039
ENSG00000149534
ENSG00000147113
ENSG00000144410
ENSG00000145107
ENSG00000149609
ENSG00000145808
ENSG00000148136
ENSG00000150051
ENSG00000144218
ENSG00000150477
ENSG00000145996
ENSG00000148218
ENSG00000144468
ENSG00000148908
ENSG00000143669
ENSG00000146285
ENSG00000145545
ENSG00000146054
ENSG00000144566
ENSG00000146378
ENSG00000150401
ENSG00000144445
ENSG00000144935
ENSG00000145451
ENSG00000144852
ENSG00000143819
ENSG00000147380
ENSG00000147044
ENSG00000144233
ENSG00000144283
ENSG00000147655
ENSG00000143499
ENSG00000143630
ENSG00000147475
ENSG00000146243
ENSG00000145945
ENSG00000143643
ENSG00000145592
ENSG00000148482
ENSG00000147687
ENSG00000146463
ENSG00000150551
ENSG00000143847
ENSG00000147036
ENSG00000144962
ENSG00000146205
ENSG00000149635
ENSG00000149292
ENSG00000145247
ENSG00000143520
ENSG00000147274
ENSG00000147873
ENSG00000143416
ENSG00000144771
ENSG00000147955
ENSG00000146918
ENSG00000148935
ENSG00000148965
ENSG00000144006
ENSG00000149476
ENSG00000149532
ENSG00000145708
ENSG00000150347
ENSG00000143450
ENSG00000148384
ENSG00000145782
ENSG00000144306
ENSG00000143543
ENSG00000148950
ENSG00000143954
ENSG00000147403
ENSG00000145425
ENSG00000144381
ENSG00000149124
ENSG00000147027
ENSG00000149968
ENSG00000146856
ENSG00000144827
ENSG00000146006
ENSG00000143621
ENSG00000147601
ENSG00000145088
ENSG00000146576
ENSG00000148377
ENSG00000149548
ENSG00000147889
ENSG00000144681
ENSG00000143633
ENSG00000150165
ENSG00000150076
ENSG00000148734
ENSG00000146776
ENSG00000145757
ENSG00000145832
ENSG00000149311
ENSG00000147926
ENSG00000149557
ENSG00000145649
ENSG00000144460
ENSG00000146411
ENSG00000149651
ENSG00000150471
ENSG00000144535
ENSG00000145979
ENSG00000143768
ENSG00000143801
ENSG00000143631
ENSG00000146963
ENSG00000149257
ENSG00000155833
ENSG00000158715
ENSG00000152380
ENSG00000152642
ENSG00000151366
ENSG00000156973
ENSG00000154310
ENSG00000157077
ENSG00000158555
ENSG00000152954
ENSG00000157131
ENSG00000157502
ENSG00000151576
ENSG00000158525
ENSG00000154822
ENSG00000153896
ENSG00000156050
ENSG00000157741
ENSG00000154240
ENSG00000153233
ENSG00000157426
ENSG00000156959
ENSG00000155249
ENSG00000152214
ENSG00000152242
ENSG00000153391
ENSG00000154518
ENSG00000154162
ENSG00000154122
ENSG00000156885
ENSG00000156269
ENSG00000155256
ENSG00000152580
ENSG00000152104
ENSG00000157576
ENSG00000151116
ENSG00000151500
ENSG00000153767
ENSG00000152102
ENSG00000156466
ENSG00000154645
ENSG00000152022
ENSG00000152078
ENSG00000157150
ENSG00000152904
ENSG00000151876
ENSG00000151012
ENSG00000152253
ENSG00000158485
ENSG00000156928
ENSG00000156831
ENSG00000156273
ENSG00000151491
ENSG00000156687
ENSG00000155966
ENSG00000154370
ENSG00000151778
ENSG00000152049
ENSG00000154188
ENSG00000152804
ENSG00000158042
ENSG00000156531
ENSG00000152942
ENSG00000157703
ENSG00000154917
ENSG00000156096
ENSG00000150893
ENSG00000154305
ENSG00000154768
ENSG00000151952
ENSG00000154920
ENSG00000153310
ENSG00000157350
ENSG00000150995
ENSG00000153684
ENSG00000152556
ENSG00000155282
ENSG00000152266
ENSG00000151033
ENSG00000157625
ENSG00000151379
ENSG00000151502
ENSG00000157999
ENSG00000152795
ENSG00000158717
ENSG00000152086
ENSG00000157578
ENSG00000151881
ENSG00000154889
ENSG00000154328
ENSG00000158417
ENSG00000157833
ENSG00000157326
ENSG00000158516
ENSG00000153807
ENSG00000156502
ENSG00000152254
ENSG00000155962
ENSG00000157653
ENSG00000156171
ENSG00000155275
ENSG00000153904
ENSG00000154781
ENSG00000153487
ENSG00000158220
ENSG00000154678
ENSG00000153266
ENSG00000158526
ENSG00000153093
ENSG00000150873
ENSG00000151655
ENSG00000158055
ENSG00000155744
ENSG00000152193
ENSG00000153879
ENSG00000151632
ENSG00000152256
ENSG00000155890
ENSG00000154723
ENSG00000156671
ENSG00000152518
ENSG00000155903
ENSG00000152268
ENSG00000152382
ENSG00000157093
ENSG00000157551
ENSG00000156239
ENSG00000153823
ENSG00000158077
ENSG00000155380
ENSG00000157514
ENSG00000151090
ENSG00000156127
ENSG00000156931
ENSG00000156194
ENSG00000156738
ENSG00000150760
ENSG00000154760
ENSG00000154473
ENSG00000152061
ENSG00000153551
ENSG00000153291
ENSG00000157036
ENSG00000154856
ENSG00000158270
ENSG00000153230
ENSG00000155324
ENSG00000156869
ENSG00000156958
ENSG00000157734
ENSG00000154269
ENSG00000152527
ENSG00000157456
ENSG00000154263
ENSG00000156222
ENSG00000155959
ENSG00000152463
ENSG00000157965
ENSG00000156966
ENSG00000157450
ENSG00000155506
ENSG00000151615
ENSG00000158106
ENSG00000156384
ENSG00000152137
ENSG00000154265
ENSG00000151490
ENSG00000151065
ENSG00000157470
ENSG00000156006
ENSG00000156052
ENSG00000163915
ENSG00000159403
ENSG00000163081
ENSG00000163933
ENSG00000162929
ENSG00000163810
ENSG00000163131
ENSG00000162621
ENSG00000161944
ENSG00000160219
ENSG00000158813
ENSG00000159579
ENSG00000162924
ENSG00000163322
ENSG00000163491
ENSG00000161981
ENSG00000162571
ENSG00000163995
ENSG00000163631
ENSG00000163832
ENSG00000163075
ENSG00000160688
ENSG00000160051
ENSG00000159961
ENSG00000163626
ENSG00000162852
ENSG00000163823
ENSG00000161955
ENSG00000163923
ENSG00000162695
ENSG00000163807
ENSG00000160229
ENSG00000163638
ENSG00000163125
ENSG00000163191
ENSG00000163138
ENSG00000159176
ENSG00000163946
ENSG00000160710
ENSG00000163002
ENSG00000162148
ENSG00000158859
ENSG00000162129
ENSG00000160886
ENSG00000163749
ENSG00000159387
ENSG00000160318
ENSG00000163009
ENSG00000162909
ENSG00000160180
ENSG00000160551
ENSG00000163644
ENSG00000161939
ENSG00000163328
ENSG00000163507
ENSG00000162591
ENSG00000159173
ENSG00000159915
ENSG00000162441
ENSG00000163069
ENSG00000162706
ENSG00000163872
ENSG00000162961
ENSG00000161267
ENSG00000162946
ENSG00000161996
ENSG00000163864
ENSG00000159885
ENSG00000163527
ENSG00000158901
ENSG00000163882
ENSG00000163512
ENSG00000160888
ENSG00000160172
ENSG00000160401
ENSG00000159459
ENSG00000162551
ENSG00000161281
ENSG00000163827
ENSG00000162889
ENSG00000163558
ENSG00000162594
ENSG00000161813
ENSG00000158825
ENSG00000159763
ENSG00000160967
ENSG00000163584
ENSG00000162105
ENSG00000162641
ENSG00000163082
ENSG00000161533
ENSG00000163467
ENSG00000161609
ENSG00000159860
ENSG00000162004
ENSG00000162298
ENSG00000159674
ENSG00000163673
ENSG00000163617
ENSG00000163596
ENSG00000160087
ENSG00000159496
ENSG00000164012
ENSG00000163254
ENSG00000161328
ENSG00000162738
ENSG00000160117
ENSG00000159164
ENSG00000159063
ENSG00000159346
ENSG00000163710
ENSG00000163462
ENSG00000163216
ENSG00000163659
ENSG00000160336
ENSG00000163344
ENSG00000162669
ENSG00000163634
ENSG00000163541
ENSG00000162728
ENSG00000164010
ENSG00000160326
ENSG00000159840
ENSG00000162814
ENSG00000163399
ENSG00000163515
ENSG00000163050
ENSG00000162702
ENSG00000163625
ENSG00000163013
ENSG00000161638
ENSG00000162734
ENSG00000160058
ENSG00000163964
ENSG00000163157
ENSG00000159210
ENSG00000163357
ENSG00000162365
ENSG00000163738
ENSG00000162520
ENSG00000163508
ENSG00000162542
ENSG00000159388
ENSG00000162783
ENSG00000163939
ENSG00000159593
ENSG00000161203
ENSG00000160469
ENSG00000162385
ENSG00000162624
ENSG00000163083
ENSG00000161270
ENSG00000161572
ENSG00000163661
ENSG00000164051
ENSG00000163597
ENSG00000161570
ENSG00000162654
ENSG00000160789
ENSG00000160410
ENSG00000162627
ENSG00000162643
ENSG00000162241
ENSG00000167380
ENSG00000165240
ENSG00000165487
ENSG00000166405
ENSG00000164129
ENSG00000165076
ENSG00000168959
ENSG00000167232
ENSG00000167110
ENSG00000168348
ENSG00000167360
ENSG00000166211
ENSG00000167034
ENSG00000169313
ENSG00000167157
ENSG00000167978
ENSG00000166959
ENSG00000167965
ENSG00000164109
ENSG00000164458
ENSG00000169126
ENSG00000168016
ENSG00000165462
ENSG00000164597
ENSG00000165097
ENSG00000164631
ENSG00000166575
ENSG00000168924
ENSG00000168634
ENSG00000166831
ENSG00000167741
ENSG00000164893
ENSG00000166926
ENSG00000164930
ENSG00000167767
ENSG00000167332
ENSG00000168269
ENSG00000165092
ENSG00000165078
ENSG00000167664
ENSG00000165861
ENSG00000169139
ENSG00000167193
ENSG00000166448
ENSG00000164465
ENSG00000165309
ENSG00000164323
ENSG00000167967
ENSG00000165406
ENSG00000164604
ENSG00000166435
ENSG00000165990
ENSG00000164600
ENSG00000165105
ENSG00000166793
ENSG00000167104
ENSG00000166275
ENSG00000164463
ENSG00000167210
ENSG00000169551
ENSG00000168621
ENSG00000168916
ENSG00000167562
ENSG00000166869
ENSG00000165953
ENSG00000167550
ENSG00000166862
ENSG00000165113
ENSG00000167384
ENSG00000164736
ENSG00000169122
ENSG00000165202
ENSG00000168256
ENSG00000164808
ENSG00000164985
ENSG00000166253
ENSG00000165934
ENSG00000167703
ENSG00000164556
ENSG00000164411
ENSG00000167272
ENSG00000164919
ENSG00000166682
ENSG00000164219
ENSG00000164080
ENSG00000167766
ENSG00000169071
ENSG00000166200
ENSG00000165424
ENSG00000164106
ENSG00000168447
ENSG00000165891
ENSG00000164171
ENSG00000169302
ENSG00000167359
ENSG00000165029
ENSG00000168038
ENSG00000164104
ENSG00000166436
ENSG00000167613
ENSG00000164124
ENSG00000169249
ENSG00000167925
ENSG00000166598
ENSG00000165209
ENSG00000168907
ENSG00000165923
ENSG00000166333
ENSG00000166295
ENSG00000164118
ENSG00000167524
ENSG00000169251
ENSG00000164438
ENSG00000166228
ENSG00000167077
ENSG00000166225
ENSG00000166148
ENSG00000166986
ENSG00000169609
ENSG00000169230
ENSG00000169435
ENSG00000168065
ENSG00000164414
ENSG00000164674
ENSG00000168454
ENSG00000166153
ENSG00000164611
ENSG00000166896
ENSG00000164113
ENSG00000169340
ENSG00000165030
ENSG00000167004
ENSG00000164924
ENSG00000168005
ENSG00000169327
ENSG00000164898
ENSG00000166845
ENSG00000164983
ENSG00000166884
ENSG00000169418
ENSG00000164331
ENSG00000166803
ENSG00000168875
ENSG00000169218
ENSG00000165935
ENSG00000164346
ENSG00000166206
[truncated: 1,989 more rows]
