# Supplementary material for: Genome wide gene expression regulation by HIP1 Protein Interactor, HIPPI: Prediction and validation
Source: BMC Genomics. 2011 Sep 26;12:463. doi: 10.1186/1471-2164-12-463 (PMC3228557; doi:10.1186/1471-2164-12-463)
Supplement: Additional file 2 — GO classification of genes having HBS within 2 Kb upstream. The file contains significant molecular functions and biological processes in which the genes harboring HBS within 2 Kb upstream are involved. [file 1471-2164-12-463-S2.XLS]

## Sheet: GO MF
GOID	Number of matches in gene set	Gene set size	Number of genes in GO class	Total number of genes with GO(gomf) annotations	P value for enrichment(hypergeometric)	Corrected P value	Chi Square	ChiSquare P Value	GO details	Gene ID(s)
GO:0005515	1060	2783	6532	23477	3.32757e-36	1.28871e-33	127.57	P <0.005	protein binding	ENSG00000000457,ENSG00000001167,ENSG00000001629,ENSG00000002746,ENSG00000002822,ENSG00000004487,ENSG00000005339,ENSG00000007001,ENSG00000005801,ENSG00000006062,ENSG00000006638,ENSG00000005812,ENSG00000006451,ENSG00000011590,ENSG00000012504,ENSG00000008083,ENSG00000010671,ENSG00000010318,ENSG00000007952,ENSG00000011201,ENSG00000008056,ENSG00000012822,ENSG00000042753,ENSG00000040275,ENSG00000054116…
GO:0004872	274	2783	1354	23477	5.70957e-20	1.10488e-17	71.16	P <0.005	receptor activity	ENSG00000004468,ENSG00000006638,ENSG00000012171,ENSG00000016402,ENSG00000030304,ENSG00000025796,ENSG00000056291,ENSG00000070495,ENSG00000075213,ENSG00000071203,ENSG00000064419,ENSG00000062524,ENSG00000083457,ENSG00000090659,ENSG00000095970,ENSG00000099250,ENSG00000081985,ENSG00000104059,ENSG00000104219,ENSG00000106799,ENSG00000105464,ENSG00000104938,ENSG00000101958,ENSG00000105429,ENSG00000102755…
GO:0008270	435	2783	2525	23477	2.34149e-17	2.35102e-15	59.13	P <0.005	zinc ion binding	ENSG00000001629,ENSG00000005339,ENSG00000005801,ENSG00000005889,ENSG00000007171,ENSG00000011590,ENSG00000012504,ENSG00000010671,ENSG00000010318,ENSG00000023041,ENSG00000030110,ENSG00000056097,ENSG00000056586,ENSG00000020426,ENSG00000025434,ENSG00000029364,ENSG00000057657,ENSG00000056558,ENSG00000042980,ENSG00000034677,ENSG00000055208,ENSG00000030419,ENSG00000075292,ENSG00000077684,ENSG00000075290…
GO:0004984	115	2783	433	23477	2.43012e-17	2.35102e-15	63.74	P <0.005	olfactory receptor activity	ENSG00000127530,ENSG00000127515,ENSG00000136939,ENSG00000148136,ENSG00000155249,ENSG00000153230,ENSG00000159961,ENSG00000167360,ENSG00000167332,ENSG00000165202,ENSG00000167359,ENSG00000169327,ENSG00000166884,ENSG00000169484,ENSG00000168787,ENSG00000165762,ENSG00000166368,ENSG00000171484,ENSG00000176937,ENSG00000174667,ENSG00000171054,ENSG00000175619,ENSG00000176219,ENSG00000170920,ENSG00000176895…
GO:0046872	418	2783	2523	23477	7.03168e-14	5.44122e-12	45.68	P <0.005	metal ion binding	ENSG00000001629,ENSG00000005339,ENSG00000005801,ENSG00000005889,ENSG00000011590,ENSG00000012504,ENSG00000010671,ENSG00000010318,ENSG00000007952,ENSG00000023041,ENSG00000030110,ENSG00000056586,ENSG00000020426,ENSG00000025434,ENSG00000057657,ENSG00000042980,ENSG00000034677,ENSG00000055208,ENSG00000021461,ENSG00000030419,ENSG00000070495,ENSG00000075292,ENSG00000077684,ENSG00000075340,ENSG00000077254…
GO:0003676	231	2783	1288	23477	3.60811e-11	2.32845e-09	36.16	P <0.005	nucleic acid binding	ENSG00000005100,ENSG00000005189,ENSG00000005801,ENSG00000056097,ENSG00000056586,ENSG00000075292,ENSG00000073792,ENSG00000062370,ENSG00000060339,ENSG00000076067,ENSG00000075856,ENSG00000088205,ENSG00000084072,ENSG00000088930,ENSG00000083812,ENSG00000091656,ENSG00000092847,ENSG00000083844,ENSG00000089682,ENSG00000092345,ENSG00000096150,ENSG00000092978,ENSG00000102974,ENSG00000101868,ENSG00000102935…
GO:0003677	292	2783	1740	23477	1.78773e-10	9.89614e-09	33.08	P <0.005	DNA binding	ENSG00000001167,ENSG00000005801,ENSG00000005889,ENSG00000011590,ENSG00000008083,ENSG00000007545,ENSG00000029639,ENSG00000056097,ENSG00000025156,ENSG00000056586,ENSG00000039600,ENSG00000037965,ENSG00000057657,ENSG00000035928,ENSG00000030419,ENSG00000075292,ENSG00000067646,ENSG00000062370,ENSG00000065613,ENSG00000080298,ENSG00000073584,ENSG00000076003,ENSG00000066827,ENSG00000077935,ENSG00000083457…
GO:0000166	339	2783	2090	23477	3.28155e-10	1.5867e-08	31.86	P <0.005	nucleotide binding	ENSG00000005249,ENSG00000004846,ENSG00000005100,ENSG00000005189,ENSG00000006062,ENSG00000006451,ENSG00000011021,ENSG00000010671,ENSG00000011376,ENSG00000030304,ENSG00000038210,ENSG00000041802,ENSG00000057657,ENSG00000035928,ENSG00000025039,ENSG00000035664,ENSG00000020219,ENSG00000058866,ENSG00000073792,ENSG00000070669,ENSG00000077152,ENSG00000078070,ENSG00000066813,ENSG00000072518,ENSG00000065613…
GO:0005524	268	2783	1673	23477	9.03604e-08	3.68811e-06	22.79	P <0.005	ATP binding	ENSG00000000457,ENSG00000004478,ENSG00000005339,ENSG00000004846,ENSG00000005100,ENSG00000006062,ENSG00000011021,ENSG00000010671,ENSG00000011376,ENSG00000008056,ENSG00000030304,ENSG00000038210,ENSG00000057657,ENSG00000035928,ENSG00000035664,ENSG00000020219,ENSG00000058866,ENSG00000070669,ENSG00000077152,ENSG00000078070,ENSG00000066813,ENSG00000072518,ENSG00000065613,ENSG00000078814,ENSG00000073464…
GO:0003735	61	2783	259	23477	9.52549e-08	3.68811e-06	24.5	P <0.005	structural constituent of ribosome	ENSG00000048544,ENSG00000071082,ENSG00000090263,ENSG00000082515,ENSG00000096150,ENSG00000106591,ENSG00000105193,ENSG00000109475,ENSG00000114686,ENSG00000122026,ENSG00000116898,ENSG00000130312,ENSG00000136149,ENSG00000131469,ENSG00000135972,ENSG00000131368,ENSG00000133107,ENSG00000142937,ENSG00000137876,ENSG00000137760,ENSG00000139239,ENSG00000137547,ENSG00000149792,ENSG00000146223,ENSG00000145592…
GO:0005488	166	2783	952	23477	1.61077e-07	5.66427e-06	22.26	P <0.005	binding	ENSG00000000457,ENSG00000005175,ENSG00000004468,ENSG00000006652,ENSG00000015568,ENSG00000038532,ENSG00000049323,ENSG00000055917,ENSG00000039523,ENSG00000062598,ENSG00000070371,ENSG00000069018,ENSG00000069493,ENSG00000066923,ENSG00000070404,ENSG00000062650,ENSG00000075945,ENSG00000064419,ENSG00000066027,ENSG00000077327,ENSG00000074054,ENSG00000082212,ENSG00000088451,ENSG00000090659,ENSG00000095261…
GO:0043565	115	2783	611	23477	2.88364e-07	9.288e-06	21.66	P <0.005	sequence-specific DNA binding	ENSG00000006468,ENSG00000006377,ENSG00000012504,ENSG00000008196,ENSG00000025156,ENSG00000053254,ENSG00000025434,ENSG00000037965,ENSG00000065970,ENSG00000064489,ENSG00000091656,ENSG00000095794,ENSG00000091831,ENSG00000101076,ENSG00000100987,ENSG00000101544,ENSG00000100644,ENSG00000105392,ENSG00000104447,ENSG00000106410,ENSG00000102878,ENSG00000106038,ENSG00000109381,ENSG00000109851,ENSG00000113916…
GO:0004221	28	2783	88	23477	5.70794e-07	1.69982e-05	22.55	P <0.005	ubiquitin thiolesterase activity	ENSG00000036672,ENSG00000077254,ENSG00000090686,ENSG00000118369,ENSG00000118939,ENSG00000115464,ENSG00000134588,ENSG00000145390,ENSG00000170242,ENSG00000185515,ENSG00000205946,ENSG00000231396,ENSG00000229579,ENSG00000228856,ENSG00000227140,ENSG00000233136,ENSG00000235780,ENSG00000223569,ENSG00000226430,ENSG00000237038,ENSG00000232399,ENSG00000231637,ENSG00000236125,ENSG00000227551,ENSG00000232264…
GO:0003700	176	2783	1063	23477	2.17246e-06	5.9985e-05	17.86	P <0.005	transcription factor activity	ENSG00000001167,ENSG00000005339,ENSG00000006468,ENSG00000006377,ENSG00000012504,ENSG00000008196,ENSG00000025156,ENSG00000053254,ENSG00000025434,ENSG00000037965,ENSG00000057657,ENSG00000065970,ENSG00000064489,ENSG00000091138,ENSG00000085274,ENSG00000091656,ENSG00000095794,ENSG00000091831,ENSG00000100968,ENSG00000106546,ENSG00000101076,ENSG00000102974,ENSG00000100987,ENSG00000101544,ENSG00000102935…
GO:0030528	88	2783	462	23477	4.24633e-06	0.00010965	17.3	P <0.005	transcription regulator activity	ENSG00000006377,ENSG00000005889,ENSG00000037965,ENSG00000067646,ENSG00000079999,ENSG00000080298,ENSG00000091656,ENSG00000083844,ENSG00000088881,ENSG00000105856,ENSG00000106546,ENSG00000100987,ENSG00000100644,ENSG00000105392,ENSG00000106038,ENSG00000111704,ENSG00000113722,ENSG00000111249,ENSG00000109132,ENSG00000111596,ENSG00000111046,ENSG00000112246,ENSG00000120669,ENSG00000115297,ENSG00000122859…
GO:0003824	135	2783	789	23477	6.32362e-06	0.000152865	16.27	P <0.005	catalytic activity	ENSG00000005001,ENSG00000007001,ENSG00000007350,ENSG00000009724,ENSG00000008056,ENSG00000019991,ENSG00000075651,ENSG00000078070,ENSG00000066813,ENSG00000078237,ENSG00000058729,ENSG00000079931,ENSG00000092009,ENSG00000082212,ENSG00000088451,ENSG00000100299,ENSG00000091483,ENSG00000100450,ENSG00000103707,ENSG00000100445,ENSG00000105819,ENSG00000100612,ENSG00000103023,ENSG00000101981,ENSG00000100448…
GO:0004674	98	2783	536	23477	7.69063e-06	0.000175061	16.19	P <0.005	protein serine/threonine kinase activity	ENSG00000000457,ENSG00000006062,ENSG00000010671,ENSG00000030304,ENSG00000035664,ENSG00000072518,ENSG00000065613,ENSG00000078061,ENSG00000067900,ENSG00000058729,ENSG00000062524,ENSG00000086015,ENSG00000083457,ENSG00000082701,ENSG00000105287,ENSG00000105053,ENSG00000101336,ENSG00000106799,ENSG00000100490,ENSG00000105810,ENSG00000102755,ENSG00000101266,ENSG00000113263,ENSG00000111837,ENSG00000114739…
GO:0042803	72	2783	372	23477	1.75404e-05	0.00037625	15.05	P <0.005	protein homodimerization activity	ENSG00000005421,ENSG00000007171,ENSG00000018280,ENSG00000049860,ENSG00000025156,ENSG00000030419,ENSG00000075340,ENSG00000070669,ENSG00000083720,ENSG00000091106,ENSG00000100292,ENSG00000103126,ENSG00000101076,ENSG00000103485,ENSG00000104765,ENSG00000103316,ENSG00000113580,ENSG00000108039,ENSG00000111674,ENSG00000115129,ENSG00000107560,ENSG00000110455,ENSG00000111602,ENSG00000120915,ENSG00000115355…
GO:0016811	8	2783	13	23477	2.85954e-05	0.000569443	16.77	P <0.005	hydrolase activity, acting on carbon-nitrogen (but not peptide) bonds, in linear amides	ENSG00000096717,ENSG00000093134,ENSG00000089163,ENSG00000112303,ENSG00000124523,ENSG00000142082,ENSG00000169814,ENSG00000187531
GO:0005529	41	2783	181	23477	3.02536e-05	0.000569443	14.64	P <0.005	sugar binding	ENSG00000006659,ENSG00000049860,ENSG00000074695,ENSG00000069493,ENSG00000080200,ENSG00000090659,ENSG00000090269,ENSG00000105695,ENSG00000104938,ENSG00000111729,ENSG00000117114,ENSG00000115386,ENSG00000130287,ENSG00000125810,ENSG00000133048,ENSG00000140506,ENSG00000142512,ENSG00000137101,ENSG00000150045,ENSG00000143954,ENSG00000150471,ENSG00000155249,ENSG00000154645,ENSG00000152556,ENSG00000158270…
GO:0005509	162	2783	1009	23477	3.0852e-05	0.000569443	13.55	P <0.005	calcium ion binding	ENSG00000005421,ENSG00000007350,ENSG00000007171,ENSG00000016490,ENSG00000009724,ENSG00000049323,ENSG00000047617,ENSG00000049449,ENSG00000075275,ENSG00000067715,ENSG00000058866,ENSG00000069018,ENSG00000083457,ENSG00000081853,ENSG00000090659,ENSG00000100299,ENSG00000091136,ENSG00000085832,ENSG00000086205,ENSG00000092020,ENSG00000105507,ENSG00000105464,ENSG00000101608,ENSG00000104938,ENSG00000106080…
GO:0030414	27	2783	101	23477	3.33236e-05	0.000585777	14.96	P <0.005	peptidase inhibitor activity	ENSG00000011201,ENSG00000057149,ENSG00000021355,ENSG00000101448,ENSG00000101443,ENSG00000113889,ENSG00000124570,ENSG00000127578,ENSG00000133710,ENSG00000137752,ENSG00000149651,ENSG00000158901,ENSG00000168634,ENSG00000165953,ENSG00000166634,ENSG00000166401,ENSG00000166396,ENSG00000170373,ENSG00000180305,ENSG00000182931,ENSG00000204397,ENSG00000206073,ENSG00000205592,ENSG00000198788,ENSG00000215018…
GO:0070403	7	2783	11	23477	6.97393e-05	0.00117278	15.22	P <0.005	NAD binding	ENSG00000096717,ENSG00000089163,ENSG00000124523,ENSG00000142082,ENSG00000164120,ENSG00000184254,ENSG00000187531
GO:0003682	39	2783	178	23477	0.000100506	0.00162066	12.56	P <0.005	chromatin binding	ENSG00000005339,ENSG00000012822,ENSG00000073584,ENSG00000084093,ENSG00000101868,ENSG00000105392,ENSG00000106462,ENSG00000108773,ENSG00000112130,ENSG00000113580,ENSG00000111783,ENSG00000111875,ENSG00000111642,ENSG00000129194,ENSG00000129873,ENSG00000124177,ENSG00000140320,ENSG00000141646,ENSG00000152804,ENSG00000151615,ENSG00000160967,ENSG00000163939,ENSG00000177200,ENSG00000172845,ENSG00000173894…
GO:0016740	183	2783	1191	23477	0.000118287	0.00183108	11.33	0.0005	transferase activity	ENSG00000005469,ENSG00000005339,ENSG00000007350,ENSG00000006062,ENSG00000010671,ENSG00000023041,ENSG00000030304,ENSG00000029639,ENSG00000038210,ENSG00000037897,ENSG00000035664,ENSG00000062282,ENSG00000071462,ENSG00000058866,ENSG00000072518,ENSG00000065613,ENSG00000062485,ENSG00000078061,ENSG00000067900,ENSG00000058729,ENSG00000062524,ENSG00000067992,ENSG00000090060,ENSG00000086015,ENSG00000093217…
GO:0005198	47	2783	231	23477	0.000141578	0.00210733	11.8	0.0005	structural molecule activity	ENSG00000042781,ENSG00000070371,ENSG00000075340,ENSG00000082397,ENSG00000088899,ENSG00000105429,ENSG00000108244,ENSG00000108417,ENSG00000121552,ENSG00000124164,ENSG00000124749,ENSG00000134318,ENSG00000141367,ENSG00000137497,ENSG00000137285,ENSG00000148700,ENSG00000143520,ENSG00000143631,ENSG00000152086,ENSG00000162520,ENSG00000160789,ENSG00000167767,ENSG00000165105,ENSG00000169469,ENSG00000167916…
GO:0003723	107	2783	641	23477	0.000151678	0.00217405	11.17	0.0005	RNA binding	ENSG00000005189,ENSG00000048828,ENSG00000056097,ENSG00000055917,ENSG00000075292,ENSG00000073792,ENSG00000071082,ENSG00000076067,ENSG00000075856,ENSG00000088205,ENSG00000090060,ENSG00000084072,ENSG00000088247,ENSG00000092847,ENSG00000089682,ENSG00000092345,ENSG00000096150,ENSG00000100320,ENSG00000105323,ENSG00000105671,ENSG00000105193,ENSG00000109475,ENSG00000113742,ENSG00000111196,ENSG00000110367…
GO:0005102	37	2783	172	23477	0.000220547	0.00304828	11.23	0.0005	receptor binding	ENSG00000070540,ENSG00000087191,ENSG00000101076,ENSG00000105954,ENSG00000113889,ENSG00000108821,ENSG00000120332,ENSG00000116147,ENSG00000129749,ENSG00000127951,ENSG00000128335,ENSG00000125084,ENSG00000132535,ENSG00000137101,ENSG00000139574,ENSG00000138083,ENSG00000145861,ENSG00000154188,ENSG00000158813,ENSG00000159674,ENSG00000169218,ENSG00000171557,ENSG00000174469,ENSG00000185737,ENSG00000182985…
GO:0008233	84	2783	497	23477	0.000498538	0.00657351	9.34	0.001	peptidase activity	ENSG00000005001,ENSG00000009724,ENSG00000036672,ENSG00000042980,ENSG00000077254,ENSG00000064012,ENSG00000092009,ENSG00000085377,ENSG00000099219,ENSG00000090686,ENSG00000086205,ENSG00000100450,ENSG00000105819,ENSG00000106066,ENSG00000101981,ENSG00000100448,ENSG00000112701,ENSG00000112812,ENSG00000113088,ENSG00000108578,ENSG00000108039,ENSG00000114902,ENSG00000121022,ENSG00000118369,ENSG00000119231…
GO:0004672	91	2783	547	23477	0.000509574	0.00657351	9.27	0.001	protein kinase activity	ENSG00000000457,ENSG00000006062,ENSG00000010671,ENSG00000030304,ENSG00000020426,ENSG00000035664,ENSG00000072518,ENSG00000065613,ENSG00000078061,ENSG00000067900,ENSG00000062524,ENSG00000086015,ENSG00000082701,ENSG00000105287,ENSG00000105053,ENSG00000101336,ENSG00000106799,ENSG00000100490,ENSG00000105810,ENSG00000102755,ENSG00000101266,ENSG00000113263,ENSG00000111837,ENSG00000114739,ENSG00000112079…
GO:0019843	11	2783	31	23477	0.000557517	0.00680095	10.79	0.001	rRNA binding	ENSG00000100101,ENSG00000096150,ENSG00000145592,ENSG00000177971,ENSG00000214274,ENSG00000235650,ENSG00000223367,ENSG00000231500,ENSG00000226225,ENSG00000242485,ENSG00000243927
GO:0004930	67	2783	380	23477	0.000562352	0.00680095	9.25	0.001	G-protein coupled receptor activity	ENSG00000004948,ENSG00000006638,ENSG00000056291,ENSG00000075275,ENSG00000080293,ENSG00000105954,ENSG00000113262,ENSG00000117114,ENSG00000121377,ENSG00000115365,ENSG00000122585,ENSG00000121318,ENSG00000116329,ENSG00000122420,ENSG00000123146,ENSG00000127507,ENSG00000126266,ENSG00000129048,ENSG00000136928,ENSG00000146360,ENSG00000147246,ENSG00000147138,ENSG00000148604,ENSG00000144476,ENSG00000146378…
GO:0016787	155	2783	1020	23477	0.000632748	0.00742041	8.73	0.0025	hydrolase activity	ENSG00000005421,ENSG00000005100,ENSG00000005189,ENSG00000006757,ENSG00000041802,ENSG00000042088,ENSG00000060069,ENSG00000075651,ENSG00000070159,ENSG00000072135,ENSG00000078237,ENSG00000066382,ENSG00000088205,ENSG00000085563,ENSG00000088930,ENSG00000100299,ENSG00000081237,ENSG00000089876,ENSG00000085788,ENSG00000087191,ENSG00000103174,ENSG00000104763,ENSG00000105671,ENSG00000106077,ENSG00000104043…
GO:0004867	25	2783	110	23477	0.000949489	0.0108074	8.99	0.0025	serine-type endopeptidase inhibitor activity	ENSG00000011201,ENSG00000057149,ENSG00000021355,ENSG00000101448,ENSG00000101443,ENSG00000124570,ENSG00000127578,ENSG00000126838,ENSG00000132386,ENSG00000133710,ENSG00000149651,ENSG00000149257,ENSG00000156687,ENSG00000151655,ENSG00000158901,ENSG00000165953,ENSG00000166634,ENSG00000166401,ENSG00000166396,ENSG00000177189,ENSG00000180305,ENSG00000206073,ENSG00000215018,ENSG00000221887,ENSG00000243543
GO:0008083	33	2783	163	23477	0.00140885	0.0155778	8.11	0.0025	growth factor activity	ENSG00000019991,ENSG00000099985,ENSG00000106809,ENSG00000104432,ENSG00000114279,ENSG00000112175,ENSG00000107984,ENSG00000111241,ENSG00000122641,ENSG00000119699,ENSG00000115386,ENSG00000125845,ENSG00000124882,ENSG00000129682,ENSG00000130513,ENSG00000135413,ENSG00000138379,ENSG00000140961,ENSG00000138675,ENSG00000139269,ENSG00000143768,ENSG00000156466,ENSG00000163083,ENSG00000168621,ENSG00000165197…
GO:0016491	86	2783	531	23477	0.00162048	0.0174201	7.44	0.005	oxidoreductase activity	ENSG00000004487,ENSG00000007171,ENSG00000007952,ENSG00000009765,ENSG00000052802,ENSG00000023909,ENSG00000070495,ENSG00000074771,ENSG00000069535,ENSG00000069424,ENSG00000082212,ENSG00000087086,ENSG00000099194,ENSG00000100292,ENSG00000104549,ENSG00000100612,ENSG00000105509,ENSG00000103089,ENSG00000111275,ENSG00000112992,ENSG00000115107,ENSG00000115129,ENSG00000106853,ENSG00000109929,ENSG00000117385…
GO:0000287	78	2783	474	23477	0.00167174	0.0174855	7.43	0.005	magnesium ion binding	ENSG00000066813,ENSG00000072518,ENSG00000067900,ENSG00000086015,ENSG00000083457,ENSG00000091106,ENSG00000094963,ENSG00000105287,ENSG00000106799,ENSG00000105464,ENSG00000106633,ENSG00000104043,ENSG00000114739,ENSG00000111674,ENSG00000112079,ENSG00000113966,ENSG00000115694,ENSG00000120915,ENSG00000115825,ENSG00000116783,ENSG00000117650,ENSG00000118322,ENSG00000119638,ENSG00000116711,ENSG00000125246…
GO:0008234	21	2783	92	23477	0.00220618	0.0219828	7.64	0.005	cysteine-type peptidase activity	ENSG00000064012,ENSG00000090686,ENSG00000112701,ENSG00000118369,ENSG00000119231,ENSG00000118939,ENSG00000115464,ENSG00000134588,ENSG00000135047,ENSG00000136943,ENSG00000137757,ENSG00000137752,ENSG00000137251,ENSG00000142910,ENSG00000163131,ENSG00000165806,ENSG00000170242,ENSG00000205946,ENSG00000232264,ENSG00000225327,ENSG00000230549
GO:0050750	6	2783	13	23477	0.00225455	0.0219828	8.83	0.0025	low-density lipoprotein receptor binding	ENSG00000067715,ENSG00000086061,ENSG00000084674,ENSG00000107984,ENSG00000115365,ENSG00000166598
GO:0030170	16	2783	63	23477	0.00227212	0.0219828	7.8	0.005	pyridoxal phosphate binding	ENSG00000110455,ENSG00000120053,ENSG00000117791,ENSG00000115919,ENSG00000128683,ENSG00000163631,ENSG00000167720,ENSG00000166123,ENSG00000172296,ENSG00000185875,ENSG00000204221,ENSG00000206284,ENSG00000236222,ENSG00000225749,ENSG00000227057,ENSG00000226916
GO:0004197	20	2783	87	23477	0.00254007	0.0239758	7.43	0.005	cysteine-type endopeptidase activity	ENSG00000036672,ENSG00000077254,ENSG00000064012,ENSG00000078814,ENSG00000108578,ENSG00000129484,ENSG00000135047,ENSG00000136943,ENSG00000137757,ENSG00000142892,ENSG00000137752,ENSG00000137251,ENSG00000142910,ENSG00000163131,ENSG00000162909,ENSG00000164113,ENSG00000167004,ENSG00000165806,ENSG00000197102,ENSG00000204397
GO:0042605	8	2783	22	23477	0.00265421	0.0244567	8.18	0.0025	peptide antigen binding	ENSG00000090659,ENSG00000092068,ENSG00000104938,ENSG00000204267,ENSG00000206299,ENSG00000206235,ENSG00000232629,ENSG00000228582
GO:0046982	41	2783	223	23477	0.00281025	0.0252923	6.85	0.005	protein heterodimerization activity	ENSG00000030110,ENSG00000049860,ENSG00000025039,ENSG00000019991,ENSG00000030419,ENSG00000023909,ENSG00000075340,ENSG00000084674,ENSG00000106799,ENSG00000101868,ENSG00000100644,ENSG00000104765,ENSG00000113580,ENSG00000111674,ENSG00000112232,ENSG00000112246,ENSG00000111602,ENSG00000122641,ENSG00000115839,ENSG00000119699,ENSG00000119523,ENSG00000124164,ENSG00000134853,ENSG00000138075,ENSG00000139973…
GO:0016564	33	2783	171	23477	0.00316882	0.0278712	6.75	0.005	transcription repressor activity	ENSG00000004487,ENSG00000012504,ENSG00000008083,ENSG00000053254,ENSG00000037965,ENSG00000080298,ENSG00000096717,ENSG00000084093,ENSG00000102935,ENSG00000105993,ENSG00000104447,ENSG00000106462,ENSG00000113916,ENSG00000111249,ENSG00000112033,ENSG00000121774,ENSG00000125968,ENSG00000138386,ENSG00000138083,ENSG00000144852,ENSG00000150347,ENSG00000151090,ENSG00000160967,ENSG00000162702,ENSG00000166200…

## Sheet: GO BP
GOID	Number of matches in gene set	Gene set size	Number of genes in GO class	Total number of genes with GO(gobp) annotations	P value for enrichment(hypergeometric)	Corrected P value	Chi Square	ChiSquare P Value	GO details	Gene ID(s)
GO:0007165	391	2617	2045	23477	6.46942e-29	3.07325e-26	107.98	P <0.005	signal transduction	ENSG00000005249,ENSG00000005339,ENSG00000004468,ENSG00000006638,ENSG00000007171,ENSG00000012504,ENSG00000011021,ENSG00000007952,ENSG00000012822,ENSG00000019582,ENSG00000024526,ENSG00000031081,ENSG00000039523,ENSG00000056558,ENSG00000056291,ENSG00000071205,ENSG00000075290,ENSG00000078814,ENSG00000078061,ENSG00000075945,ENSG00000071203,ENSG00000067900,ENSG00000066027,ENSG00000062524,ENSG00000067992…
GO:0050896	160	2617	625	23477	1.11541e-24	2.66e-22	96.14	P <0.005	response to stimulus	ENSG00000047579,ENSG00000042781,ENSG00000042317,ENSG00000079841,ENSG00000092200,ENSG00000100292,ENSG00000100987,ENSG00000105392,ENSG00000107521,ENSG00000111319,ENSG00000112619,ENSG00000113262,ENSG00000121671,ENSG00000118402,ENSG00000121377,ENSG00000120500,ENSG00000118231,ENSG00000121318,ENSG00000117360,ENSG00000125124,ENSG00000127530,ENSG00000127515,ENSG00000125863,ENSG00000134183,ENSG00000134376…
GO:0007608	120	2617	454	23477	5.46129e-20	8.645e-18	76.95	P <0.005	sensory perception of smell	ENSG00000127530,ENSG00000127515,ENSG00000125863,ENSG00000132259,ENSG00000140463,ENSG00000136939,ENSG00000148136,ENSG00000155249,ENSG00000154678,ENSG00000153230,ENSG00000159961,ENSG00000167360,ENSG00000167332,ENSG00000165202,ENSG00000167359,ENSG00000169327,ENSG00000166884,ENSG00000169484,ENSG00000168787,ENSG00000165762,ENSG00000166368,ENSG00000171484,ENSG00000176937,ENSG00000174667,ENSG00000171054…
GO:0007186	211	2617	1072	23477	4.25446e-17	5.04687e-15	61.57	P <0.005	G-protein coupled receptor protein signaling pathway	ENSG00000004948,ENSG00000006638,ENSG00000056291,ENSG00000075275,ENSG00000080293,ENSG00000105509,ENSG00000113889,ENSG00000107771,ENSG00000113262,ENSG00000115263,ENSG00000117114,ENSG00000121377,ENSG00000121318,ENSG00000116329,ENSG00000122420,ENSG00000123146,ENSG00000127507,ENSG00000127530,ENSG00000126266,ENSG00000127515,ENSG00000129048,ENSG00000134183,ENSG00000131142,ENSG00000133136,ENSG00000134551…
GO:0006355	254	2617	1377	23477	1.04014e-16	9.88e-15	59.26	P <0.005	regulation of transcription, DNA-dependent	ENSG00000001167,ENSG00000005339,ENSG00000006468,ENSG00000005801,ENSG00000006377,ENSG00000012504,ENSG00000030304,ENSG00000029639,ENSG00000025156,ENSG00000020426,ENSG00000053254,ENSG00000025434,ENSG00000037965,ENSG00000062370,ENSG00000065970,ENSG00000080298,ENSG00000064489,ENSG00000083812,ENSG00000089558,ENSG00000091656,ENSG00000095794,ENSG00000083844,ENSG00000088881,ENSG00000091831,ENSG00000099246…
GO:0007275	175	2617	924	23477	8.19857e-13	6.49167e-11	44.18	P <0.005	multicellular organismal development	ENSG00000004487,ENSG00000006652,ENSG00000006377,ENSG00000008083,ENSG00000012171,ENSG00000030304,ENSG00000056097,ENSG00000037965,ENSG00000072864,ENSG00000075275,ENSG00000070495,ENSG00000075290,ENSG00000061492,ENSG00000072518,ENSG00000075213,ENSG00000096717,ENSG00000099250,ENSG00000099721,ENSG00000095794,ENSG00000088881,ENSG00000092345,ENSG00000099985,ENSG00000103126,ENSG00000104219,ENSG00000100987…
GO:0007155	107	2617	542	23477	2.42552e-09	1.64893e-07	30.76	P <0.005	cell adhesion	ENSG00000011201,ENSG00000057019,ENSG00000042781,ENSG00000075275,ENSG00000076706,ENSG00000091128,ENSG00000083457,ENSG00000081853,ENSG00000090659,ENSG00000099250,ENSG00000091136,ENSG00000105695,ENSG00000104415,ENSG00000105509,ENSG00000105290,ENSG00000112852,ENSG00000110076,ENSG00000111859,ENSG00000111729,ENSG00000113361,ENSG00000113211,ENSG00000114631,ENSG00000109927,ENSG00000113212,ENSG00000107282…
GO:0045449	203	2617	1226	23477	3.15266e-09	1.87031e-07	29.23	P <0.005	regulation of transcription	ENSG00000004487,ENSG00000005339,ENSG00000005889,ENSG00000011590,ENSG00000008083,ENSG00000029639,ENSG00000039600,ENSG00000057657,ENSG00000035928,ENSG00000030419,ENSG00000070495,ENSG00000077684,ENSG00000067334,ENSG00000067646,ENSG00000079999,ENSG00000060339,ENSG00000080298,ENSG00000071243,ENSG00000076003,ENSG00000066827,ENSG00000096717,ENSG00000084072,ENSG00000088247,ENSG00000088930,ENSG00000085274…
GO:0008152	136	2617	777	23477	5.3215e-08	2.80778e-06	24.84	P <0.005	metabolic process	ENSG00000004468,ENSG00000007350,ENSG00000006757,ENSG00000049860,ENSG00000071462,ENSG00000075651,ENSG00000076248,ENSG00000070669,ENSG00000078070,ENSG00000066813,ENSG00000078237,ENSG00000082212,ENSG00000088451,ENSG00000100299,ENSG00000084207,ENSG00000083720,ENSG00000087008,ENSG00000090402,ENSG00000103485,ENSG00000100445,ENSG00000100612,ENSG00000100417,ENSG00000103316,ENSG00000108773,ENSG00000112812…
GO:0008150	119	2617	669	23477	1.51216e-07	7.1725e-06	23.17	P <0.005	biological_process	ENSG00000048544,ENSG00000049323,ENSG00000056586,ENSG00000055147,ENSG00000043093,ENSG00000030419,ENSG00000076826,ENSG00000082397,ENSG00000085449,ENSG00000093134,ENSG00000106809,ENSG00000106701,ENSG00000106479,ENSG00000105429,ENSG00000105058,ENSG00000106077,ENSG00000109445,ENSG00000114021,ENSG00000114455,ENSG00000113761,ENSG00000113716,ENSG00000110172,ENSG00000109220,ENSG00000119508,ENSG00000119669…
GO:0006412	79	2617	395	23477	1.67044e-07	7.21136e-06	23.57	P <0.005	translation	ENSG00000011376,ENSG00000048544,ENSG00000057657,ENSG00000071082,ENSG00000088247,ENSG00000090263,ENSG00000082515,ENSG00000092096,ENSG00000096150,ENSG00000103707,ENSG00000106591,ENSG00000103342,ENSG00000105193,ENSG00000109475,ENSG00000114686,ENSG00000121022,ENSG00000122026,ENSG00000116898,ENSG00000130312,ENSG00000136149,ENSG00000131469,ENSG00000135972,ENSG00000131368,ENSG00000133107,ENSG00000142937…
GO:0007156	34	2617	121	23477	2.35792e-07	9.34167e-06	24.5	P <0.005	homophilic cell adhesion	ENSG00000075275,ENSG00000081853,ENSG00000112852,ENSG00000113361,ENSG00000113211,ENSG00000113212,ENSG00000120328,ENSG00000120322,ENSG00000120324,ENSG00000130202,ENSG00000124215,ENSG00000134757,ENSG00000142949,ENSG00000137261,ENSG00000148600,ENSG00000154162,ENSG00000150893,ENSG00000162706,ENSG00000164946,ENSG00000169855,ENSG00000182985,ENSG00000184226,ENSG00000185008,ENSG00000181754,ENSG00000189184…
GO:0030154	93	2617	498	23477	3.85929e-07	1.41039e-05	21.83	P <0.005	cell differentiation	ENSG00000072864,ENSG00000070495,ENSG00000072518,ENSG00000075213,ENSG00000096717,ENSG00000099250,ENSG00000095794,ENSG00000092345,ENSG00000100968,ENSG00000101076,ENSG00000102935,ENSG00000100644,ENSG00000104537,ENSG00000106410,ENSG00000105011,ENSG00000102755,ENSG00000109099,ENSG00000112175,ENSG00000114487,ENSG00000111837,ENSG00000111046,ENSG00000112246,ENSG00000112033,ENSG00000111913,ENSG00000111816…
GO:0006955	112	2617	637	23477	6.32967e-07	2.14768e-05	20.72	P <0.005	immune response	ENSG00000019582,ENSG00000043462,ENSG00000090659,ENSG00000090269,ENSG00000099985,ENSG00000102962,ENSG00000104938,ENSG00000104432,ENSG00000102245,ENSG00000100448,ENSG00000108561,ENSG00000111729,ENSG00000114423,ENSG00000112115,ENSG00000115008,ENSG00000108700,ENSG00000116690,ENSG00000121858,ENSG00000116329,ENSG00000123146,ENSG00000125571,ENSG00000129048,ENSG00000133063,ENSG00000131142,ENSG00000137462…
GO:0007283	62	2617	299	23477	9.75135e-07	3.0875e-05	20.71	P <0.005	spermatogenesis	ENSG00000025156,ENSG00000039600,ENSG00000042317,ENSG00000042980,ENSG00000096717,ENSG00000100206,ENSG00000088930,ENSG00000095794,ENSG00000086061,ENSG00000092345,ENSG00000084674,ENSG00000101443,ENSG00000105011,ENSG00000113916,ENSG00000114487,ENSG00000111837,ENSG00000120669,ENSG00000118245,ENSG00000129654,ENSG00000122966,ENSG00000127530,ENSG00000129873,ENSG00000131068,ENSG00000134627,ENSG00000132972…
GO:0006468	100	2617	576	23477	4.39091e-06	0.000130328	17.45	P <0.005	protein amino acid phosphorylation	ENSG00000000457,ENSG00000006062,ENSG00000010671,ENSG00000030304,ENSG00000035664,ENSG00000072518,ENSG00000065613,ENSG00000078061,ENSG00000067900,ENSG00000058729,ENSG00000062524,ENSG00000086015,ENSG00000082701,ENSG00000105287,ENSG00000105053,ENSG00000101336,ENSG00000106799,ENSG00000100490,ENSG00000105810,ENSG00000102755,ENSG00000101266,ENSG00000113263,ENSG00000111837,ENSG00000114739,ENSG00000112079…
GO:0006508	94	2617	536	23477	5.50418e-06	0.000153677	17.12	P <0.005	proteolysis	ENSG00000005001,ENSG00000009724,ENSG00000019991,ENSG00000042980,ENSG00000064012,ENSG00000078814,ENSG00000092009,ENSG00000085377,ENSG00000099219,ENSG00000086205,ENSG00000100450,ENSG00000105819,ENSG00000106066,ENSG00000103023,ENSG00000101981,ENSG00000100448,ENSG00000101443,ENSG00000112701,ENSG00000112812,ENSG00000113088,ENSG00000110429,ENSG00000108578,ENSG00000107362,ENSG00000108039,ENSG00000114902…
GO:0007500	7	2617	9	23477	6.23042e-06	0.000164403	20.18	P <0.005	mesodermal cell fate determination	ENSG00000137384,ENSG00000204610,ENSG00000235259,ENSG00000235960,ENSG00000227147,ENSG00000233599,ENSG00000241186
GO:0019941	72	2617	388	23477	9.58589e-06	0.00023975	16.41	P <0.005	modification-dependent protein catabolic process	ENSG00000002746,ENSG00000005812,ENSG00000043093,ENSG00000034677,ENSG00000077152,ENSG00000085382,ENSG00000090432,ENSG00000102048,ENSG00000103657,ENSG00000105879,ENSG00000103363,ENSG00000102128,ENSG00000112701,ENSG00000110429,ENSG00000112130,ENSG00000114423,ENSG00000107874,ENSG00000119231,ENSG00000120686,ENSG00000124257,ENSG00000125826,ENSG00000124225,ENSG00000129055,ENSG00000136536,ENSG00000131653…
GO:0055114	102	2617	613	23477	2.24095e-05	0.000532	14.62	P <0.005	oxidation reduction	ENSG00000004487,ENSG00000007171,ENSG00000009765,ENSG00000021461,ENSG00000052802,ENSG00000023909,ENSG00000070495,ENSG00000074771,ENSG00000069535,ENSG00000069424,ENSG00000079931,ENSG00000082212,ENSG00000087086,ENSG00000099194,ENSG00000087008,ENSG00000100292,ENSG00000094963,ENSG00000104549,ENSG00000100612,ENSG00000105509,ENSG00000103316,ENSG00000103089,ENSG00000111275,ENSG00000112992,ENSG00000115107…
GO:0006511	36	2617	161	23477	3.30179e-05	0.000746429	14.95	P <0.005	ubiquitin-dependent protein catabolic process	ENSG00000036672,ENSG00000077254,ENSG00000070010,ENSG00000090686,ENSG00000100225,ENSG00000109332,ENSG00000118369,ENSG00000118939,ENSG00000115464,ENSG00000134588,ENSG00000131508,ENSG00000135108,ENSG00000142507,ENSG00000145390,ENSG00000159459,ENSG00000164117,ENSG00000170242,ENSG00000175063,ENSG00000205946,ENSG00000231396,ENSG00000229579,ENSG00000228856,ENSG00000227140,ENSG00000233136,ENSG00000235780…
GO:0006810	117	2617	732	23477	3.67016e-05	0.00076413	13.69	P <0.005	transport	ENSG00000005469,ENSG00000004846,ENSG00000008282,ENSG00000018280,ENSG00000042753,ENSG00000067715,ENSG00000066827,ENSG00000085563,ENSG00000091138,ENSG00000088247,ENSG00000086598,ENSG00000092096,ENSG00000092068,ENSG00000106459,ENSG00000105464,ENSG00000103657,ENSG00000100478,ENSG00000100372,ENSG00000101958,ENSG00000106688,ENSG00000103089,ENSG00000115084,ENSG00000111196,ENSG00000112077,ENSG00000109390…
GO:0055085	98	2617	591	23477	3.69644e-05	0.00076413	13.8	P <0.005	transmembrane transport	ENSG00000004846,ENSG00000011021,ENSG00000029364,ENSG00000022567,ENSG00000069018,ENSG00000069424,ENSG00000073464,ENSG00000066827,ENSG00000085563,ENSG00000091138,ENSG00000081800,ENSG00000091664,ENSG00000089558,ENSG00000092096,ENSG00000092068,ENSG00000106459,ENSG00000100575,ENSG00000100372,ENSG00000112077,ENSG00000121073,ENSG00000117834,ENSG00000119688,ENSG00000119121,ENSG00000115616,ENSG00000120742…
GO:0044419	57	2617	300	23477	3.9249e-05	0.000775833	14.14	P <0.005	interspecies interaction between organisms	ENSG00000005339,ENSG00000006451,ENSG00000076248,ENSG00000078747,ENSG00000062650,ENSG00000096717,ENSG00000090659,ENSG00000081026,ENSG00000101336,ENSG00000101868,ENSG00000104938,ENSG00000104765,ENSG00000103043,ENSG00000108561,ENSG00000108773,ENSG00000114030,ENSG00000115221,ENSG00000116478,ENSG00000118260,ENSG00000116679,ENSG00000124164,ENSG00000130234,ENSG00000130202,ENSG00000125826,ENSG00000130164…
GO:0007268	35	2617	163	23477	0.000100879	0.0019167	12.93	P <0.005	synaptic transmission	ENSG00000008282,ENSG00000008056,ENSG00000067715,ENSG00000103546,ENSG00000106688,ENSG00000109099,ENSG00000112852,ENSG00000110076,ENSG00000113211,ENSG00000107282,ENSG00000113262,ENSG00000120324,ENSG00000122585,ENSG00000120049,ENSG00000120251,ENSG00000128683,ENSG00000132535,ENSG00000135643,ENSG00000136928,ENSG00000139574,ENSG00000147246,ENSG00000147434,ENSG00000145451,ENSG00000152214,ENSG00000164129…
GO:0008037	8	2617	16	23477	0.000132765	0.00242551	14.46	P <0.005	cell recognition	ENSG00000182985,ENSG00000204475,ENSG00000206430,ENSG00000223833,ENSG00000236315,ENSG00000236979,ENSG00000237103,ENSG00000237808
GO:0030326	14	2617	44	23477	0.000197278	0.00347063	12.82	P <0.005	embryonic limb morphogenesis	ENSG00000006377,ENSG00000107984,ENSG00000143801,ENSG00000153807,ENSG00000167157,ENSG00000185630,ENSG00000180818,ENSG00000206315,ENSG00000204304,ENSG00000225987,ENSG00000232005,ENSG00000237344,ENSG00000236353,ENSG00000224952
GO:0008283	50	2617	276	23477	0.000371005	0.00629384	10.31	0.001	cell proliferation	ENSG00000005339,ENSG00000030110,ENSG00000019582,ENSG00000020426,ENSG00000085832,ENSG00000101868,ENSG00000108773,ENSG00000111704,ENSG00000109917,ENSG00000115263,ENSG00000116690,ENSG00000117450,ENSG00000122585,ENSG00000117475,ENSG00000121774,ENSG00000123095,ENSG00000129173,ENSG00000129993,ENSG00000134460,ENSG00000132386,ENSG00000134470,ENSG00000135374,ENSG00000135821,ENSG00000137808,ENSG00000137310…
GO:0006811	87	2617	546	23477	0.000384796	0.00629658	9.92	0.001	ion transport	ENSG00000011021,ENSG00000016490,ENSG00000007952,ENSG00000018280,ENSG00000047617,ENSG00000029364,ENSG00000075340,ENSG00000069018,ENSG00000069424,ENSG00000073464,ENSG00000081800,ENSG00000091664,ENSG00000089558,ENSG00000092096,ENSG00000101892,ENSG00000105464,ENSG00000101958,ENSG00000108878,ENSG00000114573,ENSG00000111319,ENSG00000115107,ENSG00000111371,ENSG00000117834,ENSG00000115474,ENSG00000119121…
GO:0007399	61	2617	355	23477	0.000397679	0.00629658	10.06	0.001	nervous system development	ENSG00000006377,ENSG00000008196,ENSG00000072864,ENSG00000075290,ENSG00000075213,ENSG00000066382,ENSG00000099250,ENSG00000081770,ENSG00000084674,ENSG00000102935,ENSG00000105290,ENSG00000108773,ENSG00000114279,ENSG00000109132,ENSG00000107282,ENSG00000112246,ENSG00000120328,ENSG00000122641,ENSG00000119125,ENSG00000122966,ENSG00000125851,ENSG00000129682,ENSG00000124177,ENSG00000130558,ENSG00000125170…
GO:0009058	17	2617	66	23477	0.000713222	0.0109284	10.08	0.001	biosynthetic process	ENSG00000088451,ENSG00000103707,ENSG00000105509,ENSG00000110455,ENSG00000120053,ENSG00000119523,ENSG00000121964,ENSG00000152463,ENSG00000163864,ENSG00000166123,ENSG00000172296,ENSG00000204221,ENSG00000206284,ENSG00000214320,ENSG00000236222,ENSG00000227057,ENSG00000226916
GO:0007286	12	2617	39	23477	0.000782277	0.011291	10.32	0.001	spermatid development	ENSG00000077327,ENSG00000100206,ENSG00000102531,ENSG00000112981,ENSG00000130202,ENSG00000125863,ENSG00000132972,ENSG00000140463,ENSG00000149187,ENSG00000165209,ENSG00000167077,ENSG00000164113
GO:0048705	10	2617	29	23477	0.000787719	0.011291	10.55	0.001	skeletal system morphogenesis	ENSG00000037965,ENSG00000106799,ENSG00000114739,ENSG00000127415,ENSG00000134853,ENSG00000150347,ENSG00000163659,ENSG00000186031,ENSG00000204248,ENSG00000230930
GO:0007417	23	2617	103	23477	0.000831967	0.011291	9.49	0.001	central nervous system development	ENSG00000008083,ENSG00000075275,ENSG00000090539,ENSG00000091129,ENSG00000100299,ENSG00000084207,ENSG00000122859,ENSG00000119718,ENSG00000125084,ENSG00000134595,ENSG00000140600,ENSG00000148082,ENSG00000157150,ENSG00000164438,ENSG00000170485,ENSG00000169814,ENSG00000171189,ENSG00000174607,ENSG00000177189,ENSG00000183340,ENSG00000182636,ENSG00000189108,ENSG00000187553
GO:0042742	23	2617	103	23477	0.000831967	0.011291	9.49	0.001	defense response to bacterium	ENSG00000091106,ENSG00000088782,ENSG00000100448,ENSG00000125788,ENSG00000126550,ENSG00000131068,ENSG00000137462,ENSG00000143669,ENSG00000164816,ENSG00000183214,ENSG00000186458,ENSG00000186652,ENSG00000186579,ENSG00000180424,ENSG00000180483,ENSG00000197471,ENSG00000197846,ENSG00000187554,ENSG00000187082,ENSG00000205883,ENSG00000214642,ENSG00000205649,ENSG00000205882
GO:0045954	7	2617	16	23477	0.000973351	0.0128428	10.62	0.001	positive regulation of natural killer cell mediated cytotoxicity	ENSG00000204475,ENSG00000206430,ENSG00000223833,ENSG00000236315,ENSG00000236979,ENSG00000237103,ENSG00000237808
GO:0009954	10	2617	30	23477	0.00106461	0.0135553	9.95	0.001	proximal/distal pattern formation	ENSG00000153807,ENSG00000185630,ENSG00000180818,ENSG00000206315,ENSG00000204304,ENSG00000225987,ENSG00000232005,ENSG00000237344,ENSG00000236353,ENSG00000224952
GO:0045944	58	2617	347	23477	0.00108442	0.0135553	8.4	0.0025	positive regulation of transcription from RNA polymerase II promoter	ENSG00000001167,ENSG00000005339,ENSG00000012504,ENSG00000012822,ENSG00000018280,ENSG00000020426,ENSG00000099985,ENSG00000100644,ENSG00000105392,ENSG00000106410,ENSG00000102908,ENSG00000102878,ENSG00000106038,ENSG00000108510,ENSG00000113722,ENSG00000111783,ENSG00000112115,ENSG00000119508,ENSG00000122641,ENSG00000119699,ENSG00000122859,ENSG00000125845,ENSG00000123219,ENSG00000126003,ENSG00000129194…
GO:0006461	24	2617	112	23477	0.00119943	0.0146084	8.79	0.0025	protein complex assembly	ENSG00000005339,ENSG00000049245,ENSG00000019582,ENSG00000020426,ENSG00000056558,ENSG00000079841,ENSG00000075945,ENSG00000086827,ENSG00000103363,ENSG00000103496,ENSG00000107282,ENSG00000123472,ENSG00000124171,ENSG00000134265,ENSG00000132535,ENSG00000135862,ENSG00000137822,ENSG00000137806,ENSG00000169891,ENSG00000197822,ENSG00000204267,ENSG00000206299,ENSG00000206235,ENSG00000228582
GO:0006915	71	2617	446	23477	0.00128815	0.0152968	8.02	0.0025	apoptosis	ENSG00000035664,ENSG00000070495,ENSG00000077684,ENSG00000062598,ENSG00000060339,ENSG00000065613,ENSG00000075213,ENSG00000064012,ENSG00000067900,ENSG00000075240,ENSG00000081026,ENSG00000081770,ENSG00000099985,ENSG00000100450,ENSG00000103126,ENSG00000106546,ENSG00000105290,ENSG00000107731,ENSG00000113761,ENSG00000115107,ENSG00000112115,ENSG00000115008,ENSG00000112977,ENSG00000112033,ENSG00000115904…
GO:0006366	25	2617	120	23477	0.0014623	0.0169413	8.41	0.0025	transcription from RNA polymerase II promoter	ENSG00000006468,ENSG00000025156,ENSG00000070047,ENSG00000090061,ENSG00000087191,ENSG00000100968,ENSG00000106546,ENSG00000103168,ENSG00000104447,ENSG00000102908,ENSG00000113580,ENSG00000113649,ENSG00000121022,ENSG00000135374,ENSG00000145741,ENSG00000166200,ENSG00000164611,ENSG00000165030,ENSG00000164975,ENSG00000169957,ENSG00000185960,ENSG00000181222,ENSG00000188342,ENSG00000196284,ENSG00000206181
GO:0007601	35	2617	189	23477	0.00177335	0.0197158	7.84	0.005	visual perception	ENSG00000047579,ENSG00000042317,ENSG00000079841,ENSG00000092200,ENSG00000100987,ENSG00000104804,ENSG00000105392,ENSG00000107521,ENSG00000108821,ENSG00000111215,ENSG00000112619,ENSG00000113262,ENSG00000118402,ENSG00000121634,ENSG00000120500,ENSG00000118231,ENSG00000115380,ENSG00000117360,ENSG00000134376,ENSG00000139053,ENSG00000138061,ENSG00000140859,ENSG00000143341,ENSG00000138083,ENSG00000148604…
GO:0045494	8	2617	22	23477	0.0017848	0.0197158	9.21	0.001	photoreceptor cell maintenance	ENSG00000042781,ENSG00000125124,ENSG00000125863,ENSG00000140463,ENSG00000148600,ENSG00000174483,ENSG00000173226,ENSG00000198691
GO:0016477	14	2617	54	23477	0.00191263	0.0206477	8.42	0.0025	cell migration	ENSG00000000457,ENSG00000007952,ENSG00000077254,ENSG00000099250,ENSG00000095739,ENSG00000102962,ENSG00000108443,ENSG00000120332,ENSG00000115355,ENSG00000125084,ENSG00000135862,ENSG00000150760,ENSG00000197122,ENSG00000214274
GO:0019882	37	2617	204	23477	0.0019573	0.0206604	7.64	0.005	antigen processing and presentation	ENSG00000019582,ENSG00000090659,ENSG00000104938,ENSG00000158485,ENSG00000183214,ENSG00000196610,ENSG00000196735,ENSG00000196101,ENSG00000206450,ENSG00000206237,ENSG00000204520,ENSG00000206302,ENSG00000228964,ENSG00000235233,ENSG00000230675,ENSG00000225890,ENSG00000236418,ENSG00000224305,ENSG00000223532,ENSG00000224608,ENSG00000232326,ENSG00000233051,ENSG00000231225,ENSG00000228299,ENSG00000231679…
GO:0030216	8	2617	23	23477	0.00247193	0.0255254	8.56	0.0025	keratinocyte differentiation	ENSG00000096696,ENSG00000109101,ENSG00000121552,ENSG00000124882,ENSG00000136155,ENSG00000143631,ENSG00000168615,ENSG00000175793
GO:0031214	7	2617	19	23477	0.00317213	0.0320588	8.23	0.0025	biomineral formation	ENSG00000099721,ENSG00000126549,ENSG00000126550,ENSG00000143369,ENSG00000162551,ENSG00000187689,ENSG00000205649
GO:0045454	16	2617	69	23477	0.00326825	0.032342	7.31	0.005	cell redox homeostasis	ENSG00000104723,ENSG00000108010,ENSG00000113621,ENSG00000116138,ENSG00000118990,ENSG00000117450,ENSG00000125827,ENSG00000155962,ENSG00000168454,ENSG00000169340,ENSG00000167004,ENSG00000173221,ENSG00000183773,ENSG00000196865,ENSG00000188428,ENSG00000239264
GO:0007242	55	2617	343	23477	0.00362056	0.0350972	6.43	0.01	intracellular signaling cascade	ENSG00000010671,ENSG00000024526,ENSG00000077684,ENSG00000058866,ENSG00000070047,ENSG00000078061,ENSG00000067900,ENSG00000090659,ENSG00000082701,ENSG00000081026,ENSG00000105287,ENSG00000102048,ENSG00000104938,ENSG00000102221,ENSG00000102128,ENSG00000107554,ENSG00000113263,ENSG00000114423,ENSG00000111077,ENSG00000111642,ENSG00000115825,ENSG00000115290,ENSG00000128656,ENSG00000122966,ENSG00000124257…
GO:0007588	11	2617	41	23477	0.00426796	0.0405456	7.15	0.005	excretion	ENSG00000044012,ENSG00000080293,ENSG00000091138,ENSG00000100292,ENSG00000102908,ENSG00000111319,ENSG00000138075,ENSG00000161270,ENSG00000168447,ENSG00000167580,ENSG00000186510
GO:0042327	5	2617	11	23477	0.00443967	0.0413498	7.99	0.0025	positive regulation of phosphorylation	ENSG00000106633,ENSG00000124882,ENSG00000142867,ENSG00000214274,ENSG00000240972
GO:0007517	20	2617	97	23477	0.00468981	0.0428396	6.5	0.01	muscle organ development	ENSG00000006468,ENSG00000030304,ENSG00000064489,ENSG00000096717,ENSG00000102683,ENSG00000111046,ENSG00000111913,ENSG00000136068,ENSG00000138379,ENSG00000140553,ENSG00000141161,ENSG00000150051,ENSG00000154645,ENSG00000163069,ENSG00000164916,ENSG00000174611,ENSG00000186260,ENSG00000184357,ENSG00000196569,ENSG00000198947
GO:0007049	70	2617	465	23477	0.00562624	0.0495483	5.65	0.01	cell cycle	ENSG00000002822,ENSG00000040275,ENSG00000020426,ENSG00000053254,ENSG00000072864,ENSG00000060339,ENSG00000066923,ENSG00000076003,ENSG00000077935,ENSG00000074054,ENSG00000083457,ENSG00000100206,ENSG00000086827,ENSG00000084764,ENSG00000090061,ENSG00000102981,ENSG00000106546,ENSG00000106723,ENSG00000100865,ENSG00000111859,ENSG00000112130,ENSG00000112245,ENSG00000115107,ENSG00000112242,ENSG00000114126…
GO:0008630	6	2617	16	23477	0.00567229	0.0495483	7.26	0.005	DNA damage response, signal transduction resulting in induction of apoptosis	ENSG00000100292,ENSG00000129071,ENSG00000137831,ENSG00000149311,ENSG00000175793,ENSG00000183765
GO:0007154	22	2617	112	23477	0.00573717	0.0495483	6.09	0.01	cell communication	ENSG00000075651,ENSG00000104497,ENSG00000105429,ENSG00000121634,ENSG00000136643,ENSG00000133056,ENSG00000135355,ENSG00000135317,ENSG00000139144,ENSG00000143847,ENSG00000150893,ENSG00000157734,ENSG00000162591,ENSG00000162627,ENSG00000164411,ENSG00000164946,ENSG00000173548,ENSG00000177291,ENSG00000183153,ENSG00000182963,ENSG00000214274,ENSG00000205302
