# Supplementary material for: Genome wide gene expression regulation by HIP1 Protein Interactor, HIPPI: Prediction and validation
Source: BMC Genomics. 2011 Sep 26;12:463. doi: 10.1186/1471-2164-12-463 (PMC3228557; doi:10.1186/1471-2164-12-463)
Supplement: Additional file 3 — List of genes altered in microarray study. The file contains details of the genes altered in HeLa-Gfp/HeLa-Hippi and Hip1Si-Gfp/Hip1SiHippi microarray study and also the list of genes in the common set including their fold change [file 1471-2164-12-463-S3.XLS]

## Sheet: HeLa HIPPI up
Gene ID	Ensembl ID	Genbank Accession No.	Gene Name	Gene Symbol	Array1	Array2	Array3	Array4
134	ENSG00000163485	NM_000674	adenosine A1 receptor;ADORA1	ADORA1	1.922	2.083	-0.278	-0.54
256714	ENSG00000184368	NM_152780	hypothetical protein FLJ14503;unassigned	MAP7D2	0.886	0.354	-0.69	-0.974
155054	ENSG00000204947	NM_001001661	zinc finger protein 425;ZNF425	ZNF425	1.404	1.601	-0.017	0.201
1	ENSG00000121410	AF414429	alpha-1-B glycoprotein;A1BG	A1BG	1.548	1.676	-0.756	-0.601
58513	ENSG00000127527	NM_021235	epidermal growth factor receptor pathway substrate 15-like 1;EPS15L1	EPS15L1	2.289	1.936	-0.346	-1.649
9219	ENSG00000149480	NM_004739	metastasis associated 1 family, member 2;MTA2	MTA2	2.237	2.97	-0.425	-1.988
57016	ENSG00000198074	NM_020299	aldo-keto reductase family 1, member B10 (aldose reductase);AKR1B10	AKR1B10	1.112	1.136	-0.036	0.034
79774	ENSG00000139835	NM_024719	growth hormone regulated TBC protein 1;GRTP1	GRTP1	0.997	1.555	-0.597	-0.272
81786	ENSG00000146054	AF396654	tripartite motif-containing 7;TRIM7	TRIM7	2.075	1.665	-1.123	-2.254
80013	ENSG00000148481	NM_024948	chromosome 10 open reading frame 97;C10orf97	C10orf97	0.621	0.779	-0.625	-0.341
9563	ENSG00000095261	NM_004285	hexose-6-phosphate dehydrogenase (glucose 1-dehydrogenase);H6PD	H6PD	0.853	1.004	-0.076	-0.268
90161	ENSG00000171004	NM_147175	heparan sulfate 6-O-sulfotransferase 2;HS6ST2	HS6ST2	1.25	1.157	-0.835	-0.247
55224	ENSG00000143845	NM_018208	ethanolamine kinase 2;ETNK2	ETNK2	1.901	2.06	-0.479	0.214
7483	ENSG00000143816	NM_003395	wingless-type MMTV integration site family, member 9A;WNT9A	WNT9A	1.464	0.71	-0.827	-0.867
9615	ENSG00000119125	NM_004293	guanine deaminase;GDA	GDA	0.615	0.203	-1.165	-1.125
8483	ENSG00000138615	NM_003613	cartilage intermediate layer protein, nucleotide pyrophosphohydrolase;CILP	CILP	1.916	1.776	-0.104	-0.168
2843	ENSG00000204882	NM_005293	G protein-coupled receptor 20;GPR20	GPR20	2.526	2.163	-0.961	-1.747
2039	ENSG00000158856	NM_001978	erythrocyte membrane protein band 4.9 (dematin);EPB49	EPB49	0.467	0.616	-1.445	-1.345
1460	ENSG00000204435	NM_001320	casein kinase 2, beta polypeptide;CSNK2B	CSNK2B	2.205	2.507	-0.376	-0.656
8668	ENSG00000084623	NM_003757	eukaryotic translation initiation factor 3, subunit 2 beta, 36kDa;EIF3S2	EIF3I	1.906	1.934	-0.023	-0.272
4041	ENSG00000162337	NM_002335	low density lipoprotein receptor-related protein 5;LRP5	LRP5	2.578	2.585	-1.777	-2.451
25831	ENSG00000092148	NM_015382	HECT domain containing 1;HECTD1	HECTD1	1.396	1.051	-0.858	-0.858
79142	ENSG00000040633	NM_024297	PHD finger protein 23;PHF23	PHF23	0.581	1.127	-2.966	-1.668
53905	ENSG00000137857	AF213465	dual oxidase 1;DUOX1	DUOX1	1.701	3.216	-1.433	-2.319
359	ENSG00000167580	NM_000486	aquaporin 2 (collecting duct);AQP2	AQP2	1.858	2.378	-0.46	-1.118
8531	ENSG00000060138	NM_003651	cold shock domain protein A;CSDA	CSDA	1.142	1.036	-0.055	-0.027
8496	ENSG00000110841	NM_003622	PTPRF interacting protein, binding protein 1 (liprin beta 1);PPFIBP1	PPFIBP1	0.584	0.954	-0.724	-0.547
187	ENSG00000134817	NM_005161	angiotensin II receptor-like 1;AGTRL1	AGTRL1	0.761	0.679	-1.331	-0.786
3743	ENSG00000104848	NM_031886	potassium voltage-gated channel, shaker-related subfamily, member 7;KCNA7	KCNA7	2.364	2.342	-1.042	-1.588
5635	ENSG00000161542	NM_002766	phosphoribosyl pyrophosphate synthetase-associated protein 1;PRPSAP1	PRPSAP1	0.975	0.757	-1.381	-1.204
5613	ENSG00000183943	NM_005044	protein kinase, X-linked;PRKX	PRKX	2.026	2.19	-0.655	-0.964
22924	ENSG00000084764	NM_012326	microtubule-associated protein, RP/EB family, member 3;MAPRE3	MAPRE3	1.551	2.014	-0.9	-1.72
10659	ENSG00000048740	BC036391	CUG triplet repeat, RNA binding protein 2;CUGBP2	CUGBP2	1.915	2.414	-0.971	-1.749
3315	ENSG00000106211	NM_001540	heat shock 27kDa protein 1;HSPB1	HSPB1	0.871	1.147	-1.112	-1.289
5409	ENSG00000141744	NM_002686	phenylethanolamine N-methyltransferase;PNMT	PNMT	2.669	2.32	-0.883	-1.684
5354	ENSG00000123560	NM_000533	proteolipid protein 1 (Pelizaeus-Merzbacher disease, spastic paraplegia 2, uncomplicated);PLP1	PLP1	0.803	0.578	-0.587	-0.927
10095	ENSG00000130429	NM_005720	actin related protein 2/3 complex, subunit 1B, 41kDa;ARPC1B	ARPC1B	2.347	2.324	-0.696	-1.411
22987	ENSG00000122012	NM_014979	synaptic vesicle glycoprotein 2C;SV2C	SV2C	1.994	2.39	-1.252	-1.811
1559	ENSG00000138109	NM_000771	cytochrome P450, family 2, subfamily C, polypeptide 9;CYP2C9	CYP2C9	0.554	0.4	-1.258	-0.977
7314	ENSG00000170315	NM_018955	ubiquitin B;UBB	UBB	1.78	2.178	-1.099	-1.395
6567	ENSG00000147100	AC004073	solute carrier family 16, member 2 (monocarboxylic acid transporter 8);SLC16A2	SLC16A2	2.498	2.281	-0.76	-1.496
6548	ENSG00000090020	NM_003047	solute carrier family 9 (sodium/hydrogen exchanger), member 1 (antiporter, Na+/H+, amiloride sensitive);SLC9A1	SLC9A1	2.34	1.496	-0.859	-1.101
8433	ENSG00000171794	NM_003577	undifferentiated embryonic cell transcription factor 1;UTF1	UTF1	1.717	2.231	-0.564	-1.422
8404	ENSG00000152583	NM_004684	SPARC-like 1 (mast9, hevin);SPARCL1	SPARCL1	1.962	2.157	-1.102	-1.528
645	ENSG00000090013	NM_000713	biliverdin reductase B (flavin reductase (NADPH));BLVRB	BLVRB	0.937	0.808	-0.604	-0.49
1213	ENSG00000141367	AC091271	clathrin, heavy chain (Hc);CLTC	CLTC	2.126	2.05	-0.561	-0.242
3191	ENSG00000104824	NM_001533	heterogeneous nuclear ribonucleoprotein L;HNRPL	HNRNPL	1.378	2.479	-1.233	-2.21
8139	ENSG00000119547	NM_022041	giant axonal neuropathy (gigaxonin);GAN	GAN	1.878	2.873	-0.82	-1.667
6665	ENSG00000129194	NM_006942	SRY (sex determining region Y)-box 15;SOX15	SOX15	1.071	1.122	-0.947	-1.671
1051	ENSG00000172216	NM_005194	CCAAT/enhancer binding protein (C/EBP), beta;CEBPB	CEBPB	2.298	1.448	0.061	-0.202
3431	ENSG00000135899	BC019059	SP110 nuclear body protein;SP110	SP110	2.01	0.91	-1.141	-1.603
5431	ENSG00000047315	NM_000938	polymerase (RNA) II (DNA directed) polypeptide B, 140kDa;POLR2B	POLR2B	0.786	0.888	-0.38	0.018
8654	ENSG00000114054	AY264918	phosphodiesterase 5A, cGMP-specific;PDE5A	PDE5A	1.17	2.736	-3.363	-2.014
10608	ENSG00000123933	NM_006454	MAX dimerization protein 4;MXD4	MXD4	0.537	0.303	-0.685	-0.608
55218	ENSG00000081177	NM_018199	exonuclease 3'-5&apos; domain-like 2;EXDL2	EXDL2	2.056	1.913	-1.273	-1.457
10227	ENSG00000109736	NM_001120	tetracycline transporter-like protein;unassigned	TETRAN	2.768	3.208	-1.753	-1.894
11083	ENSG00000101191	BC014489	death inducer-obliterator 1;DIDO1	DIDO1	2.411	2.567	-1.408	-2.2
55823	ENSG00000160695	BC065563	vacuolar protein sorting 11 homolog (S. cerevisiae);VPS11	VPS11	1.891	1.793	0.941	0.89
50618	ENSG00000198399	AF182198	intersectin 2;ITSN2	ITSN2	2.275	2.048	-0.497	-1.177
2245	ENSG00000102302	NM_004463	FYVE, RhoGEF and PH domain containing 1 (faciogenital dysplasia);FGD1	FGD1	2.264	1.609	0.109	-0.502
7917	ENSG00000204463	BC003133	HLA-B associated transcript 3;BAT3	BAT3	0.905	0.512	-3.284	-1.875
23499	ENSG00000127603	AF317696	microtubule-actin crosslinking factor 1;MACF1	MACF1	2.209	2.497	-0.49	-0.696
57185	ENSG00000001461	NM_020448	NIPA-like domain containing 3;NPAL3	NPAL3	0.54	0.334	-0.333	-0.669
25939	ENSG00000101347	NM_015474	SAM domain and HD domain 1;SAMHD1	SAMHD1	2.671	2.083	-0.753	-1.546
5905	ENSG00000100401	NM_002883	Ran GTPase activating protein 1;RANGAP1	RANGAP1	2.815	2.006	-0.734	-2.386
25861	ENSG00000095397	NM_015404	deafness, autosomal recessive 31;DFNB31	DFNB31	1.283	1.249	-0.66	-0.707
10370	ENSG00000164442	NM_006079	Cbp/p300-interacting transactivator, with Glu/Asp-rich carboxy-terminal domain, 2;CITED2	CITED2	1.954	2.019	0.288	-0.441
26108	ENSG00000171016	NM_015617	pygopus homolog 1 (Drosophila);PYGO1	PYGO1	2.108	2.289	-0.391	-1.864
10155	ENSG00000130726	NM_005762	tripartite motif-containing 28;TRIM28	TRIM28	1.049	1.314	-0.344	-0.283
9320	ENSG00000154845	NM_004238	thyroid hormone receptor interactor 12;TRIP12	TRIP12	2.036	2.828	-0.663	-1.671
10915	ENSG00000113649	NM_006706	transcription elongation regulator 1;TCERG1	TCERG1	1.928	2.29	-0.128	-1.071
50804	ENSG00000104177	NM_016132	myelin expression factor 2;MYEF2	MYEF2	1.207	0.874	-0.26	-0.329
22823	ENSG00000143033	NM_007358	metal response element binding transcription factor 2;MTF2	MTF2	2.415	2.327	-0.479	-1.629
27242	ENSG00000146072	NM_014452	tumor necrosis factor receptor superfamily, member 21;TNFRSF21	TNFRSF21	2.38	1.897	-0.417	-0.563
23509	ENSG00000101346	NM_172236	protein O-fucosyltransferase 1;POFUT1	POFUT1	1.454	1.669	-0.601	-1.174
9618	ENSG00000076604	BC001769	TNF receptor-associated factor 4;TRAF4	TRAF4	0.943	0.53	-0.545	-0.287
9779	ENSG00000131374	NM_014744	TBC1 domain family, member 5;TBC1D5	TBC1D5	3.147	2.099	-1.593	-0.955
57452	ENSG00000100626	NM_020692	UDP-N-acetyl-alpha-D-galactosamine:polypeptide N-acetylgalactosaminyltransferase-like 1;GALNTL1	GALNTL1	0.865	1.085	-0.585	-0.494
64083	ENSG00000113384	NM_022130	golgi phosphoprotein 3 (coat-protein);GOLPH3	GOLPH3	1.944	2.074	-1.579	-1.649
10395	ENSG00000164741	NM_024767	deleted in liver cancer 1;DLC1	DLC1	1.29	2.246	-0.852	-1.332
7484	ENSG00000158955	NM_003396	wingless-type MMTV integration site family, member 9B;WNT9B	WNT9B	2.402	2.009	-1.072	-1.079
6926	ENSG00000135111	BC025258	T-box 3 (ulnar mammary syndrome);TBX3	TBX3	0.943	0.919	-0.449	-0.909
7077	ENSG00000035862	AC100788	TIMP metallopeptidase inhibitor 2;TIMP2	TIMP2	1.929	2.215	-0.066	-0.898
1284	ENSG00000134871	NM_001846	collagen, type IV, alpha 2;COL4A2	COL4A2	1.307	1.511	-0.852	-1.198
10736	ENSG00000170577	NM_016932	sine oculis homeobox homolog 2 (Drosophila);SIX2	SIX2	1.725	2.622	-1.086	-0.873
10844	ENSG00000130640	NM_006659	tubulin, gamma complex associated protein 2;TUBGCP2	TUBGCP2	0.662	0.982	-0.384	-0.162
26150	ENSG00000128408	NM_015653	RIB43A domain with coiled-coils 2;RIBC2	RIBC2	0.71	0.675	-0.298	-0.71
55365	ENSG00000002933	NM_018487	transmembrane protein 176A;TMEM176A	TMEM176A	0.539	0.429	-0.607	-0.619
2572	ENSG00000136750	NM_000818	glutamate decarboxylase 2 (pancreatic islets and brain, 65kDa);GAD2	GAD2	3.115	2.523	0.22	0.653
5528	ENSG00000112640	BC001175	protein phosphatase 2, regulatory subunit B (B56), delta isoform;PPP2R5D	PPP2R5D	2.262	2.233	-1.264	-1.993
8536	ENSG00000134072	NM_003656	calcium/calmodulin-dependent protein kinase I;CAMK1	CAMK1	1.53	1.762	0.007	0.199
8467	ENSG00000153147	NM_003601	SWI/SNF related, matrix associated, actin dependent regulator of chromatin, subfamily a, member 5;SMARCA5	SMARCA5	1.668	1.521	-0.012	-0.733
9993	ENSG00000070413	NM_005137	DiGeorge syndrome critical region gene 2;DGCR2	DGCR2	2.278	2.503	-1.227	-1.712
865	ENSG00000067955	BC018509	core-binding factor, beta subunit;CBFB	CBFB	1.315	1.68	-0.268	-0.692
1025	ENSG00000136807	NM_001261	cyclin-dependent kinase 9 (CDC2-related kinase);CDK9	CDK9	1.811	1.289	-2.219	-1.212
4176	ENSG00000166508	D55716	MCM7 minichromosome maintenance deficient 7 (S. cerevisiae);MCM7	MCM7	2.589	2.792	-3.226	-2.778
27178	ENSG00000125571	AY071840	interleukin 1 family, member 7 (zeta);IL1F7	IL1F7	2.53	2.021	-2.312	-0.656
10432	ENSG00000239306	NM_006328	RNA binding motif protein 14;RBM14	RBM14	2.411	2.88	-2.381	-2.036
9275	ENSG00000106635	NM_138707	B-cell CLL/lymphoma 7B;BCL7B	BCL7B	1.787	2.3	-0.487	-1.679
3934	ENSG00000148346	NM_005564	lipocalin 2 (oncogene 24p3);LCN2	LCN2	2.437	1.32	-0.798	-1.613
49856	ENSG00000116213	NM_017818	WD repeat domain 8;WDR8	WDR8	2.423	0.969	-2.514	-3.65
10131	ENSG00000126602	NM_016292	TNF receptor-associated protein 1;TRAP1	TRAP1	0.618	0.606	-0.275	-0.31
56832	ENSG00000147896	NM_020124	interferon, kappa;IFNK	IFNK	2.463	2.089	-1.327	-2.205
83861	ENSG00000130363	NM_031924	radial spokehead-like 2;RSHL2	RSPH3	1.66	1.947	-1.36	-0.396
83700	ENSG00000166086	NM_032801	junctional adhesion molecule 3;JAM3	JAM3	0.788	1.025	-0.274	-0.367
55693	ENSG00000186280	NM_018039	jumonji domain containing 2D;JMJD2D	JMJD2D	1.702	1.26	-0.538	-1.335
55602	ENSG00000168564	NM_017632	CDKN2A interacting protein;CDKN2AIP	CDKN2AIP	1.322	1.308	-0.291	-0.953
64744	ENSG00000084070	NM_022733	stromal membrane-associated protein 1-like;SMAP1L	SMAP1L	2.204	2.545	-0.347	-1.242
64693	ENSG00000212710	NM_172241	cutaneous T-cell lymphoma-associated antigen 1;CTAGE1	CTAGE1	1.295	1.256	-0.605	-0.042
201627	ENSG00000174839	NM_152678	family with sequence similarity 116, member A;FAM116A	FAM116A	1.576	0.412	-1.922	-1.642
285527	ENSG00000075539	AK128543	FRY-like;FRYL	FRYL	2.57	2.401	-1.166	-1.233
72	ENSG00000163017	NM_001615	actin, gamma 2, smooth muscle, enteric;ACTG2	ACTG2	1.953	2.047	-0.612	-1.096
347734	ENSG00000157593	NM_178148	solute carrier family 35, member B2;SLC35B2	SLC35B2	0.648	0.412	-1.978	-2.382
1535	ENSG00000051523	NM_000101	cytochrome b-245, alpha polypeptide;CYBA	CYBA	1.507	2.42	-0.162	-0.33
1133	ENSG00000184984	NM_012125	cholinergic receptor, muscarinic 5;CHRM5	CHRM5	0.454	0.504	-1.329	-0.832
2997	ENSG00000104812	NM_002103	glycogen synthase 1 (muscle);GYS1	GYS1	1.399	0.948	-0.19	0.022
3068	ENSG00000143321	NM_004494	hepatoma-derived growth factor (high-mobility group protein 1-like);HDGF	HDGF	1.191	1.212	-0.719	-0.484
5013	ENSG00000115507	NM_014562	orthodenticle homolog 1 (Drosophila);OTX1	OTX1	1.925	1.282	-0.056	-0.563
3383	ENSG00000090339	NM_000201	intercellular adhesion molecule 1 (CD54), human rhinovirus receptor;ICAM1	ICAM1	0.573	0.807	-0.14	-0.162
5153	ENSG00000123360	NM_000924	phosphodiesterase 1B, calmodulin-dependent;PDE1B	PDE1B	1.213	0.983	-0.68	-0.775
6741	ENSG00000138385	NM_003142	Sjogren syndrome antigen B (autoantigen La);SSB	SSB	1.336	1.107	-1.445	-0.776
678	ENSG00000152518	NM_006887	zinc finger protein 36, C3H type-like 2;ZFP36L2	ZFP36L2	2.564	2.648	-1.106	-2.054
1264	ENSG00000130176	NM_001299	calponin 1, basic, smooth muscle;CNN1	CNN1	1.614	1.535	-0.645	-1.578
1182	ENSG00000109572	X78520	chloride channel 3;CLCN3	CLCN3	0.444	0.318	-0.652	-1.077
4953	ENSG00000115758	NM_002539	ornithine decarboxylase 1;ODC1	ODC1	1.954	1.398	-0.298	-1.282
528	ENSG00000155097	BC010960	ATPase, H+ transporting, lysosomal 42kDa, V1 subunit C1;ATP6V1C1	ATP6V1C1	0.951	0.741	-0.438	-0.656
6892	ENSG00000112493	NM_003190	TAP binding protein (tapasin);TAPBP	TAPBP	0.615	0.76	-1.743	-1.224
715	ENSG00000159403	NM_001733	complement component 1, r subcomponent;C1R	C1R	1.083	1.91	-0.611	-0.618
4704	ENSG00000139180	NM_005002	NADH dehydrogenase (ubiquinone) 1 alpha subcomplex, 9, 39kDa;NDUFA9	NDUFA9	0.499	0.493	-0.592	-0.618
6191	ENSG00000198034	NM_001007	ribosomal protein S4, X-linked;RPS4X	RPS4X	1.843	2.106	-0.431	-1.164
6425	ENSG00000120057	NM_003015	secreted frizzled-related protein 5;SFRP5	SFRP5	0.531	0.176	-0.772	-0.799
1953	ENSG00000162591	AB011539	multiple EGF-like-domains 6;MEGF6	MEGF6	1.881	2.355	-0.263	-1.322
6597	ENSG00000113594	NM_003072	SWI/SNF related, matrix associated, actin dependent regulator of chromatin, subfamily a, member 4;SMARCA4	SMARCA4	0.565	0.621	-0.349	-0.047
6659	ENSG00000124766	NM_003107	SRY (sex determining region Y)-box 4;SOX4	SOX4	1.474	1.347	0.271	0.016
8243	ENSG00000072501	NM_006306	structural maintenance of chromosomes 1A;SMC1A	SMC1A	1.817	1.809	-0.086	-1.086
9966	ENSG00000084093	NM_005118	tumor necrosis factor (ligand) superfamily, member 15;TNFSF15	TNFSF15	1.523	0.795	-1.027	-1.289
9933	ENSG00000080608	BC016137	KIAA0020;KIAA0020	KIAA0020	1.679	2.098	-0.472	-1.694
9031	ENSG00000009954	AF084479	bromodomain adjacent to zinc finger domain, 1B;BAZ1B	BAZ1B	0.994	0.969	-0.447	-0.268
10113	ENSG00000138073	NM_013388	prolactin regulatory element binding;PREB	PREB	1.356	1.481	-1.377	-0.744
89970	ENSG00000159579	NM_133368	ring finger and SPRY domain containing 1;RSPRY1	RSPRY1	1.129	1.49	-1.394	-1.089
51555	ENSG00000114757	NM_016559	peroxisomal biogenesis factor 5-like;PEX5L	PEX5L	2.41	2.622	-2.148	-2.495
7625	ENSG00000185252	NM_003426	zinc finger protein 74;ZNF74	ZNF74	2.22	2.643	-0.856	-1.653
153222	ENSG00000164463	NM_153607	adult retina protein;unassigned	C5orf41	1.201	1.537	-0.569	-0.732
126410	ENSG00000171954	NM_173483	cytochrome P450, family 2, subfamily E, polypeptide 2 homolog;unassigned	CYP4F22	2.596	2.498	-0.703	-1.289
254102	ENSG00000173442	XM_170658	EH domain binding protein 1-like 1;EHBP1L1	EHBP1L1	0.738	0.738	-0.6	-1.382
22864	ENSG00000179912	NM_014925	R3H domain containing 2;R3HDM2	R3HDM2	1.215	1.531	-0.871	-1.194
8437	ENSG00000111344	NM_004658	RAS protein activator like 1 (GAP1 like);RASAL1	RASAL1	0.91	0.974	-1.068	-0.414
10914	ENSG00000090060	NM_032632	poly(A) polymerase alpha;PAPOLA	PAPOLA	2.112	1.415	-0.857	-1.874
10856	ENSG00000183207	NM_006666	RuvB-like 2 (E. coli);RUVBL2	RUVBL2	0.534	0.567	0.183	-0.008
8566	ENSG00000160209	NM_003681	pyridoxal (pyridoxine, vitamin B6) kinase;PDXK	PDXK	1.061	1.693	-0.861	-0.759
4296	ENSG00000173327	NM_002419	mitogen-activated protein kinase kinase kinase 11;MAP3K11	MAP3K11	2.104	2.4	-0.621	-1.781
23077	ENSG00000005810	NM_015057	MYC binding protein 2;MYCBP2	MYCBP2	1.401	2.012	-0.283	-1.066
10675	ENSG00000114646	NM_006574	chondroitin sulfate proteoglycan 5 (neuroglycan C);CSPG5	CSPG5	2.541	2.405	-2.471	-2.402
2057	ENSG00000187266	NM_000121	erythropoietin receptor;EPOR	EPOR	2.717	2.625	-0.392	-0.417
5970	ENSG00000173039	NM_021975	v-rel reticuloendotheliosis viral oncogene homolog A, nuclear factor of kappa light polypeptide gene enhancer in B-cells 3, p65 (avian);RELA	RELA	2.479	2.6	-0.872	-2.342
25879	ENSG00000164934	NM_015420	WD repeats and SOF1 domain containing;WDSOF1	WDSOF1	2.023	1.319	-1.907	-1.888
25829	ENSG00000198792	NM_012264	chromosome 22 open reading frame 5;C22orf5. transmembrane protein 184B	TMEM184B	1.2	0.347	-1.785	-2.414
10474	ENSG00000171148	BC013433	transcriptional adaptor 3 (NGG1 homolog, yeast)-like;TADA3L	TADA3L	1.81	1.135	-0.005	-0.212
29941	ENSG00000160447	NM_013355	protein kinase N3;PKN3	PKN3	2.279	2.753	-1.639	-2.375
30062	ENSG00000134438	NM_013435	retina and anterior neural fold homeobox;RAX	RAX	2.351	2.933	-0.264	-1.729
51087	ENSG00000006047	NM_015982	Y box binding protein 2;YBX2	YBX2	2.139	1.413	-0.15	-0.871
7498	ENSG00000158125	NM_000379	xanthine dehydrogenase;XDH	XDH	0.939	1.349	-0.645	-1.156
8529	ENSG00000186115	NM_001082	cytochrome P450, family 4, subfamily F, polypeptide 2;CYP4F2	CYP4F2	1.32	1.489	-2.784	-1.592
10987	ENSG00000121022	NM_006837	COP9 constitutive photomorphogenic homolog subunit 5 (Arabidopsis);COPS5	COPS5	0.845	0.407	-0.518	-0.405
10645	ENSG00000110931	BC026060	calcium/calmodulin-dependent protein kinase kinase 2, beta;CAMKK2	CAMKK2	0.823	1.303	-1.433	-1.115
10611	ENSG00000181374	NM_006457	PDZ and LIM domain 5;PDLIM5	PDLIM5	1.444	1.664	-0.516	-1.228
3987	ENSG00000169756	NM_004987	LIM and senescent cell antigen-like domains 1;LIMS1	LIMS1	1.817	2.212	0.01	-0.909
55771	ENSG00000068489	NM_018304	proline rich 11;PRR11	PRR11	1.896	2.717	-3.232	-1.988
54988	ENSG00000183549	AK000588	hypothetical protein FLJ20581;unassigned	ACSM5	1.453	2.072	-1.135	-2.346
84134	ENSG00000158882	NM_032174	translocase of outer mitochondrial membrane 40 homolog-like (yeast);TOMM40L	TOMM40L	1.574	1.927	-0.831	-1.632
11231	ENSG00000198513	NM_007214	SEC63 homolog (S. cerevisiae);SEC63	SEC63	0.873	1.012	0.041	-0.28
92597	ENSG00000173542	NM_173468	MOB1, Mps One Binder kinase activator-like 1A (yeast);MOBKL1A	MOBKL1A	1.259	1.367	-0.728	-1.605
55806	ENSG00000168453	BC067128	hairless homolog (mouse);HR	HR	1.685	1.844	-0.233	-1.119
79441	ENSG00000214367	NM_024511	chromosome 4 open reading frame 15;C4orf15		0.854	1.073	-1.68	-0.856
55295	ENSG00000167487	NM_018316	kelch-like 26 (Drosophila);KLHL26	KLHL26	2.009	2.52	-0.761	-0.35
54665	ENSG00000081019	NM_018364	round spermatid basic protein 1;RSBN1	RSBN1	0.799	0.949	-0.743	-1.044
84961	ENSG00000108306	NM_032875	F-box and leucine-rich repeat protein 20;FBXL20	FBXL20	2.53	1.615	-2.485	-3.411
64129	ENSG00000142910	NM_022164	tubulointerstitial nephritis antigen-like 1;TINAGL1	TINAGL1	1.521	1.131	-0.747	-1.433
55737	ENSG00000069329	NM_018206	vacuolar protein sorting 35 homolog (S. cerevisiae);VPS35	VPS35	1.344	1.39	-0.587	-0.373
91373	ENSG00000197355	NM_207309	UDP-N-acteylglucosamine pyrophosphorylase 1-like 1;UAP1L1	UAP1L1	2.758	2.155	-0.066	-0.165
55757	ENSG00000102595	NM_020121	UDP-glucose ceramide glucosyltransferase-like 2;UGCGL2	UGCGL2	1.399	0.974	-0.529	-1.267
79751	ENSG00000177542	NM_024698	solute carrier family 25 (mitochondrial carrier: glutamate), member 22;SLC25A22	SLC25A22	1.941	2.675	-1.069	-1.68
59283	ENSG00000142408	NM_031895	calcium channel, voltage-dependent, gamma subunit 8;CACNG8	CACNG8	1.327	1.327	-0.609	-1.489
7473	ENSG00000108379	NM_030753	wingless-type MMTV integration site family, member 3;WNT3	WNT3	1.63	2.119	-0.617	-0.572
9668	ENSG00000142556	NM_014650	zinc finger protein 432;ZNF432	ZNF432	1.404	0.787	-1.368	-0.905
7745	ENSG00000198315	NM_006298	zinc finger protein 192;ZNF192	ZNF192	1.287	1.816	0.069	-0.395
3195	ENSG00000107807	NM_005521	T-cell leukemia homeobox 1;TLX1	TLX1	0.949	0.854	-0.228	0.134
3688	ENSG00000150093	NM_002211	integrin, beta 1 (fibronectin receptor, beta polypeptide, antigen CD29 includes MDF2, MSK12);ITGB1	ITGB1	1.71	1.354	-1.765	-0.586
6804	ENSG00000106089	NM_004603	syntaxin 1A (brain);STX1A	STX1A	2.034	2.23	-0.451	-1
1846	ENSG00000120875	AL137704	dual specificity phosphatase 4;DUSP4	DUSP4	1.807	1.672	-0.587	-1.026
7277	ENSG00000127824	NM_006000	tubulin, alpha 1;TUBA1	TUBA4A	2.325	1.931	-0.871	-0.925
1735	ENSG00000197406	NM_001362	deiodinase, iodothyronine, type III;DIO3	DIO3	0.768	0.535	-0.266	-0.737
1387	ENSG00000005339	NM_004380	CREB binding protein (Rubinstein-Taybi syndrome);CREBBP	CREBBP	2.161	2.074	-1.155	-1.59
2330	ENSG00000157184	NM_001461	flavin containing monooxygenase 5;FMO5	FMO5	1.368	2.469	-0.714	-1.128
6418	ENSG00000119335	NM_003011	SET translocation (myeloid leukemia-associated);SET	SET	1.165	1.071	-0.303	-1.06
6582	ENSG00000112499	NM_153191	solute carrier family 22 (organic cation transporter), member 2;SLC22A2	SLC22A2	0.594	0.36	-0.294	-0.224
745	ENSG00000124920	NM_013279	chromosome 11 open reading frame 9;C11orf9	C11orf9	1.784	1.178	-1.155	-2.063
7026	ENSG00000185551	NM_021005	nuclear receptor subfamily 2, group F, member 2;NR2F2	NR2F2	1.068	1.398	-0.237	-0.488
602	ENSG00000110244	NM_005178	B-cell CLL/lymphoma 3;BCL3	BCL3	0.611	1.204	-1.55	-2.327
2862	ENSG00000102539	NM_001507	motilin receptor;MLNR	MLNR	1.53	2.477	-0.575	-1.612
1509	ENSG00000117984	NM_001909	cathepsin D;CTSD	CTSD	1.752	1.539	-0.207	-1.178
1503	ENSG00000106144	NM_001905	CTP synthase;CTPS	CTPS	1.322	0.549	-1.134	-0.873
6658	ENSG00000134595	NM_005634	SRY (sex determining region Y)-box 3;SOX3	SOX3	1.888	2.464	-1.258	-1.231
4849	ENSG00000088038	NM_014516	CCR4-NOT transcription complex, subunit 3;CNOT3	CNOT3	0.95	0.371	-0.742	-0.996
822	ENSG00000042493	NM_001747	capping protein (actin filament), gelsolin-like;CAPG	CAPG	0.941	0.776	-0.455	-0.568
5347	ENSG00000166851	NM_005030	polo-like kinase 1 (Drosophila);PLK1	PLK1	1.412	1.519	-0.38	-0.432
5333	ENSG00000187091	NM_006225	phospholipase C, delta 1;PLCD1	PLCD1	1.284	0.985	-0.087	-0.258
2512	ENSG00000087086	NM_000146	ferritin, light polypeptide;FTL	FTL	1.63	2.022	-0.594	-0.945
4440	ENSG00000135097	NM_002442	musashi homolog 1 (Drosophila);MSI1	MSI1	0.845	0.365	-0.601	-0.535
6175	ENSG00000089157	BC019014	ribosomal protein, large, P0;RPLP0	RPLP0	2.101	1.799	-1.171	-0.933
4313	ENSG00000178445	NM_004530	matrix metallopeptidase 2 (gelatinase A, 72kDa gelatinase, 72kDa type IV collagenase);MMP2	MMP2	0.638	0.499	-0.385	-0.21
506	ENSG00000110955	NM_001686	ATP synthase, H+ transporting, mitochondrial F1 complex, beta polypeptide;ATP5B	ATP5B	0.636	0.3	-0.292	-0.508
2830	ENSG00000146360	NM_005284	G protein-coupled receptor 6;GPR6	GPR6	0.739	0.91	-0.58	-0.324
4904	ENSG00000065978	NM_004559	Y box binding protein 1;YBX1	YBX1	1.864	2.252	-0.918	-1.293
23370	ENSG00000104880	NM_015318	rho/rac guanine nucleotide exchange factor (GEF) 18;ARHGEF18	ARHGEF18	1.791	2.202	-0.513	-1.939
7703	ENSG00000056661	NM_007144	polycomb group ring finger 2;PCGF2	PCGF2	2.188	2.886	-1.051	-1.877
7694	ENSG00000176293	NM_003436	zinc finger protein 135;ZNF135	ZNF135	1.002	1.728	-1.227	-1.657
55040	ENSG00000049283	NM_017957	epsin 3;EPN3	EPN3	1.23	1.214	-1.037	-0.945
55023	ENSG00000146247	NM_017934	pleckstrin homology domain interacting protein;PHIP	PHIP	0.596	1.05	-0.636	-1.311
57666	ENSG00000112787	XM_495939	KIAA1545 protein;unassigned	KIAA1545	2.341	2.454	-0.512	-2.1
57703	ENSG00000163510	NM_020943	KIAA1604 protein;unassigned	KIAA1604	1.224	0.892	-0.813	-0.856
27076	ENSG00000124466	NM_014400	LY6/PLAUR domain containing 3;LYPD3	LYPD3	3.781	1.714	-2.886	-3.815
3054	ENSG00000172534	NM_005334	host cell factor C1 (VP16-accessory protein);HCFC1	HCFC1	2.249	2.619	-0.591	-1.438
5346	ENSG00000166819	NM_002666	perilipin;PLIN	PLIN	1.638	1.733	-0.165	-0.007
360	ENSG00000165272	NM_004925	aquaporin 3 (Gill blood group);AQP3	AQP3	0.738	0.476	-4.557	-3.922
58491	ENSG00000197951	NM_021216	zinc finger protein 71;ZNF71	ZNF71	1.453	2.163	-1.292	-1.359
80333	ENSG00000185774	NM_147183	Kv channel interacting protein 4;KCNIP4	KCNIP4	1.395	0.991	-1.353	-2.499
11001	ENSG00000156222	NM_003645	solute carrier family 27 (fatty acid transporter), member 2;SLC27A2	SLC27A2	0.837	0.541	-1.474	-1.252
4734	ENSG00000069869	NM_006154	neural precursor cell expressed, developmentally down-regulated 4;NEDD4	NEDD4	0.53	0.756	-0.001	0.024
51196	ENSG00000138193	NM_016341	phospholipase C, epsilon 1;PLCE1	PLCE1	0.701	0.441	-0.403	-0.619
6732	ENSG00000096063	NM_003137	SFRS protein kinase 1;SRPK1	SRPK1	2.764	2.965	-0.318	-1.546
6723	ENSG00000116649	NM_003132	spermidine synthase;SRM	SRM	0.585	0.156	-1.008	-1.314
6801	ENSG00000115808	NM_003162	striatin, calmodulin binding protein;STRN	STRN	1.58	0.879	-0.695	-0.759
6319	ENSG00000099194	NM_005063	stearoyl-CoA desaturase (delta-9-desaturase);SCD	SCD	0.988	1.747	-0.758	-1.289
54941	ENSG00000101695	NM_017831	ring finger protein 125;RNF125	RNF125	2.04	2.538	-0.967	-0.98
29982	ENSG00000148572	NM_030759	nuclear receptor binding factor 2;NRBF2	NRBF2	1.891	2.262	-0.571	-1.814
1759	ENSG00000106976	BC063850	dynamin 1;DNM1	DNM1	2.059	1.92	-0.064	0.15
1723	ENSG00000102967	BC065245	dihydroorotate dehydrogenase;DHODH	DHODH	1.832	2.616	-1.197	-1.589
3646	ENSG00000104408	NM_001568	eukaryotic translation initiation factor 3, subunit 6 48kDa;EIF3S6	EIF3E	1.52	1.334	-0.544	-1.057
23529	ENSG00000175505	NM_013246	cardiotrophin-like cytokine factor 1;CLCF1	CLCF1	1.584	0.496	-2.034	-1.818
6492	ENSG00000112246	NM_005068	single-minded homolog 1 (Drosophila);SIM1	SIM1	0.923	0.669	-0.65	-0.437
26608	ENSG00000106638	AC005089	transducin (beta)-like 2;TBL2	TBL2	1.991	2.146	-1.269	-1.752
9123	ENSG00000141526	NM_004207	solute carrier family 16, member 3 (monocarboxylic acid transporter 4);SLC16A3	SLC16A3	2.405	2.317	-1.141	-1.942
121665	ENSG00000157837	NM_139015	signal peptide peptidase 3;unassigned	UNQ1887	1.181	1.126	-0.407	-1.097
145942	ENSG00000166069	NM_152453	transmembrane and coiled-coil domains 5;TMCO5	TMCO5	2.106	2.753	-1.003	-1.923
37	ENSG00000072778	BC020218	acyl-Coenzyme A dehydrogenase, very long chain;ACADVL	ACADVL	0.493	0.489	-1.272	-0.707
23197	ENSG00000113194	NM_014613	UBX domain containing 8;UBXD8	UBXD8	1.451	2.759	-2.978	-2.166
29984	ENSG00000173156	NM_014578	ras homolog gene family, member D;RHOD	RHOD	1.863	2.458	0.149	-0.627
1943	ENSG00000099617	NM_001405	ephrin-A2;EFNA2	EFNA2	1.818	1.039	-0.756	-0.678
140683	ENSG00000131050	NM_080574	chromosome 20 open reading frame 70;C20orf70	C20orf70	2.674	1.78	-1.346	-1.409
23204	ENSG00000170540	NM_015161	ADP-ribosylation factor-like 6 interacting protein 1;ARL6IP1	ARL6IP1	1.761	1.759	-0.611	-0.31
80153	ENSG00000179151	NM_025083	enhancer of mRNA decapping 3 homolog (S. cerevisiae);EDC3	EDC3	1.75	0.985	-1.581	-1.423
6905	ENSG00000116957	NM_003193	tubulin folding cofactor E;TBCE	TBCE	0.551	0.292	-0.824	-0.739
55272	ENSG00000177971	NM_018285	IMP3, U3 small nucleolar ribonucleoprotein, homolog (yeast);IMP3	IMP3	2.166	1.808	-1.11	-0.464
23174	ENSG00000140948	NM_015144	zinc finger, CCHC domain containing 14;ZCCHC14	ZCCHC14	0.865	0.426	-0.72	-0.992
23786	ENSG00000099968	NM_015367	BCL2-like 13 (apoptosis facilitator);BCL2L13	BCL2L13	1.181	1.812	-0.978	-0.836
7781	ENSG00000082641	NM_003459	solute carrier family 30 (zinc transporter), member 3;SLC30A3	SLC30A3	0.75	0.756	-0.81	-0.586
6222	ENSG00000231500	NM_022551	ribosomal protein S18;RPS18	RPS18	2.156	2.358	-1.059	-1.661
4947	ENSG00000180304	NM_002537	ornithine decarboxylase antizyme 2;OAZ2	OAZ2	0.673	0.546	-0.963	-0.489
64951	ENSG00000062582	NM_032014	mitochondrial ribosomal protein S24;MRPS24		2.038	2.331	0.255	-0.356
1026	ENSG00000124762	BC000312	cyclin-dependent kinase inhibitor 1A (p21, Cip1);CDKN1A	CDKN1A/p21	0.553	0.567	-0.4	-0.101
54866	ENSG00000166143	NM_017726	protein phosphatase 1, regulatory (inhibitor) subunit 14D;PPP1R14D	PPP1R14D	1.378	0.873	-0.71	-0.463
7323	ENSG00000109332	BC003395	ubiquitin-conjugating enzyme E2D 3 (UBC4/5 homolog, yeast);UBE2D3	UBE2D3	1.874	2.289	0.351	-0.218
55287	ENSG00000088726	NM_018306	transmembrane protein 40;TMEM40	TMEM40	2.683	2.825	-1.88	-2.626
6209	ENSG00000115268	NM_001018	ribosomal protein S15;RPS15	RPS15	1.959	2.069	-0.705	-1.463
4724	ENSG00000164258	NM_002495	NADH dehydrogenase (ubiquinone) Fe-S protein 4, 18kDa (NADH-coenzyme Q reductase);NDUFS4	NDUFS4	1.385	1.543	-0.346	-0.38
25999	ENSG00000105270	NM_015526	CAP-GLY domain containing linker protein 3;CLIP3	CLIP3	4.212	3.108	-0.758	-1.853
6689	ENSG00000142539	NM_003121	Spi-B transcription factor (Spi-1/PU.1 related);SPIB	SPIB	1.4	1.009	-0.198	-0.634
5228	ENSG00000135924	NM_002632	placental growth factor, vascular endothelial growth factor-related protein;PGF	PGF	2.392	1.749	-0.937	-1.821
79727	ENSG00000131914	NM_024674	lin-28 homolog (C. elegans);LIN28	LIN28	1.898	1.461	-2.871	-1.949
54942	ENSG00000119328	NM_017832	chromosome 9 open reading frame 6;C9orf6	C9orf6	0.978	1.417	-1.291	-2.691
54989	ENSG00000198146	NM_014106	zinc finger protein 770;ZNF770	ZNF770	1.246	1.053	-0.49	-0.619
79897	ENSG00000204599	NM_024839	ribonuclease P 21kDa subunit;RPP21	RPP21	1.444	2.082	-0.494	-1.463
4188	ENSG00000112559	NM_005586	MyoD family inhibitor;MDFI	MDFI	1.154	1.59	-0.428	-0.195
11217	ENSG00000157654	AK022693	A kinase (PRKA) anchor protein 2;AKAP2	AKAP2	1.73	1.883	-1.498	-1.332
51473	ENSG00000146038	NM_016356	doublecortin domain containing 2;DCDC2	DCDC2	1.683	1.667	-0.754	-0.477
51806	ENSG00000178372	NM_017422	calmodulin-like 5;CALML5	CALML5	0.85	0.897	-0.311	-0.132
6204	ENSG00000124614	NM_001014	ribosomal protein S10;RPS10	RPS10	0.604	0.783	-0.231	-0.317
1318	ENSG00000136867	NM_001860	solute carrier family 31 (copper transporters), member 2;SLC31A2	SLC31A2	1.645	2.087	-0.151	-0.947
1482	ENSG00000183072	NM_004387	NK2 transcription factor related, locus 5 (Drosophila);NKX2-5	NKX2-5	2.535	2.189	-0.994	-1.49
1978	ENSG00000187840	NM_004095	eukaryotic translation initiation factor 4E binding protein 1;EIF4EBP1	EIF4EBP1	2.656	2.929	-1.487	-1.736
84320	ENSG00000135847	NM_032360	acyl-Coenzyme A binding domain containing 6;ACBD6	ACBD6	0.754	1.123	-0.808	-0.613
85004	ENSG00000134533	NM_032918	RAS-like, estrogen-regulated, growth inhibitor;RERG	RERG	3.311	2.947	-2.398	-2.735
5862	ENSG00000104388	NM_002865	RAB2, member RAS oncogene family;RAB2	RAB2A	1.651	1.72	-1.359	-1.888
6426	ENSG00000136450	NM_006924	splicing factor, arginine/serine-rich 1 (splicing factor 2, alternate splicing factor);SFRS1	SFRS1	1.204	1.123	-0.849	-1.179
5412	ENSG00000122042	NM_007106	ubiquitin-like 3;UBL3	UBL3	1.411	1.308	-0.283	-1.089
9535	ENSG00000130755	NM_004877	glia maturation factor, gamma;GMFG	GMFG	0.753	0.903	-1.579	-0.908
4714	ENSG00000166136	NM_005004	NADH dehydrogenase (ubiquinone) 1 beta subcomplex, 8, 19kDa;NDUFB8	NDUFB8	2.049	1.981	-0.25	-0.658
6147	ENSG00000198242	NM_000984	ribosomal protein L23a;RPL23A	RPL23A	2.741	2.384	-0.851	-1.997
112611	ENSG00000013392	NM_033411	RWD domain containing 2;RWDD2	RWDD2A	1.277	2.115	-0.717	-1.359
6206	ENSG00000130522	NM_001016	ribosomal protein S12;RPS12	RPS12	2.219	2.062	-0.809	-1.361
6224	ENSG00000008988	NM_001023	ribosomal protein S20;RPS20	RPS20	2.576	2.6	-0.809	-1.557
8813	ENSG00000000419	NM_003859	dolichyl-phosphate mannosyltransferase polypeptide 1, catalytic subunit;DPM1	DPM1	1.791	2.026	-0.57	-0.223
10535	ENSG00000152700	NM_006397	ribonuclease H2, subunit A;RNASEH2A	RNASEH2A	0.759	0.831	-1.016	-1.618
51754	ENSG00000137103	NM_016446	chromosome 9 open reading frame 127;C9orf127	C9orf127	1.725	1.501	-1.78	-0.717
3231	ENSG00000143126	NM_024501	homeobox D1;HOXD1	HOXD1	0.94	0.606	-1.053	-1.054
6159	ENSG00000162244	NM_000992	ribosomal protein L29;RPL29	RPL29	0.839	0.761	-0.499	-0.795
6281	ENSG00000197747	NM_002966	S100 calcium binding protein A10;S100A10	S100A10	1.458	1.113	-0.609	-0.873
153129	ENSG00000177058	NM_173514	hypothetical protein FLJ90709;unassigned	FLJ90709	1.909	1.888	-2.06	-1.154
4715	ENSG00000147684	NM_005005	NADH dehydrogenase (ubiquinone) 1 beta subcomplex, 9, 22kDa;NDUFB9	NDUFB9	1.499	2.252	-0.567	-1.423
3204	ENSG00000122592	NM_006896	homeobox A7;HOXA7	HOXA7	1.245	2.06	-0.467	-1.115
81689	ENSG00000135070	NM_030940	HESB like domain containing 2;HBLD2	ISCA1	1.585	2.352	-0.916	-2.194
668	ENSG00000183770	NM_023067	forkhead box L2;FOXL2	FOXL2	1.482	2.285	-0.481	-1.507
28512	ENSG00000197885	NM_020345	NFKB inhibitor interacting Ras-like 1;NKIRAS1	NKIRAS1	0.969	0.435	-0.928	-0.618
10682	ENSG00000147155	NM_006579	emopamil binding protein (sterol isomerase);EBP	EBP	0.838	0.675	-0.927	-0.621
65986	ENSG00000205189	NM_023929	zinc finger and BTB domain containing 10;ZBTB10	ZBTB10	1.512	2.56	-0.696	-1.425
2304	ENSG00000178919	NM_004473	forkhead box E1 (thyroid transcription factor 2);FOXE1	FOXE1	2.704	3.029	-0.189	-1.383
57150	ENSG00000111850	NM_020425	chromosome 6 open reading frame 162;C6orf162	C6orf162	1.789	1.845	-0.151	-1.246
7515	ENSG00000073050	NM_006297	X-ray repair complementing defective repair in Chinese hamster cells 1;XRCC1	XRCC1	1.766	2.024	-0.589	-1.832
2299	ENSG00000168269	NM_012188	forkhead box I1;FOXI1	FOXI1	1.262	1.419	-1.251	-1.372
6158	ENSG00000108107	NM_000991	ribosomal protein L28;RPL28	RPL28	1.473	1.032	-0.445	-0.138
10189	ENSG00000183684	NM_005782	THO complex 4;THOC4	THOC4	1.047	1.175	-0.052	-0.051
10130	ENSG00000143870	NM_005742	protein disulfide isomerase family A, member 6;PDIA6	PDIA6	2.623	3.117	-0.248	-0.6
6277	ENSG00000197956	NM_014624	S100 calcium binding protein A6;S100A6	S100A6	2.402	2.05	-1.778	-2.172
58485	ENSG00000170043	NM_021210	trafficking protein particle complex 1;TRAPPC1	TRAPPC1	2.888	1.046	-2.995	-5.034
4477	ENSG00000172209	NM_002443	microseminoprotein, beta-;MSMB	MSMB	0.909	1.205	-2.735	-3.331
57171	ENSG00000167130	NM_020438	dolichyl pyrophosphate phosphatase 1;DOLPP1	DOLPP1	1.975	3.424	-0.618	-0.353
92922	ENSG00000135736	NM_033212	coiled-coil domain containing 102A;CCDC102A	CCDC102A	1.42	1.181	-0.334	-0.761
55312	ENSG00000135002	NM_018339	riboflavin kinase;RFK	RFK	1.581	1.167	-1.311	-0.867
25880	ENSG00000184857	NM_015421	chromosome 16 open reading frame 51;C16orf51	TMEM186	0.945	1.536	-0.971	-0.862
84277	ENSG00000176410	NM_032317	Williams Beuren syndrome chromosome region 18;WBSCR18	WBSCR18	2.308	2.056	-1.369	-1.917
2173	ENSG00000113805	NM_001446	fatty acid binding protein 7, brain;FABP7	FABP7	0.595	0.136	-0.823	-0.866
23071	ENSG00000023318	NM_015051	thioredoxin domain containing 4 (endoplasmic reticulum);TXNDC4	TXNDC4	1.446	0.957	-2.193	-1.286
2286	ENSG00000173486	BC003384	FK506 binding protein 2, 13kDa;FKBP2	FKBP2	1.139	1.298	-0.01	0.265
285126	ENSG00000163793	NM_173650	DnaJ (Hsp40) homolog, subfamily C, member 5 gamma;DNAJC5G	DNAJC5G	2.179	2.279	-0.323	-0.824
7555	ENSG00000169714	NM_003418	CCHC-type zinc finger, nucleic acid binding protein;CNBP	CNBP	1.495	2.023	-0.581	-1.347
2790	ENSG00000059769	NM_001017998	guanine nucleotide binding protein (G protein), gamma 10;GNG10	GNG10	2.52	2.308	-0.571	-1.248
2171	ENSG00000164687	NM_001444	fatty acid binding protein 5 (psoriasis-associated);FABP5	FABP5	1.385	1.428	-0.771	-0.889
22887	ENSG00000198815	NM_014947	forkhead box J3;FOXJ3	FOXJ3	1.429	1.603	-0.653	-0.786
59286	ENSG00000198258	NM_024292	ubiquitin-like 5;UBL5	UBL5	1.859	2.035	-0.894	-1.482
6227	ENSG00000171858	NM_001024	ribosomal protein S21;RPS21	RPS21	1.731	1.795	-0.379	-0.642
10289	ENSG00000114784	NM_005875	eukaryotic translation initiation factor 1B;EIF1B	EIF1B	1.507	1.262	-0.675	-0.761
11333	ENSG00000106244	NM_014891	PDGFA associated protein 1;PDAP1	PDAP1	1.498	1.352	0.04	-0.712
6164	ENSG00000109475	BC106009	ribosomal protein L34;RPL34	RPL34	2.403	1.615	-0.802	-1.759
51042	ENSG00000142684	NM_015871	zinc finger protein 593;ZNF593	ZNF593	0.526	0.407	-0.914	-0.46
10952	ENSG00000106803	NM_006808	Sec61 beta subunit;SEC61B	SEC61B	1.692	1.287	-0.989	-0.669
51439	ENSG00000137414	NM_016255	family with sequence similarity 8, member A1;FAM8A1	FAM8A1	2.158	1.899	-0.302	-1.271
26517	ENSG00000099800	NM_012458	translocase of inner mitochondrial membrane 13 homolog (yeast);TIMM13	TIMM13	1.021	1.076	-0.45	-0.82
10814	ENSG00000145920	AY576870	complexin 2;CPLX2	CPLX2	2.208	1.857	-1.034	-0.747
91574	ENSG00000130921	NM_152269	hypothetical protein FLJ38663;unassigned	C12orf65	1.596	2.71	-0.554	-1.363
3150	ENSG00000205581	NM_004965	high-mobility group nucleosome binding domain 1;HMGN1	HMGN1	1.077	1.63	-0.603	-0.877
6169	ENSG00000172809	NM_000999	ribosomal protein L38;RPL38	RPL38	0.442	0.395	-0.755	-0.644
1339	ENSG00000156885	NM_005205	cytochrome c oxidase subunit VIa polypeptide 2;COX6A2	COX6A2	1.263	1.33	-0.732	-0.285
6342	ENSG00000116171	NM_002979	sterol carrier protein 2;SCP2	SCP2	0.718	0.316	-0.352	-0.504
2928	ENSG00000063515	NM_005315	goosecoid-like;GSCL	GSC2	1.909	0.876	-1.963	-2.057
332	ENSG00000089685	NM_001012271	baculoviral IAP repeat-containing 5 (survivin);BIRC5	BIRC5	2.875	1.894	-1.663	-1.443
8620	ENSG00000139574	NM_003717	neuropeptide FF-amide peptide precursor;NPFF	NPFF	0.702	0.949	-0.289	-0.207
23170	ENSG00000100304	NM_015140	tubulin tyrosine ligase-like family, member 12;TTLL12	TTLL12	1.549	2.393	-1.225	-2.4
4666	ENSG00000196531	NM_005594	nascent-polypeptide-associated complex alpha polypeptide;NACA	NACA	1.305	1.1	-0.624	-0.603
9939	ENSG00000131795	NM_005105	RNA binding motif protein 8A;RBM8A	RBM8A	1.149	1.417	-0.126	-0.485
30815	ENSG00000160408	NM_013443	ST6 (alpha-N-acetyl-neuraminyl-2,3-beta-galactosyl-1,3)-N-acetylgalactosaminide alpha-2,6-sialyltransferase 6;ST6GALNAC6	ST6GALNAC6	1.242	1.107	-0.01	-0.06
29099	ENSG00000110442	NM_014186	COMM domain containing 9;COMMD9	COMMD9	0.514	0.305	-0.71	-0.739
201633	ENSG00000181847	NM_173799	V-set and immunoglobulin domain containing 9;VSIG9	VSTM3	0.801	0.612	-0.864	-0.843
221322	ENSG00000146350	AK131446	chromosome 6 open reading frame 170;C6orf170	C6orf170	1.739	3.16	-1.085	-1.684
148523	ENSG00000159208	NM_144697	chromosome 1 open reading frame 51;C1orf51	C1orf51	2.214	2.827	-0.726	-2.049
25793	ENSG00000100225	NM_012179	F-box protein 7;FBXO7	FBXO7	2.213	2.713	-0.877	-2.404
58527	ENSG00000146386	XM_371848	chromosome 6 open reading frame 115;C6orf115	C6orf115	0.895	1.606	-0.57	-0.636
441272	ENSG00000214300	BC100972	similar to Williams Beuren syndrome chromosome region 19;unassigned		2.361	2.076	-0.577	-0.783
9913	ENSG00000119760	NM_014860	suppressor of Ty 7 (S. cerevisiae)-like;SUPT7L	SUPT7L	1.695	2.102	-0.34	-0.926
8581	ENSG00000167656	NM_003695	lymphocyte antigen 6 complex, locus D;LY6D	LY6D	2.373	1.822	-1.202	-1.948
85411	ENSG00000187461	NM_033069	chromosome 6 open reading frame 114;C6orf114	C6orf114	0.896	1.553	-0.512	-0.379
90736	ENSG00000182518	NM_138362	family with sequence similarity 104, member B;FAM104B	FAM104B	2.43	2.125	-0.911	-2.675
56905	ENSG00000167173	NM_015492	chromosome 15 open reading frame 39;C15orf39	C15orf39	0.97	0.824	-0.651	-0.168
56925	ENSG00000079257	NM_020169	latexin;LXN	LXN	2.267	2.059	-0.796	-2.186
196951	ENSG00000166262	NM_152647	chromosome 15 open reading frame 33;C15orf33	C15orf33	1.227	1.242	-0.45	-0.338
7104	ENSG00000027001	NM_004617	transmembrane 4 L six family member 4;TM4SF4	TM4SF4	1.646	1.63	-0.906	-1.468
51287	ENSG00000181924	NM_016565	coiled-coil-helix-coiled-coil-helix domain containing 8;CHCHD8	CHCHD8	1.371	1.803	-0.664	-0.784
81620	ENSG00000167513	NM_030928	chromatin licensing and DNA replication factor 1;CDT1	CDT1	1.844	2.29	-0.586	-1.888
140680	ENSG00000196476	NM_153269	chromosome 20 open reading frame 96;C20orf96	C20orf96	1.521	2.598	-2.494	-1.171
200958	ENSG00000176945	NM_152673	mucin 20, cell surface associated;MUC20	MUC20	1.937	2.887	-1.157	-1.724
786	ENSG00000108878	NM_000727	calcium channel, voltage-dependent, gamma subunit 1;CACNG1	CACNG1	2.047	2.1	-1.403	-1.433
7873	ENSG00000007171	NM_006010	arginine-rich, mutated in early stage tumors;ARMET	ARMET	1.565	2.014	-0.4	0.293
25764	ENSG00000140264	NM_016400	Huntingtin interacting protein K;unassigned	HYPK	1.752	2.818	-0.8	-1.121
64096	ENSG00000125861	AF253318	GDNF family receptor alpha 4;GFRA4	GFRA4	0.582	0.8	-0.518	-0.712
79005	ENSG00000163156	BC000264	sodium channel modifier 1;SCNM1	SCNM1	0.883	0.632	-0.486	-0.219
79703	ENSG00000173715	NM_024650	hypothetical protein FLJ22531;unassigned	C11orf80	0.666	0.539	-0.977	-0.586
2764	ENSG00000197045	BC005359	glia maturation factor, beta	GMFB	0.467	0.712	-0.662	-0.625
1103	ENSG00000070748	S56138	choline acetyltransferase	CHAT	0.48	0.499	-0.453	-0.858
22930	ENSG00000115839	AL096752	RAB3 GTPase activating protein subunit 1 (catalytic)	RAB3GAP1	0.498	0.593	-0.211	-0.597
3805	ENSG00000189013	AF276292	killer cell immunoglobulin-like receptor, two domains, long cytoplasmic tail, 4	KIR2DL4	0.505	1.323	-1.601	-1.103
4337	ENSG00000124615	AY423726	molybdenum cofactor synthesis 1	MOCS1	0.55	0.763	-1.259	-1.364
80003	ENSG00000135749	AL139342	pecanex-like 2 (Drosophila)	PCNXL2	0.575	0.927	-0.212	-0.359
83698	ENSG00000183166	AC005011	Calneuron-1	CALN1	0.629	0.696	-0.34	-0.624
9716	ENSG00000021776	CR608508	aquarius homolog (mouse)	AQR	0.656	1.022	-0.507	-0.4
581	ENSG00000087088	AJ417988	BCL2-associated X protein	BAX	0.737	0.602	-1.121	-0.715
84461	ENSG00000215041	BC007227	neuralized homolog 4 (Drosophila)	NEURL4	0.741	0.43	-0.555	-0.609
55051	ENSG00000119720	BC098568	chromosome 14 open reading frame 102	C14orf102	0.806	0.635	-0.535	-0.196
1026	ENSG00000124762	AY008263	Cyclin-dependent kinase inhibitor 1	P21cip1, CDKN1A	0.843	0.511	-1.449	-1.087
4991	ENSG00000184166	BC106736	olfactory receptor, family 1, subfamily D, member 2	ORID2	0.895	1.302	-0.629	-0.273
1198	ENSG00000179335	BC019881	CDC-like kinase 3, Dual specificity protein kinase	CLK3	0.912	0.739	-0.861	-0.76
1271	ENSG00000122756	BT019824	ciliary neurotrophic factor receptor	CNTFR	0.918	1.943	-1.025	-1.316
51447	ENSG00000068745	BC001864	Inositol hexakisphosphate kinase 2	IP6K2	0.954	1.478	0.008	-0.265
2970	ENSG00000232561	NR_002206	general transcription factor IIi, pseudogene 1	GTF2IP1	0.957	0.876	-1.99	-1.375
5467	ENSG00000112033	BC007578	peroxisome proliferator-activated receptor delta	PPARD	0.993	1.273	-0.343	-0.474
5250	ENSG00000075415	BC004345	solute carrier family 25 (mitochondrial carrier; phosphate carrier), member 3	SLC25A3	1.005	0.835	-0.244	-0.738
57553	ENSG00000093100	BC085009	microtubule associated monoxygenase, calponin and LIM domain containing 3	MICAL3	1.063	1.629	-0.051	-0.33
7341	ENSG00000116030	BC053528	SMT3 suppressor of mif two 3 homolog 1 (S. cerevisiae)	SUMO1	1.182	1.503	-0.512	-0.944
10146	ENSG00000145907	BT019384	GTPase activating protein (SH3 domain) binding protein 1	G3BP1	1.194	2.101	-1.948	-1.248
8174	ENSG00000099866	AY819760	mucosal vascular addressin cell adhesion molecule 1	MADCAM1	1.236	1.475	-0.614	-1.249
4863	ENSG00000149308	U58852	nuclear protein, ataxia-telangiectasia locus	NPAT	1.301	0.181	-2.723	-2.032
55843	CR456507	AF217522	Rho GTPase activating protein 15	ARHGAP15	1.35	2.058	-1.703	-1.407
5802	ENSG00000105426	AC005788	protein tyrosine phosphatase, receptor type, S	PTPRS	1.425	2.234	-0.928	-0.695
2130	ENSG00000182944	BC072442	Ewing sarcoma breakpoint region 1	EWSR1	1.438	1.702	-0.336	-0.92
26173	ENSG00000164880	BC069262	integrator complex subunit 1	INST1	1.455	2.504	-0.517	-0.28
140456	ENSG00000165192	BC103875	ankyrin repeat and SOCS box-containing 11	ASB11	1.561	1.799	0.023	-0.646
2921	ENSG00000163734	BC016308	chemokine (C-X-C motif) ligand 3	CXCL3	1.571	0.94	-0.53	-1.166
5354	ENSG00000123560	BT019601	proteolipid protein 1	PLP1	1.654	1.495	-0.592	-0.964
55363	ENSG00000136929	AY244805	Hemogen, Erythroid differentiation-associated gene protein	HEMGN	1.673	2.361	0.104	-0.523
26011	ENSG00000149256	AK056531	odz, odd Oz/ten-m homolog 4 (Drosophila)	ODZ4	1.727	2.6	-0.543	-1.754
2324	ENSG00000037280	X69878	fms-related tyrosine kinase 4	FLT4	1.774	1.531	-0.34	0
8650	ENSG00000133961	BC033824	numb homolog (Drosophila)	NUMB	1.789	2.547	-0.83	-1.643
6840	ENSG00000197321	BX648589	supervillin	SVIL	1.798	1.531	-0.573	-1.21
51703	ENSG00000197142	BC007985	acyl-CoA synthetase long-chain family member 5	ACSL5	1.804	1.859	-0.315	-0.904
9616	ENSG00000114125	BC008627	ring finger protein 7	RNF7	1.846	1.673	-0.309	-0.792
266	ENSG00000099721	BC074976	amelogenin, Y-linked	AMELY	1.85	2.26	-0.549	-1.49
25897	ENSG00000034677	BC093940	ring finger protein 19A	RNF19A	1.859	2.197	-0.941	-1.368
23336	ENSG00000182253	AJ697971	synemin, intermediate filament protein	SYNM	1.873	2.665	-1.02	-0.864
9149	ENSG00000105204	BC025291	dual-specificity tyrosine-(Y)-phosphorylation regulated kinase 1B	DYRK1B	1.875	2.6	-0.372	-1.474
253461	ENSG00000177311	BC107745	zinc finger and BTB domain containing 38	ZBTB38	1.932	2.911	-0.443	-1.245
79184	ENSG00000185515	S68015	BRCA1/BRCA2-containing complex, subunit 3	BRCC3	1.933	1.618	-0.825	-1.085
10667	ENSG00000145982	AL022097	phenylalanyl-tRNA synthetase 2, mitochondrial	FARS2	1.948	2.18	-0.656	-1.671
5688	ENSG00000101182	BC004427	proteasome (prosome, macropain) subunit, alpha type, 7	PSMA7	1.983	2.781	-0.867	-1.194
80307	ENSG00000088340	AK026266	fer-1-like 4 (C. elegans)	FER1L4	1.985	2.445	-1.241	-1.459
56910	ENSG00000084090	BC012774	StAR-related lipid transfer (START) domain containing 7	STARD7	2.021	2.955	-0.712	-1.101
151987	ENSG00000163605	BC100281	protein phosphatase 4, regulatory subunit 2	PPP4R2	2.022	2.856	-1.17	-2.666
826	ENSG00000126247	BC017308	calpain, small subunit 1	CAPNS1	2.03	1.785	0.069	-0.503
8726	ENSG00000074266	BC068995	embryonic ectoderm development	EED	2.061	1.906	-0.274	-0.55
2778	ENSG00000087460	X56009	GNAS complex locus	GNAS	2.07	1.766	-0.11	-0.981
5071	ENSG00000185345	AL035697.19	Parkinson disease (autosomal recessive, juvenile) 2, parkin	PARK2	2.159	2.216	-0.386	-1.582
83450	ENSG00000171962	AL136926	leucine rich repeat containing 48	LRRC48	2.263	2.083	-0.332	-1.605
26094	ENSG00000119599	AL080157	DDB1 and CUL4 associated factor 4	DCAF4	2.291	2.432	-0.899	-0.741
6535	ENSG00000130821	U17986	solute carrier family 6 (neurotransmitter transporter, creatine), member 8	SLC6A8	2.303	2.443	-1.805	-2.64
133746	ENSG00000152409	AC020898	junction mediating and regulatory protein, p53 cofactor	JMY	2.315	2.13	-0.887	-0.666
3910	ENSG00000112769	AL590106	laminin, alpha 4	LAMA4	2.383	1.831	-0.432	-1.421
23480	ENSG00000132432	CR456979	Sec61 gamma subunit	SEC61G	2.417	2.085	-0.13	-0.863
4502	ENSG00000125148	BC070289	metallothionein 2A	MT2A	2.476	2.294	-0.787	-2.624
5452	ENSG00000028277	X53468	POU class 2 homeobox 2	POU2F2, OCT2	2.483	2.288	-0.833	-2.344
4723	ENSG00000167792	S67973	NADH dehydrogenase (ubiquinone) flavoprotein 1, 51kDa	NDUFV1	2.539	2.025	-0.881	-1.231
5371	ENSG00000140464	AF370432	promyelocytic leukemia	PML	2.562	2.47	-0.465	-1.693
3692	ENSG00000242372	BC001119	eukaryotic translation initiation factor 6	EIF6	2.613	2.425	-0.008	-0.413
56937	ENSG00000124225	BC015918	prostate transmembrane protein, androgen induced 1	PMEPA1	2.795	1.794	-1.3	-0.945
10458	ENSG00000175866	BC014020	BAI1-associated protein 2	BAIAP2	2.989	1.639	-1.541	-1.748
55554	ENSG00000174562	X75363	kallikrein-related peptidase 15	KLK15	3.394	2.093	-2.871	-2.231
58	ENSG00000143632	NM_001100	actin, alpha 1, skeletal muscle;ACTA1	ACTA1	0.244	0.136	-0.48	-0.748
11136	ENSG00000021488	NM_014270	solute carrier family 7 (cationic amino acid transporter, y+ system), member 9;SLC7A9	SLC7A9	0.02	0.356	-1.139	-1.074
9143	ENSG00000127561	NM_004209	synaptogyrin 3;SYNGR3	SYNGR3	0.296	0.325	-0.33	-0.589
10667	ENSG00000145982	NM_006567	phenylalanine-tRNA synthetase 2 (mitochondrial);FARS2	FARS2	0.4	0.393	-0.348	-0.109
217	ENSG00000111275	NM_000690	aldehyde dehydrogenase 2 family (mitochondrial);ALDH2	ALDH2	0.41	0.848	-0.42	-0.403
55974	ENSG00000169241	NM_018845	recombination activating gene 1 activating protein 1;RAG1AP1	RAG1AP1	0.233	0.936	-1.937	-2.003
669	ENSG00000172331	X04327	2,3-bisphosphoglycerate mutase;BPGM	BPGM	0.099	0.327	-0.842	-1.415
4841	ENSG00000147140	NM_007363	non-POU domain containing, octamer-binding;NONO	NONO	0.228	0.302	-0.239	-0.27
2585	ENSG00000156958	BC005141	galactokinase 2;GALK2	GALK2	0.173	0.185	-0.337	-0.433
10178	ENSG00000009694	NM_014253	odz, odd Oz/ten-m homolog 1(Drosophila);ODZ1	ODZ1	0.252	0.256	-1.32	-0.799
27185	ENSG00000162946	BC038954	disrupted in schizophrenia 1;DISC1	DISC1	0.302	0.59	-0.862	-0.599
7132	ENSG00000067182	NM_001065	tumor necrosis factor receptor superfamily, member 1A;TNFRSF1A	TNFRSF1A	0.19	0.402	-0.581	-0.861
7095	ENSG00000008952	NM_003262	translocation protein 1;TLOC1	TLOC1	0.013	0.298	-1.642	-1.621
6238	ENSG00000184408	NM_004587	ribosome binding protein 1 homolog 180kDa (dog);RRBP1	RRBP1	0.13	0.351	-0.699	-0.449
3480	ENSG00000140443	NM_000875	insulin-like growth factor 1 receptor;IGF1R	IGF1R	0.117	0.374	-0.634	-0.48
4957	ENSG00000136811	NM_153437	outer dense fiber of sperm tails 2;ODF2	ODF2	0.254	0.115	-0.442	-0.412
2244	ENSG00000171564	NM_005141	fibrinogen beta chain;FGB	FGB	0.266	0.615	-0.8	-0.975
57102	ENSG00000047621	NM_020374	chromosome 12 open reading frame 4;C12orf4	C12orf4	0.292	0.705	-0.908	-0.645
5095	ENSG00000175198	NM_000282	propionyl Coenzyme A carboxylase, alpha polypeptide;PCCA	PCCA	0.266	0.169	-0.961	-0.531
6499	ENSG00000204351	NM_006929	superkiller viralicidic activity 2-like (S. cerevisiae);SKIV2L	SKIV2L	0.407	0.316	-1.164	-0.901
6118	ENSG00000117748	NM_002946	replication protein A2, 32kDa;RPA2	RPA2	0.157	0.052	-0.492	-0.59
6120	ENSG00000197713	NM_199229	ribulose-5-phosphate-3-epimerase;RPE	RPE	0.278	0.374	-1.854	-2.782
5978	ENSG00000084093	NM_005612	RE1-silencing transcription factor;REST	REST	0.289	-0.056	-1.21	-1.714
801	ENSG00000198668	NM_006888	calmodulin 1 (phosphorylase kinase, delta);CALM1	CALM1	0.351	0.187	-0.194	-0.18
1070	ENSG00000152785	NM_004365	centrin, EF-hand protein, 3 (CDC31 homolog, yeast);CETN3	CETN3	0.278	0.446	-1.2	-1.746
3845	ENSG00000133703	NM_033360	v-Ki-ras2 Kirsten rat sarcoma viral oncogene homolog;KRAS	KRAS	0.078	0.221	-0.363	-0.594
1748	ENSG00000108813	NM_138281	distal-less homeobox 4;DLX4	DLX4	0.302	0.148	-0.932	-1.339
51510	ENSG00000086065	NM_016410	chromatin modifying protein 5;CHMP5	CHMP5	-0.018	0.773	-1.389	-1.573
170062	ENSG00000189132	NM_152631	family with sequence similarity 47, member B;FAM47B	FAM47B	-0.022	0.311	-0.791	-0.632
10407	ENSG00000164871	AF168617	sperm associated antigen 11;SPAG11	SPAG11B	0.132	0.441	-0.988	-1.364
157769	ENSG00000176853	NM_144963	family with sequence similarity 91, member A1;FAM91A1	FAM91A1	0.358	1.33	-1.942	-2.168
51352	ENSG00000183242	NM_015855	Wilms tumor upstream neighbor 1;WIT1	WIT1	0.355	0.119	-0.556	-0.394
892	ENSG00000112237	BC050726	cyclin C	CCNC	0.128	0.369	-0.706	-0.442
1634	ENSG00000011465	BC005322	decorin	DCN	0.169	0.257	-0.42	-0.482
8796	ENSG00000136155	AL137140.12	sciellin	SCEL	0.188	0.329	-0.953	-1.121
55904	ENSG00000005483	AF067804	myeloid/lymphoid or mixed-lineage leukemia 5 (trithorax homolog, Drosophila)	MLL5	0.268	0.411	-0.518	-0.632
23046	ENSG00000116852	BC052964	kinesin family member 21B	KIF21B	0.376	0.171	-0.39	-0.559
4552	ENSG00000124275	BC062577	5-methyltetrahydrofolate-homocysteine methyltransferase reductase	MTRR	0.43	0.752	-0.889	-0.682
161882	ENSG00000179588	AC116552	zinc finger protein, multitype 1;ZFPM1	ZFPM1	0.838	-0.276	-2.643	-2.689
142678	ENSG00000197530	NM_080875	mindbomb homolog 2 (Drosophila);MIB2	MIB2	0.847	0.102	-1.428	-1.906
152789	ENSG00000152969	NM_144720	janus kinase and microtubule interacting protein 1;JAKMIP1	JAKMIP1	0.931	1.194	-1.24	-2.131
10769	ENSG00000145632	NM_006622	polo-like kinase 2 (Drosophila);PLK2	PLK2	0.866	0.739	-1.166	-1.57
79443	ENSG00000163820	NM_024513	FYVE and coiled-coil domain containing 1;FYCO1	FYCO1	1.318	1.077	-1.109	-1.429
80095	ENSG00000166704	NM_025027	zinc finger protein 606;ZNF606	ZNF606	0.631	0.774	-2.192	-1.429
148362	ENSG00000162819	NM_144695	chromosome 1 open reading frame 58;C1orf58	C1orf58	0.652	0.715	-0.945	-0.708
1535	ENSG00000051523	AC116552	cytochrome b-245, alpha polypeptide;CYBA	CYBA	0.838	-0.276	-2.643	-2.689
85440	ENSG00000116641	NM_033407	dedicator of cytokinesis 7;DOCK7	DOCK7	0.853	0.186	-1.598	-1.399
55667	ENSG00000137145	NM_017925	DENN/MADD domain containing 4C;DENND4C	DENND4C	0.535	0.936	-1.152	-0.998
23309	ENSG00000127511	NM_015260	SIN3 homolog B, transcription regulator (yeast);SIN3B	SIN3B	1.065	-0.044	-3.807	-3.213
165082	ENSG00000173567	NM_153835	G protein-coupled receptor 113;GPR113	GPR113	0.506	0.293	-0.252	-0.488
155061	ENSG00000181220	NM_152557	zinc finger protein 746;ZNF746	ZNF746	1.313	0.66	-1.77	-1.798
775	ENSG00000151067	AC005342	calcium channel, voltage-dependent, L type, alpha 1C subunit;CACNA1C	CACNA1C	0.794	0.674	-1.689	-1.29
10277	ENSG00000130939	AF043117	ubiquitination factor E4B (UFD2 homolog, yeast);UBE4B	UBE4B	0.956	0.167	-1.853	-2.223
140730	ENSG00000101098	NM_182970	regulating synaptic membrane exocytosis 4;RIMS4	RIMS4	0.745	0.708	-1.246	-0.875
26268	ENSG00000112146	NM_033480	F-box protein 9;FBXO9	FBXO9	0.404	1.259	-1.816	-1.489
4641	ENSG00000197879	NM_033375	myosin IC;MYO1C	MYO1C	0.631	0.482	-1.253	-0.584
84447	ENSG00000162298	BC030530	synovial apoptosis inhibitor 1, synoviolin;SYVN1	SYVN1	0.657	0.21	-1.809	-1.244
113189	ENSG00000169105	NM_130468	dermatan 4 sulfotransferase 1;D4ST1	CHST14	0.917	0.58	-1.112	-1.002
148979	ENSG00000174332	NM_147193	GLIS family zinc finger 1;GLIS1	GLIS1	0.769	1.779	-1.155	-1.796
201176	ENSG00000185602	NM_199282	Rho GTPase activating protein 27;ARHGAP27	ARHGAP27	1.03	0.898	-2.037	-1.537
81577	ENSG00000141098	NM_030819	glucose-fructose oxidoreductase domain containing 2;GFOD2	GFOD2	0.74	0.882	-0.466	-0.288
9874	ENSG00000198586	NM_012290	tousled-like kinase 1;TLK1	TLK1	0.939	1.007	-0.751	-1.018
92747	ENSG00000125999	NM_033197	chromosome 20 open reading frame 114;C20orf114	C20orf114	0.687	-0.147	-1.983	-1.938
85378	ENSG00000128159	NM_001008658	tubulin, gamma complex associated protein 6;TUBGCP6	TUBGCP6	0.509	1.893	-2.564	-2.81
55920	ENSG00000179051	NM_018715	regulator of chromosome condensation 2;RCC2	RCC2	0.794	0.084	-1.944	-2.317
4609	ENSG00000126010	NM_002467	v-myc myelocytomatosis viral oncogene homolog (avian);MYC	MYC	0.49	-0.073	-1.589	-2.13
220988	ENSG00000170144	NM_194247	heterogeneous nuclear ribonucleoprotein A3;HNRPA3	HNRPA3	1.591	1.942	-2.84	-2.362
91662	ENSG00000142405	NM_144687	NLR family, pyrin domain containing 12;NLRP12	NLRP12	2.911	0.978	-2.516	-3.25
6609	ENSG00000166311	BC041164	sphingomyelin phosphodiesterase 1, acid lysosomal (acid sphingomyelinase);SMPD1	SMPD1	1.049	1.783	-0.991	-0.94
80119	ENSG00000140451	NM_025049	PIF1 5'-to-3&apos; DNA helicase homolog (S. cerevisiae);PIF1	PIF1	1.984	0.272	-4.111	-3.1
414918	ENSG00000205593	NM_001001794	family with sequence similarity 116, member B;FAM116B	FAM116B	0.508	0.106	-1.227	-1.343
9902	ENSG00000011028	BC032763	mannose receptor, C type 2;MRC2	MRC2	2.131	0.747	-3.212	-2.33
51635	ENSG00000100612	NM_016029	dehydrogenase/reductase (SDR family) member 7;DHRS7	DHRS7	1.06	1.373	-0.266	0.117
11079	ENSG00000198689	NM_007033	RER1 retention in endoplasmic reticulum 1 homolog (S. cerevisiae);RER1	RER1	1.007	0.396	-2.352	-1.473
144717	ENSG00000198324	NM_144671	family with sequence similarity 109, member A;FAM109A	FAM109A	0.703	0.75	-0.236	-0.687
25842	ENSG00000111875	NM_014034	ASF1 anti-silencing function 1 homolog A (S. cerevisiae);ASF1A	ASF1A	0.767	0.359	-1.051	-1.5
9349	ENSG00000125691	NM_000978	ribosomal protein L23;RPL23	RPL23	1.732	1.039	-1.515	-1.419
26472	ENSG00000173457	NM_138689	protein phosphatase 1, regulatory (inhibitor) subunit 14B;PPP1R14B	PPP1R14B	0.761	0.87	-1.293	-1.236
5978	ENSG00000084093	NM_005612	RE1-silencing transcription factor;REST	REST	2.255	0.535	-3.046	-3.417
84326	ENSG00000130731	NM_032366	hypothetical protein MGC13114;unassigned	C16orf13	1.358	1.286	-0.809	-0.948
122830	ENSG00000139977	NM_001011713	N-acetyltransferase 12;NAT12	NAT12	1.158	1.646	-0.802	-0.628
22931	ENSG00000099246	NM_021252	RAB18, member RAS oncogene family;RAB18	RAB18	0.972	0.301	-2.298	-1.399
8332	ENSG00000198374	NM_003511	histone cluster 1, H2al;HIST1H2AL	HIST1H2AL	0.804	0.886	-0.965	-0.575
6166	ENSG00000165502	NM_001001	ribosomal protein L36a-like;RPL36AL	RPL36AL	1.175	1.569	-1.44	-1.521
200895	ENSG00000178700	NM_176815	dihydrofolate reductase-like 1;DHFRL1	DHFRL1	0.621	0.916	-0.078	-0.333
22893	ENSG00000140320	NM_014952	bromo adjacent homology domain containing 1;BAHD1	BAHD1	0.474	0.032	-2.331	-2.84
55177	ENSG00000137824	NM_018145	family with sequence similarity 82, member C;FAM82C	FAM82C	0.486	0.973	-0.732	-1.288
11333	ENSG00000106244	NM_014891	PDGFA associated protein 1;PDAP1	PDAP1	1.06	2.672	-1.747	-2.035
153339	ENSG00000174695	NM_174909	transmembrane protein 167;TMEM167	TMEM167	0.957	1.632	-1.131	-1.034
56980	ENSG00000170325	BX648944	PR domain containing 10;PRDM10	PRDM10	1.857	0.069	-3.381	-2.81
155066	ENSG00000171130	NM_145230	ATPase, H+ transporting V0 subunit e2;ATP6V0E2	ATP6V0E2	0.862	1.136	-1.423	-0.617
257101	ENSG00000176083	NM_173574	zinc finger protein 683;ZNF683	ZNF683	0.963	1.399	-1.619	-2.648
27043	ENSG00000141456	NM_014389	proline, glutamic acid and leucine rich protein 1;PELP1	PELP1	1.445	2.105	-0.937	-1.262
26097	ENSG00000160679	NM_015607	chromosome 1 open reading frame 77;C1orf77	C1orf77	1.726	1.179	-3.528	-3.601
114991	ENSG00000157657	NM_133374	zinc finger protein 618;ZNF618	ZNF618	2.078	3.087	-0.247	-0.042
255101	ENSG00000181378	NM_194302	coiled-coil domain containing 108;CCDC108	CCDC108	1.461	0.767	-2.157	-1.424
286257	ENSG00000148362	NM_183241	chromosome 9 open reading frame 142;C9orf142	C9orf142	0.788	0.117	-0.986	-1.29
284185	ENSG00000185168	NM_178519	chromosome 17 open reading frame 55;C17orf55	C17orf55	2.085	2.186	0.111	-0.973
140707	ENSG00000184992	NM_080626	BRI3 binding protein;BRI3BP	BRI3BP	1.018	0.823	-0.866	-0.639
84987	ENSG00000178449	NM_032901	chromosome 12 open reading frame 62;C12orf62	C12orf62	1.958	1.066	-1.242	-2.08
404216	ENSG00000177234	NM_001012711	chromosome 10 open reading frame 85;C10orf85	C10orf85	0.913	1.13	-0.095	-0.315
55041	ENSG00000115762	NM_001031706	pleckstrin homology domain containing, family B (evectins) member 2;PLEKHB2	PLEKHB2	0.603	0.612	-1.033	-1.035
131076	ENSG00000160124	NM_001017928	coiled-coil domain containing 58;CCDC58	CCDC58	1.337	1.752	-1.359	-1.368
56963	ENSG00000182175	NM_020211	RGM domain family, member A;RGMA	RGMA	0.746	0.591	-1.613	-1.039
64115	ENSG00000107738	NM_022153	chromosome 10 open reading frame 54;C10orf54	C10orf54	0.606	0.542	-0.854	-0.58
91272	ENSG00000145919	NM_138369	family with sequence similarity 44, member B;FAM44B	FAM44B	2.439	1.18	-1.024	-0.909
6713	ENSG00000104549	NM_003129	squalene epoxidase;SQLE	SQLE	0.427	0.136	-1.394	-1.481
59285	ENSG00000130433	BC021552	calcium channel, voltage-dependent, gamma subunit 6;CACNG6	CACNG6	0.887	1.057	-1.236	-0.42
9672	ENSG00000162512	BC013974	syndecan 3	SDC3	0.409	1.719	-2.88	-2.447
84895	ENSG00000148343	AK075421	family with sequence similarity 73, member B	FAM73B	0.439	1.544	-1.413	-1.489
4172	ENSG00000112118	AY621074	minichromosome maintenance complex component 3	MCM3	0.603	0.738	-1.233	-1.604
51759	ENSG00000136819	BC017570	chromosome 9 open reading frame 78	C9orf78	0.606	0.734	-1.798	-1.144
121643	ENSG00000139445	AF425597	forkhead box N4	FOXN4	0.713	0.947	-1.29	-0.687
84188	ENSG00000197601	AK026381	fatty acyl CoA reductase 1	FAR1	0.82	0.241	-1.13	-1.649
9898	ENSG00000143569	D63478	ubiquitin associated protein 2-like	UBAP2L	0.825	0.094	-2.37	-1.772
91179	ENSG00000244486	BC009326	scavenger receptor class F, member 2	SCARF2	0.872	1.445	-2.028	-1.335
80737	ENSG00000227144	AJ245418	chromosome 6 open reading frame 27	C6orf27	1.123	0.961	-2.319	-2.756
114790	ENSG00000144589	AK091963	serine/threonine kinase 11 interacting protein	STK11IP	1.133	0.417	-1.801	-2.027
51022	ENSG00000023572	AF151891	Glutaredoxin-2, mitochondrial Precursor	GLRX2	1.147	2.147	-1.148	-0.861
3184	ENSG00000138668	M94630	heterogeneous nuclear ribonucleoprotein D (AU-rich element RNA binding protein 1, 37kDa)	HNRNPD	1.315	1.187	-2.437	-2.03
145567	ENSG00000165914	AL096869	tetratricopeptide repeat domain 7B	TTC7B	1.34	2.19	-2.13	-2.352
64403	ENSG00000139880	AL137477	cadherin 24, type 2	CDH24	1.423	0.026	-2.822	-2.35
2979	ENSG00000112599	AF173227	guanylate cyclase activator 1B (retina)	GUCA1B	1.754	1.757	-1.258	-0.442
57338	ENSG00000154118	BC008690	junctophilin 3	JPH3	1.81	0.599	-3.02	-2.767
125950	ENSG00000161847	AB075858	ribonucleoprotein, PTB-binding 1	RAVER1	5.358	5.155	-0.57	0.447
57326	ENSG00000163346	NM_020524	pre-B-cell leukemia transcription factor interacting protein 1;PBXIP1	PBXIP1	0.146	0.648	-0.938	-1.415
166012	ENSG00000180767	NM_152889	carbohydrate (chondroitin 4) sulfotransferase 13;CHST13	CHST13	0.273	0.227	-0.77	-0.921
285877	ENSG00000179770	NM_182595	hypothetical protein DKFZp564N2472;unassigned	DKFZp564N2472	0.24	0.376	-0.36	-0.675
23082	ENSG00000148840	NM_015062	peroxisome proliferator-activated receptor gamma, coactivator-related 1;PPRC1	PPRC1	0.323	0.135	-1.221	-0.99
8555	ENSG00000081377	AK126388	CDC14 cell division cycle 14 homolog B (S. cerevisiae);CDC14B	CDC14B	0.313	0.362	-0.447	-0.727
114770	ENSG00000161031	NM_052890	peptidoglycan recognition protein 2;PGLYRP2	PGLYRP2	0.158	0.458	-0.427	-0.653
257236	ENSG00000173013	NM_153376	coiled-coil domain containing 96;CCDC96	CCDC96	0.34	0.537	-0.749	-0.876
9526	ENSG00000129255	NM_004870	mannose-P-dolichol utilization defect 1;MPDU1	MPDU1	0.065	0.194	-0.4	-0.279
65056	ENSG00000062194	NM_022913	GC-rich promoter binding protein 1;GPBP1	GPBP1	0.259	0.424	-0.323	-0.212
23245	ENSG00000148219	AK127350	astrotactin 2;ASTN2	ASTN2	0.125	0.46	-0.813	-0.777
25890	ENSG00000154175	AK093861	ABI family, member 3 (NESH) binding protein	ABI3BP	0.156	0.232	-0.51	-0.427
11168	ENSG00000164985	BC064135	PC4 and SFRS1 interacting protein 1	PSIP1	0.303	0.816	-0.75	-0.625

## Sheet: HeLa HIPPI dn
Gene ID	Ensembl ID	Genbank Accession No.	Gene Name	Gene Symbol	Array1	Array2	Array3	Array4
220164	ENSG00000206052	NM_152721	docking protein 6;DOK6	DOK6	-1.928	-3.068	1.704	0.485
10780	ENSG00000159905	NM_006630	zinc finger protein 234;ZNF234	ZNF234	-1.722	-1.297	-0.108	0.568
79041	ENSG00000072954	NM_024074	transmembrane protein 38A;TMEM38A	TMEM38A	-0.139	0.085	1.409	1.879
9204	ENSG00000163867	NM_007167	zinc finger, MYM-type 6;ZMYM6	ZMYM6	-0.619	-1.183	0.507	0.443
51167	ENSG00000065615	NM_016230	cytochrome b5 reductase 4;CYB5R4	CYB5R4	-1.674	-1.502	0.566	0.388
9173	ENSG00000115602	NM_016232	interleukin 1 receptor-like 1;IL1RL1	IL1RL1	-0.993	-0.697	1.046	0.496
79767	ENSG00000102890	NM_024712	engulfment and cell motility 3;ELMO3	ELMO3	-0.718	-0.34	0.533	0.351
9619	ENSG00000160179	NM_207630	ATP-binding cassette, sub-family G (WHITE), member 1;ABCG1	ABCG1	-0.253	-0.381	2.785	2.418
79192	ENSG00000170549	NM_024337	iroquois homeobox protein 1;IRX1	IRX1	-0.562	-0.789	0.556	0.344
10514	ENSG00000132382	NM_014520	MYB binding protein (P160) 1a;MYBBP1A	MYBBP1A	-0.504	-0.98	0.587	0.529
9411	ENSG00000137962	NM_004815	Rho GTPase activating protein 29;ARHGAP29	ARHGAP29	-0.976	-0.678	1.014	0.542
9479	ENSG00000121653	NM_005456	mitogen-activated protein kinase 8 interacting protein 1;MAPK8IP1	MAPK8IP1	-0.59	-1.058	0.347	0.329
57787	ENSG00000007047	NM_031417	MAP/microtubule affinity-regulating kinase 4;MARK4	MARK4	-0.118	-0.331	0.319	0.232
55244	ENSG00000142494	NM_018242	hypothetical protein FLJ10847;unassigned	SLC47A1	-0.103	-0.207	2.094	1.712
79621	ENSG00000136104	NM_024570	ribonuclease H2, subunit B;RNASEH2B	RNASEH2B	-0.725	-1.331	1.052	0.577
8943	ENSG00000065000	AB208804	adaptor-related protein complex 3, delta 1 subunit;AP3D1	AP3D1	-0.13	-0.129	1.267	0.939
8604	ENSG00000115840	NM_003705	solute carrier family 25 (mitochondrial carrier, Aralar), member 12;SLC25A12	SLC25A12	-0.638	-0.809	0.933	0.618
8778	ENSG00000105501	NM_003830	sialic acid binding Ig-like lectin 5;SIGLEC5	SIGLEC5	-0.985	-0.939	0.582	1.411
212	ENSG00000158578	NM_000032	aminolevulinate, delta-, synthase 2 (sideroblastic/hypochromic anemia);ALAS2	ALAS2	-2.093	-1.825	-0.168	0.614
1981	ENSG00000114867	D12686	eukaryotic translation initiation factor 4 gamma, 1;EIF4G1	EIF4G1	-0.584	-0.348	0.556	1.074
3676	ENSG00000115232	NM_000885	integrin, alpha 4 (antigen CD49D, alpha 4 subunit of VLA-4 receptor);ITGA4	ITGA4	-1.641	-1.639	2.282	2.526
5605	ENSG00000126934	NM_030662	mitogen-activated protein kinase kinase 2;MAP2K2	MAP2K2	-1.083	-1.162	0.323	0.082
1848	ENSG00000170835	BC037236	dual specificity phosphatase 6;DUSP6	DUSP6	-0.526	-0.274	0.642	1.057
6444	ENSG00000170624	NM_000337	sarcoglycan, delta (35kDa dystrophin-associated glycoprotein);SGCD	SGCD	-1.447	-0.555	1.431	1.23
157	ENSG00000100077	NM_005160	adrenergic, beta, receptor kinase 2;ADRBK2	ADRBK2	-0.641	-0.519	5.013	5.713
8120	ENSG00000103723	NM_004644	adaptor-related protein complex 3, beta 2 subunit;AP3B2	AP3B2	-0.964	-0.97	0.006	0.406
4599	ENSG00000157601	NM_002462	myxovirus (influenza virus) resistance 1, interferon-inducible protein p78 (mouse);MX1	MX1	-0.928	-1.225	0.405	1.042
3208	ENSG00000121905	NM_002143	hippocalcin;HPCA	HPCA	-0.625	-0.134	1	1.396
3486	ENSG00000146674	BC064987	insulin-like growth factor binding protein 3;IGFBP3	IGFBP3	-1.048	-0.436	0.679	1.044
384	ENSG00000187134	NM_001172	arginase, type II;ARG2	ARG2	-1.814	-1.712	-0.225	0.412
3454	ENSG00000142166	NM_000629	interferon (alpha, beta and omega) receptor 1;IFNAR1	IFNAR1	-1.681	-1.966	1.489	0.402
10056	ENSG00000116120	NM_005687	phenylalanine-tRNA synthetase-like, beta subunit;FARSLB	FARSB	-1.1	-0.896	0.415	-0.055
9920	ENSG00000176595	NM_014867	kelch repeat and BTB (POZ) domain containing 11;KBTBD11	KBTBD11	-0.799	-0.635	0.638	1.197
3881	ENSG00000094796	NM_002277	keratin 31;KRT31	KRT31	-0.803	-0.846	0.125	-0.007
113220	ENSG00000136883	NM_138424	kinesin family member 12;KIF12	KIF12	-3.043	-4.049	2.707	2.75
348327	ENSG00000183647	NM_020880	zinc finger protein 530;ZNF530	ZNF530	-0.701	-1.122	1.09	0.853
29899	ENSG00000121957	NM_013296	G-protein signalling modulator 2 (AGS3-like, C. elegans);GPSM2	GPSM2	-1.221	-0.887	0.366	1.074
4640	ENSG00000166866	NM_005379	myosin IA;MYO1A	MYO1A	-2.096	-3.127	1.327	2.962
4204	ENSG00000169057	NM_004992	methyl CpG binding protein 2 (Rett syndrome);MECP2	MECP2	-1.137	-2.021	0.542	0.557
4289	ENSG00000198814	NM_013255	muskelin 1, intracellular mediator containing kelch motifs;MKLN1	MKLN1	-0.917	-0.955	1.03	0.963
23626	ENSG00000054796	NM_012444	SPO11 meiotic protein covalently bound to DSB homolog (S. cerevisiae);SPO11	SPO11	-1.43	-1.667	1.564	3.329
839	ENSG00000138794	NM_001226	caspase 6, apoptosis-related cysteine peptidase;CASP6	CASP6	-1.118	-1.286	1.37	0.442
84548	ENSG00000155984	NM_032508	family with sequence similarity 11, member A;FAM11A	TMEM185A	-1.939	-1.951	1.24	1.712
79624	ENSG00000146476	NM_024573	chromosome 6 open reading frame 211;C6orf211	C6orf211	-0.688	-0.244	1.938	3.263
7776	ENSG00000130856	NM_007345	zinc finger protein 236;ZNF236	ZNF236	-2.001	-3.147	0.61	1.243
10626	ENSG00000108448	NM_006470	tripartite motif-containing 16;TRIM16	TRIM16	-0.491	-0.853	0.366	0.466
83959	ENSG00000088836	NM_032034	solute carrier family 4, sodium bicarbonate transporter-like, member 11;SLC4A11	SLC4A11	-1.641	-0.686	1.695	1.922
7746	ENSG00000137185	NM_006299	zinc finger protein 193;ZNF193	ZNF193	-1.169	-0.165	1.578	1.801
56776	ENSG00000155816	NM_020066	formin 2;FMN2	FMN2	-2.612	-2.047	0.27	1.351
23304	ENSG00000024048	NM_015255	ubiquitin protein ligase E3 component n-recognin 2;UBR2	UBR2	-1.291	-1.384	0.838	1.537
8526	ENSG00000153933	NM_003647	diacylglycerol kinase, epsilon 64kDa;DGKE	DGKE	-0.976	-1.025	-0.056	0.032
8499	ENSG00000139220	NM_003625	protein tyrosine phosphatase, receptor type, f polypeptide (PTPRF), interacting protein (liprin), alpha 2;PPFIA2	PPFIA2	-1.039	-1.765	0.637	0.691
143	ENSG00000102699	NM_006437	poly (ADP-ribose) polymerase family, member 4;PARP4	PARP4	-0.753	-0.357	2.153	1.885
51232	ENSG00000150938	NM_016441	cysteine rich transmembrane BMP regulator 1 (chordin-like);CRIM1	CRIM1	-1.083	-2.157	0.851	1.129
7881	ENSG00000169282	NM_172159	potassium voltage-gated channel, shaker-related subfamily, beta member 1;KCNAB1	KCNAB1	-2.735	-3.297	1.052	0.056
9271	ENSG00000125207	NM_004764	piwi-like 1 (Drosophila);PIWIL1	PIWIL1	-0.569	-0.43	0.095	0.042
9371	ENSG00000101350	NM_004798	kinesin family member 3B;KIF3B	KIF3B	-1.083	-0.414	0.878	0.978
4763	ENSG00000196712	NM_000267	neurofibromin 1 (neurofibromatosis, von Recklinghausen disease, Watson disease);NF1	NF1	-0.37	-0.168	0.22	0.332
6511	ENSG00000133424	NM_005071	solute carrier family 1 (high affinity aspartate/glutamate transporter), member 6;SLC1A6	SLC1A6	-0.485	-0.615	0.348	0.668
6498	ENSG00000136603	NM_005414	SKI-like oncogene;SKIL	SKIL	-0.611	-0.96	1.109	0.631
4326	ENSG00000198598	NM_016155	matrix metallopeptidase 17 (membrane-inserted);MMP17	MMP17	-1.742	-1.727	0.537	0.889
649	ENSG00000095139	NM_006129	bone morphogenetic protein 1;BMP1	BMP1	-0.273	-0.054	1.915	1.37
831	ENSG00000153113	BC016066	calpastatin;CAST	CAST	-0.307	-1.308	1.931	1.578
785	ENSG00000182389	U95020	calcium channel, voltage-dependent, beta 4 subunit;CACNB4	CACNB4	-2.178	-1.439	1.361	1.959
1013	ENSG00000129910	NM_004933	cadherin 15, M-cadherin (myotubule);CDH15	CDH15	-1.1	-0.896	0.577	0.563
6769	ENSG00000144681	NM_003149	SH3 and cysteine rich domain;STAC	STAC	-0.847	-1.231	0.412	0.888
11132	ENSG00000142330	NM_023089	calpain 10;CAPN10	CAPN10	-0.569	-0.85	2.122	2.247
7541	ENSG00000198081	NM_003409	zinc finger protein 161 homolog (mouse);ZFP161	ZFP161	-0.411	-0.617	0.56	0.446
5286	ENSG00000011405	NM_002645	phosphoinositide-3-kinase, class 2, alpha polypeptide;PIK3C2A	PIK3C2A	-1.763	-1.742	0.643	1.454
2243	ENSG00000171560	NM_021871	fibrinogen alpha chain;FGA	FGA	-1.354	-2.058	2.741	2.991
57864	ENSG00000119457	NM_033051	thymic stromal co-transporter;TSCOT	SLC46A2	-5.529	-3.837	3.785	1.563
5471	ENSG00000128059	NM_002703	phosphoribosyl pyrophosphate amidotransferase;PPAT	PPAT	-1.074	-0.682	1.849	1.358
27063	ENSG00000148677	NM_014391	ankyrin repeat domain 1 (cardiac muscle);ANKRD1	ANKRD1	-1.413	-1.366	0.347	1.035
26577	ENSG00000163710	NM_013363	procollagen C-endopeptidase enhancer 2;PCOLCE2	PCOLCE2	-0.833	-0.964	0.614	0.762
80129	ENSG00000120262	NM_025059	chromosome 6 open reading frame 97;C6orf97	C6orf97	-1.317	-2.39	1.294	1.008
6752	ENSG00000180616	NM_001050	somatostatin receptor 2;SSTR2	SSTR2	-0.134	-0.344	1.712	2.544
1181	ENSG00000114859	NM_004366	chloride channel 2;CLCN2	CLCN2	-0.976	-0.999	0.342	0.68
5834	ENSG00000100994	NM_002862	phosphorylase, glycogen; brain;PYGB	PYGB	-1.359	-0.988	0.048	0.128
901	ENSG00000138764	NM_004354	cyclin G2;CCNG2	CCNG2	-0.985	-0.738	0.541	0.1
1729	ENSG00000131504	NM_005219	diaphanous homolog 1 (Drosophila);DIAPH1	DIAPH1	-0.309	-0.774	1.011	0.812
3777	ENSG00000171303	NM_002246	potassium channel, subfamily K, member 3;KCNK3	KCNK3	-0.651	-0.191	5.766	5.304
5576	ENSG00000114302	NM_004157	protein kinase, cAMP-dependent, regulatory, type II, alpha;PRKAR2A	PRKAR2A	-1.044	-1.024	1.534	0.726
54901	ENSG00000145996	NM_017774	CDK5 regulatory subunit associated protein 1-like 1;CDKAL1	CDKAL1	-0.688	-0.502	0.338	0.177
8322	ENSG00000174804	NM_012193	frizzled homolog 4 (Drosophila);FZD4	FZD4	-1.912	-1.969	1.472	1.177
9201	ENSG00000133083	NM_004734	doublecortin and CaM kinase-like 1;DCAMKL1	DCLK1	-0.718	-0.519	2.552	4.133
1501	ENSG00000169862	NM_001332	catenin (cadherin-associated protein), delta 2 (neural plakophilin-related arm-repeat protein);CTNND2	CTNND2	-0.545	-0.625	0.374	0.149
7045	ENSG00000120708	NM_000358	transforming growth factor, beta-induced, 68kDa;TGFBI	TGFBI	-0.239	-0.297	0.164	0.014
55521	ENSG00000152503	NM_018700	tripartite motif-containing 36;TRIM36	TRIM36	-1.778	-2.639	0.159	0.206
8522	ENSG00000007237	BC006454	growth arrest-specific 7;GAS7	GAS7	-0.622	-0.917	2.97	3.356
8460	ENSG00000169902	NM_003596	tyrosylprotein sulfotransferase 1;TPST1	TPST1	-1.246	-1.073	0.229	0.824
152	ENSG00000184160	NM_000683	adrenergic, alpha-2C-, receptor;ADRA2C	ADRA2C	-1.792	-2.058	0.113	-0.519
225	ENSG00000173208	NM_005164	ATP-binding cassette, sub-family D (ALD), member 2;ABCD2	ABCD2	-2.138	-1.262	0.194	0.431
183	ENSG00000135744	NM_000029	angiotensinogen (serpin peptidase inhibitor, clade A, member 8);AGT	AGT	-0.604	-1.239	2.243	1.786
1944	ENSG00000143590	NM_004952	ephrin-A3;EFNA3	EFNA3	-4.681	-3.489	0.287	0.737
942	ENSG00000114013	BC040261	CD86 molecule;CD86	CD86	-1.547	-1.813	1.289	0.825
7903	ENSG00000113532	NM_005668	ST8 alpha-N-acetyl-neuraminide alpha-2,8-sialyltransferase 4;ST8SIA4	ST8SIA4	-1.026	-0.887	1.257	1.24
3835	ENSG00000079616	NM_007317	kinesin family member 22;KIF22	KIF22	-1.344	-1.106	1.002	1.665
5625	ENSG00000100033	NM_016335	proline dehydrogenase (oxidase) 1;PRODH	PRODH	-0.84	-0.288	0.872	1.251
8605	ENSG00000105499	NM_003706	phospholipase A2, group IVC (cytosolic, calcium-independent);PLA2G4C	PLA2G4C	-0.979	-1.8	2.529	1.458
55805	ENSG00000109771	NM_018409	LRP2 binding protein;LRP2BP	LRP2BP	-0.526	-0.926	1.47	0.88
55752	ENSG00000138758	NM_018243	septin 11;SEPT11	SEPT11	-0.796	-0.633	0.045	0.452
64118	ENSG00000169718	NM_022156	dihydrouridine synthase 1-like (S. cerevisiae);DUS1L	DUS1L	-0.708	-0.894	1.492	1.721
57136	ENSG00000101474	NM_020531	chromosome 20 open reading frame 3;C20orf3	C20orf3	-0.867	-1.357	0.496	0.647
253725	ENSG00000172661	NM_015262	family with sequence similarity 21, member C;FAM21C	FAM21C	-0.968	-1.308	1.14	1.791
50	ENSG00000100412	NM_001098	aconitase 2, mitochondrial;ACO2	ACO2	-0.972	-0.801	-0.041	0.372
131	ENSG00000196344	NM_000673	alcohol dehydrogenase 7 (class IV), mu or sigma polypeptide;ADH7	ADH7	-2.018	-1.675	1.525	2.771
1521	ENSG00000172543	NM_001335	cathepsin W;CTSW	CTSW	-0.661	-1.049	0.332	0.305
940	ENSG00000178562	NM_006139	CD28 molecule;CD28	CD28	-1.026	-0.946	0.809	0.739
3770	ENSG00000094963	BC035918	potassium inwardly-rectifying channel, subfamily J, member 14;KCNJ14	KCNJ14	-0.658	-0.704	0.646	0.756
3350	ENSG00000074800	NM_000524	5-hydroxytryptamine (serotonin) receptor 1A;HTR1A	HTR1A	-0.742	-0.926	0.414	0.733
6332	ENSG00000136546	NM_002976	sodium channel, voltage-gated, type VII, alpha;SCN7A	SCN7A	-1.535	-2.209	0.283	-0.196
3973	ENSG00000138039	NM_000233	luteinizing hormone/choriogonadotropin receptor;LHCGR	LHCGR	-2.681	-2.308	0.202	1.384
4081	ENSG00000180660	NM_005584	mab-21-like 1 (C. elegans);MAB21L1	MAB21L1	-1.851	-1.439	1.675	1.334
1786	ENSG00000129757	NM_001379	DNA (cytosine-5-)-methyltransferase 1;DNMT1	DNMT1	-1.009	-0.771	1.897	1.002
2936	ENSG00000185800	NM_000637	glutathione reductase;GSR	GSR	-0.684	-0.664	0.408	0.181
472	ENSG00000149311	NM_000051	ataxia telangiectasia mutated (includes complementation groups A, C and D);ATM	ATM	-1.132	-1.854	2.707	3.169
3710	ENSG00000096433	NM_002224	inositol 1,4,5-triphosphate receptor, type 3;ITPR3	ITPR3	-1.778	-2.821	1.244	2.163
1657	ENSG00000172869	NM_005509	Dmx-like 1;DMXL1	DMXL1	-0.121	-0.107	0.644	0.587
2535	ENSG00000180340	NM_001466	frizzled homolog 2 (Drosophila);FZD2	FZD2	-1.413	-1.331	1.347	0.461
4544	ENSG00000134640	NM_005959	melatonin receptor 1B;MTNR1B	MTNR1B	-1.413	-0.887	0.669	1.351
7417	ENSG00000165637	NM_003375	voltage-dependent anion channel 2;VDAC2	VDAC2	-1.836	-0.542	2.507	2.114
688	ENSG00000102554	NM_001730	Kruppel-like factor 5 (intestinal);KLF5	KLF5	-0.517	-0.542	1.147	0.533
2587	ENSG00000166573	NM_001480	galanin receptor 1;GALR1	GALR1	-3.188	-2.252	2.108	2.168
3423	ENSG00000010404	NM_000202	iduronate 2-sulfatase (Hunter syndrome);IDS	IDS	-1.109	-1.117	0.544	0.74
3918	ENSG00000058085	NM_005562	laminin, gamma 2;LAMC2	LAMC2	-0.781	-0.372	0.752	1.204
3988	ENSG00000107798	NM_000235	lipase A, lysosomal acid, cholesterol esterase (Wolman disease);LIPA	LIPA	-0.581	-0.879	0.961	1.776
6651	ENSG00000159140	NM_032195	SON DNA binding protein;SON	SON	-2.821	-3.742	0.3	0.437
952	ENSG00000004468	NM_001775	CD38 molecule;CD38	CD38	-0.901	-0.509	0.41	0.75
5627	ENSG00000184500	NM_000313	protein S (alpha);PROS1	PROS1	-1.026	-1.438	1.964	1.212
55972	ENSG00000075303	NM_018843	solute carrier family 25, member 40;SLC25A40	SLC25A40	-3.459	-2.199	0.142	0.879
9118	ENSG00000148798	NM_032727	internexin neuronal intermediate filament protein, alpha;INA	INA	-1.169	-1.576	0.821	0.67
9223	ENSG00000151276	AF401654	membrane associated guanylate kinase, WW and PDZ domain containing 1;MAGI1	MAGI1	-0.715	-0.569	0.39	0.293
51506	ENSG00000143222	NM_016406	ubiquitin-fold modifier conjugating enzyme 1;UFC1	UFC1	-1.681	-0.762	1.297	1.563
9379	ENSG00000110076	NM_138734	neurexin 2;NRXN2	NRXN2	-0.153	0.144	2.175	2.975
25984	ENSG00000108244	AL117538	keratin 23 (histone deacetylase inducible);KRT23	KRT23	-1.59	-1.837	1.597	2.509
5822	ENSG00000160221	NM_005049	PWP2 periodic tryptophan protein homolog (yeast);PWP2	PWP2	-0.538	-0.66	0.888	0.712
51135	ENSG00000198001	NM_016123	interleukin-1 receptor-associated kinase 4;IRAK4	IRAK4	-1.105	-0.735	0.963	1.949
8666	ENSG00000130811	NM_003755	eukaryotic translation initiation factor 3, subunit 4 delta, 44kDa;EIF3S4	EIF3G	-0.897	-0.975	0.076	-0.112
10246	ENSG00000112337	NM_005835	solute carrier family 17 (sodium phosphate), member 2;SLC17A2	SLC17A2	-0.952	-0.565	1.517	0.938
11138	ENSG00000204634	NM_007063	TBC1 domain family, member 8 (with GRAM domain);TBC1D8	TBC1D8	-4.436	-3.171	2.624	5.897
26750	ENSG00000136643	NM_012424	ribosomal protein S6 kinase, 52kDa, polypeptide 1;RPS6KC1	RPS6KC1	-2.891	-1.289	1.944	2.489
10283	ENSG00000153015	NM_005869	serologically defined colon cancer antigen 10;SDCCAG10	SDCCAG10/CWC27	-1.499	-1.879	1.458	0.481
4034	ENSG00000077454	NM_002319	leucine-rich repeats and calponin homology (CH) domain containing 4;LRCH4	LRCH4	-0.248	0.127	0.892	1.11
392	ENSG00000175220	NM_004308	Rho GTPase activating protein 1;ARHGAP1	ARHGAP1	-1.553	-1.555	-0.216	0.443
29926	ENSG00000144591	BC007456	GDP-mannose pyrophosphorylase A;GMPPA	GMPPA	-3.821	-2.939	1.919	2.158
51747	ENSG00000108848	NM_016424	cisplatin resistance-associated overexpressed protein;unassigned	CROP	-2.708	-2.426	0.859	-0.277
10747	ENSG00000009724	NM_139208	mannan-binding lectin serine peptidase 2;MASP2	MASP2	-1.174	-0.104	1.641	1.728
25788	ENSG00000197275	BC020668	RAD54 homolog B (S. cerevisiae);RAD54B	RAD54B	-0.781	-1.063	2.13	1.574
23670	ENSG00000135048	NM_013390	transmembrane protein 2;TMEM2	TMEM2	-0.23	-0.848	1.073	1.59
8776	ENSG00000063601	AJ224979	myotubularin related protein 1;MTMR1	MTMR1	-1.051	-0.818	0.547	1.155
27237	ENSG00000130762	NM_014448	Rho guanine exchange factor (GEF) 16;ARHGEF16	ARHGEF16	-1.523	-1.773	2.295	1.126
51184	ENSG00000111231	NM_016301	ATP binding domain 1 family, member C;ATPBD1C	ATPBD1C	-0.581	-1.984	2.735	4.309
51302	ENSG00000146233	NM_016593	cytochrome P450, family 39, subfamily A, polypeptide 1;CYP39A1	CYP39A1	-1.039	-1.542	1.014	1.594
366	ENSG00000103569	NM_020980	aquaporin 9;AQP9	AQP9	-1.728	-1.871	2.328	1.715
9170	ENSG00000064547	NM_004720	endothelial differentiation, lysophosphatidic acid G-protein-coupled receptor, 4;EDG4	EDG4	-0.394	-0.363	0.053	-0.028
51809	ENSG00000109586	NM_017423	UDP-N-acetyl-alpha-D-galactosamine:polypeptide N-acetylgalactosaminyltransferase 7 (GalNAc-T7);GALNT7	GALNT7	-1.035	-1.433	0.069	0.648
9567	ENSG00000100226	NM_004286	GTP binding protein 1;GTPBP1	GTPBP1	-1.511	-1.93	1.029	0.391
56889	ENSG00000077147	NM_020123	transmembrane 9 superfamily member 3;TM9SF3	TM9SF3	-1.241	-1.157	1.813	3.2
79188	ENSG00000170876	NM_024334	transmembrane protein 43;TMEM43	TMEM43	-1.164	-0.746	1.397	2.549
79697	ENSG00000170468	NM_024644	chromosome 14 open reading frame 169;C14orf169	C14orf169	-0.87	-0.343	1.109	0.699
85416	ENSG00000139800	NM_033132	Zic family member 5 (odd-paired homolog, Drosophila);ZIC5	ZIC5	-1.01	-1.773	0.632	0.538
55811	ENSG00000143199	NM_018417	testicular soluble adenylyl cyclase;unassigned	SAC	-0.592	-0.938	0.631	1.095
55279	ENSG00000175105	NM_018293	zinc finger protein 654;ZNF654	ZNF654	-0.299	-0.917	1.228	1.37
79088	ENSG00000130818	NM_024106	zinc finger protein 426;ZNF426	ZNF426	-1.155	-1.464	1.002	1.607
89781	ENSG00000100099	BC028625	Hermansky-Pudlak syndrome 4;HPS4	HPS4	-1.105	-0.467	2.255	2.579
57486	ENSG00000123213	NM_020726	neurolysin (metallopeptidase M3 family);NLN	NLN	-1.866	-1.039	1.09	1.612
64764	ENSG00000182158	NM_194071	cAMP responsive element binding protein 3-like 2;CREB3L2	CREB3L2	-1.858	-1.082	1.702	3.357
64506	ENSG00000214575	NM_030594	cytoplasmic polyadenylation element binding protein 1;CPEB1	CPEB1	-0.413	-0.653	1.281	1.944
54518	ENSG00000077420	NM_019043	amyloid beta (A4) precursor protein-binding, family B, member 1 interacting protein;APBB1IP	APBB1IP	-0.289	-0.272	0.313	0.318
64180	ENSG00000141096	NM_022357	dipeptidase 3;DPEP3	DPEP3	-0.606	-0.552	0.035	0.322
56131	ENSG00000081818	NM_018938	protocadherin beta 4;PCDHB4	PCDHB4	-0.96	-0.458	0.63	0.524
64412	ENSG00000125812	NM_022482	GDNF-inducible zinc finger protein 1;GZF1	GZF1	-0.147	-0.807	1.164	1.035
7224	ENSG00000072315	NM_012471	transient receptor potential cation channel, subfamily C, member 5;TRPC5	TRPC5	-1.559	-1.458	0.775	0.586
1607	ENSG00000112486	NM_004080	diacylglycerol kinase, beta 90kDa;DGKB	DGKB	-0.932	-0.9	-0.143	0.298
6326	ENSG00000136531	NM_021007	sodium channel, voltage-gated, type II, alpha 2;SCN2A2	SCN2A	-1.701	-0.735	1.563	1.338
773	ENSG00000141837	X99897	calcium channel, voltage-dependent, P/Q type, alpha 1A subunit;CACNA1A	CACNA1A	-2.881	-1.331	4.029	3.55
4795	ENSG00000204498	NM_005007	nuclear factor of kappa light polypeptide gene enhancer in B-cells inhibitor-like 1;NFKBIL1	NFKBIL1	-1.127	-1.653	0.56	1.098
7042	ENSG00000092969	NM_003238	transforming growth factor, beta 2;TGFB2	TGFB2	-1.065	-0.583	0.341	0.411
7273	ENSG00000155657	NM_133379	titin;TTN	TTN	-1.54	-1.638	0.298	0.425
4905	ENSG00000073969	NM_006178	N-ethylmaleimide-sensitive factor;NSF	NSF	-0.241	-0.417	0.236	0.315
6560	ENSG00000124067	NM_005072	solute carrier family 12 (potassium/chloride transporters), member 4;SLC12A4	SLC12A4	-0.593	-0.792	1.875	1.97
482	ENSG00000129244	NM_001678	ATPase, Na+/K+ transporting, beta 2 polypeptide;ATP1B2	ATP1B2	-1.851	-1.021	1.667	1.957
2841	ENSG00000125245	NM_005292	G protein-coupled receptor 18;GPR18	GPR18	-1.37	-1.675	0.825	1.449
5317	ENSG00000081277	Z73678	plakophilin 1 (ectodermal dysplasia/skin fragility syndrome);PKP1	PKP1	-1.123	-1.75	1.611	0.666
3801	ENSG00000140859	NM_005550	kinesin family member C3;KIFC3	KIFC3	-2.01	-1.922	3.304	1.762
2530	ENSG00000196188	BC025385	fucosyltransferase 8 (alpha (1,6) fucosyltransferase);FUT8	FUT8	-0.851	-0.926	1.526	1.617
4601	ENSG00000119950	BC035128	MAX interactor 1;MXI1	MXI1	-0.587	-0.228	0.603	0.892
4660	ENSG00000077157	AF324888	protein phosphatase 1, regulatory (inhibitor) subunit 12B;PPP1R12B	PPP1R12B	-1.899	-1.845	0.251	0.815
4986	ENSG00000082556	NM_000912	opioid receptor, kappa 1;OPRK1	OPRK1	-1.858	-2.147	0.762	1.229
5062	ENSG00000180370	NM_002577	p21 (CDKN1A)-activated kinase 2;PAK2	PAK2	-0.57	-0.99	1.895	1.784
3269	ENSG00000196639	NM_000861	histamine receptor H1;HRH1	HRH1	-0.411	-0.393	1.527	0.931
2913	ENSG00000198822	NM_000840	glutamate receptor, metabotropic 3;GRM3	GRM3	-1.694	-2.087	0.236	0.717
2903	ENSG00000183454	NM_000833	glutamate receptor, ionotropic, N-methyl D-aspartate 2A;GRIN2A	GRIN2A	-1.482	-0.975	1.424	2.173
2895	ENSG00000152208	NM_001510	glutamate receptor, ionotropic, delta 2;GRID2	GRID2	-1.061	-0.624	1.675	3.034
6711	ENSG00000115306	AF327441	spectrin, beta, non-erythrocytic 1;SPTBN1	SPTBN1	-1.109	-1.162	-0.03	0.214
2258	ENSG00000129682	NM_004114	fibroblast growth factor 13;FGF13	FGF13	-0.372	-0.944	0.842	0.666
6197	ENSG00000177189	NM_004586	ribosomal protein S6 kinase, 90kDa, polypeptide 3;RPS6KA3	RPS6KA3	-0.766	-0.871	0.972	0.43
6294	ENSG00000160633	NM_002967	scaffold attachment factor B;SAFB	SAFB	-1.197	-1.137	1.206	0.569
2623	ENSG00000102145	NM_002049	GATA binding protein 1 (globin transcription factor 1);GATA1	GATA1	-1.843	-1.67	0.059	0.913
462	ENSG00000117601	NM_000488	serpin peptidase inhibitor, clade C (antithrombin), member 1;SERPINC1	SERPINC1	-0.862	-0.809	0.474	0.636
2555	ENSG00000151834	NM_000807	gamma-aminobutyric acid (GABA) A receptor, alpha 2;GABRA2	GABRA2	-0.87	-0.576	0.26	0.616
64170	ENSG00000187796	NM_052813	caspase recruitment domain family, member 9;CARD9	CARD9	-1.821	-1.562	0.919	2.094
7466	ENSG00000109501	NM_006005	Wolfram syndrome 1 (wolframin);WFS1	WFS1	-2.976	-3.209	0.561	1.03
794	ENSG00000172137	NM_007088	calbindin 2, 29kDa (calretinin);CALB2	CALB2	-1.193	-1.107	0.31	0.463
4882	ENSG00000159899	NM_003995	natriuretic peptide receptor B/guanylate cyclase B (atrionatriuretic peptide receptor B);NPR2	NPR2	-1.559	-1.225	0.107	0.405
1356	ENSG00000047457	NM_000096	ceruloplasmin (ferroxidase);CP	CP	-0.229	-0.208	0.899	1.14
79987	ENSG00000165124	AY243503	sushi, von Willebrand factor type A, EGF and pentraxin domain containing 1;SVEP1	SVEP1	-0.563	-0.964	1.851	3.053
4144	ENSG00000168906	NM_005911	methionine adenosyltransferase II, alpha;MAT2A	MAT2A	-1.493	-1.044	1.128	1.827
6568	ENSG00000124568	NM_005074	solute carrier family 17 (sodium phosphate), member 1;SLC17A1	SLC17A1	-0.722	-0.269	0.527	0.695
2241	ENSG00000151422	NM_005246	fer (fps/fes related) tyrosine kinase (phosphoprotein NCP94);FER	FER	-0.266	-1.378	2.352	2.632
10479	ENSG00000198689	NM_006359	solute carrier family 9 (sodium/hydrogen exchanger), member 6;SLC9A6	SLC9A6	-2.018	-1.569	2.509	2.175
9343	ENSG00000108883	NM_004247	elongation factor Tu GTP binding domain containing 2;EFTUD2	EFTUD2	-0.901	-1.617	0.92	1.043
54806	ENSG00000135541	NM_017651	Abelson helper integration site 1;AHI1	AHI1	-1.326	-0.964	0.741	0.666
27283	ENSG00000137251	NM_014464	tubulointerstitial nephritis antigen;TINAG	TINAG	-1.256	-0.817	0.815	1.028
7594	ENSG00000198521	NM_003423	zinc finger protein 43;ZNF43	ZNF43	-1.641	-1.549	0.527	1.498
51393	ENSG00000187688	NM_016113	transient receptor potential cation channel, subfamily V, member 2;TRPV2	TRPV2	-0.453	-0.496	0.688	1.252
7093	ENSG00000095587	NM_012465	tolloid-like 2;TLL2	TLL2	-0.694	-0.693	-0.133	0.124
3772	ENSG00000157551	BC013327	potassium inwardly-rectifying channel, subfamily J, member 15;KCNJ15	KCNJ15	-0.96	-0.875	0.939	1.035
7204	ENSG00000038382	NM_007118	triple functional domain (PTPRF interacting);TRIO	TRIO	-0.456	-0.251	0.252	0.404
7159	ENSG00000137745	BC058918	tumor protein p53 binding protein, 2;TP53BP2	TP53BP2	-0.445	-0.564	1.108	1.481
6534	ENSG00000011083	NM_014228	solute carrier family 6 (neurotransmitter transporter, L-proline), member 7;SLC6A7	SLC6A7	-0.944	-0.917	0.936	0.26
920	ENSG00000010610	NM_000616	CD4 molecule;CD4	CD4	-0.482	-0.653	0.409	0.237
3003	ENSG00000113088	NM_002104	granzyme K (granzyme 3; tryptase II);GZMK	GZMK	-1.065	-0.966	0.893	0.978
261726	ENSG00000143155	NM_152902	TIP41, TOR signalling pathway regulator-like (S. cerevisiae);TIPRL	TIPRL	-1.756	-1.535	1.52	1.334
8573	ENSG00000147044	NM_003688	calcium/calmodulin-dependent serine protein kinase (MAGUK family);CASK	CASK	-1.955	-1.187	1.413	1.032
8807	ENSG00000115607	NM_003853	interleukin 18 receptor accessory protein;IL18RAP	IL18RAP	-0.908	-1.378	0.273	0.245
10333	ENSG00000174130	NM_006068	toll-like receptor 6;TLR6	TLR6	-1.322	-1.231	1.794	0.979
10325	ENSG00000083750	NM_016656	Ras-related GTP binding B;RRAGB	RRAGB	-0.767	-0.244	0.873	0.799
51474	ENSG00000050405	NM_016357	LIM domain and actin binding 1;LIMA1	LIMA1	-1.086	-0.794	0.462	0.091
79718	ENSG00000177565	NM_024665	transducin (beta)-like 1X-linked receptor 1;TBL1XR1	TBL1XR1	-0.559	-0.445	0.823	0.929
51676	ENSG00000100628	NM_016150	ankyrin repeat and SOCS box-containing 2;ASB2	ASB2	-1.536	-0.911	0.85	0.702
8557	ENSG00000173991	NM_003673	titin-cap (telethonin);TCAP	TCAP	-0.107	-0.408	1.031	1.594
4074	ENSG00000003056	NM_002355	mannose-6-phosphate receptor (cation dependent);M6PR	M6PR	-2.327	-1.372	1.426	0.993
5018	ENSG00000155463	NM_005015	oxidase (cytochrome c) assembly 1-like;OXA1L	OXA1L	-0.321	-0.786	0.974	0.59
10401	ENSG00000131788	NM_006099	protein inhibitor of activated STAT, 3;PIAS3	PIAS3	-0.526	-0.109	1.303	1.036
23463	ENSG00000116237	BC028168	isoprenylcysteine carboxyl methyltransferase;ICMT	ICMT	-1.728	-1.252	3.246	3
969	ENSG00000110848	NM_001781	CD69 molecule;CD69	CD69	-0.638	-1.068	0.364	0.588
919	ENSG00000198821	BC025703	CD247 molecule;CD247	CD247	-0.6	-0.532	1.065	0.952
3364	ENSG00000136273	NM_004507	HUS1 checkpoint homolog (S. pombe);HUS1	HUS1	-0.77	-1.32	1.39	1.333
6672	ENSG00000067066	NM_003113	SP100 nuclear antigen;SP100	SP100	-1.798	-1.686	0.994	0.937
64801	ENSG00000173409	NM_022786	ARV1 homolog (S. cerevisiae);ARV1	ARV1	-1.1	-0.104	1.81	2.106
143187	ENSG00000151532	NM_145206	vesicle transport through interaction with t-SNAREs homolog 1A (yeast);VTI1A	VTI1A	-1.603	-1.948	1.952	0.73
2880	ENSG00000224586	AJ005277	glutathione peroxidase 5 (epididymal androgen-related protein);GPX5	GPX5	-0.968	-2.107	1.752	3.242
10017	ENSG00000137875	NM_020396	BCL2-like 10 (apoptosis facilitator);BCL2L10	BCL2L10	-2.391	-2.068	0.404	1.49
9636	ENSG00000187608	NM_005101	ISG15 ubiquitin-like modifier;ISG15	ISG15	-0.792	-0.762	0.257	-0.017
5319	ENSG00000170890	NM_000928	phospholipase A2, group IB (pancreas);PLA2G1B	PLA2G1B	-1.197	-1.282	0.821	1.11
4218	ENSG00000167461	NM_005370	RAB8A, member RAS oncogene family;RAB8A	RAB8A	-1.441	-1.813	1.973	1.725
7580	ENSG00000169740	BC022842	zinc finger protein 32;ZNF32	ZNF32	-0.59	-0.797	1.389	1.785
5872	ENSG00000143545	NM_002870	RAB13, member RAS oncogene family;RAB13	RAB13	-1.928	-1.993	0.846	0.873
27314	ENSG00000137502	NM_014488	RAB30, member RAS oncogene family;RAB30	RAB30	-1.137	-1.082	0.981	0.752
430	ENSG00000183734	NM_005170	achaete-scute complex homolog 2 (Drosophila);ASCL2	ASCL2	-1.212	-1.331	-0.001	0.031
23516	ENSG00000104635	NM_015359	solute carrier family 39 (zinc transporter), member 14;SLC39A14	SLC39A14	-1.179	-0.977	0.793	1.242
56344	ENSG00000105507	NM_019855	calcium binding protein 5;CABP5	CABP5	-2.391	-2.502	0.313	0.525
796	ENSG00000110680	NM_001033953	calcitonin/calcitonin-related polypeptide, alpha;CALCA	CALCA	-1.035	-0.682	0.715	1.249
6429	ENSG00000116350	NM_005626	splicing factor, arginine/serine-rich 4;SFRS4	SFRS4	-1.056	-0.75	1.33	1.11
10944	ENSG00000105143	NM_014267	chromosome 11 open reading frame 58;C11orf58	C11orf58	-1.327	-1.078	0.873	0.64
6750	ENSG00000157005	NM_001048	somatostatin;SST	SST	-0.325	-0.322	1.173	1.053
64925	ENSG00000177352	NM_022903	coiled-coil domain containing 71;CCDC71	CCDC71	-0.526	-0.331	0.627	1.026
7570	ENSG00000165512	NM_006963	zinc finger protein 22 (KOX 15);ZNF22	ZNF22	-0.993	-1.073	0.618	0.423
23107	ENSG00000113048	NM_015084	mitochondrial ribosomal protein S27;MRPS27	MRPS27	-0.411	-0.224	2.683	2.011
9555	ENSG00000113648	BC095406	H2A histone family, member Y;H2AFY	H2AFY	-1.447	-1.439	0.861	2.21
1471	ENSG00000101439	NM_000099	cystatin C (amyloid angiopathy and cerebral hemorrhage);CST3	CST3	-0.908	-0.649	0.311	0.846
5993	ENSG00000143390	X85786	regulatory factor X, 5 (influences HLA class II expression);RFX5	RFX5	-3.578	-2.583	0.145	0.333
91445	ENSG00000138942	NM_152267	ring finger protein 185;RNF185	RNF185	-3.026	-3.837	1.929	1.345
4283	ENSG00000138755	NM_002416	chemokine (C-X-C motif) ligand 9;CXCL9	CXCL9	-2.792	-3.439	-0.198	0.613
10557	ENSG00000152464	BC029494	ribonuclease P/MRP 38kDa subunit;RPP38	RPP38	-1.397	-1.617	-0.355	0.274
8683	ENSG00000111786	NM_003769	splicing factor, arginine/serine-rich 9;SFRS9	SFRS9	-0.48	-0.354	0.458	0.656
7704	ENSG00000109906	BC029812	zinc finger and BTB domain containing 16;ZBTB16	ZBTB16	-0.544	-0.539	1.35	1.067
9607	ENSG00000164326	NM_004291	CART prepropeptide;CARTPT	CARTPT	-0.413	-1.209	1.406	1.457
283234	ENSG00000168071	NM_032251	coiled-coil domain containing 88;CCDC88	CCDC88B	-1.261	-2.111	0.494	1.037
6285	ENSG00000160307	NM_006272	S100 calcium binding protein B;S100B	S100B	-0.464	-0.664	0.613	0.386
10954	ENSG00000065485	NM_006810	protein disulfide isomerase family A, member 5;PDIA5	PDIA5	-0.445	-0.35	0.266	0.573
29934	ENSG00000147164	NM_013346	sorting nexin 12;SNX12	SNX12	-1.312	0.123	2.989	2.813
653247	ENSG00000121335	NM_006248	proline-rich protein BstNI subfamily 2;PRB2	PRB2	-1.041	-0.705	0.487	0.724
6894	ENSG00000059588	NM_005646	Tar (HIV-1) RNA binding protein 1;TARBP1	TARBP1	-1.825	-1.335	0.937	0.393
64743	ENSG00000101940	NM_017883	WD repeat domain 13;WDR13	WDR13	-1.291	-0.866	1.223	2.362
2786	ENSG00000168243	NM_004485	guanine nucleotide binding protein (G protein), gamma 4;GNG4	GNG4	-1.976	-1.653	1.938	0.959
5805	ENSG00000150787	NM_000317	6-pyruvoyltetrahydropterin synthase;PTS	PTS	-0.828	-1.011	0.187	0.705
1208	ENSG00000137392	NM_001832	colipase, pancreatic;CLPS	CLPS	-0.413	-0.653	1.007	1.059
4493	ENSG00000169715	NM_175617	metallothionein 1E (functional);MT1E	MT1E	-0.641	-0.39	1.77	1.342
55652	ENSG00000211584	NM_017842	hypothetical protein FLJ20489;unassigned	FLJ20489	-0.389	-0.758	0.633	0.701
8190	ENSG00000213054	NM_006533	melanoma inhibitory activity;MIA	MIA	-1.001	-0.817	1.057	0.974
7356	ENSG00000149021	NM_003357	secretoglobin, family 1A, member 1 (uteroglobin);SCGB1A1	SCGB1A1	-0.851	-0.735	1.817	2.134
7070	ENSG00000154096	NM_006288	Thy-1 cell surface antigen;THY1	THY1	-0.403	-0.559	0.49	0.552
9789	ENSG00000118363	NM_014752	signal peptidase complex subunit 2 homolog (S. cerevisiae);SPCS2	SPCS2	-1.735	-1.576	1.065	2.341
51264	ENSG00000108826	BC021986	mitochondrial ribosomal protein L27;MRPL27	MRPL27	-1.436	-0.765	0.508	0.384
257101	ENSG00000176083	NM_173574	zinc finger protein 683;ZNF683	ZNF683	-1.904	-1.388	1.819	2.114
91419	ENSG00000166896	NM_033276	XRCC6 binding protein 1;XRCC6BP1	XRCC6BP1	-1.482	-0.417	3.624	4.703
113146	ENSG00000185567	XM_290629	chromosome 14 open reading frame 78;C14orf78	AHNAK2	-2.096	-1.263	0.652	1.38
7979	ENSG00000127922	NM_006304	split hand/foot malformation (ectrodactyly) type 1;SHFM1	SHFM1	-1.814	-1.258	0.719	1.19
84146	ENSG00000122482	NM_201269	zinc finger protein 644;ZNF644	ZNF644	-0.964	-0.837	-0.025	0.42
9518	ENSG00000130513	NM_004864	growth differentiation factor 15;GDF15	GDF15	-0.642	-0.595	0.47	0.486
91875	ENSG00000136319	NM_138376	tetratricopeptide repeat domain 5;TTC5	TTC5	-0.985	-0.805	0.231	0.651
259197	ENSG00000204475	NM_147130	natural cytotoxicity triggering receptor 3;NCR3	NCR3	-0.781	-0.93	0.387	0.54
79672	ENSG00000141560	NM_024619	fructosamine-3-kinase-related protein;unassigned	FN3KRP	-1.436	-0.576	1.467	1.004
84270	ENSG00000165233	NM_032310	chromosome 9 open reading frame 89;C9orf89	C9orf89	-1.048	-1.372	1.273	0.689
3705	ENSG00000100605	U51336	inositol 1,3,4-triphosphate 5/6 kinase;ITPK1	ITPK1	-0.484	-0.068	0.814	0.817
84081	ENSG00000126653	AL136806	coiled-coil domain containing 55;CCDC55	CCDC55	-0.433	-0.17	2.08	1.528
23421	ENSG00000142856	NM_014288	integrin beta 3 binding protein (beta3-endonexin);ITGB3BP	ITGB3BP	-1.118	-0.601	0.718	0.405
11017	ENSG00000124380	NM_006857	putative nucleic acid binding protein RY-1;unassigned	RY1	-0.541	-1.173	2.497	2.452
80178	ENSG00000162062	NM_025108	chromosome 16 open reading frame 59;C16orf59	C16orf59	-0.6	0.054	1.869	1.378
1620	ENSG00000078725	NM_014618	deleted in bladder cancer 1;DBC1	DBC1	-1.103	-0.962	1.231	1.49
79825	ENSG00000114654	NM_024768	coiled-coil domain containing 48;CCDC48	CCDC48	-0.77	-0.675	-0.272	-0.262
9687	ENSG00000196208	NM_148903	GREB1 protein;unassigned	GREB1	-0.836	-0.496	1.599	1.526
54472	ENSG00000078902	NM_019009	toll interacting protein;TOLLIP	TOLLIP	-0.836	-0.682	0.432	0.353
57562	ENSG00000110318	NM_020802	KIAA1377;KIAA1377	KIAA1377	-2.078	-1.984	0.602	1.708
2902	ENSG00000176884	AB208999	glutamate receptor, ionotropic, N-methyl D-aspartate 1	GRIN1	-4.976	-2.887	0.738	1.321
176	ENSG00000157766	X17406	aggrecan	ACAN	-3.169	-1.957	1.282	2.978
6431	ENSG00000124193	U30828	splicing factor, arginine/serine-rich 6	SFRS6	-3.061	-3.209	-0.459	0.14
2246	ENSG00000113578	AC005370	fibroblast growth factor 1 (acidic)	FGF1	-2.603	-1.682	0.392	0.457
7408	ENSG00000125753	BC026019	vasodilator-stimulated phosphoprotein	VASP	-2.47	-1.957	0.377	1.244
10289	ENSG00000114784	AF064607	eukaryotic translation initiation factor 1B	EIF1B	-2.47	-1.258	0.83	0.939
29803	ENSG00000214022	BC001760	replication initiator 1	REPIN1	-2.425	-2.624	0.864	2.831
9215	ENSG00000133424	AL008630	like-glycosyltransferase, Acetylglucosaminyltransferase-like 1A	LARGE	-2.236	-1.993	1.126	1.691
6050	ENSG00000023191	AL161967	ribonuclease/angiogenin inhibitor 1	RNH1	-2.19	-1.247	0.892	1.307
318	ENSG00000164978	BC004926	nudix (nucleoside diphosphate linked moiety X)-type motif 2	NUDT2	-2.087	-2.624	1.284	0.937
6470	ENSG00000176974	BC038598	serine hydroxymethyltransferase 1 (soluble)	SHMT1	-2.003	-1.32	1.531	1.106
5141	ENSG00000065989	AY593872	phosphodiesterase 4A, cAMP-specific (phosphodiesterase E2 dunce homolog, Drosophila)	PDE4A	-1.944	-1.817	0.092	0.038
171425	ENSG00000125246	AL137139	citrate lyase beta like	CLYBL	-1.874	-1.302	0.707	1.16
57705	ENSG00000128815	BC047574	WDFY family member 4	WDFY4	-1.836	-1.922	0.482	0.866
9448	ENSG00000071054	AY834276	mitogen-activated protein kinase kinase kinase kinase 4	MAP4K4	-1.547	-0.926	0.324	0.646
200010	ENSG00000117834	BC025411	solute carrier family 5 (sodium/glucose cotransporter), member 9	SLC5A9	-1.535	-0.675	1.29	1.758
8702	ENSG00000121578	BC004523	UDP-Gal:betaGlcNAc beta 1,4- galactosyltransferase, polypeptide 4	B4GALT4	-1.47	-1.667	1.038	0.088
5998	ENSG00000138835	AY585192	regulator of G-protein signaling 3	RGS3	-1.445	-0.566	2.881	2.17
2625	ENSG00000107485	M69106	GATA binding protein 3	GATA3	-1.419	-1.378	0.671	1.14
120	ENSG00000148700	AL590628	adducin 3 (gamma)	ADD3	-1.397	-1.068	1.337	2.47
23600	ENSG00000242110	AY935981	alpha-methylacyl-CoA racemase	AMACR	-1.381	-1.529	1.85	0.831
8832	ENSG00000066294	AF054816	CD84 molecule	CD84	-1.375	-1.157	2.758	2.463
375	ENSG00000143761	BC010429	ADP-ribosylation factor 1	ARF1	-1.348	-1.231	-0.093	0.467
9318	ENSG00000166200	AF120268	COP9 constitutive photomorphogenic homolog subunit 2 (Arabidopsis	COPS2	-1.327	-1.035	0.539	0.302
133308	ENSG00000164038	BC047447	Na+/H+ exchanger domain containing 2	NHEDC2	-1.301	-1.948	0.971	0.633
862	ENSG00000079102	AF018282	runt-related transcription factor 1; translocated to, 1 (cyclin D-related)	RUNX1T1	-1.202	-1.948	0.354	0.533
55284	ENSG00000104343	BC016326	ubiquitin-conjugating enzyme E2W (putative)	UBE2W	-1.127	-1.773	0.46	0.49
200232	ENSG00000124103	BC107704	chromosome 20 open reading frame 106	C20orf106	-1.127	-0.93	0.393	0.88
4820	ENSG00000114857	CR749415	natural killer-tumor recognition sequence	NKTR	-1.091	-1.117	1.47	1.837
83999	ENSG00000183762	NM_032045	kringle containing transmembrane protein 1	KREMEN1	-0.985	-1.414	-0.095	0.251
7295	ENSG00000136810	AF276919	thioredoxin	TXN	-0.976	-0.519	0.246	0.329
5071	ENSG00000185345	AY745247	Parkinson disease (autosomal recessive, juvenile) 2, parkin, E3 ubiquitin-protein ligase parkin	PARK2	-0.956	-1.025	0.807	1.479
841	ENSG00000064012	U58143	caspase 8, apoptosis-related cysteine peptidase	CASP8	-0.954	-0.399	1.79	1.131
4793	ENSG00000104825	AY736284	nuclear factor of kappa light polypeptide gene enhancer in B-cells inhibitor, beta	NFKBIB,IKBB	-0.952	-0.773	0.483	0.337
1454	ENSG00000213923	BT019831	casein kinase 1, epsilon	CSNK1E	-0.936	-1.157	1.767	1.541
394	ENSG00000100852	BC075799	Rho GTPase activating protein 5	ARHGAP5	-0.916	-0.465	0.56	0.316
55764	ENSG00000163913	BC028353	intraflagellar transport 122 homolog (Chlamydomonas)	IFT122	-0.912	-1.302	1.131	0.614
8293	ENSG00000172058	BC021174	small EDRK-rich factor 1A (telomeric)	SERF1A	-0.877	-1.011	0.637	0.863
4237	ENSG00000117122	CR407678	microfibrillar-associated protein 2	MFAP2	-0.832	-0.773	0.472	0.294
6560	ENSG00000124067	AF053402	solute carrier family 12 (potassium/chloride transporters), member 4	SLC12A4	-0.796	-0.809	0.079	0.049
9134	ENSG00000175305	AY850195	cyclin E2	CCNE2	-0.778	-0.559	2.242	2.3
3479	ENSG00000017427	AY790940	insulin-like growth factor 1 (somatomedin C)	IGF1	-0.742	-1.112	0.295	0.426
3980	ENSG00000005156	BC068005	ligase III, DNA, ATP-dependent	LIG3	-0.742	-0.693	0.218	0.759
5930	ENSG00000122257	AY072922	retinoblastoma binding protein 6	RBBP6	-0.725	-1.157	1.842	1.136
3875	ENSG00000111057	BT019412	keratin 18	KRT18	-0.708	-0.708	0.089	0.311
55764	ENSG00000163913	BC003045	intraflagellar transport 122 homolog (Chlamydomonas)	IFT122	-0.701	-0.731	0.254	0.304
2350	ENSG00000165457	BC058036	folate receptor 2 (fetal)	FOLR2	-0.674	-0.417	0.501	0.466
8567	ENSG00000110514	BC040484	MAP-kinase activating death domain	MADD	-0.631	-0.114	1.406	1.092
55240	ENSG00000115107	AF423424	STEAP family member 3	STEAP3	-0.625	-0.28	1.072	1.414
103	ENSG00000160710	U18121	adenosine deaminase, RNA-specific	ADAR	-0.603	-0.27	1.171	1.379
119	ENSG00000075340	BC065525	adducin 2 (beta)	ADD2	-0.548	-0.262	0.344	0.632
10738	ENSG00000128276	BC031689	ret finger protein-like 3	REPL3	-0.532	-0.473	3.025	3.489
4311	ENSG00000196549	BC101658	membrane metallo-endopeptidase	MME	-0.502	-1.073	0.879	1.53
7804	ENSG00000157193	Z75190	low density lipoprotein receptor-related protein 8, apolipoprotein e receptor	LRP8	-0.441	-0.545	0.501	0.541
5495	ENSG00000138032	AJ271832	protein phosphatase 1B (formerly 2C), magnesium-dependent, beta isoform	PPM1B	-0.346	-0.486	0.558	0.723
3551	ENSG00000104365	BC006231	inhibitor of kappa light polypeptide gene enhancer in B-cells, kinase beta	IKBKB, IKKB	-0.314	-0.322	0.624	0.37
1823	ENSG00000134765	Z34522	Desmocollin-1	DSC1	-0.268	-0.351	2.084	1.942
666	ENSG00000176720	AF089746	Bcl-2-related ovarian killer protein	BOK	-0.224	-0.39	0.121	0.265
6651	ENSG00000159140	X63071	SON DNA binding protein	SON	-0.153	-0.084	0.665	0.376
2213	ENSG00000072694	X52473	Fc fragment of IgG, low affinity IIb, receptor (CD32)	FCGR2B, CD32	-0.123	-0.09	0.476	0.269
5244	ENSG00000005471	X06181	ATP-binding cassette, sub-family B (MDR/TAP), member 4	ABCB4	-0.121	-0.207	0.286	0.465
2071	ENSG00000179335	NM_000122	excision repair cross-complementing rodent repair deficiency, complementation group 3 (xeroderma pigmentosum group B complementing);ERCC3	ERCC3	0.015	-0.122	1.11	1.024
125893	ENSG00000180257	NM_001031665	hypothetical protein LOC125893;unassigned	ZNF816A	-0.065	-0.966	1.865	2.417
80201	ENSG00000156510	NM_025130	hexokinase domain containing 1;HKDC1	HKDC1	-0.041	-0.593	0.948	1.004
55646	ENSG00000145220	NM_017816	hypothetical protein FLJ20425;unassigned	LYAR	-0.026	-0.056	1.606	1.612
7227	ENSG00000104447	NM_014112	trichorhinophalangeal syndrome I;TRPS1	TRPS1	0.024	-0.482	1.254	1.781
5373	ENSG00000140650	NM_000303	phosphomannomutase 2;PMM2	PMM2	0.038	-0.464	1.646	1.582
114879	ENSG00000021762	AL136918	oxysterol binding protein-like 5;OSBPL5	OSBPL5	-0.007	-0.366	4.365	3.542
241	ENSG00000132965	NM_001629	arachidonate 5-lipoxygenase-activating protein;ALOX5AP	ALOX5AP	-0.033	-0.269	1.271	0.78
5955	ENSG00000117906	NM_002902	reticulocalbin 2, EF-hand calcium binding domain;RCN2	RCN2	0.099	-0.134	0.611	0.724
915	ENSG00000167286	NM_000732	CD3d molecule, delta (CD3-TCR complex);CD3D	CD3D	-0.067	-0.549	0.943	0.741
4814	ENSG00000131669	NM_004148	ninjurin 1;NINJ1	NINJ1	0.132	-0.522	1.292	1.745
1611	ENSG00000112977	NM_004394	death-associated protein;DAP	DAP	0.036	-0.339	1.689	1.741
7412	ENSG00000162692	BC085003	vascular cell adhesion molecule 1	VCAM1	-0.076	-0.28	0.891	0.773
163259	ENSG00000175984	NM_198459	DENN/MADD domain containing 2C;DENND2C	DENND2C	-0.617	-0.399	0.739	0.655
65008	ENSG00000169288	NM_020236	mitochondrial ribosomal protein L1;MRPL1	MRPL1	-0.918	-1.296	6.79	4.27
79009	ENSG00000107625	NM_024045	DEAD (Asp-Glu-Ala-Asp) box polypeptide 50;DDX50	DDX50	-1.146	-1.755	-0.028	0.223
124454	ENSG00000103356	NM_133451	glutamyl-tRNA synthetase 2 (mitochondrial)(putative);EARS2	EARS2	-0.562	0.1	2.423	2.128
114800	ENSG00000055813	XM_055636	coiled-coil domain containing 85A;CCDC85A	CCDC85A	-2.602	-1.822	1.27	1.203
9734	ENSG00000048052	NM_178423	histone deacetylase 9;HDAC9	HDAC9	-2.377	-2.438	0.195	-0.737
10464	ENSG00000148484	NM_006346	chromosome 13 open reading frame 24;C13orf24	PIBF1	-1.816	-1.302	0.596	1.002
29789	ENSG00000138430	AC016737	GTP-binding protein 9 (putative);GTPBP9	OLA1	-1.293	-0.727	0.754	0.455
23015	ENSG00000215252	AC025678	golgi autoantigen, golgin subfamily a, 8A;GOLGA8A	GOLGA8A	-0.621	-0.587	0.151	0.354
162394	ENSG00000166750	NM_144975	schlafen family member 5;SLFN5	SLFN5	-0.927	-0.864	1.874	1.806
168544	ENSG00000181444	NM_207336	zinc finger protein 467;ZNF467	ZNF467	-1.368	-1.317	0.872	1.07
2824	ENSG00000046653	AK095657	glycoprotein M6B;GPM6B	GPM6B	-1.341	-1.091	0.779	1.28
4009	ENSG00000162761	AL160058	LIM homeobox transcription factor 1, alpha;LMX1A	LMX1A	-0.575	-0.337	2.516	1.418
26188	ENSG00000221888	NM_012353	olfactory receptor, family 1, subfamily C, member 1;OR1C1	OR1C1	-0.722	-0.777	0.681	1.227
55124	ENSG00000197181	NM_018068	piwi-like 2 (Drosophila);PIWIL2	PIWIL2	-2.838	-2.944	1.138	0.71
64582	ENSG00000181619	NM_022571	G protein-coupled receptor 135;GPR135	GPR135	-3.554	-2.457	-0.146	0.598
3778	ENSG00000156113	NM_001014797	potassium large conductance calcium-activated channel, subfamily M, alpha member 1;KCNMA1	KCNMA1	-1.329	-0.427	2.417	2.901
1285	ENSG00000169031	AC097662	collagen, type IV, alpha 3 (Goodpasture antigen);COL4A3	COL4A3	-1.243	-2.166	0.526	0.489
22998	ENSG00000064042	NM_014988	LIM and calponin homology domains 1	LIMCH1	-3.941	-3.731	-0.037	1.2
85462	ENSG00000137460	NM_033393	KIAA1727 protein;unassigned	FHDC1	-1.041	-1.438	0.228	0.197
23345	ENSG00000131018	AF535142	spectrin repeat containing, nuclear envelope 1;SYNE1	SYNE1	-0.777	-0.624	-0.067	0.015
145508	ENSG00000100629	NM_152446	chromosome 14 open reading frame 145;C14orf145	C14orf145	-1.057	-0.782	1.756	1.213
83729	ENSG00000139269	NM_031479	inhibin, beta E;INHBE	INHBE	-3.782	-2.115	1.568	0.858
92154	ENSG00000132613	NM_138383	actin-bundling protein with BAIAP2 homology;unassigned	ABBA-1	-0.855	-0.736	0.452	0.348
389337	ENSG00000183111	NM_001001669	FLJ41603 protein;unassigned	FLJ41603	-1.461	-1.772	0.34	1.006
360023	ENSG00000177888	NM_194314	zinc finger and BTB domain containing 41;ZBTB41	ZBTB41	-3.138	-3.213	0.797	2.381
338662	ENSG00000181518	NM_001005197	olfactory receptor, family 8, subfamily D, member 4;OR8D4	OR8D4	-4.06	-2.397	0.74	0.439
84894	ENSG00000169783	NM_032808	leucine rich repeat neuronal 6A;LRRN6A	LINGO1	-0.387	0.009	1.969	2.19
79659	ENSG00000187240	XM_370652	dynein, cytoplasmic 2, heavy chain 1;DYNC2H1	DYNC2H1	-1.647	-2.383	0.464	0.337
83416	ENSG00000143297	NM_031281	Fc receptor-like 5;FCRL5	FCRL5	-0.529	-1.51	2.6	2.126
132949	ENSG00000157426	NM_181806	2-aminoadipic 6-semialdehyde dehydrogenase;unassigned	AASDH	-1.384	-1.05	1.665	1.598
64420	ENSG00000106868	NM_022486	sushi domain containing 1;SUSD1	SUSD1	-0.381	-1.109	2.531	2.843
64333	ENSG00000123329	NM_032496	Rho GTPase activating protein 9;ARHGAP9	ARHGAP9	-0.852	-0.476	1.294	1.123
56652	ENSG00000107815	NM_021830	progressive external ophthalmoplegia 1;PEO1	PEO1	-1.371	-1.654	1.771	0.831
80820	ENSG00000122547	NM_030636	KIAA1706 protein;unassigned	KIAA1706	-2.961	-3.013	0.394	2.067
115703	ENSG00000004777	NM_052948	sorting nexin 26;SNX26	SNX26	-1.966	-1.56	0.319	1.347
115399	ENSG00000161328	NM_198075	leucine rich repeat containing 56;LRRC56	LRRC56	-2.758	-3.439	2.686	1.316
284439	ENSG00000181035	NM_178526	solute carrier family 25, member 42;SLC25A42	SLC25A42	-1.421	-1.045	1.626	1.058
137970	ENSG00000156687	NM_080872	unc-5 homolog D (C. elegans);UNC5D	UNC5D	-1.619	-1.05	1.937	0.913
3077	ENSG00000010704	U91328	hemochromatosis;HFE	HFE	-0.488	-0.357	0.378	0.705
246329	ENSG00000185482	NM_145064	SH3 and cysteine rich domain 3;STAC3	STAC3	-0.432	-0.725	0.35	0.716
153364	ENSG00000176055	NM_203406	similar to metallo-beta-lactamase superfamily protein;unassigned	LOC153364	-1.277	-0.951	0.858	0.378
401647	ENSG00000155265	NM_001010917	chromosome 10 open reading frame 132;C10orf132	C10orf132	-0.897	-1.137	0.864	1.272
149469	ENSG00000223526	BC017576	chromosome 1 open reading frame 84;C1orf84	C1orf84	-4.317	-4.239	2.284	4.85
27086	ENSG00000114861	AC097634	forkhead box P1;FOXP1	FOXP1	-0.743	-1.186	1.309	0.602
10826	ENSG00000170271	NM_032385	chromosome 5 open reading frame 4;C5orf4	C5orf4	-2.63	-3.024	0.59	0.668
26284	ENSG00000132591	NM_005702	Era G-protein-like 1 (E. coli);ERAL1	ERAL1	-2.36	-2.165	1.647	0.329
158067	ENSG00000165695	NM_152572	chromosome 9 open reading frame 98;C9orf98	C9orf98	-0.427	-0.432	1.185	1.294
375248	ENSG00000135976	NM_198555/	ankyrin repeat domain 36;ANKRD36		-2.271	-3.87	0.589	1.22
122876	ENSG00000179600	NM_145171	glycoprotein hormone beta 5;GPHB5	GPHB5	-1.228	-0.957	0.883	1.714
139628	ENSG00000189299	NM_198451	forkhead box R2;FOXR2	FOXR2	-0.34	-0.359	0.483	0.782
221302	ENSG00000153975	NM_145062	chromosome 6 open reading frame 113;C6orf113	C6orf113	-1.649	-1.392	0.808	1.482
79370	ENSG00000121380	BC025778	BCL2-like 14 (apoptosis facilitator);BCL2L14	BCL2L14	-0.516	-1.243	1.21	0.933
152877	ENSG00000174137	AC016773	family with sequence similarity 53, member A;FAM53A	FAM53A	-1.13	-1.195	-0.077	0.302
127733	ENSG00000162543	NM_152376	UBX domain containing 3;UBXD3	UBXD3	-0.801	-1.249	1.916	1.504
160140	ENSG00000166323	NM_152587	chromosome 11 open reading frame 65;C11orf65	C11orf65	-0.789	-0.449	1.195	1.952
337867	ENSG00000134882	NM_177967	phosphoglycerate dehydrogenase like 1;PHGDHL1	UBAC2	-2.733	-2.486	0.774	-0.406
11339	ENSG00000104147	NM_007280	Opa interacting protein 5;OIP5	OIP5	-1.425	-1.988	1.377	2.901
134121	ENSG00000215217	XM_376372	hypothetical protein LOC134121;unassigned	LOC134121	-4.655	-3.273	0.806	1.516
338773	ENSG00000183160	NM_181724	transmembrane protein 119;TMEM119	TMEM119	-0.822	-0.596	2.845	1.94
132299	ENSG00000145247	CR749310	OCIA domain containing 2	OCIAD2	-1.933	-3.378	0.391	0.803
116379	ENSG00000164485	AJ313162	interleukin 22 receptor, alpha 2	IL22RA2	-1.69	-2.555	1.3	2.286
29919	ENSG00000141452	AF143536	chromosome 18 open reading frame 8	C18orf8	-1.686	-1.44	0.227	0.987
284371	ENSG00000197608	AK093512	zinc finger protein 841	ZNF841	-1.409	-1.092	1.209	0.99
7273	ENSG00000155657	AF321609	titin	TTN	-1.308	-1.396	0.293	0.948
8204	ENSG00000180530	AL163207	nuclear receptor interacting protein 1	NRIP1	-1.034	-0.765	0.805	1.622
64581	ENSG00000172243	AJ312373	C-type lectin domain family 7, member A	CLEC7A	-0.695	-1.392	0.941	1.576
115350	ENSG00000163534	AK096690	Fc receptor-like 1	FCRL1	-0.649	-0.294	0.512	0.662
84435	ENSG00000197177	NM_032422	G protein-coupled receptor 123;GPR123	GPR123	-0.212	-1.183	1.693	1.538
57157	ENSG00000006576	NM_020432	putative homeodomain transcription factor 2;PHTF2	PHTF2	-0.207	-0.165	0.757	0.77
284532	ENSG00000196772	NM_001001966	olfactory receptor, family 5, subfamily AT, member 1;OR5AT1	OR5AT1	-0.213	-0.335	2.211	1.485
222658	ENSG00000112078	NM_173562	potassium channel tetramerisation domain containing 20;KCTD20	KCTD20	-0.126	-0.553	1.419	1.001
81470	ENSG00000177489	NM_001001915	olfactory receptor, family 2, subfamily G, member 2;OR2G2	OR2G2	-0.046	-0.167	0.823	0.637
84946	ENSG00000135521	NM_032860	LTV1 homolog (S. cerevisiae);LTV1	LTV1	-0.262	-0.102	0.274	0.248
117166	ENSG00000127578	NM_053284	WAP, follistatin/kazal, immunoglobulin, kunitz and netrin domain containing 1;WFIKKN1	WFIKKN1	-0.306	-0.524	1.403	2.364
400745	ENSG00000189410	XM_375698	SH2 domain containing 5;SH2D5	SH2D5	-0.159	-0.308	0.906	1.053
5455	ENSG00000198914	AC018730	POU class 3 homeobox 3	POU3F3	-0.242	0.727	2.58	2.649

## Sheet: HIP1Si HIPPI up
Gene ID	Ensembl ID	Genbank Accession No.	Gene Name	Gene Symbol	Expt1	Expt2	Expt3	Expt4
10435	ENSG00000149798	NM_006779	CDC42 effector protein (Rho GTPase binding) 2;CDC42EP2	CDC42EP2	3.906	4.192	0.37	-0.214
85004	ENSG00000134533	NM_032918	RAS-like, estrogen-regulated, growth inhibitor;RERG	RERG	3.657	2.601	-2.819	-2.337
2665	ENSG00000057608	NM_001494	GDP dissociation inhibitor 2;GDI2	GDI2	3.554	2.641	-1.505	-1.037
25821	ENSG00000135297	AL833823	mitochondrial translation optimization 1 homolog (S. cerevisiae)	MTO1	3.442	2.798	0.495	-0.853
57150	ENSG00000111850	NM_020425	chromosome 6 open reading frame 162;C6orf162	C6orf162	3.347	1.704	-1.806	-1.475
2304	ENSG00000178919	NM_004473	forkhead box E1 (thyroid transcription factor 2);FOXE1	FOXE1	3.036	1.415	-1.893	-1.26
2263	ENSG00000066468	BC039243	fibroblast growth factor receptor 2 (bacteria-expressed kinase, keratinocyte growth factor receptor, craniofacial dysostosis 1, Crouzon syndrome, Pfeiffer syndrome, Jackson-Weiss syndrome);FGFR2	FGFR2	3.002	3.15	0.138	0.86
80006	ENSG00000113597	NM_024941	hypothetical protein FLJ13611;unassigned	FLJ13611	2.985	1.416	-2.5	-1.733
24148	ENSG00000101161	NM_012469	PRP6 pre-mRNA processing factor 6 homolog (S. cerevisiae);PRPF6	PRPF6	2.929	1.358	-2.099	-1.54
11083	ENSG00000101191	BC014489	death inducer-obliterator 1;DIDO1	DIDO1	2.898	1.655	-2.233	-1.479
2617	ENSG00000106105	AC005154	glycyl-tRNA synthetase;GARS	GARS	2.827	1.619	-1.748	-1.555
5452	ENSG00000028277	X53468	POU class 2 homeobox 2	POU2F2	2.799	1.398	-1.884	-1.312
22823	ENSG00000143033	NM_007358	metal response element binding transcription factor 2;MTF2	MTF2	2.78	1.758	-1.836	-1.054
51555	ENSG00000114757	NM_016559	peroxisomal biogenesis factor 5-like;PEX5L	PEX5L	2.733	2.025	-2.095	-2.317
2041	ENSG00000165376	NM_005232	EPH receptor A1;EPHA1	EPHA1	2.729	1.228	-1.544	-1.782
83450	ENSG00000171962	AL136926	leucine rich repeat containing 48	LRRC48	2.726	1.449	-1.804	-1.587
91574	ENSG00000130921	NM_152269	hypothetical protein FLJ38663;unassigned	C12orf65	2.708	1.45	-1.674	-1.362
10395	ENSG00000164741	NM_024767	deleted in liver cancer 1;DLC1	DLC1	2.688	1.177	-1.874	-1.325
10381	ENSG00000198211	AK223039	tubulin, beta 3	TUBB3	2.671	1.9	-1.97	-1.404
7474	ENSG00000114251	NM_003392	wingless-type MMTV integration site family, member 5A;WNT5A	WNT5A	2.653	1.286	-1.937	-1.191
8581	ENSG00000167656	NM_003695	lymphocyte antigen 6 complex, locus D;LY6D	LY6D	2.644	1.393	-1.615	-1.377
30011	ENSG00000147010	AY423734	SH3-domain kinase binding protein 1	SH3KBP1	2.643	2.163	-1.253	-0.476
145942	ENSG00000166069	NM_152453	transmembrane and coiled-coil domains 5;TMCO5	TMCO5	2.642	1.443	-2.107	-1.323
55107	ENSG00000131620	NM_018043	transmembrane protein 16A;TMEM16A	TMEM16A	2.636	1.678	-3.065	-1.478
64083	ENSG00000113384	NM_022130	golgi phosphoprotein 3 (coat-protein);GOLPH3	GOLPH3	2.631	2.007	-2.088	-1.291
10459	ENSG00000116670	NM_006341	MAD2 mitotic arrest deficient-like 2 (yeast);MAD2L2	MAD2L2	2.62	1.325	-1.144	-1.275
56832	ENSG00000147896	NM_020124	interferon, kappa;IFNK	IFNK	2.615	1.74	-2.29	-1.337
8556	ENSG00000079335	AL589990	CDC14 cell division cycle 14 homolog A (S. cerevisiae)	CDC14A	2.586	2.264	-1.794	-0.743
23197	ENSG00000113194	NM_014613	UBX domain containing 8;UBXD8	UBXD8	2.578	1.635	-2.061	-2.033
9045	ENSG00000211660	BC029036	ribosomal protein L14;RPL14	RPL14	2.546	1.658	-0.882	-1.242
10914	ENSG00000090060	NM_032632	poly(A) polymerase alpha;PAPOLA	PAPOLA	2.545	1.742	-1.921	-1.891
57187	ENSG00000125676	AK001758	THO complex 2;THOC2	THOC2	2.544	1.663	-1.659	-1.546
4863	ENSG00000149308	U58852	nuclear protein, ataxia-telangiectasia locus	NPAT	2.537	1.788	-2.116	-1.27
7314	ENSG00000170315	NM_018955	ubiquitin B;UBB	UBB	2.53	1.319	-1.719	-1.145
9993	ENSG00000070413	NM_005137	DiGeorge syndrome critical region gene 2;DGCR2	DGCR2	2.514	1.565	-1.628	-1.472
23040	ENSG00000186487	NM_015025	myelin transcription factor 1-like;MYT1L	MYT1L	2.503	1.986	-0.961	-0.496
1800	ENSG00000015413	NM_004413	dipeptidase 1 (renal);DPEP1	DPEP1	2.493	1.603	-2.332	-1.583
10894	ENSG00000100462	NM_006691	extracellular link domain containing 1;XLKD1	LYVE1	2.491	2.072	-0.05	-0.235
1723	ENSG00000102967	BC065245	dihydroorotate dehydrogenase;DHODH	DHODH	2.491	1.467	-1.878	-1.578
51439	ENSG00000137414	NM_016255	family with sequence similarity 8, member A1;FAM8A1	FAM8A1	2.491	1.241	-1.843	-1.3
55287	ENSG00000088726	NM_018306	transmembrane protein 40;TMEM40	TMEM40	2.483	1.572	-1.721	-1.435
112611	ENSG00000013392	NM_033411	RWD domain containing 2;RWDD2	RWDD2A	2.473	1.285	-1.846	-1.29
55218	ENSG00000081177	NM_018199	exonuclease 3'-5&apos; domain-like 2;EXDL2	EXDL2	2.466	1.4	-1.094	-1.512
25939	ENSG00000101347	NM_015474	SAM domain and HD domain 1;SAMHD1	SAMHD1	2.46	1.55	-1.548	-1.599
10659	ENSG00000048740	BC036391	CUG triplet repeat, RNA binding protein 2;CUGBP2	CUGBP2	2.451	1.394	-1.245	-1.865
3054	ENSG00000172534	NM_005334	host cell factor C1 (VP16-accessory protein);HCFC1	HCFC1	2.445	1.4	-3.312	-1.615
359	ENSG00000167580	NM_000486	aquaporin 2 (collecting duct);AQP2	AQP2	2.442	1.833	-1.502	-1.593
22924	ENSG00000084764	NM_012326	microtubule-associated protein, RP/EB family, member 3;MAPRE3	MAPRE3	2.44	1.239	-1.771	-1.534
79184	ENSG00000185515	S68015	BRCA1/BRCA2-containing complex, subunit 3	BRCC3	2.425	1.514	-0.602	-1.661
5409	ENSG00000141744	NM_002686	phenylethanolamine N-methyltransferase;PNMT	PNMT	2.414	1.807	-1.219	-1.375
26108	ENSG00000171016	NM_015617	pygopus homolog 1 (Drosophila);PYGO1	PYGO1	2.409	1.283	-2.281	-1.47
4504	ENSG00000087250	NM_005954	metallothionein 3 (growth inhibitory factor (neurotrophic));MT3	MT3	2.405	1.695	-1.207	-1.423
25897	ENSG00000034677	BC093940	ring finger protein 19A	RNF19A	2.405	1.425	-1.775	-1.79
4041	ENSG00000162337	NM_002335	low density lipoprotein receptor-related protein 5;LRP5	LRP5	2.404	1.842	-2.793	-1.722
64744	ENSG00000084070	NM_022733	stromal membrane-associated protein 1-like;SMAP1L	SMAP1L	2.4	1.694	-2.287	-1.354
25793	ENSG00000100225	BC008361	F-box protein 7	FBXO7	2.4	1.258	-1.145	-1.307
3921	ENSG00000168028	BC107567	ribosomal protein SA	RPSA	2.399	1.402	-1.338	-1.084
23336	ENSG00000182253	AJ697971	synemin, intermediate filament protein	SYNM	2.398	2.034	-1.654	-1.167
10736	ENSG00000170577	NM_016932	sine oculis homeobox homolog 2 (Drosophila);SIX2	SIX2	2.386	1.189	-1.782	-1.126
26576	ENSG00000184343	NM_014370	SFRS protein kinase 3;SRPK3	SRPK3	2.385	1.773	-2.087	-1.734
1025	ENSG00000136807	NM_001261	cyclin-dependent kinase 9 (CDC2-related kinase);CDK9	CDK9	2.385	0.914	-1.809	-1.433
196374	ENSG00000170423	NM_173352	keratin 78;KRT78	KRT78	2.378	1.446	-1.751	-1.409
9785	ENSG00000140829	NM_014003	DEAH (Asp-Glu-Ala-His) box polypeptide 38;DHX38	DHX38	2.366	2.104	-1.31	-1.354
4502	ENSG00000125148	BC070289	metallothionein 2A	MT2A	2.345	2.092	-2.271	-1.526
81689	ENSG00000135070	NM_030940	HESB like domain containing 2;HBLD2	ISCA1	2.344	2.074	-1.991	-1.951
29941	ENSG00000160447	NM_013355	protein kinase N3;PKN3	PKN3	2.335	2.055	-2.429	-1.853
26002	ENSG00000079931	BC018756	monooxygenase, DBH-like 1	MOXD1	2.334	2.432	-1.497	-0.358
54757	ENSG00000108950	NM_017565	family with sequence similarity 20, member A;FAM20A	FAM20A	2.325	1.206	-2.499	-1.325
79161	ENSG00000135185	NM_024315	chromosome 7 open reading frame 23;C7orf23	C7orf23	2.324	1.409	-2.295	-1.774
3743	ENSG00000104848	NM_031886	potassium voltage-gated channel, shaker-related subfamily, member 7;KCNA7	KCNA7	2.323	1.687	-2.525	-1.23
10665	ENSG00000204296	U60665	chromosome 6 open reading frame 10;C6orf10	C6orf10	2.321	2.21	-0.906	-0.573
10499	ENSG00000140396	NM_006540	nuclear receptor coactivator 2;NCOA2	NCOA2	2.321	1.364	-1.475	-1.576
11217	ENSG00000157654	AK022693	A kinase (PRKA) anchor protein 2;AKAP2	AKAP2	2.32	1.435	-1.839	-1.715
57666	ENSG00000112787	XM_495939	KIAA1545 protein;unassigned	KIAA1545	2.312	1.993	-1.657	-1.647
80144	ENSG00000138759	AL831853	Fraser syndrome 1	FRAS1	2.31	1.233	-1.842	-1.04
1376	ENSG00000157184	NM_000098	carnitine palmitoyltransferase II;CPT2	CPT2	2.3	2.417	-1.637	-1.163
6277	ENSG00000197956	NM_014624	S100 calcium binding protein A6;S100A6	S100A6	2.297	2.362	-1.959	-1.429
84277	ENSG00000176410	NM_032317	Williams Beuren syndrome chromosome region 18;WBSCR18	WBSCR18	2.297	1.43	-2.033	-1.414
1	ENSG00000121410	AF414429	alpha-1-B glycoprotein;A1BG	A1BG	2.287	1.872	-3.318	-1.519
87769	ENSG00000134864	BC004360	AIG2-like domain 1	A2LD1	2.278	1.327	-1.862	-1.314
26011	ENSG00000149256	AK056531	odz, odd Oz/ten-m homolog 4 (Drosophila)	ODZ4	2.276	1.656	-1.221	-1.326
10669	ENSG00000138028	NM_006569	cell growth regulator with EF-hand domain 1;CGREF1	CGREF1	2.26	1.829	-1.841	-1.603
91624	ENSG00000162614	NM_144573	nexilin (F actin binding protein);NEXN	NEXN	2.258	1.133	-1.692	-1.195
5528	ENSG00000112640	BC001175	protein phosphatase 2, regulatory subunit B (B56), delta isoform;PPP2R5D	PPP2R5D	2.245	1.519	-1.965	-1.636
27113	ENSG00000105327	NM_014417	BCL2 binding component 3;BBC3	BBC3	2.245	0.889	-1.585	-1.683
23052	ENSG00000149218	XM_290546	endonuclease domain containing 1;ENDOD1	ENDOD1	2.232	1.117	-1.145	-1.603
9933	ENSG00000080608	BC016137	KIAA0020;KIAA0020	KIAA0020	2.226	1.847	-2.037	-2.078
8433	ENSG00000171794	NM_003577	undifferentiated embryonic cell transcription factor 1;UTF1	UTF1	2.22	1.158	-1.663	-0.899
6175	ENSG00000089157	BC019014	ribosomal protein, large, P0;RPLP0	RPLP0	2.216	1.196	-1.825	-1.217
55554	ENSG00000174562	X75363	kallikrein-related peptidase 15	KLK15	2.21	1.722	-1.847	-0.689
29982	ENSG00000148572	NM_030759	nuclear receptor binding factor 2;NRBF2	NRBF2	2.204	1.555	-2.318	-1.743
56751	ENSG00000125492	NM_020064	BarH-like 1 (Drosophila);BARHL1	BARHL1	2.203	1.577	-3.147	-1.473
57539	ENSG00000118965	BC036659	WD repeat domain 35;WDR35	WDR35	2.203	1.284	-0.652	-1.302
79871	ENSG00000122484	NM_024813	chromosome 1 open reading frame 82;C1orf82	RPAP2	2.195	1.672	-0.805	-2.105
8148	ENSG00000172660	BC046099	TAF15 RNA polymerase II, TATA box binding protein (TBP)-associated factor, 68kDa	TAF15	2.189	1.339	-0.603	-1.61
2736	ENSG00000074047	AB007296	GLI-Kruppel family member GLI2;GLI2	GLI2	2.188	2.697	-1.51	-0.503
7104	ENSG00000027001	NM_004617	transmembrane 4 L six family member 4;TM4SF4	TM4SF4	2.182	1.434	-1.626	-1.6
5927	ENSG00000073614	NM_005056	jumonji, AT rich interactive domain 1A;JARID1A	JARID1A	2.178	1.314	-1.36	-0.808
83861	ENSG00000130363	NM_031924	radial spokehead-like 2;RSHL2	RSPH3	2.169	1.753	-2.067	-1.211
54941	ENSG00000101695	NM_017831	ring finger protein 125;RNF125	RNF125	2.162	1.752	-1.722	-0.977
6209	ENSG00000115268	NM_001018	ribosomal protein S15;RPS15	RPS15	2.162	1.58	-1.867	-1.302
50618	ENSG00000198399	AF182198	intersectin 2;ITSN2	ITSN2	2.161	1.592	-2.453	-1.314
6224	ENSG00000008988	NM_001023	ribosomal protein S20;RPS20	RPS20	2.153	1.575	-0.964	-1.191
1149	ENSG00000176194	BC031896	cell death-inducing DFFA-like effector a;CIDEA	CIDEA	2.15	0.995	-1.599	-0.99
28973	ENSG00000204568	NM_014046	mitochondrial ribosomal protein S18B;MRPS18B	MRPS18B	2.149	1.173	-1.906	-1.718
6548	ENSG00000090020	NM_003047	solute carrier family 9 (sodium/hydrogen exchanger), member 1 (antiporter, Na+/H+, amiloride sensitive);SLC9A1	SLC9A1	2.147	1.136	-2.076	-1.468
4296	ENSG00000173327	NM_002419	mitogen-activated protein kinase kinase kinase 11;MAP3K11	MAP3K11	2.144	1.404	-0.441	-1.05
9317	ENSG00000165983	AF212237	phosphotriesterase related	PTER	2.143	1.387	-2.441	-1.03
1736	ENSG00000070831	NM_001363	dyskeratosis congenita 1, dyskerin;DKC1	DKC1	2.14	1.949	-1.392	-1.52
126917	ENSG00000169991	AK024480	intermediate filament family orphan 2	IFFO2	2.136	1.24	-1.818	-1.215
5905	ENSG00000100401	NM_002883	Ran GTPase activating protein 1;RANGAP1	RANGAP1	2.133	1.722	-1.942	-2.067
2532	ENSG00000100448	NM_002036	Duffy blood group, chemokine receptor;DARC	DARC	2.132	2.088	-2.118	-1.632
23170	ENSG00000100304	NM_015140	tubulin tyrosine ligase-like family, member 12;TTLL12	TTLL12	2.126	1.872	-2.064	-1.426
6191	ENSG00000198034	M22146	ribosomal protein S4, X-linked	RPS4X	2.122	1.459	-1.156	-1.11
5250	ENSG00000075415	BC004345	solute carrier family 25 (mitochondrial carrier; phosphate carrier), member 3	SLC25A3	2.122	1.402	-2.122	-1.144
5412	ENSG00000122042	NM_007106	ubiquitin-like 3;UBL3	UBL3	2.117	1.218	-1.978	-1.313
59286	ENSG00000198258	NM_024292	ubiquitin-like 5;UBL5	UBL5	2.115	1.497	-1.849	-1.268
80142	ENSG00000148334	BC009397	prostaglandin E synthase 2	PTGES2	2.113	1.316	-1.851	-0.752
6232	|ENSG00000177954	NM_001030	ribosomal protein S27 (metallopanstimulin 1);RPS27	RPS27	2.108	1.508	-1.907	-1.158
55501	ENSG00000136213	AC004840	carbohydrate (chondroitin 4) sulfotransferase 12;CHST12	CHST12	2.106	1.325	-1.975	-1.175
6206	ENSG00000130522	NM_001016	ribosomal protein S12;RPS12	RPS12	2.099	1.569	-2.159	-1.361
79413	ENSG00000177494	NM_024508	zinc finger, BED-type containing 2;ZBED2	ZBED2	2.099	1.366	-0.965	-0.94
6161	ENSG00000144713	BC070209	ribosomal protein L32;RPL32	RPL32	2.096	1.101	-2.272	-1.337
488	ENSG00000174437	BC035588	ATPase, Ca++ transporting, cardiac muscle, slow twitch 2;ATP2A2	ATP2A2	2.07	1.156	-0.684	-0.972
1973	ENSG00000135702	NM_001416	eukaryotic translation initiation factor 4A, isoform 1;EIF4A1	EIF4A1	2.069	1.08	-1.459	-0.854
689	ENSG00000145741	NM_001207	basic transcription factor 3;BTF3	BTF3	2.066	1.255	-1.01	-1.104
7473	ENSG00000108379	NM_030753	wingless-type MMTV integration site family, member 3;WNT3	WNT3	2.064	1.346	-1.553	-1.508
7555	ENSG00000169714	NM_003418	CCHC-type zinc finger, nucleic acid binding protein;CNBP	CNBP	2.059	1.077	-1.661	-1.068
51087	ENSG00000006047	NM_015982	Y box binding protein 2;YBX2	YBX2	2.052	1.309	-1.45	-0.739
2778	ENSG00000087460	X56009	GNAS complex locus	GNAS	2.041	1.343	-0.527	-1.484
7515	ENSG00000073050	NM_006297	X-ray repair complementing defective repair in Chinese hamster cells 1;XRCC1	XRCC1	2.038	1.046	-1.636	-1.401
3177	ENSG00000174669	NM_001532	solute carrier family 29 (nucleoside transporters), member 2;SLC29A2	SLC29A2	2.037	1.971	-0.886	-0.33
6732	ENSG00000096063	NM_003137	SFRS protein kinase 1;SRPK1	SRPK1	2.031	1.304	-1.071	-1.468
2299	ENSG00000168269	NM_012188	forkhead box I1;FOXI1	FOXI1	2.014	0.844	-2.394	-1.605
81618	ENSG00000135916	AL713651	integral membrane protein 2C	ITM2C	2.008	1.317	-1.841	-1.626
54742	ENSG00000160886	NM_017527	lymphocyte antigen 6 complex, locus K;LY6K	LY6K	2.002	1.729	-0.345	-0.932
5371	ENSG00000140464	AF370432	promyelocytic leukemia	PML	1.999	1.417	-1.897	-1.926
682	ENSG00000172270	BC009040	basigin (Ok blood group);BSG	BSG	1.995	1.174	-1.202	-0.707
6181	ENSG00000177600	NM_001004	ribosomal protein, large, P2;RPLP2	RPLP2	1.967	1.512	-1.03	-1.296
9918	ENSG00000010292	NM_014865	non-SMC condensin I complex, subunit D2;NCAPD2	NCAPD2	1.96	1.223	-1.195	-0.977
2778	ENSG00000087460	BC108315,NM_080425	GNAS complex locus;GNAS	GNAS	1.957	1.369	-1.607	-0.997
10130	ENSG00000143870	NM_005742	protein disulfide isomerase family A, member 6;PDIA6	PDIA6	1.95	0.892	-2.502	-1.427
4825	ENSG00000163623	NM_006168	NK6 transcription factor related, locus 1 (Drosophila);NKX6-1	NKX6-1	1.95	0.834	-1.493	-1.225
51428	ENSG00000183258	NM_016222	DEAD (Asp-Glu-Ala-Asp) box polypeptide 41;DDX41	DDX41	1.936	1.81	-1.091	-1.411
1213	ENSG00000141367	AC091271	clathrin, heavy chain (Hc);CLTC	CLTC	1.935	1.105	-1.37	-1.383
5970	ENSG00000173039	NM_021975	v-rel reticuloendotheliosis viral oncogene homolog A, nuclear factor of kappa light polypeptide gene enhancer in B-cells 3, p65 (avian);RELA	RELA	1.933	1.422	-3.061	-1.747
84248	ENSG00000122068	BC035006	forty-two-three domain containing 1;FYTTD1	FYTTD1	1.918	1.395	-1.08	-0.643
668	ENSG00000183770	NM_023067	forkhead box L2;FOXL2	FOXL2	1.911	1.48	-1.596	-1.397
93973	ENSG00000113812	NM_022899	ARP8 actin-related protein 8 homolog (yeast);ACTR8	ACTR8	1.906	2.353	-1.977	-0.566
55884	ENSG00000176871	NM_018639	WD repeat and SOCS box-containing 2;WSB2	WSB2	1.892	1.317	-1.907	-1.227
94025	ENSG00000181143	AF361486	mucin 16, cell surface associated;MUC16	MUC16	1.891	1.649	-1.458	-1.377
9580	ENSG00000143842	NM_005686	SRY (sex determining region Y)-box 13;SOX13	SOX13	1.891	1.605	-1.192	-0.836
200958	ENSG00000176945	NM_152673	mucin 20, cell surface associated;MUC20	MUC20	1.885	1.481	-2.219	-1.589
4715	ENSG00000147684	NM_005005	NADH dehydrogenase (ubiquinone) 1 beta subcomplex, 9, 22kDa;NDUFB9	NDUFB9	1.878	1.588	-1.999	-0.854
285527	ENSG00000075539	AK128543	FRY-like;FRYL	FRYL	1.877	1.575	-1.641	-1.432
51364	ENSG00000004838	NM_015896	zinc finger, MYND-type containing 10;ZMYND10	ZMYND10	1.869	1.326	-2.57	-1.454
1857	ENSG00000117724	NM_004423	dishevelled, dsh homolog 3 (Drosophila);DVL3	DVL3	1.867	0.865	-1.254	-1.423
56910	ENSG00000084090	BC012774	StAR-related lipid transfer (START) domain containing 7	STARD7	1.865	1.372	-1.629	-0.729
5613	ENSG00000183943	NM_005044	protein kinase, X-linked;PRKX	PRKX	1.853	1.362	-1.525	-0.855
25769	ENSG00000155886	NM_020344	solute carrier family 24 (sodium/potassium/calcium exchanger), member 2;SLC24A2	SLC24A2	1.845	2.323	-1.077	-1.005
5688	ENSG00000101182	BC004427	proteasome (prosome, macropain) subunit, alpha type, 7	PSMA7	1.838	1.495	-2.027	-1.192
56097	ENSG00000081853	AF152339	protocadherin gamma subfamily C, 5;PCDHGC5	PCDHGC5	1.828	1.471	-0.878	-1.562
678	ENSG00000152518	NM_006887	zinc finger protein 36, C3H type-like 2;ZFP36L2	ZFP36L2	1.827	0.976	-1.78	-1.186
3183	ENSG00000092199	BC108658	heterogeneous nuclear ribonucleoprotein C (C1/C2);HNRPC	HNRNPC	1.823	1.016	-2.298	-1.437
8243	ENSG00000072501	NM_006306	structural maintenance of chromosomes 1A;SMC1A	SMC1A	1.811	0.892	-1.067	-1.475
6567	ENSG00000147100	AC004073	solute carrier family 16, member 2 (monocarboxylic acid transporter 8);SLC16A2	SLC16A2	1.808	1.187	-0.774	-1.099
79048	ENSG00000187742	AL136881	SECIS binding protein 2	SECISBP2	1.806	1.535	-1.841	-1.254
2790	ENSG00000059769	NM_001017998	guanine nucleotide binding protein (G protein), gamma 10;GNG10	GNG10	1.806	1.103	-0.521	-1.379
9913	ENSG00000119760	NM_014860	suppressor of Ty 7 (S. cerevisiae)-like;SUPT7L	SUPT7L	1.801	1.527	-1.962	-1.724
63967	ENSG00000092853	AF297866	claspin homolog (Xenopus laevis);CLSPN	CLSPN	1.799	1.079	-0.324	-0.564
57523	ENSG00000205978	XM_370756	KIAA1305;KIAA1305	KIAA1305	1.796	1.791	-1.673	-1.739
5230	ENSG00000102144	NM_000291	phosphoglycerate kinase 1;PGK1	PGK1	1.784	1.51	-1.902	-1.696
200081	ENSG00000084652	NM_175852	taxilin alpha;TXLNA	TXLNA	1.782	1.879	-1.14	-1.727
65095	ENSG00000129347	BC002890	KRI1 homolog (S. cerevisiae)	KRI1	1.777	0.803	-1.092	-1.558
79799	ENSG00000135220	NM_024743	UDP glucuronosyltransferase 2 family, polypeptide A3;UGT2A3	UGT2A3	1.775	0.961	-1.201	-2.159
6535	ENSG00000130821	U17986	solute carrier family 6 (neurotransmitter transporter, creatine), member 8	SLC6A8	1.767	1.158	-2.158	-1.655
80069	ENSG00000170767	NM_025002	chromosome 6 open reading frame 208;C6orf208	C6orf208	1.765	2.05	-0.86	-0.781
6191	ENSG00000198034	NM_001007	ribosomal protein S4, X-linked;RPS4X	RPS4X	1.757	1.424	-1.779	-1.034
84695	ENSG00000115318	NM_032603	lysyl oxidase-like 3;LOXL3	LOXL3	1.745	1.485	-1.369	-0.593
148523	ENSG00000159208	NM_144697	chromosome 1 open reading frame 51;C1orf51	C1orf51	1.741	1.872	-2.574	-1.686
6229	ENSG00000069424	BC000523	ribosomal protein S24;RPS24	RPS24	1.735	1.59	-1.482	-1.137
55224	ENSG00000143845	NM_018208	ethanolamine kinase 2;ETNK2	ETNK2	1.734	0.961	-1.86	-1.253
1961	ENSG00000170175	NM_001965	early growth response 4;EGR4	EGR4	1.728	1.97	-1.765	-0.998
21	ENSG00000167972	NM_001089	ATP-binding cassette, sub-family A (ABC1), member 3;ABCA3	ABCA3	1.72	1.54	-0.628	-0.905
8174	ENSG00000099866	AY819760	mucosal vascular addressin cell adhesion molecule 1	MADCAM1	1.713	1.046	-1.509	-0.909
10095	ENSG00000130429	NM_005720	actin related protein 2/3 complex, subunit 1B, 41kDa;ARPC1B	ARPC1B	1.711	1.317	-1.737	-1.427
30062	ENSG00000134438	NM_013435	retina and anterior neural fold homeobox;RAX	RAX	1.708	1.649	-1.012	-1.725
84775	ENSG00000198182	NM_032689	zinc finger protein 607;ZNF607	ZNF607	1.702	1.307	-0.932	-0.499
4904	ENSG00000065978	NM_004559	Y box binding protein 1;YBX1	YBX1	1.691	1.206	-1.782	-1.171
6137	ENSG00000167526	BC106058	ribosomal protein L13	RPL13	1.69	1.232	-1.14	-1.162
9869	ENSG00000133321	NM_012432	SET domain, bifurcated 1;SETDB1	SETDB1	1.689	1.898	-0.687	-0.189
9873	ENSG00000137478	NM_014824	FCH and double SH3 domains 2;FCHSD2	FCHSD2	1.68	1.568	-2.839	-1.191
9616	ENSG00000114125	BC008627	ring finger protein 7	RNF7	1.679	1.398	-1.602	-1.084
51575	ENSG00000089048	NM_016649	ESF1, nucleolar pre-rRNA processing protein, homolog (S. cerevisiae);ESF1	ESF1	1.677	0.971	-0.846	-1.19
133746	ENSG00000152409	AC020898	junction mediating and regulatory protein, p53 cofactor	JMY	1.672	1.18	-1.498	-1.055
4774	ENSG00000162599	AK024964	nuclear factor I/A	NFIA	1.668	1.343	-1.821	-2.239
54784	ENSG00000160993	NM_017621	alkB, alkylation repair homolog 4 (E. coli);ALKBH4	ALKBH4	1.668	1.322	-1.954	-1.001
79612	ENSG00000172766	NM_024561	NMDA receptor regulated 1-like;NARG1L	NARG1L	1.666	1.041	-0.704	-1.165
11333	ENSG00000106244	NM_014891	PDGFA associated protein 1;PDAP1	PDAP1	1.66	0.608	-1.297	-1.86
6167	ENSG00000145592	NM_000997	ribosomal protein L37;RPL37	RPL37	1.658	1.412	-1.144	-0.215
4714	ENSG00000166136	NM_005004	NADH dehydrogenase (ubiquinone) 1 beta subcomplex, 8, 19kDa;NDUFB8	NDUFB8	1.652	1.431	-0.485	-1.12
56984	ENSG00000128789	NM_020232	tumor necrosis factor superfamily, member 5-induced protein 1;TNFSF5IP1	PSMG2	1.65	0.795	-2.098	-1.222
55363	ENSG00000136929	AY244805	hemogen	HEMGN	1.648	1.497	-1.696	-1.244
9463	ENSG00000147224	NM_012407	protein interacting with PRKCA 1;PICK1	PICK1	1.644	1.094	-1.406	-1.448
3162	ENSG00000100292	NM_002133	heme oxygenase (decycling) 1;HMOX1	HMOX1	1.643	1.216	-0.498	-0.358
9762	ENSG00000088899	NM_014731	ProSAPiP1 protein;unassigned	ProSAPiP1	1.643	1.131	-1.322	-0.418
274	ENSG00000136717	AL713697	bridging integrator 1;BIN1	BIN1	1.64	1.376	0.282	0.318
8365	ENSG00000158406	NM_003543	histone cluster 1, H4h;HIST1H4H	HIST1H4H	1.64	1.261	-1.982	-1.152
2928	ENSG00000063515	NM_005315	goosecoid-like;GSCL	GSC2	1.639	1.127	-1.303	-1.582
9863	ENSG00000187391	NM_012301	membrane associated guanylate kinase, WW and PDZ domain containing 2;MAGI2	MAGI2	1.636	0.733	-0.742	-0.816
140456	ENSG00000165192	BC103875	ankyrin repeat and SOCS box-containing 11	ASB11	1.624	0.906	-1.51	-0.897
3975	ENSG00000132130	NM_005568	LIM homeobox 1;LHX1	LHX1	1.623	1.156	-0.506	-0.513
2271	ENSG00000091483	NM_000143	fumarate hydratase;FH	FH	1.622	1.228	-0.438	-0.563
55245	ENSG00000101019	BC105791	ubiquinol-cytochrome c reductase complex chaperone	UQCC	1.619	1.559	-1.496	-0.72
140683	ENSG00000131050	NM_080574	chromosome 20 open reading frame 70;C20orf70	C20orf70	1.616	0.818	-2.557	-1.683
91373	ENSG00000197355	NM_207309	UDP-N-acteylglucosamine pyrophosphorylase 1-like 1;UAP1L1	UAP1L1	1.605	1.201	-0.975	-0.636
25979	ENSG00000109016	NM_015510	dehydrogenase/reductase (SDR family) member 7B;DHRS7B	DHRS7B	1.592	1.423	-0.766	-1.6
80020	ENSG00000100350	NM_024955	FAD-dependent oxidoreductase domain containing 2;FOXRED2	FOXRED2	1.584	0.685	-1.271	-0.829
10309	ENSG00000152669	BC004877	cyclin O	CCNO	1.583	1.519	-2.73	-1.271
3689	ENSG00000160255	L78790	integrin, beta 2 (complement component 3 receptor 3 and 4 subunit)	ITGB2	1.566	1.115	-1.322	-1.091
23031	ENSG00000099308	XM_038150	microtubule associated serine/threonine kinase 3;MAST3	MAST3	1.562	0.957	-1.678	-1.194
1263	ENSG00000173846	NM_004073	polo-like kinase 3 (Drosophila);PLK3	PLK3	1.56	1.325	-1.12	-1.748
1953	ENSG00000162591	AB011539	multiple EGF-like-domains 6;MEGF6	MEGF6	1.55	1.163	-1.766	-1.421
253430	ENSG00000151151	NM_152230	inositol polyphosphate multikinase;IPMK	IPMK	1.544	1.547	-1.145	-1.117
83692	ENSG00000102181	AL136580	CD99 molecule-like 2;CD99L2	CD99L2	1.537	1.59	-1.928	-1.551
4861	ENSG00000130751	NM_002517	neuronal PAS domain protein 1;NPAS1	NPAS1	1.535	1.614	-3.078	-1.448
7421	ENSG00000111424	AC004466	vitamin D (1,25- dihydroxyvitamin D3) receptor;VDR	VDR	1.535	1.519	-1.579	-0.98
11240	ENSG00000117115	BC009701	peptidyl arginine deiminase, type II	PADI2	1.531	0.557	-1.124	-1.307
81856	ENSG00000213020	NM_030972	zinc finger protein 611;ZNF611	ZNF611	1.527	1.97	-0.237	-0.884
10109	ENSG00000163466	BC000590	actin related protein 2/3 complex, subunit 2, 34kDa	ARPC2	1.527	1.554	-1.278	-1.218
55040	ENSG00000049283	NM_017957	epsin 3;EPN3	EPN3	1.525	0.834	-1.462	-1.336
9905	ENSG00000141258	NM_014853	RUN and TBC1 domain containing 1;RUTBC1	SGSM2	1.518	1.403	-1.315	-0.478
81615	ENSG00000152128	NM_030923	transmembrane protein 163;TMEM163	TMEM163	1.512	1.26	-2.116	-1.168
84224	ENSG00000142794	NM_032264	neuroblastoma breakpoint family, member 3;NBPF3	NBPF3	1.512	0.505	-2.826	-2.005
58527	ENSG00000146386	XM_371848	chromosome 6 open reading frame 115;C6orf115	C6orf115	1.505	1.855	-2.219	-1.188
23133	ENSG00000172943	NM_015107	PHD finger protein 8;PHF8	PHF8	1.5	0.575	-1.469	-1.559
10667	ENSG00000145982	AL022097	phenylalanyl-tRNA synthetase 2, mitochondrial	FARS2	1.495	1.71	-1.77	-1.251
9275	ENSG00000106635	NM_138707	B-cell CLL/lymphoma 7B;BCL7B	BCL7B	1.49	1.166	-1.783	-1.019
54904	ENSG00000147548	NM_023034	Wolf-Hirschhorn syndrome candidate 1-like 1;WHSC1L1	WHSC1L1	1.49	0.99	-0.803	-0.771
27339	ENSG00000110107	NM_014502	PRP19/PSO4 pre-mRNA processing factor 19 homolog (S. cerevisiae);PRPF19	PRPF19	1.487	0.727	-1.22	-1.074
8996	ENSG00000140939	NM_003946	nucleolar protein 3 (apoptosis repressor with CARD domain);NOL3	NOL3	1.481	1.072	-1.177	-1.009
9802	ENSG00000183283	NM_014764	DAZ associated protein 2;DAZAP2	DAZAP2	1.48	1.77	-2.185	-1.107
2935	ENSG00000103342	NM_002094	G1 to S phase transition 1;GSPT1	GSPT1	1.479	1.312	0.031	0.036
5349	ENSG00000089356	NM_021910	FXYD domain containing ion transport regulator 3;FXYD3	FXYD3	1.475	1.353	-0.998	-1.304
4723	ENSG00000167792	NM_007103	NADH dehydrogenase (ubiquinone) flavoprotein 1, 51kDa;NDUFV1	NDUFV1	1.469	1.531	-1.668	-1.027
79957	ENSG00000160781	AK026325	progestin and adipoQ receptor family member VI	PAQR6	1.466	1.122	-1.498	-1.307
7353	ENSG00000070010	U64444	ubiquitin fusion degradation 1 like (yeast)	UFD1L	1.463	0.592	-1.027	-0.915
6156	ENSG00000156482	NM_000989	ribosomal protein L30;RPL30	RPL30	1.462	1.289	-0.533	-1.052
5458	ENSG00000151615	NM_004575	POU domain, class 4, transcription factor 2;POU4F2	POU4F2	1.457	1.501	-0.842	-1.389
8556	ENSG00000079335	NM_033312	CDC14 cell division cycle 14 homolog A (S. cerevisiae);CDC14A	CDC14A	1.455	3.005	-1.962	-1.19
10633	ENSG00000100276	BC058077	RAS-related on chromosome 22;unassigned	RASL10A	1.45	1.344	-2.181	-1.385
26094	ENSG00000119599	AL080157	DDB1 and CUL4 associated factor 4	DCAF4	1.416	1.684	-2.09	-1.397
57599	ENSG00000114742	NM_020839	WD repeat domain 48;WDR48	WDR48	1.412	1.937	-0.826	-1.844
6418	ENSG00000119335	NM_003011	SET translocation (myeloid leukemia-associated);SET	SET	1.412	0.93	-0.782	-1.12
26032	ENSG00000173705	XM_171054	sushi domain containing 5;SUSD5	SUSD5	1.408	0.898	-0.605	-1.012
9844	ENSG00000131477	NM_014800	engulfment and cell motility 1;ELMO1	ELMO1	1.399	0.54	-1.864	-1.215
7161	ENSG00000078900	NM_005427	tumor protein p73;TP73	TP73	1.393	0.79	-0.701	-0.313
83597	ENSG00000163825	NM_031440	receptor (chemosensory) transporter protein 3;RTP3	RTP3	1.392	0.837	-1.527	-1.634
114815	ENSG00000108018	NM_052918	sortilin-related VPS10 domain containing receptor 1;SORCS1	SORCS1	1.384	0.928	-0.537	-0.841
7733	ENSG00000167384	NM_013256	zinc finger protein 180;ZNF180	ZNF180	1.374	1.15	-0.736	-1.327
51703	ENSG00000197142	BC007985	acyl-CoA synthetase long-chain family member 5	ACSL5	1.366	1.183	-2.247	-1.288
10814	ENSG00000145920	AY576870	complexin 2;CPLX2	CPLX2	1.36	1.124	-0.778	-1.386
113452	ENSG00000121900	NM_033504	transmembrane protein 54;TMEM54	TMEM54	1.353	1.515	-1.487	-1.372
1264	ENSG00000130176	NM_001299	calponin 1, basic, smooth muscle;CNN1	CNN1	1.344	0.994	-1.491	-1.36
9721	ENSG00000204175	NM_014696	G protein regulated inducer of neurite outgrowth 2;GPRIN2	GPRIN2	1.341	2.29	-0.445	-0.602
7016	ENSG00000107140	NM_006285	testis-specific kinase 1;TESK1	TESK1	1.34	1.732	-0.855	-0.937
92597	ENSG00000173542	NM_173468	MOB1, Mps One Binder kinase activator-like 1A (yeast);MOBKL1A	MOBKL1A	1.339	1.197	-1.854	-1.635
57452	ENSG00000100626	NM_020692	UDP-N-acetyl-alpha-D-galactosamine:polypeptide N-acetylgalactosaminyltransferase-like 1;GALNTL1	GALNTL1	1.334	1.159	-2.028	-1.003
6840	ENSG00000197321	BX648589	supervillin	SVIL	1.326	0.624	-1.447	-1.332
54853	ENSG00000120314	NM_017706	WD repeat domain 55;WDR55	WDR55	1.321	2.201	-0.964	-0.432
23167	ENSG00000132294	NM_015137	KIAA0143 protein;unassigned	EFR3A	1.321	1.976	-1.753	-0.883
10066	ENSG00000140497	NM_005697	secretory carrier membrane protein 2;SCAMP2	SCAMP2	1.321	1.362	-1.174	-0.801
7694	ENSG00000176293	NM_003436	zinc finger protein 135;ZNF135	ZNF135	1.321	1.064	-1.009	-1.262
89853	ENSG00000196814	NM_033446	family with sequence similarity 125, member B;FAM125B	FAM125B	1.321	0.994	-0.643	-0.331
5499	ENSG00000172531	BC001888	protein phosphatase 1, catalytic subunit, alpha isoform;PPP1CA	PPP1CA	1.306	0.607	-0.98	-0.79
6813	ENSG00000076944	AF318317	syntaxin binding protein 2	STXBP2	1.305	0.652	-1.083	-1.21
7083	ENSG00000167900	NM_003258	thymidine kinase 1, soluble;TK1	TK1	1.302	0.92	-0.901	-1.689
10370	ENSG00000164442	NM_006079	Cbp/p300-interacting transactivator, with Glu/Asp-rich carboxy-terminal domain, 2;CITED2	CITED2	1.301	1.125	-1.383	-0.741
55691	ENSG00000151474	NM_018027	FERM domain containing 4A;FRMD4A	FRMD4A	1.291	2.003	-1.349	-1.12
8529	ENSG00000186115	NM_001082	cytochrome P450, family 4, subfamily F, polypeptide 2;CYP4F2	CYP4F2	1.289	1.035	-1.36	-0.887
23349	ENSG00000122733	XM_048592	KIAA1045;KIAA1045	KIAA1045	1.284	0.892	-2.139	-2.236
10952	ENSG00000106803	NM_006808	Sec61 beta subunit;SEC61B	SEC61B	1.272	1.54	-0.202	-1.092
134	ENSG00000163485	NM_000674	adenosine A1 receptor;ADORA1	ADORA1	1.271	1.387	-1.169	-0.889
6188	ENSG00000149273	NM_001005	ribosomal protein S3;RPS3	RPS3	1.271	0.72	-0.605	-0.653
55693	ENSG00000186280	NM_018039	jumonji domain containing 2D;JMJD2D	JMJD2D	1.27	0.818	-1.805	-1.331
6194	ENSG00000137154	NM_001010	ribosomal protein S6;RPS6	RPS6	1.269	0.902	-1.561	-1.232
115362	ENSG00000154451	NM_052942	guanylate binding protein 5;GBP5	GBP5	1.267	2.035	-1.847	-1.483
50964	ENSG00000167941	NM_025237	sclerosteosis;SOST	SOST	1.265	1.56	-1.763	-0.645
3987	ENSG00000169756	NM_004987	LIM and senescent cell antigen-like domains 1;LIMS1	LIMS1	1.263	1.471	-1.557	-0.603
81926	ENSG00000129968	NM_031213	family with sequence similarity 108, member A1;FAM108A1	FAM108A1	1.263	0.74	-1.691	-1.841
79810	ENSG00000049883	NM_024754	pentatricopeptide repeat domain 2;PTCD2	PTCD2	1.26	1.078	-1.458	-1.147
55272	ENSG00000177971	NM_018285	IMP3, U3 small nucleolar ribonucleoprotein, homolog (yeast);IMP3	IMP3	1.249	1.048	-1.808	-0.814
55959	ENSG00000196562	BC073790	sulfatase 2	SULF2	1.249	0.866	-0.245	-0.733
7812	ENSG00000009307	BC032446	cold shock domain containing E1, RNA-binding	CSDE1	1.243	0.649	-0.574	-1.028
7917	ENSG00000204463	BC003133	HLA-B associated transcript 3;BAT3	BAT3	1.239	0.859	-0.282	0.037
869	ENSG00000165240	NM_004352	cerebellin 1 precursor;CBLN1	CBLN1	1.235	1.07	-1.296	-0.879
3910	ENSG00000112769	AL590106	laminin, alpha 4	LAMA4	1.228	0.374	-1.075	-1.254
2775	ENSG00000087258	NM_138736	guanine nucleotide binding protein (G protein), alpha activating activity polypeptide O;GNAO1	GNAO1	1.225	1.213	-1.225	-0.706
55080	ENSG00000139192	NM_018009	TAP binding protein-like;TAPBPL	TAPBPL	1.222	1.2	-0.979	-1.361
55686	ENSG00000118242	NM_018000	melanoregulin;MREG	MREG	1.214	1.977	-1.013	-0.968
10555	ENSG00000169692	BC000026	1-acylglycerol-3-phosphate O-acyltransferase 2 (lysophosphatidic acid acyltransferase, beta);AGPAT2	AGPAT2	1.202	0.642	-0.681	-0.933
8612	ENSG00000141934	BC002806	phosphatidic acid phosphatase type 2C	PPAP2C	1.201	1.893	-1.091	-1.602
4778	ENSG00000123405	NM_006163	nuclear factor (erythroid-derived 2), 45kDa;NFE2	NFE2	1.199	0.509	-2.01	-1.491
84461	ENSG00000215041	BC007227	neuralized homolog 4 (Drosophila)	NEURL4	1.198	0.62	-1.505	-0.976
84056	ENSG00000102781	BC000612	katanin p60 subunit A-like 1;KATNAL1	KATNAL1	1.197	1.579	-1.046	-1.408
10743	ENSG00000108557	NM_030665	retinoic acid induced 1;RAI1	RAI1	1.195	2.19	-1.046	-1.278
84225	ENSG00000141497	NM_032265	zinc finger, MYND-type containing 15;ZMYND15	ZMYND15	1.195	0.88	-1.881	-1.577
25796	ENSG00000130313	NM_012088	6-phosphogluconolactonase;PGLS	PGLS	1.195	0.789	-0.953	-1.278
25879	ENSG00000164934	NM_015420	WD repeats and SOF1 domain containing;WDSOF1	WDSOF1	1.195	0.568	-1.595	-1.845
9466	ENSG00000104998	NM_004843	interleukin 27 receptor, alpha;IL27RA	IL27RA	1.192	0.328	-1.377	-1.131
6926	ENSG00000135111	BC025258	T-box 3 (ulnar mammary syndrome);TBX3	TBX3	1.191	0.801	-1.464	-0.917
126133	ENSG00000161618	NM_153329	aldehyde dehydrogenase 16 family, member A1;ALDH16A1	ALDH16A1	1.186	2.222	-1.578	-0.819
4522	ENSG00000183729	NM_005956	methylenetetrahydrofolate dehydrogenase (NADP+ dependent) 1, methenyltetrahydrofolate cyclohydrolase, formyltetrahydrofolate synthetase;MTHFD1	MTHFD1	1.183	1.023	-0.964	-1.16
140901	ENSG00000125834	NM_080836	serine/threonine kinase 35;STK35	STK35	1.182	0.929	-2.459	-1.404
3712	ENSG00000119782	NM_002225	isovaleryl Coenzyme A dehydrogenase;IVD	IVD	1.178	0.145	-2.438	-2.214
537	ENSG00000071553	NM_001183	ATPase, H+ transporting, lysosomal accessory protein 1;ATP6AP1	ATP6AP1	1.171	0.952	-1.579	-1.159
5901	ENSG00000132341	NM_006325	RAN, member RAS oncogene family;RAN	RAN	1.17	1.176	-0.555	-0.985
65986	ENSG00000205189	NM_023929	zinc finger and BTB domain containing 10;ZBTB10	ZBTB10	1.166	1.213	-1.896	-1.278
79918	ENSG00000103037	NM_024860	SET domain containing 6;SETD6	SETD6	1.161	1.351	-0.301	-0.943
59283	ENSG00000142408	NM_031895	calcium channel, voltage-dependent, gamma subunit 8;CACNG8	CACNG8	1.159	0.938	-1.899	-0.851
64924	ENSG00000145740	NM_022902	solute carrier family 30 (zinc transporter), member 5;SLC30A5	SLC30A5	1.158	1.447	-1.237	-1.262
92922	ENSG00000135736	NM_033212	coiled-coil domain containing 102A;CCDC102A	CCDC102A	1.152	0.82	-1.916	-1.222
6344	ENSG00000080293	NM_002980	secretin receptor;SCTR	SCTR	1.151	1.074	-0.117	-0.653
667	ENSG00000151914	NM_020388	dystonin;DST	DST	1.147	1.159	-0.7	-1.338
54989	ENSG00000198146	NM_014106	zinc finger protein 770;ZNF770	ZNF770	1.14	0.752	-1.393	-0.811
3043	ENSG00000244734	DQ029041	hemoglobin, beta	HBB	1.121	0.925	-1.658	-0.786
4223	ENSG00000106511	NM_005924	mesenchyme homeobox 2;MEOX2	MEOX2	1.12	0.669	-0.636	-0.594
2171	ENSG00000164687	NM_001444	fatty acid binding protein 5 (psoriasis-associated);FABP5	FABP5	1.115	1.326	-1.349	-1.334
2887	ENSG00000106070	AF073370	growth factor receptor-bound protein 10	GRB10	1.115	1.143	-0.51	-1.418
2103	ENSG00000119715	NM_004452	estrogen-related receptor beta;ESRRB	ESRRB	1.113	1.086	-0.78	-0.453
55124	ENSG00000197181	NM_018068	piwi-like 2 (Drosophila);PIWIL2	PIWIL2	1.109	0.924	-1.151	-0.739
26263	ENSG00000167196	NM_147188	F-box protein 22;FBXO22	FBXO22	1.102	0.701	-0.817	-0.438
1284	ENSG00000134871	NM_001846	collagen, type IV, alpha 2;COL4A2	COL4A2	1.1	1.242	-1.205	-0.59
3623	ENSG00000123999	NM_002191	inhibin, alpha;INHA	INHA	1.099	0.9	-0.11	0.057
1482	ENSG00000183072	NM_004387	NK2 transcription factor related, locus 5 (Drosophila);NKX2-5	NKX2-5	1.097	0.715	-1.483	-1.298
54819	ENSG00000155329	NM_017665	zinc finger, CCHC domain containing 10;ZCCHC10	ZCCHC10	1.092	1.482	-1.457	-0.857
79774	ENSG00000139835	NM_024719	growth hormone regulated TBC protein 1;GRTP1	GRTP1	1.083	0.879	-0.837	-0.698
5313	ENSG00000143627	BC025737	pyruvate kinase, liver and RBC;PKLR	PKLR	1.079	0.652	-1.199	-0.68
85411	ENSG00000187461	NM_033069	chromosome 6 open reading frame 114;C6orf114	C6orf114	1.077	1.613	-1.73	-1.528
2534	ENSG00000010810	AK056699	FYN oncogene related to SRC, FGR, YES	FYN	1.075	0.778	-1.083	-0.376
39	ENSG00000120437	BC000408	acetyl-Coenzyme A acetyltransferase 2	ACAT2	1.073	1.398	-0.241	-0.009
3688	ENSG00000150093	NM_002211	integrin, beta 1 (fibronectin receptor, beta polypeptide, antigen CD29 includes MDF2, MSK12);ITGB1	ITGB1	1.071	0.961	-1.627	-0.797
5141	ENSG00000065989	NM_006202	phosphodiesterase 4A, cAMP-specific (phosphodiesterase E2 dunce homolog, Drosophila);PDE4A	PDE4A	1.07	0.834	-0.863	-0.715
57597	ENSG00000171282	BC033222	BAH domain and coiled-coil containing 1	BAHCC1	1.06	1.164	-1.777	-1.107
11156	ENSG00000184489	BC003105	protein tyrosine phosphatase type IVA, member 3;PTP4A3	PTP4A3	1.058	1.659	-2.312	-1.187
11260	ENSG00000184575	NM_007235	exportin, tRNA (nuclear export receptor for tRNAs);XPOT	XPOT	1.058	0.656	-0.389	-0.94
8802	ENSG00000163541	NM_003849	succinate-CoA ligase, GDP-forming, alpha subunit;SUCLG1	SUCLG1	1.056	1.492	-2.23	-1.47
2512	ENSG00000087086	NM_000146	ferritin, light polypeptide;FTL	FTL	1.053	1.032	-1.357	-0.508
121665	ENSG00000157837	NM_139015	signal peptide peptidase 3;unassigned	UNQ1887	1.052	1.32	-1.242	-1.434
57673	ENSG00000178409	XM_166320	KIAA1553;KIAA1553	KIAA1553	1.048	1.894	-0.474	-0.726
81786	ENSG00000146054	AF396654	tripartite motif-containing 7;TRIM7	TRIM7	1.045	1.942	-2.147	-1.624
6711	ENSG00000115306	NM_003128	spectrin, beta, non-erythrocytic 1;SPTBN1	SPTBN1	1.043	1.357	-1.462	-1.063
10049	ENSG00000105993	BC000177	DnaJ (Hsp40) homolog, subfamily B, member 6	DNAJB6	1.04	0.829	-2.335	-1.145
863	ENSG00000129993	BC062624	core-binding factor, runt domain, alpha subunit 2; translocated to, 3	CBFA2T3	1.034	0.861	-0.002	-0.145
55266	ENSG00000139291	NM_018279	transmembrane protein 19;TMEM19	TMEM19	1.031	0.346	-1.469	-1.021
429	ENSG00000139352	NM_004316	achaete-scute complex homolog 1 (Drosophila);ASCL1	ASCL1	1.03	0.597	-2.07	-1.546
5701	ENSG00000161057	NM_002803	proteasome (prosome, macropain) 26S subunit, ATPase, 2;PSMC2	PSMC2	1.027	0.835	-0.613	-0.87
2130	ENSG00000182944	BC072442	Ewing sarcoma breakpoint region 1	EWSR1	1.024	0.95	-0.512	-0.725
10616	ENSG00000125826	BC000983	RanBP-type and C3HC4-type zinc finger containing 1	RBCK1	1.016	1.156	-0.802	-0.117
2826	ENSG00000184451	NM_016602	chemokine (C-C motif) receptor 10;CCR10	CCR10	1.014	1.074	-1.06	-0.66
57146	ENSG00000011638	AC008551	transmembrane protein 159	TMEM159	1.014	0.806	-0.253	-0.276
78987	ENSG00000163703	NM_001031717	cysteine-rich with EGF-like domains 1;CRELD1	CRELD1	1.012	1.596	-1.879	-1.078
3265	ENSG00000174775	BT019421	v-Ha-ras Harvey rat sarcoma viral oncogene homolog	HRAS	1.003	2.1	-0.925	-0.986
9897	ENSG00000164961	NM_014846	KIAA0196;KIAA0196	KIAA0196	1.003	1.025	-1.272	-2.198
5354	ENSG00000123560	NM_000533	proteolipid protein 1 (Pelizaeus-Merzbacher disease, spastic paraplegia 2, uncomplicated);PLP1	PLP1	1.001	1.24	-1.618	-1.393
22809	ENSG00000169136	NM_012068	activating transcription factor 5;ATF5	ATF5	0.999	0.883	-1.044	-0.729
7745	ENSG00000198315	NM_006298	zinc finger protein 192;ZNF192	ZNF192	0.992	1.05	-1.074	-1.102
1965	ENSG00000134001	NM_004094	eukaryotic translation initiation factor 2, subunit 1 alpha, 35kDa;EIF2S1	EIF2S1	0.986	1.321	-0.828	-0.929
57185	ENSG00000001461	NM_020448	NIPA-like domain containing 3;NPAL3	NPAL3	0.985	1.188	-1.624	-0.785
4055	ENSG00000111321	NM_002342	lymphotoxin beta receptor (TNFR superfamily, member 3);LTBR	LTBR	0.98	1.071	0.079	-0.432
55539	ENSG00000174613	NM_018722	KCNQ1 downstream neighbor;KCNQ1DN	KCNQ1DN	0.98	0.194	-1.758	-1.44
23200	ENSG00000058063	NM_014616	ATPase, Class VI, type 11B;ATP11B	ATP11B	0.977	0.93	-1.093	-0.563
2324	ENSG00000037280	X69878	fms-related tyrosine kinase 4	FLT4	0.973	0.852	-0.932	-0.301
51196	ENSG00000138193	NM_016341	phospholipase C, epsilon 1;PLCE1	PLCE1	0.962	1.021	-1.702	-0.902
6627	ENSG00000131876	NM_003090	small nuclear ribonucleoprotein polypeptide A';SNRPA1	SNRPA1	0.961	0.787	-0.614	-0.308
22913	ENSG00000125970	BC103753	RNA binding protein, autoantigenic (hnRNP-associated with lethal yellow homolog (mouse))	RALY	0.961	0.729	-0.246	-0.149
4666	ENSG00000196531	NM_005594	nascent-polypeptide-associated complex alpha polypeptide;NACA	NACA	0.958	0.536	-0.765	-0.651
2720	ENSG00000153317	NM_000404	galactosidase, beta 1;GLB1	GLB1	0.956	0.44	-1.37	-1.305
4677	ENSG00000134440	NM_004539	asparaginyl-tRNA synthetase;NARS	NARS	0.948	0.765	-0.863	-0.785
84875	ENSG00000178685	NM_032789	poly (ADP-ribose) polymerase family, member 10;PARP10	PARP10	0.945	0.582	-0.883	-0.448
11202	ENSG00000129455	NM_144505	kallikrein-related peptidase 8;KLK8	KLK8	0.942	1.77	-1.448	-0.952
10024	ENSG00000135451	NM_005480	trophinin associated protein (tastin);TROAP	TROAP	0.941	1.338	-1.091	-0.912
1580	ENSG00000142973	NM_000779	cytochrome P450, family 4, subfamily B, polypeptide 1;CYP4B1	CYP4B1	0.934	1.262	-0.579	-0.265
93621	ENSG00000179010	NM_033296	Mof4 family associated protein 1;MRFAP1	MRFAP1	0.934	1.047	-1.117	-2.095
2257	ENSG00000114279	NM_021032	fibroblast growth factor 12;FGF12	FGF12	0.929	1.061	-1.514	-1.491
171017	ENSG00000126746	NM_133476	zinc finger protein 384;ZNF384	ZNF384	0.925	0.968	-0.953	-0.961
22864	ENSG00000179912	NM_014925	R3H domain containing 2;R3HDM2	R3HDM2	0.919	1.598	-2.358	-1.409
54841	ENSG00000134897	NM_017693	basic, immunoglobulin-like variable motif containing;BIVM	BIVM	0.919	1.129	-1.835	-1.269
4860	ENSG00000198805	NM_000270	nucleoside phosphorylase;NP	NP	0.919	0.753	-0.311	-0.27
4953	ENSG00000115758	NM_002539	ornithine decarboxylase 1;ODC1	ODC1	0.907	1.188	-0.998	-2.072
3196	ENSG00000115297	AJ002607	T-cell leukemia homeobox 2	TLX2	0.906	0.208	-1.584	-1.068
6256	ENSG00000186350	NM_002957	retinoid X receptor, alpha;RXRA	RXRA	0.902	1.367	-0.415	-0.791
24147	ENSG00000179431	NM_014344	four jointed box 1 (Drosophila);FJX1	FJX1	0.897	0.603	-0.06	-0.391
8467	ENSG00000153147	NM_003601	SWI/SNF related, matrix associated, actin dependent regulator of chromatin, subfamily a, member 5;SMARCA5	SMARCA5	0.895	0.271	-1.445	-1.031
7138	ENSG00000108292	NM_003283	troponin T type 1 (skeletal, slow);TNNT1	TNNT1	0.891	0.949	-0.949	-1.397
57524	ENSG00000167971	NM_020764	CASK interacting protein 1;CASKIN1	CASKIN1	0.891	0.839	-1.418	-0.766
8772	ENSG00000168040	NM_003824	Fas (TNFRSF6)-associated via death domain;FADD	FADD	0.891	0.756	0.303	0.216
55250	ENSG00000134759	NM_018255	signal transducer and activator of transcription 3 interacting protein 1;STATIP1	ELP2	0.89	1.711	-1.885	-1.269
8531	ENSG00000060138	NM_003651	cold shock domain protein A;CSDA	CSDA	0.89	0.758	-0.332	-0.642
140689	ENSG00000054803	NM_080617	cerebellin 4 precursor;CBLN4	CBLN4	0.887	0.568	-0.358	-0.123
5201	ENSG00000113068	NM_002622	prefoldin subunit 1;PFDN1	PFDN1	0.884	1.044	-1.099	-1.224
79025	ENSG00000125531	NM_024059	chromosome 20 open reading frame 195;C20orf195	C20orf195	0.878	0.798	-0.728	-0.922
64786	ENSG00000121749	NM_022771	TBC1 domain family, member 15;TBC1D15	TBC1D15	0.876	0.52	-1.235	-0.858
10595	ENSG00000134398	AB047079	endoplasmic reticulum to nucleus signaling 2	ERN2	0.876	0.498	-0.461	-0.384
4736	ENSG00000198755	NM_007104	ribosomal protein L10a;RPL10A	RPL10A	0.872	1.257	-1.339	-1.38
3640	ENSG00000105639	NM_005543	insulin-like 3 (Leydig cell);INSL3	INSL3	0.87	1.32	-0.129	-0.173
5763	ENSG00000159335	NM_002824	parathymosin;PTMS	PTMS	0.867	0.758	-1.516	-0.717
11091	ENSG00000196363	BC001635	WD repeat domain 5	WDR5	0.866	0.76	-1.854	-1.193
283848	ENSG00000172824	NM_173815	hypothetical protein FLJ37464;unassigned	FLJ37464	0.863	0.602	-0.603	-0.433
114897	ENSG00000173918	BC021553	C1q and tumor necrosis factor related protein 1;C1QTNF1	C1QTNF1	0.862	0.748	-0.636	-1.103
64693	ENSG00000212710	NM_172241	cutaneous T-cell lymphoma-associated antigen 1;CTAGE1	CTAGE1	0.851	1.474	-1.714	-0.973
7001	ENSG00000167815	DQ231563	peroxiredoxin 2	PRDX2	0.847	0.967	-0.688	-0.65
4153	ENSG00000165471	NM_000242	mannose-binding lectin (protein C) 2, soluble (opsonic defect);MBL2	MBL2	0.845	0.703	-1.932	-1.095
55321	ENSG00000125895	NM_018354	chromosome 20 open reading frame 46;C20orf46	C20orf46	0.838	1.358	-1.565	-0.717
6125	ENSG00000122406	NM_000969	ribosomal protein L5;RPL5	RPL5	0.838	0.589	-0.018	-0.319
5802	ENSG00000105426	AC005788	protein tyrosine phosphatase, receptor type, S	PTPRS	0.836	1.006	-0.909	-0.901
10815	ENSG00000168993	NM_006651	complexin 1;CPLX1	CPLX1	0.836	0.757	-1.205	-0.954
1000	ENSG00000170558	NM_001792	cadherin 2, type 1, N-cadherin (neuronal);CDH2	CDH2	0.834	1.712	-1.919	-1.387
26150	ENSG00000128408	NM_015653	RIB43A domain with coiled-coils 2;RIBC2	RIBC2	0.829	1.017	-1.392	-1.335
7514	ENSG00000082898	NM_003400	exportin 1 (CRM1 homolog, yeast);XPO1	XPO1	0.829	0.555	-0.07	-0.232
2286	ENSG00000173486	BC003384	FK506 binding protein 2, 13kDa;FKBP2	FKBP2	0.825	0.49	-0.875	-0.381
254295	ENSG00000175287	NM_174933	phytanoyl-CoA dioxygenase domain containing 1;PHYHD1	PHYHD1	0.824	1.025	-0.639	-0.481
5635	ENSG00000161542	NM_002766	phosphoribosyl pyrophosphate synthetase-associated protein 1;PRPSAP1	PRPSAP1	0.815	0.651	-0.4	-0.611
2057	ENSG00000187266	NM_000121	erythropoietin receptor;EPOR	EPOR	0.813	1.536	-1.271	-1.288
2811	ENSG00000185245	NM_000173	glycoprotein Ib (platelet), alpha polypeptide;GP1BA	GP1BA	0.812	0.796	-0.359	-0.175
79901	ENSG00000071967	NM_024843	cytochrome b reductase 1;CYBRD1	CYBRD1	0.811	1.06	-1.402	-0.879
1387	ENSG00000005339	NM_004380	CREB binding protein (Rubinstein-Taybi syndrome);CREBBP	CREBBP	0.81	1.099	-0.521	-1.168
3853	ENSG00000205420	BC069269	keratin 6A	KRT6A	0.806	0.997	-0.543	-1.219
7334	ENSG00000177889	NM_003348	ubiquitin-conjugating enzyme E2N (UBC13 homolog, yeast);UBE2N	UBE2N	0.804	0.833	-0.673	-1.067
596	ENSG00000171791	BC027258	B-cell CLL/lymphoma 2;BCL2	BCL2	0.804	0.602	-0.75	-0.972
64787	ENSG00000177106	NM_022772	EPS8-like 2;EPS8L2	EPS8L2	0.804	0.115	-1.544	-1.272
58491	ENSG00000197951	NM_021216	zinc finger protein 71;ZNF71	ZNF71	0.799	1.84	-2.077	-2.1
137902	ENSG00000147485	AK058200	peroxidasin homolog (Drosophila)-like	PXDNL	0.797	0.225	-2.287	-1.545
5346	ENSG00000166819	NM_002666	perilipin;PLIN	PLIN	0.793	1.496	-1.271	-1.135
1678	ENSG00000126953	NM_004085	translocase of inner mitochondrial membrane 8 homolog A (yeast);TIMM8A	TIMM8A	0.793	1.432	-1.624	-0.85
3842	ENSG00000083312	BC040340	transportin 1	TNPO1	0.789	1.011	-0.654	-0.986
11258	ENSG00000137100	BC000319	dynactin 3 (p22);DCTN3	DCTN3	0.784	1.013	-1.786	-0.825
395	ENSG00000047648	BC035785	Rho GTPase activating protein 6;ARHGAP6	ARHGAP6	0.783	0.219	-0.853	-0.881
10907	ENSG00000141759	NM_006701	thioredoxin-like 4A;TXNL4A	TXNL4A	0.778	0.645	-0.735	-0.65
2262	ENSG00000179399	NM_004466	glypican 5;GPC5	GPC5	0.777	0.664	-1.445	-2.176
5467	ENSG00000112033	BC007578	peroxisome proliferator-activated receptor delta	PPARD	0.774	0.6	-0.78	-0.842
6597	ENSG00000127616	NM_003072	SWI/SNF related, matrix associated, actin dependent regulator of chromatin, subfamily a, member 4;SMARCA4	SMARCA4	0.766	0.58	-0.772	-0.304
26146	ENSG00000204104	NM_015650	TNF receptor-associated factor 3 interacting protein 1;TRAF3IP1	TRAF3IP1	0.764	0.283	-0.667	-1.05
10431	ENSG00000138297	NM_006327	translocase of inner mitochondrial membrane 23 homolog (yeast);TIMM23	TIMM23	0.761	0.443	-0.504	-0.574
3805	ENSG00000189013	AF276292	killer cell immunoglobulin-like receptor, two domains, long cytoplasmic tail, 4	KIR2DL4	0.759	1.329	-1.261	-0.945
1846	ENSG00000120875	AL137704	dual specificity phosphatase 4;DUSP4	DUSP4	0.758	1.466	-1.75	-1.036
2266	ENSG00000171557	BX538098	fibrinogen gamma chain	FGG	0.757	1.27	-1.716	-1.827
85481	ENSG00000147613	NM_033126	protein serine kinase H2;PSKH2	PSKH2	0.757	1.028	-1.487	-1.548
3925	ENSG00000117632	BC014353	stathmin 1	STMN1	0.756	0.186	-1.362	-1.032
4440	ENSG00000135097	NM_002442	musashi homolog 1 (Drosophila);MSI1	MSI1	0.75	0.776	-0.56	-0.913
79876	ENSG00000081307	BC048015	ubiquitin-activating enzyme E1-domain containing 1;UBE1DC1	UBA5	0.741	0.468	-1.43	-1.246
57477	ENSG00000158352	NM_020717	shroom family member 4;SHROOM4	SHROOM4	0.74	0.988	-1.394	-1.003
8437	ENSG00000111344	NM_004658	RAS protein activator like 1 (GAP1 like);RASAL1	RASAL1	0.738	0.701	-0.299	-0.715
9444	ENSG00000112531	NM_006775	quaking homolog, KH domain RNA binding (mouse);QKI	QKI	0.736	1.17	-0.669	-0.971
128077	ENSG00000152022	NM_153713	Lix1 homolog (mouse)-like;LIX1L	LIX1L	0.736	0.667	-0.992	-1.118
29883	ENSG00000198791	NM_013354	CCR4-NOT transcription complex, subunit 7;CNOT7	CNOT7	0.731	0.13	-1.019	-0.92
64581	ENSG00000172243	AJ312373	C-type lectin domain family 7, member A	CLEC7A	0.729	0.584	-0.71	-1.229
147807	ENSG00000171443	NM_153219	zinc finger protein 524;ZNF524	ZNF524	0.727	1.286	-0.817	-0.88
275	ENSG00000145020	NM_000481	aminomethyltransferase;AMT	AMT	0.727	1.038	-1.297	-1.252
9112	ENSG00000182979	NM_004689	metastasis associated 1;MTA1	MTA1	0.719	1.096	-0.605	-0.291
968	ENSG00000129226	NM_001251	CD68 molecule;CD68	CD68	0.718	0.543	-1.677	-0.947
1735	ENSG00000197406	NM_001362	deiodinase, iodothyronine, type III;DIO3	DIO3	0.718	0.38	-0.745	-0.586
23786	ENSG00000099968	NM_015367	BCL2-like 13 (apoptosis facilitator);BCL2L13	BCL2L13	0.715	1.21	-1.569	-1.422
30827	ENSG00000154832	NM_014593	CXXC finger 1 (PHD domain);CXXC1	CXXC1	0.715	0.798	-1.021	-1.152
10613	ENSG00000107566	NM_006459	SPFH domain family, member 1;SPFH1	ERLIN1	0.71	0.296	-1.457	-1.077
80833	ENSG00000128284	BC042918	apolipoprotein L, 3	APOL3	0.708	0.876	-1.385	-1.853
246721	ENSG00000205236	AC105052	DNA directed RNA polymerase II polypeptide J-related gene;unassigned	POLR2J2	0.705	1.331	-0.943	-1.619
221301	ENSG00000164451	NM_153036	chromosome 6 open reading frame 78;C6orf78	FAM26D	0.702	1.054	-1.398	-1.105
26608	ENSG00000106638	AC005089	transducin (beta)-like 2;TBL2	TBL2	0.702	0.733	-1.242	-1.36
51528	ENSG00000050130	NM_016475	chromosome 14 open reading frame 100;C14orf100	C14orf100	0.7	0.537	-0.251	-0.47
7706	ENSG00000121060	NM_005082	tripartite motif-containing 25;TRIM25	TRIM25	0.7	0.382	-1.467	-1.255
10915	ENSG00000113649	NM_006706	transcription elongation regulator 1;TCERG1	TCERG1	0.696	1.136	-0.871	-1.394
9764	ENSG00000135709	NM_014732	KIAA0513;KIAA0513	KIAA0513	0.694	0.667	-1.796	-0.937
27122	ENSG00000050165	AY587550	dickkopf homolog 3 (Xenopus laevis)	DKK3	0.691	0.684	-1.162	-0.505
10994	ENSG00000105135	NM_006844	ilvB (bacterial acetolactate synthase)-like;ILVBL	ILVBL	0.69	1.76	-1.317	-1.887
7156	ENSG00000177302	NM_004618	topoisomerase (DNA) III alpha;TOP3A	TOP3A	0.69	0.789	-0.561	-0.794
64102	ENSG00000000005	NM_022144	tenomodulin;TNMD	TNMD	0.684	0.596	-0.786	-0.45
64397	ENSG00000103994	NM_022473	zinc finger protein 106 homolog (mouse);ZFP106	ZFP106	0.684	0.53	-0.308	-0.793
56256	ENSG00000082497	NM_019605	SERTA domain containing 4;SERTAD4	SERTAD4	0.684	0.205	-1.276	-1.799
1601	ENSG00000153071	L16886	disabled homolog 2, mitogen-responsive phosphoprotein (Drosophila)	DAB2	0.677	0.756	-1.731	-0.969
3845	ENSG00000133703	BT007153	v-Ki-ras2 Kirsten rat sarcoma viral oncogene homolog	KRAS	0.675	1.043	-1.428	-0.916
25861	ENSG00000095397	NM_015404	deafness, autosomal recessive 31;DFNB31	DFNB31	0.668	1.22	-1.237	-1.782
2733	ENSG00000119392	AL117584	GLE1 RNA export mediator-like (yeast);GLE1L	GLE1	0.661	0.877	-1.41	-0.956
7077	ENSG00000035862	AC100788	TIMP metallopeptidase inhibitor 2;TIMP2	TIMP2	0.661	0.742	-1.645	-0.945
23708	ENSG00000196268	NM_018094	G1 to S phase transition 2;GSPT2	GSPT2	0.652	0.248	-0.602	-0.576
3184	ENSG00000138668	X03910	heterogeneous nuclear ribonucleoprotein D (AU-rich element RNA binding protein 1,	HNRNPD	0.646	1.001	-1.209	-0.764
9825	ENSG00000158480	NM_006038	spermatogenesis associated 2;SPATA2	SPATA2	0.643	1.302	-0.96	-1.196
1133	ENSG00000184984	NM_012125	cholinergic receptor, muscarinic 5;CHRM5	CHRM5	0.641	0.452	-0.445	-0.596
1731	ENSG00000180096	NM_052838	septin 1;SEPT1	SEPT1	0.636	1.424	-1.442	-1.078
217	ENSG00000111275	NM_000690	aldehyde dehydrogenase 2 family (mitochondrial);ALDH2	ALDH2	0.636	0.593	-0.438	-0.587
6777	ENSG00000173757	NM_012448	signal transducer and activator of transcription 5B;STAT5B	STAT5B	0.635	0.67	-0.89	-0.676
387266	ENSG00000196224	AY597812	keratin associated protein 5-3	KRTAP5-3	0.635	0.374	-1.41	-1.261
27434	ENSG00000122678	NM_013284	polymerase (DNA directed), mu;POLM	POLM	0.631	0.518	-0.835	-0.366
64434	ENSG00000146909	NM_138400	nucleolar protein with MIF4G domain 1;NOM1	NOM1	0.629	1.559	-1.559	-1.209
6522	ENSG00000164889	NM_003040	solute carrier family 4, anion exchanger, member 2 (erythrocyte membrane protein band 3-like 1);SLC4A2	SLC4A2	0.619	0.575	-0.816	-1.157
79897	ENSG00000204599	NM_024839	ribonuclease P 21kDa subunit;RPP21	RPP21	0.616	0.55	-2.122	-1.13
7352	ENSG00000175564	AF050113	uncoupling protein 3 (mitochondrial, proton carrier);UCP3	UCP3	0.615	0.744	-0.571	-0.603
2173	ENSG00000113805	NM_001446	fatty acid binding protein 7, brain;FABP7	FABP7	0.612	0.412	-0.652	-0.356
54877	ENSG00000141664	NM_017742	zinc finger, CCHC domain containing 2;ZCCHC2	ZCCHC2	0.611	1.231	-1.825	-1.402
9718	ENSG00000145194	NM_032331	endothelin converting enzyme 2	ECE2	0.611	0.962	-0.634	-0.594
64857	ENSG00000090924	NM_022835	pleckstrin homology domain containing, family G (with RhoGef domain) member 2;PLEKHG2	PLEKHG2	0.607	0.869	-1.6	-0.757
55195	ENSG00000100557	NM_018168	chromosome 14 open reading frame 105;C14orf105	C14orf105	0.606	0.937	-5.624	-4.312
5757	ENSG00000187514	NM_002823	prothymosin, alpha (gene sequence 28);PTMA	PTMA	0.602	0.257	-2.121	-1.348
55683	ENSG00000114982	NM_017991	hypothetical protein FLJ10081;unassigned	KIAA1310	0.596	-0.098	-1.284	-1.407
3068	ENSG00000143321	NM_004494	hepatoma-derived growth factor (high-mobility group protein 1-like);HDGF	HDGF	0.595	0.676	-0.908	-1.08
899	ENSG00000162063	NM_001761	cyclin F;CCNF	CCNF	0.591	0.43	-0.19	-0.154
55823	ENSG00000160695	BC065563	vacuolar protein sorting 11 homolog (S. cerevisiae);VPS11	VPS11	0.588	0.836	-0.406	-0.464
79465	ENSG00000131019	NM_024518	UL16 binding protein 3;ULBP3	ULBP3	0.584	0.795	-0.719	-0.311
6423	ENSG00000145423	NM_003013	secreted frizzled-related protein 2;SFRP2	SFRP2	0.583	0.553	-0.815	-0.476
506	ENSG00000110955	X03559	ATP synthase, H+ transporting, mitochondrial F1 complex, beta polypeptide	ATB5B	0.583	0.289	-0.752	-0.636
7265	ENSG00000113312	NM_003314	tetratricopeptide repeat domain 1;TTC1	TTC1	0.582	0.342	-0.447	-0.428
8085	ENSG00000167548	NM_003482	myeloid/lymphoid or mixed-lineage leukemia 2;MLL2	MLL2	0.577	1.215	-0.977	-1.234
9270	ENSG00000119185	NM_004763	integrin beta 1 binding protein 1;ITGB1BP1	ITGB1BP1	0.576	-0.341	0.301	0.115
114821	ENSG00000197202	NM_052923	zinc finger protein 452;ZNF452	ZNF452	0.575	0.5	-1.196	-1.357
54584	ENSG00000185838	NM_053004	guanine nucleotide binding protein (G protein), beta polypeptide 1-like;GNB1L	GNB1L	0.575	0.465	-2.183	-1.214
9535	ENSG00000130755	NM_004877	glia maturation factor, gamma;GMFG	GMFG	0.567	0.741	-0.996	-0.997
2036	ENSG00000106404	NM_012156	erythrocyte membrane protein band 4.1-like 1;EPB41L1	EPB41L1	0.56	0.744	-1.221	-0.555
55148	ENSG00000012963	BC051819	ubiquitin protein ligase E3 component n-recognin 7 (putative)	UBR7	0.559	1.48	-1.784	-1.269
478	ENSG00000105409	NM_152296	ATPase, Na+/K+ transporting, alpha 3 polypeptide;ATP1A3	ATP1A3	0.558	0.929	-0.758	-0.428
55500	ENSG00000139163	NM_018638	ethanolamine kinase 1;ETNK1	ETNK1	0.557	0.691	-0.861	-0.582
4724	ENSG00000164258	NM_002495	NADH dehydrogenase (ubiquinone) Fe-S protein 4, 18kDa (NADH-coenzyme Q reductase);NDUFS4	NDUFS4	0.556	0.574	-0.369	-0.588
7625	ENSG00000185252	NM_003426	zinc finger protein 74;ZNF74	ZNF74	0.552	1.465	-2.019	-1.477
7341	ENSG00000116030	BC053528	SMT3 suppressor of mif two 3 homolog 1 (S. cerevisiae)	SUMO1	0.552	0.797	-0.669	-0.726
3708	ENSG00000150995	NM_002222	inositol 1,4,5-triphosphate receptor, type 1;ITPR1	ITPR1	0.552	0.484	0.025	-0.242
1622	ENSG00000155368	NM_020548	diazepam binding inhibitor (GABA receptor modulator, acyl-Coenzyme A binding protein);DBI	DBI	0.552	0.379	-0.432	-0.694
64131	ENSG00000103489	NM_022166	xylosyltransferase I;XYLT1	XYLT1	0.549	0.642	-0.88	-0.976
25831	ENSG00000092148	NM_015382	HECT domain containing 1;HECTD1	HECTD1	0.548	0.218	-0.749	-0.836
10385	ENSG00000112306	BC013258	butyrophilin, subfamily 2, member A2;BTN2A2	BTN2A2	0.547	0.467	-0.512	-0.542
51246	ENSG00000164054	NM_016479	scotin;unassigned	SCOTIN	0.543	0.244	-0.522	-0.685
2653	ENSG00000140905	NM_004483	glycine cleavage system protein H (aminomethyl carrier);GCSH	GCSH	0.532	0.513	-0.294	-0.525
4846	ENSG00000164867	BC069465	nitric oxide synthase 3 (endothelial cell)	NOS3	0.53	0.427	-0.757	-1.372
583	ENSG00000125124	NM_031885	Bardet-Biedl syndrome 2;BBS2	BBS2	0.523	0.653	-1.017	-0.83
9196	ENSG00000170049	NM_004732	potassium voltage-gated channel, shaker-related subfamily, beta member 3;KCNAB3	KCNAB3	0.522	0.504	-0.935	-0.977
9075	ENSG00000165376	NM_020384	claudin 2;CLDN2	CLDN2	0.521	0.894	-0.261	-0.383
84888	ENSG00000138600	NM_032802	signal peptide peptidase-like 2A;unassigned	SPPL2A	0.517	1.303	-1.192	-1.477
79081	ENSG00000162194	AK055736	chromosome 11 open reading frame 48	C11orf48	0.514	0.423	-1.225	-1.102
5447	ENSG00000127948	NM_000941	P450 (cytochrome) oxidoreductase;POR	POR	0.514	0.055	-0.92	-0.716
28956	ENSG00000116586	NM_014017	mitogen-activated protein-binding protein-interacting protein;unassigned	MAPBPIP	0.512	0.558	-1.892	-1.022
84284	ENSG00000135778	NM_032324	chromosome 1 open reading frame 57;C1orf57	C1orf57	0.511	1.035	-0.759	-1.152
2063	ENSG00000155962	NM_005234	nuclear receptor subfamily 2, group F, member 6;NR2F6	NR2F6	0.507	0.653	-2.079	-1.333
84306	ENSG00000126249	NM_032346	programmed cell death 2-like;PDCD2L	PDCD2L	0.504	0.934	-1.236	-1.146
64062	ENSG00000139746	NM_022118	RNA binding motif protein 26;RBM26	RBM26	0.504	0.914	-0.842	-0.462
83734	ENSG00000152348	NM_031482	ATG10 autophagy related 10 homolog (S. cerevisiae);ATG10	ATG10	0.499	0.589	-0.581	-0.709
5992	ENSG00000111783	BC028582	regulatory factor X, 4 (influences HLA class II expression);RFX4	RFX4	0.498	0.568	-0.235	-0.232
80755	ENSG00000108825	NM_025267	alanyl-tRNA synthetase domain containing 1;AARSD1	AARSD1	0.498	0.442	-0.512	-0.341
8711	ENSG00000174292	NM_003985	tyrosine kinase, non-receptor, 1;TNK1	TNK1	0.493	0.323	-1.103	-0.741
3965	ENSG00000168961	BC105944	lectin, galactoside-binding, soluble, 9	LGALS9	0.491	0.87	-0.436	-0.205
10444	ENSG00000160445	NM_006336	zer-1 homolog (C. elegans);ZER1	ZER1	0.491	0.721	-1.459	-1.418
51291	ENSG00000089639	NM_016573	GEM interacting protein;GMIP	GMIP	0.491	0.039	-1.076	-0.764
51321	ENSG00000196704	BC056271	archaelysin family metallopeptidase 2	AMZ2	0.482	0.74	-0.878	-0.746
8462	ENSG00000172059	NM_003597	Kruppel-like factor 11;KLF11	KLF11	0.481	0.42	-0.626	-0.635
6924	ENSG00000011007	NM_003198	transcription elongation factor B (SIII), polypeptide 3 (110kDa, elongin A);TCEB3	TCEB3	0.48	0.366	-0.182	-0.084
7533	ENSG00000183486	NM_003405	tyrosine 3-monooxygenase/tryptophan 5-monooxygenase activation protein, eta polypeptide;YWHAH	YWHAH	0.477	0.915	-0.496	-0.7
81792	ENSG00000151388	NM_030955	ADAM metallopeptidase with thrombospondin type 1 motif, 12;ADAMTS12	ADAMTS12	0.477	0.842	-0.97	-0.488
27244	ENSG00000080546	NM_014454	sestrin 1;SESN1	SESN1	0.474	0.411	-0.556	-0.565
6566	ENSG00000155380	NM_003051	solute carrier family 16, member 1 (monocarboxylic acid transporter 1);SLC16A1	SLC16A1	0.473	0.438	-0.084	-0.2
5431	ENSG00000047315	NM_000938	polymerase (RNA) II (DNA directed) polypeptide B, 140kDa;POLR2B	POLR2B	0.468	0.669	-0.354	-0.499
1975	ENSG00000063046	NM_001417	eukaryotic translation initiation factor 4B;EIF4B	EIF4B	0.468	0.482	-0.385	-0.374
7417	ENSG00000165637	L08666	voltage-dependent anion channel 2	VDAC2	0.46	0.935	-0.784	-1.048
9409	ENSG00000121680	BC000467	peroxisomal biogenesis factor 16;PEX16	PEX16	0.459	0.795	-0.58	-1.121
230	ENSG00000109107	NM_005165	aldolase C, fructose-bisphosphate;ALDOC	ALDOC	0.458	0.311	-0.609	-0.46
6774	ENSG00000168610	AY572796	signal transducer and activator of transcription 3 (acute-phase response factor)	STAT3	0.452	0.78	-0.743	-0.89
1308	ENSG00000065618	M91669	collagen, type XVII, alpha 1	COL17A1	0.449	0.089	-0.817	-0.837
6838	ENSG00000101460	NM_006753	surfeit 6;SURF6	SURF6	0.446	0.737	-0.966	-0.783
528	ENSG00000155097	BC010960	ATPase, H+ transporting, lysosomal 42kDa, V1 subunit C1;ATP6V1C1	ATP6V1C1	0.438	0.388	-0.51	-0.935
1447	ENSG00000135222	NM_001891	casein beta;CSN2	CSN2	0.436	0.308	-0.652	-0.584
55602	ENSG00000168564	NM_017632	CDKN2A interacting protein;CDKN2AIP	CDKN2AIP	0.426	1.26	-1.924	-1.999
1339	ENSG00000156885	NM_005205	cytochrome c oxidase subunit VIa polypeptide 2;COX6A2	COX6A2	0.412	0.389	-0.032	-0.079
10178	ENSG00000009694	NM_014253	odz, odd Oz/ten-m homolog 1(Drosophila);ODZ1	ODZ1	0.41	0.242	-0.268	-0.125
2243	ENSG00000171560	NM_000508	fibrinogen alpha chain;FGA	FGA	0.402	0.415	-0.649	-0.309
81788	ENSG00000163545	NM_030952	NUAK family, SNF1-like kinase, 2;NUAK2	NUAK2	0.395	0.525	-2.291	-3.184
6499	ENSG00000204351	NM_006929	superkiller viralicidic activity 2-like (S. cerevisiae);SKIV2L	SKIV2L	0.395	0.305	-0.169	-0.457
5411	ENSG00000100941	NM_002687	pinin, desmosome associated protein;PNN	PNN	0.393	0.428	-1.643	-0.943
7167	ENSG00000111669	NM_000365	triosephosphate isomerase 1;TPI1	TPI1	0.39	0.555	-1.089	-0.81
1431	ENSG00000062485	BC072016	citrate synthase	CS	0.39	0.314	-0.052	-0.089
92521	ENSG00000128487	AY816329	sperm antigen with calponin homology and coiled-coil domains 1;SPECC1	SPECC1	0.389	0.865	-1.203	-0.964
1446	ENSG00000126545	DQ064604	casein alpha s1	CSN1S1	0.385	0.643	-1.817	-1.08
10362	ENSG00000064961	NM_006339	high-mobility group 20B;HMG20B	HMG20B	0.383	0.581	-0.19	-0.1
9650	ENSG00000066855	NM_014637	mitochondrial fission regulator 1;MTFR1	MTFR1	0.38	1.092	-1.467	-1.421
80313	ENSG00000148814	NM_030626	leucine rich repeat containing 27;LRRC27	LRRC27	0.378	0.783	-1.088	-1.378
2195	ENSG00000182871	NM_005245	FAT tumor suppressor homolog 1 (Drosophila);FAT	FAT	0.377	0.879	-0.889	-1.102
573	ENSG00000081014	NM_004323	BCL2-associated athanogene;BAG1	BAG1	0.376	0.822	-1.248	-0.797
83442	ENSG00000142669	NM_031286	SH3 domain binding glutamic acid-rich protein like 3;SH3BGRL3	SH3BGRL3	0.376	0.31	-0.73	-1.088
55140	ENSG00000134014	NM_018091	elongation protein 3 homolog (S. cerevisiae);ELP3	ELP3	0.372	0.652	-0.624	-1.045
389	ENSG00000155366	NM_175744	ras homolog gene family, member C;RHOC	RHOC	0.369	0.272	-0.678	-0.434
786	ENSG00000108878	NM_000727	calcium channel, voltage-dependent, gamma subunit 1;CACNG1	CACNG1	0.368	0.836	-1.65	-1.237
9379	ENSG00000110076	NM_138734	neurexin 2;NRXN2	NRXN2	0.366	0.605	-0.427	-0.253
2747	ENSG00000110367	NM_012084	glutamate dehydrogenase 2;GLUD2	GLUD2	0.364	0.319	-0.402	-0.457
54937	ENSG00000083622	NM_017826	spermatogenesis and oogenesis specific basic helix-loop-helix 2;SOHLH2	SOHLH2	0.363	0.275	-1.195	-1.279
26127	ENSG00000111790	BC032143	FGFR1 oncogene partner 2	FGFR1OP2	0.36	-0.072	-1.176	-1.588
57326	ENSG00000163346	NM_020524	pre-B-cell leukemia transcription factor interacting protein 1;PBXIP1	PBXIP1	0.356	0.235	-0.191	-0.168
30815	ENSG00000160408	NM_013443	ST6 (alpha-N-acetyl-neuraminyl-2,3-beta-galactosyl-1,3)-N-acetylgalactosaminide alpha-2,6-sialyltransferase 6;ST6GALNAC6	ST6GALNAC6	0.353	0.444	-0.58	-0.767
55776	ENSG00000112167	NM_018322	chromosome 6 open reading frame 64;C6orf64	C6orf64	0.352	0.592	-0.677	-0.336
9197	ENSG00000169359	NM_004733	solute carrier family 33 (acetyl-CoA transporter), member 1;SLC33A1	SLC33A1	0.35	0.773	-0.363	-0.53
79139	ENSG00000136986	NM_024295	Der1-like domain family, member 1;DERL1	DERL1	0.343	0.126	-0.452	-0.747
1142	ENSG00000204290	NM_000749	cholinergic receptor, nicotinic, beta 3;CHRNB3	CHRNB3	0.332	0.251	0.005	-0.123
3431	ENSG00000135899	NM_004509	SP110 nuclear body protein;SP110	SP110	0.321	0.882	-1.917	-2.243
7551	ENSG00000166526	AF193057	zinc finger protein 3	ZNF3	0.321	0.392	-1.064	-0.602
79648	ENSG00000147316	NM_024596	microcephaly, primary autosomal recessive 1;MCPH1	MCPH1	0.321	0.365	-0.512	-0.439
10651	ENSG00000128654	BC088359	metaxin 2	MTX2	0.321	0.3	-0.591	-0.909
9514	ENSG00000128242	NM_004861	galactose-3-O-sulfotransferase 1;GAL3ST1	GAL3ST1	0.321	0.258	-0.271	-0.524
58528	ENSG00000025039	NM_021244	Ras-related GTP binding D;RRAGD	RRAGD	0.321	0.245	-0.893	-0.495
85365	ENSG00000119523	BC017876	asparagine-linked glycosylation 2, alpha-1,3-mannosyltransferase homolog (S. cerevisiae)	ALG2	0.321	0.216	2.473	1.722
6187	ENSG00000140988	NM_002952	ribosomal protein S2;RPS2	RPS2	0.318	0.287	-0.32	-0.532
4134	ENSG00000128310	BC048200	microtubule-associated protein 4;MAP4	MAP4	0.305	0.471	-2.927	-2.378
6723	ENSG00000116649	NM_003132	spermidine synthase;SRM	SRM	0.303	0.863	-1.289	-1.065
1310	ENSG00000082293	L12347	collagen, type XIX, alpha 1;COL19A1	COL19A1	0.299	0.274	-0.181	-0.037
842	ENSG00000132906	BC002452	caspase 9, apoptosis-related cysteine peptidase	CASP9	0.293	0.38	-0.242	-0.241
63970	ENSG00000120471	NM_022112	p53-regulated apoptosis-inducing protein 1;unassigned	P53AIP1	0.289	0.408	-0.543	-0.641
23118	ENSG00000055208	BC035910	TGF-beta activated kinase 1/MAP3K7 binding protein 2	TAB2	0.288	0.23	-0.219	-0.197
54715	ENSG00000078328	AF448859	ataxin 2-binding protein 1	A2BP1	0.287	0.241	-1.023	-0.899
1777	ENSG00000105612	NM_001375	deoxyribonuclease II, lysosomal;DNASE2	DNASE2	0.282	0.374	-0.386	-0.632
2395	ENSG00000165060	BC023633	frataxin;FXN	FXN	0.279	0.21	-0.334	-0.206
7803	ENSG00000112245	NM_003463	protein tyrosine phosphatase type IVA, member 1;PTP4A1	PTP4A1	0.276	0.172	-0.454	-0.761
10148	ENSG00000105246	NM_005755	Epstein-Barr virus induced gene 3;EBI3	EBI3	0.267	0.415	-0.735	-0.386
60560	ENSG00000135040	AK025266	MAK10 homolog, amino-acid N-acetyltransferase subunit, (S. cerevisiae);MAK10	MAK10	0.267	0.27	-0.817	-1.436
58	ENSG00000143632	NM_001100	actin, alpha 1, skeletal muscle;ACTA1	ACTA1	0.262	0.137	-1.027	-0.953
23529	ENSG00000175505	NM_013246	cardiotrophin-like cytokine factor 1;CLCF1	CLCF1	0.257	0.402	-1.349	-1.023
1084	ENSG00000170956	BC106728	carcinoembryonic antigen-related cell adhesion molecule 3;CEACAM3	CEACAM3	0.255	0.392	-0.975	-1.177
29105	ENSG00000070761	NM_013242	chromosome 16 open reading frame 80;C16orf80	C16orf80	0.253	0.8	-0.792	-0.764
10758	ENSG00000056972	AL050289	TRAF3 interacting protein 2	TRAF3IP2	0.245	0.062	-0.7	-0.469
7329	ENSG00000103275	BC051289	ubiquitin-conjugating enzyme E2I (UBC9 homolog, yeast)	UBE2I	0.244	0.191	-0.267	-0.436
64762	ENSG00000141441	NM_022751	family with sequence similarity 59, member A;FAM59A	FAM59A	0.237	-0.006	-1.277	-1.52
10330	ENSG00000144785	NM_014255	transmembrane protein 4;TMEM4	CNPY2	0.229	0.72	-0.852	-0.972
55288	ENSG00000126858	BC051818	ras homolog gene family, member T1	RHOT1	0.22	0.94	-1.232	-1.443
6426	ENSG00000136450	NM_006924	splicing factor, arginine/serine-rich 1 (splicing factor 2, alternate splicing factor);SFRS1	SFRS1	0.216	0.56	-0.63	-0.478
9070	ENSG00000129691	BC015936	ash2 (absent, small, or homeotic)-like (Drosophila)	ASH2L	0.212	0.822	-1.535	-1.098
63908	ENSG00000125814	NM_022080	N-ethylmaleimide-sensitive factor attachment protein, beta;NAPB	NAPB	0.203	0.357	-1.095	-0.939
3713	ENSG00000163207	NM_005547	involucrin;IVL	IVL	0.203	0.237	-0.702	-0.671
6801	ENSG00000115808	NM_003162	striatin, calmodulin binding protein;STRN	STRN	0.201	-0.395	-2.699	-3.481
79591	ENSG00000120029	NM_024541	chromosome 10 open reading frame 76;C10orf76	C10orf76	0.198	-0.069	-0.801	-0.76
770	ENSG00000063180	NM_001217	carbonic anhydrase XI;CA11	CA11	0.185	-0.089	-0.821	-0.63
1397	ENSG00000182809	NM_001312	cysteine-rich protein 2;CRIP2	CRIP2	0.173	0.042	-0.331	-0.328
197370	ENSG00000169189	NM_145080	non-SMC element 1 homolog (S. cerevisiae);NSMCE1	NSMCE1	0.161	0.094	-0.332	-0.342
1382	ENSG00000143320	NM_001878	cellular retinoic acid binding protein 2;CRABP2	CRABP2	0.152	0.103	-0.129	-0.234
7105	ENSG00000000003	NM_003270	tetraspanin 6;TSPAN6	TSPAN6	0.137	0.34	-0.685	-0.651
7644	ENSG00000167232	NM_003430	zinc finger protein 91;ZNF91	ZNF91	4.442	2.284	-3.364	-2.949
388	ENSG00000143878	BK001671	ras homolog gene family, member B	RHOB	4.157	3.092	-2.941	-2.539
2597	ENSG00000111640	BC025925	glyceraldehyde-3-phosphate dehydrogenase	GAPDH	4.115	2.524	-3.257	-2.303
401097	ENSG00000180044	XM_376281	Similar to LOC166075;unassigned	LOC401097	3.951	2.041	-3.204	-2.291
127294	ENSG00000142661	BC067101	myomesin family, member 3	MYOM3	3.892	2.001	-2.69	-2.936
283849	ENSG00000179044	AK092906	exocyst complex component 3-like	EXOC3L	3.51	2.773	-1.558	-2.793
375318	ENSG00000184945	NM_198998	aquaporin 12A;AQP12A	AQP12A	3.484	3.743	-0.318	0.164
5327	ENSG00000104368	AC103724	plasminogen activator, tissue	PLAT	3.426	2.014	-2.908	-2.42
7415	ENSG00000165280	NM_007126	valosin-containing protein;VCP	VCP	3.214	3.19	-3.368	-2.175
64753	ENSG00000128596	AC025594	hypothetical protein DKFZp434G156;unassigned	CCDC136	3.116	1.576	-2.748	-2.489
158046	ENSG00000130045	NM_145283	chromosome 9 open reading frame 121;C9orf121	NXNL2	2.856	1.637	-1.802	-1.343
195828	ENSG00000165244	NM_153695	zinc finger protein 367;ZNF367	ZNF367	2.821	2.692	-3.017	-2.388
26097	ENSG00000160679	NM_015607	chromosome 1 open reading frame 77;C1orf77	C1orf77	2.652	2.005	-1.897	-2.273
2355	ENSG00000075426	NM_005253	FOS-like antigen 2;FOSL2	FOSL2	2.479	3.018	-3.141	-3.025
196051	ENSG00000203805	AC073587	phosphatidic acid phosphatase type 2 domain containing 1A;PPAPDC1A	PPAPDC1A	2.463	1.348	-1.049	-1.774
59285	ENSG00000130433	BC021552	calcium channel, voltage-dependent, gamma subunit 6;CACNG6	CACNG6	2.407	1.883	-0.386	-1.028
439	ENSG00000198356	NM_004317	arsA arsenite transporter, ATP-binding, homolog 1 (bacterial);ASNA1	ASNA1	2.355	2.025	-1.483	-2.242
10897	ENSG00000174851	NM_020470	Yip1 interacting factor homolog A (S. cerevisiae);YIF1A	YIF1A	2.28	1.366	-0.459	-0.836
84858	ENSG00000165655	NM_032772	zinc finger protein 503;ZNF503	ZNF503	2.268	1.254	-1.163	-0.845
84987	ENSG00000178449	NM_032901	chromosome 12 open reading frame 62;C12orf62	C12orf62	2.205	1.834	-1.017	-1.996
654364	ENSG00000011052	BC107894	NME1-NME2 readthrough	NME1-NME2	2.197	1.491	-2.327	-1.835
203245	ENSG00000171169	BC021580	nuclear apoptosis inducing factor 1	NAIF1	2.115	1.352	-1.32	-1.524
128408	ENSG00000125533	NM_080606	basic helix-loop-helix domain containing, class B, 4;BHLHB4	BHLHB4	2.11	1.589	-2.113	-0.979
8354	ENSG00000182572	NM_003533	histone cluster 1, H3i;HIST1H3I	HIST1H3I	2.11	1.453	-0.97	-0.665
400506	ENSG00000103550	NM_001012991	similar to TSG118.1;unassigned	LOC400506	2.106	0.801	-1.348	-1.824
386683	ENSG00000205439	NM_198697	keratin associated protein 12-3;KRTAP12-3	KRTAP12-3	2.1	1.316	-0.709	-1.762
22798	ENSG00000091128	NM_007356	laminin, beta 4;LAMB4	LAMB4	1.997	1.225	-2.262	-0.987
389692	ENSG00000182759	NM_201589	v-maf musculoaponeurotic fibrosarcoma oncogene homolog A (avian);MAFA	MAFA	1.993	1.234	-0.828	-1.374
84300	ENSG00000137288	NM_032340	chromosome 6 open reading frame 125;C6orf125	C6orf125	1.94	1.475	-0.869	-0.81
85442	ENSG00000171798	AK074179	kinase non-catalytic C-lobe domain (KIND) containing 1	KNDC1	1.925	1.595	-1.885	-1.196
9550	ENSG00000136888	NM_004888	ATPase, H+ transporting, lysosomal 13kDa, V1 subunit G1;ATP6V1G1	ATP6V1G1	1.913	1.178	-1.029	-1.355
5978	ENSG00000084093	NM_005612	RE1-silencing transcription factor;REST	REST	1.839	2.02	-2.367	-2.369
25923	ENSG00000184743	NM_015459	DKFZP564J0863 protein;unassigned	DKFZP564J0863	1.837	1.306	-1.328	-1.325
79190	ENSG00000159387	AY335946	iroquois homeobox 6	IRX6	1.822	1.003	-0.679	-1.368
10290	ENSG00000072195	AY603755	SPEG complex locus	SPEG	1.808	2.274	-0.85	-1.224
220988	ENSG00000170144	NM_194247	heterogeneous nuclear ribonucleoprotein A3;HNRPA3	HNRPA3	1.786	1.554	-2.451	-1.603
203245	ENSG00000171169	NM_197956	chromosome 9 open reading frame 90;C9orf90	C9orf90	1.739	1.291	-1.212	-1.762
23019	ENSG00000125107	NM_016284	CCR4-NOT transcription complex, subunit 1;CNOT1	CNOT1	1.737	1.312	-2.405	-0.997
285782	ENSG00000164304	AK097760	cancer antigen 1	CAGE1	1.716	1.256	-2.074	-1.867
7259	ENSG00000189241	NM_003309	TSPY-like 1;TSPYL1	TSPYL1	1.7	1.307	-0.564	-1.279
5366	ENSG00000141682	BC032663	phorbol-12-myristate-13-acetate-induced protein 1	PMAIP1	1.66	0.942	-2.346	-2.195
51372	ENSG00000232112	NM_015933	coiled-coil domain containing 72;CCDC72	CCDC72	1.629	2.186	-1.623	-1.959
84818	ENSG00000163702	AY359098	interleukin 17 receptor C;IL17RC	IL17RC	1.599	1.314	-0.571	-1.471
139596	ENSG00000094841	NM_145052	uracil phosphoribosyltransferase (FUR1) homolog (S. cerevisiae);UPRT	UPRT	1.59	1.603	-0.975	-0.186
10692	ENSG00000180245	BK000958	retinal pigment epithelium-derived rhodopsin homolog	RRH	1.571	0.714	-1.314	-1.359
81932	ENSG00000119431	NM_031219	haloacid dehalogenase-like hydrolase domain containing 3;HDHD3	HDHD3	1.57	1.418	-1.112	-0.76
9588	ENSG00000117592	NM_004905	peroxiredoxin 6;PRDX6	PRDX6	1.565	1.045	-1.347	-0.908
5731	ENSG00000160951	AB065464	prostaglandin E receptor 1 (subtype EP1), 42kDa	PTGER1	1.557	0.963	-1.531	-1.18
256302	ENSG00000154035	AK126856	transcript expressed during hematopoiesis 2;unassigned		1.547	2.839	-3.009	-2.791
11333	ENSG00000106244	NM_014891	PDGFA associated protein 1;PDAP1	PDAP1	1.547	2.128	-2.608	-1.428
80320	ENSG00000189120	AK127707	Sp6 transcription factor;SP6	SP6	1.525	0.917	-0.928	-0.778
81392	ENSG00000176607	NM_001005276	olfactory receptor, family 2, subfamily AE, member 1;OR2AE1	OR2AE1	1.52	0.977	-1.21	-1.514
9898	ENSG00000143569	NM_014847	ubiquitin associated protein 2-like;UBAP2L	UBAP2L	1.51	0.767	-1.157	-0.814
219541	ENSG00000156603	NM_153450	mediator of RNA polymerase II transcription, subunit 19 homolog (S. cerevisiae);MED19	MED19	1.501	0.686	-0.906	-0.629
26115	ENSG00000164002	XM_371074	tetratricopeptide repeat, ankyrin repeat and coiled-coil containing 2;TANC2	TANC2	1.479	0.621	-1.122	-1.733
149018	ENSG00000203784	NM_001010857	late cornified envelope-like proline-rich 1;LELP1	LELP1	1.461	1.31	-1.812	-1.137
79893	ENSG00000005955	AF268387	gametogenetin binding protein 2	GGNBP2	1.461	0.556	-1.2	-1.338
91612	ENSG00000197195	NM_145165	churchill domain containing 1;CHURC1	CHURC1	1.454	0.76	-1.252	-0.945
84446	ENSG00000160469	NM_032430	BR serine/threonine kinase 1;BRSK1	BRSK1	1.448	1.468	-0.408	-1.409
94274	ENSG00000167641	AY050668	protein phosphatase 1, regulatory (inhibitor) subunit 14A	PPP1R14A	1.433	1.085	-1.166	-1.988
56980	ENSG00000170325	BX648944	PR domain containing 10;PRDM10	PRDM10	1.426	1.625	-2.604	-1.694
51022	ENSG00000023572	AF151891	glutaredoxin 2	GLRX2	1.415	0.738	-1.151	-0.622
4036	ENSG00000081479	AF065440	low density lipoprotein receptor-related protein 2	LRP2	1.412	1.5	-1.951	-1.769
54878	ENSG00000074603	AC105129	dipeptidyl-peptidase 8;DPP8	DPP8	1.406	1.603	-1.385	-2.256
388965	ENSG00000182814	NM_001013648	similar to hepatitis C virus core-binding protein 6; cervical cancer oncogene 3;unassigned	LOC388965	1.398	1.143	0.159	0.181
11000	ENSG00000143554	NM_024330	solute carrier family 27 (fatty acid transporter), member 3;SLC27A3	SLC27A3	1.398	0.44	-1.194	-1.615
155061	ENSG00000181220	NM_152557	zinc finger protein 746;ZNF746	ZNF746	1.388	1.181	-0.481	-0.179
389199	ENSG00000178571	NM_203423	hypothetical gene supported by BC031673;unassigned	LOC389199	1.356	1.386	-1.415	-1.349
284612	ENSG00000143028	AK131459	synaptophysin-like 2	SYPL2	1.346	1.06	-0.361	-0.482
145389	ENSG00000139974	AL160234	solute carrier family 38, member 6	SLC38A6	1.345	0.787	-1.141	-1.532
11079	ENSG00000198689	NM_007033	RER1 retention in endoplasmic reticulum 1 homolog (S. cerevisiae);RER1	RER1	1.344	1.231	-2.046	-0.984
55363	ENSG00000136929	AY244805	hemogen	HEMGN	1.341	2.006	0.039	-0.55
158228	ENSG00000204860	XM_379636	chromosome 9 open reading frame 122;C9orf122	C9orf122	1.334	1.294	-2.188	-1.62
85378	ENSG00000128159	NM_001008658	tubulin, gamma complex associated protein 6;TUBGCP6	TUBGCP6	1.327	1.232	-2.431	-2.036
155066	ENSG00000171130	AC093458	ATPase, H+ transporting V0 subunit e2	ATP6V0E2	1.316	1.072	-0.529	-0.347
79443	ENSG00000163820	NM_024513	FYVE and coiled-coil domain containing 1;FYCO1	FYCO1	1.314	0.665	-2.011	-1.707
79893	ENSG00000005955	NM_024835	zinc finger protein 403;ZNF403	GGNBP2	1.288	1.125	-0.816	-1.991
3151	ENSG00000198830	NM_005517	high-mobility group nucleosomal binding domain 2;HMGN2	HMGN2	1.286	1.074	-1.885	-1.229
114932	ENSG00000178988	BC066897	Morf4 family associated protein 1-like 1	MRFAP1L1	1.275	0.788	-1.199	-1.576
1810	ENSG00000117505	AL137159	down-regulator of transcription 1, TBP-binding (negative cofactor 2)	DR1	1.264	1.73	-1.852	-1.047
340706	ENSG00000165816	NM_198496	von Willebrand factor A domain containing 2;VWA2	VWA2	1.249	0.744	-0.708	-0.506
440	ENSG00000070669	BC008723	asparagine synthetase;ASNS	ASNS	1.244	1.857	-1.454	-0.8
56006	ENSG00000105771	AL136606	Protein SMG9 (Protein smg-9 homolog)/ chromosome 19 open reading frame 61	C19orf61	1.236	1.229	-1.386	-2.653
81545	ENSG00000145868	BC033454	F-box protein 38;FBXO38	FBXO38	1.23	1.008	-1.282	-1.055
401551	ENSG00000136918	AL354928	similar to hypothetical protein FLJ25955;unassigned	WDR38	1.224	1.494	-1.055	-0.956
4741	ENSG00000104722	AF106564	neurofilament, medium polypeptide	NEFM	1.218	1.345	-1.044	-1.525
79029	ENSG00000171763	NM_024063	spermatogenesis associated 5-like 1;SPATA5L1	SPATA5L1	1.215	0.882	-0.996	-0.512
64403	ENSG00000139880	AL137477	cadherin 24, type 2	CDH24	1.207	0.973	-2.265	-1.912
164592	ENSG00000161180	AK093365	coiled-coil domain containing 116	CCDC116	1.206	1.594	-1.116	-0.778
91408	ENSG00000134717	NM_152265	basic transcription factor 3-like 4;BTF3L4	BTF3L4	1.204	1.197	-1.739	-1.154
50804	ENSG00000104177	NM_016132	myelin expression factor 2;MYEF2	MYEF2	1.203	1.035	-0.609	-1.061
124935	ENSG00000167703	AF289592	solute carrier family 43, member 2	SLC43A2	1.195	0.551	-0.708	-1.103
4609	ENSG00000126010	NM_002467	v-myc myelocytomatosis viral oncogene homolog (avian);MYC	MYC	1.191	0.823	-1.683	-1.707
149297	ENSG00000188859	NM_001017961	family with sequence similarity 78, member B;FAM78B	FAM78B	1.186	1.645	-0.692	-1.68
79713	ENSG00000126246	NM_024660	transmembrane protein 149;TMEM149	TMEM149	1.184	2.088	-0.987	-1.158
388407	ENSG00000187013	NM_203425	chromosome 17 open reading frame 82;C17orf82	C17orf82	1.17	0.788	-0.604	-0.506
57010	ENSG00000175544	NM_145200	calcium binding protein 4;CABP4	CABP4	1.168	1.103	0.379	0.087
79823	ENSG00000143919	AC067957	chromosome 2 open reading frame 34	C2orf34	1.157	1.121	-0.793	-0.917
5527	ENSG00000078304	BC016183	protein phosphatase 2, regulatory subunit B (B56), gamma isoform;PPP2R5C	PPP2R5C	1.153	0.971	-0.963	-1.251
284348	ENSG00000159871	BC057816	LY6/PLAUR domain containing 5;LYPD5	LYPD5	1.152	1.914	-1.142	-1.949
79870	ENSG00000164929	BC035038	brain and acute leukemia, cytoplasmic;BAALC	BAALC	1.142	1.529	-0.521	-1.042
2557	ENSG00000160967	NM_000809	gamma-aminobutyric acid (GABA) A receptor, alpha 4;GABRA4	GABRA4	1.134	0.526	-1.098	-0.658
9902	ENSG00000011028	BC032763	mannose receptor, C type 2;MRC2	MRC2	1.132	1.151	-1.547	-1.298
10480	ENSG00000149100	NM_006360	PCI domain containing 1 (herpesvirus entry mediator);PCID1	EIF3M	1.126	1	-1.16	-0.399
3428	ENSG00000163565	AL359753	interferon, gamma-inducible protein 16;IFI16	IFI16	1.122	1.119	-0.874	-1.095
64927	ENSG00000103852	AF411456	tetratricopeptide repeat domain 23;TTC23	TTC23	1.117	0.636	-0.975	-0.509
6788	ENSG00000104375	AK131363	serine/threonine kinase 3 (STE20 homolog, yeast)	STK3	1.115	0.668	-0.11	-0.248
201243	ENSG00000184560	NM_175734	chromosome 17 open reading frame 74;C17orf74	C17orf74	1.11	1.088	-1.513	-1.221
5093	ENSG00000169564	NM_006196	poly(rC) binding protein 1;PCBP1	PCBP1	1.108	0.932	-2.434	-1.335
55733	ENSG00000054392	NM_018194	hedgehog acyltransferase;HHAT	HHAT	1.103	0.709	-1.142	-0.617
1840	ENSG00000099954	AF053700	deltex homolog 1 (Drosophila);DTX1	DTX1	1.098	0.469	-1.705	-2.384
124446	ENSG00000149932	NM_194280	hypothetical protein BC017488;unassigned	LOC124446	1.075	1.341	-0.014	-0.659
6665	ENSG00000129194	NM_006942	SRY (sex determining region Y)-box 15;SOX15	SOX15	1.071	1.122	-0.947	-1.671
142678	ENSG00000197530	NM_080875	mindbomb homolog 2 (Drosophila);MIB2	MIB2	1.068	0.895	-2.323	-1.159
25895	ENSG00000123427	AL050100	family with sequence similarity 119, member B;FAM119B	FAM119B	1.064	1.468	-1.767	-1.512
391191	ENSG00000187080	NM_001004491	olfactory receptor, family 2, subfamily AK, member 2;OR2AK2	OR2AK2	1.063	0.176	-1.752	-2.146
55454	ENSG00000169826	NM_018590	chondroitin sulfate GalNAcT-2;unassigned	GALNACT-2	1.055	0.862	-1.126	-0.728
146850	ENSG00000174083	NM_001010855	chromosome 17 open reading frame 38;C17orf38	C17orf38	1.053	1.225	-1.063	-0.257
7360	ENSG00000169764	AC114748	UDP-glucose pyrophosphorylase 2	UGP2	1.042	0.543	-0.632	-0.962
400223	ENSG00000183619	NM_207442	FLJ39779 protein;unassigned	FLJ39779	1.036	1.088	-0.784	-1.691
64115	ENSG00000107738	NM_022153	chromosome 10 open reading frame 54;C10orf54	C10orf54	1.033	1.48	-1.195	-1.199
143458	ENSG00000179241	NM_174902	low density lipoprotein receptor class A domain containing 3;LDLRAD3	LDLRAD3	1.033	0.675	-0.905	-1.052
56001	ENSG00000185945	AJ277659	nuclear RNA export factor 2;NXF2	NXF2	1.03	0.707	-1.317	-0.941
2317	ENSG00000136068	AC114399	filamin B, beta	FLNB	1.022	0.886	-1.285	-0.978
115992	ENSG00000158717	BC013948	ring finger protein 166	RNF166	1.019	0.328	-1.586	-1.825
51714	ENSG00000198843	NM_016275	selenoprotein T;unassigned	SELT	1.018	0.873	-1.633	-0.885
79586	ENSG00000123989	NM_024536	chondroitin polymerizing factor;unassigned	CHPF	1.01	0.395	-1.113	-1.69
7205	ENSG00000087077	NM_003302	thyroid hormone receptor interactor 6;TRIP6	TRIP6	1.003	0.977	-0.961	-0.784
147700	ENSG00000104892	NM_177417	kinesin light chain 3;KLC3	KLC3	1.001	1.343	-1.443	-0.77
343066	ENSG00000204518	NM_001013630	arylacetamide deacetylase-like 4;AADACL4	AADACL4	0.995	0.56	-0.69	-0.732
83607	ENSG00000144233	NM_031445	hypothetical protein MGC4268;unassigned	AMMECR1L	0.994	0.701	-0.69	-0.977
55732	ENSG00000000460	NM_018186	chromosome 1 open reading frame 112;C1orf112	C1orf112	0.994	0.549	-0.523	-0.56
8536	ENSG00000134072	NM_003656	calcium/calmodulin-dependent protein kinase I;CAMK1	CAMK1	0.994	0.532	-2.091	-1.444
79042	ENSG00000170892	NM_024075	tRNA splicing endonuclease 34 homolog (S. cerevisiae);TSEN34	TSEN34	0.988	0.927	-0.134	0.14
284306	ENSG00000152433	NM_173631	zinc finger protein 547;ZNF547	ZNF547	0.985	0.863	-0.217	-0.285
283310	ENSG00000165899	NM_173591	hypothetical protein FLJ90579;unassigned	C12orf64	0.979	0.933	-1.032	-1.53
9726	ENSG00000167395	AB002294	zinc finger protein 646	ZNF646	0.963	1.119	-1.071	-0.864
84447	ENSG00000162298	BC030530	synovial apoptosis inhibitor 1, synoviolin;SYVN1	SYVN1	0.96	0.528	-2.273	-1.489
27335	ENSG00000178982	NM_013234	eukaryotic translation initiation factor 3, subunit 12;EIF3S12	EIF3K	0.954	1.19	-0.484	-0.272
27069	ENSG00000165678	NM_014394	growth hormone inducible transmembrane protein;GHITM	GHITM	0.948	0.804	-0.41	-0.272
57060	ENSG00000090097	BC004153	poly(rC) binding protein 4	PCBP4	0.946	1.064	-2.129	-1.54
91304	ENSG00000182087	AK090400	chromosome 19 open reading frame 6;C19orf6	C19orf6	0.938	1.08	-1.23	-1.403
389136	ENSG00000206538	NM_016206	vestigial like 3 (Drosophila);VGLL3	VGLL3	0.925	0.803	-0.813	-0.669
163782	ENSG00000132854	AK091941	KN motif and ankyrin repeat domains 4	KANK4	0.911	0.448	-0.31	-0.416
343171	ENSG00000198281	NM_001001957	olfactory receptor, family 2, subfamily W, member 3;OR2W3	OR2W3	0.905	0.689	-0.573	-1.128
8674	ENSG00000117533	Z98751	vesicle-associated membrane protein 4;VAMP4	VAMP4	0.88	1.032	-0.644	-0.215
124801	ENSG00000161654	NM_152344	LSM12 homolog (S. cerevisiae);LSM12	LSM12	0.875	0.726	-0.772	-1.431
57876	ENSG00000169894	AJ291390	mucin 3B, cell surface associated	MUC3B	0.874	1.243	-1.138	-1.394
23196	ENSG00000138190	NM_014612	family with sequence similarity 120A;FAM120A	FAM120A	0.872	0.699	-0.52	-0.516
26094	ENSG00000119599	AL080157	DDB1 and CUL4 associated factor 4	DCAF4	0.86	0.511	-1.29	-0.822
387923	ENSG00000151778	NM_001010897	chromosome 13 open reading frame 21;C13orf21	C13orf21	0.843	0.601	-0.832	-1.123
5778	ENSG00000143851	AF394064	protein tyrosine phosphatase, non-receptor type 7	PTPN7	0.842	1.101	-1.465	-1.027
152330	ENSG00000144619	AC087427	contactin 4	CNTN4	0.834	0.261	-1.001	-0.87
55177	ENSG00000137824	NM_018145	family with sequence similarity 82, member C;FAM82C	FAM82C	0.829	0.989	-0.239	-0.882
219793	ENSG00000166220	NM_152710	chromosome 10 open reading frame 27;C10orf27	C10orf27	0.823	1.244	-0.194	-0.682
57147	ENSG00000000457	NM_181093	SCY1-like 3 (S. cerevisiae);SCYL3	SCYL3	0.82	0.875	-0.343	-0.129
582	ENSG00000174483	NM_024649	Bardet-Biedl syndrome 1;BBS1	BBS1	0.813	0.4	-0.779	-1.088
79572	ENSG00000133657	AK075094	ATPase type 13A3	ATP13A3	0.81	0.858	-0.815	-1.353
84700	ENSG00000133454	NM_032608	myosin XVIIIB;MYO18B	MYO18B	0.808	1.013	-0.371	-0.289
81890	ENSG00000213339	NM_031209	queuine tRNA-ribosyltransferase 1 (tRNA-guanine transglycosylase);QTRT1	QTRT1	0.801	0.643	-0.718	-0.885
54520	ENSG00000125633	NM_019044	coiled-coil domain containing 93;CCDC93	CCDC93	0.791	0.388	-0.701	-0.421
132660	ENSG00000189308	NM_194282	lin-54 homolog (C. elegans);LIN54	LIN54	0.79	0.645	-0.947	-0.713
55608	ENSG00000088448	BC039715	ankyrin repeat domain 10	ANKRD10	0.787	0.573	-0.659	-0.681
9923	ENSG00000184677	AK095273	zinc finger and BTB domain containing 40;ZBTB40	ZBTB40	0.786	1.025	-0.493	-0.853
23211	ENSG00000130749	XM_028253	chromosome 19 open reading frame 7;C19orf7	ZC3H4	0.781	0.659	-0.538	-0.739
27254	ENSG00000172346	AL834417	cold shock domain containing C2, RNA binding	CSDC2	0.777	0.575	-0.763	-1.455
58516	ENSG00000139146	NM_021238	family with sequence similarity 60, member A;FAM60A	FAM60A	0.777	0.258	-1.316	-0.997
27239	ENSG00000110811	BC080585	G protein-coupled receptor 162	GPR162	0.771	0.564	-0.526	-0.284
5158	ENSG00000133256	AC107464	phosphodiesterase 6B, cGMP-specific, rod, beta (congenital stationary night blindness 3, autosomal dominant);PDE6B	PDE6B	0.771	0.555	-1.173	-1.296
343521	ENSG00000188396	NM_001013632	Tctex2 beta;unassigned	RP11-269F19.9	0.755	0.398	-0.945	-0.585
10260	ENSG00000143365	NM_005848	DENN/MADD domain containing 4A;DENND4A	DENND4A	0.754	0.521	-0.537	-0.307
9672	ENSG00000162512	BC013974	syndecan 3	SDC3	0.752	1.259	-1.726	-1.316
140545	ENSG00000105982	NM_030936	ring finger protein 32;RNF32	RNF32	0.748	0.53	-0.096	-0.169
219484	ENSG00000181371	NM_001005282	olfactory receptor, family 5, subfamily M, member 8;OR5M8	OR5M8	0.739	0.907	-1.542	-1.836
54477	ENSG00000052126	BC000969	pleckstrin homology domain containing, family A member 5	PLEKHA5	0.733	0.96	-2.459	-1.306
8351	ENSG00000197409	NM_003530	histone cluster 1, H3d;HIST1H3D	HIST1H3D	0.733	0.866	-0.638	-0.243
64005	ENSG00000136286	NM_033054	myosin IG;MYO1G	MYO1G	0.726	0.653	-0.86	-0.285
6716	ENSG00000049319	NM_000348	steroid-5-alpha-reductase, alpha polypeptide 2 (3-oxo-5 alpha-steroid delta 4-dehydrogenase alpha 2);SRD5A2	SRD5A2	0.721	0.941	-1.043	-0.984
339669	ENSG00000185264	NM_178552	chromosome 22 open reading frame 33;C22orf33	C22orf33	0.72	0.704	-1.036	-0.862
283120	ENSG00000130600	NR_002196	H19, imprinted maternally expressed transcript (non-protein coding)	H19	0.719	0.887	-0.211	-0.583
51014	ENSG00000134970	BC107426	transmembrane emp24 protein transport domain containing 7	TMED7	0.712	0.499	-0.498	-1.037
64764	ENSG00000182158	BC046181	cAMP responsive element binding protein 3-like 2	CREB3L2	0.709	1.224	-0.786	-0.667
79446	ENSG00000176473	AL135838	WD repeat domain 25	WDR25	0.704	0.305	-1.65	-1.02
340094	ENSG00000215231	XM_295155	hypothetical LOC340094;unassigned	LOC340094	0.701	0.647	-0.823	-0.816
131076	ENSG00000160124	NM_001017928	coiled-coil domain containing 58;CCDC58	CCDC58	0.696	1.029	-0.912	-1.76
84262	ENSG00000157778	NM_032302	chromosome 7 open reading frame 48;C7orf48	PSMG3	0.691	0.726	-1.421	-1.068
255743	ENSG00000168743	NM_001033047,AC109361	nephronectin;NPNT	NPNT	0.689	0.582	-0.852	-0.883
342979	ENSG00000187867	XM_292820	hypothetical LOC342979;unassigned	LOC342979	0.686	0.834	-0.443	-0.402
51020	ENSG00000111906	BC066332	HD domain containing 2	HDDC2	0.682	0.696	-0.749	-0.749
134145	ENSG00000150756	NM_199133	hypothetical protein LOC134145;unassigned	LOC134145	0.681	0.564	-0.966	-1.019
117247	ENSG00000112394	NM_018593	solute carrier family 16, member 10 (aromatic amino acid transporter);SLC16A10	SLC16A10	0.678	0.427	-1.067	-0.597
6166	ENSG00000165502	NM_001001	ribosomal protein L36a-like;RPL36AL	RPL36AL	0.675	0.808	-1.229	-1.647
199746	ENSG00000161265	AK092844	U2 small nuclear RNA auxiliary factor 1-like 4	U2AF1L4	0.665	1.872	-2.354	-1.554
403313	ENSG00000205808	AK074672	phosphatidic acid phosphatase type 2 domain containing 2	PPAPDC2	0.662	0.71	-0.079	0.122
57126	ENSG00000213898	NM_020406	CD177 molecule;CD177	CD177	0.662	0.26	-0.552	-0.71
114990	ENSG00000168140	NM_138440	vasorin;VASN	VASN	0.66	1.295	-1.594	-0.935
10838	ENSG00000063587	XM_372267	zinc finger protein 275;ZNF275	ZNF275	0.652	0.542	-1.164	-0.692
162073	ENSG00000205730	NM_001034841	hypothetical protein LOC162073;unassigned	LOC162073	0.651	1.394	-0.955	-0.656
285877	ENSG00000179770	NM_182595	hypothetical protein DKFZp564N2472;unassigned	DKFZp564N2472	0.644	0.427	-0.921	-0.643
50804	ENSG00000104177	AC090526	myelin expression factor 2	MYEF2	0.64	0.27	-0.782	-0.602
79572	ENSG00000133657	AC108676	ATPase type 13A3	ATP13A3	0.635	0.208	-0.798	-0.667
65082	ENSG00000139719	NM_022916	vacuolar protein sorting 33 homolog A (S. cerevisiae);VPS33A	VPS33A	0.631	0.516	-0.143	-0.049
23239	ENSG00000142528	NM_194449	PH domain and leucine rich repeat protein phosphatase;PHLPP	PHLPP	0.626	0.878	-0.71	-0.439
203068	ENSG00000196230	NM_178014	tubulin, beta;TUBB	TUBB	0.625	0.724	-0.207	-0.395
153339	ENSG00000174695	NM_174909	transmembrane protein 167;TMEM167	TMEM167	0.625	0.305	-0.277	-0.287
79339	ENSG00000183251	AF137396	olfactory receptor, family 51, subfamily B, member 4;OR51B4	OR51B4	0.624	0.784	-0.611	-0.982
245936	ENSG00000180424	NM_153324	defensin, beta 123;DEFB123	DEFB123	0.624	0.525	-0.668	-0.478
4137	ENSG00000186868	CR936218	microtubule-associated protein tau	MAPT	0.623	0.92	-0.278	-0.526
345222	ENSG00000188981	NM_001012982	hypothetical gene supported by BC043530;unassigned	LOC345222	0.62	0.794	-0.33	-0.461
5524	ENSG00000119383	NM_178001	protein phosphatase 2A, regulatory subunit B' (PR 53);PPP2R4	PPP2R4	0.616	0.516	-0.845	-0.404
758	ENSG00000186732	Z82172	metallophosphoesterase domain containing 1	MPPED1	0.615	0.832	-0.355	-0.225
54463	ENSG00000154153	NM_001034850	hypothetical protein FLJ20152;unassigned	FAM134B	0.614	1.102	-0.446	-0.513
3090	ENSG00000177374	NM_006497	hypermethylated in cancer 1;HIC1	HIC1	0.613	0.571	-1.191	-0.619
10826	ENSG00000170271	NM_032385	chromosome 5 open reading frame 4;C5orf4	C5orf4	0.611	0.678	-0.72	-0.447
51705	ENSG00000164035	AC097459	endomucin	EMCN	0.598	0.834	-0.39	-0.35
168455	ENSG00000177820	NM_175884	hypothetical protein FLJ36031;unassigned	FLJ36031	0.598	0.819	-2.26	-1.308
57649	ENSG00000109118	BC001657	PHD finger protein 12;PHF12	PHF12	0.598	0.649	-0.574	-0.148
80258	ENSG00000183690	NM_025184	EF-hand domain (C-terminal) containing 2;EFHC2	EFHC2	0.597	0.682	-0.811	-0.754
7477	ENSG00000188064	NM_058238	wingless-type MMTV integration site family, member 7B;WNT7B	WNT7B	0.59	0.44	-0.523	-0.787
124401	ENSG00000168096	NM_133450	ankyrin repeat and sterile alpha motif domain containing 3;ANKS3	ANKS3	0.59	0.381	-0.392	-0.475
117144	ENSG00000175294	NM_053054	cation channel, sperm associated 1;CATSPER1	CATSPER1	0.584	0.421	-0.492	-0.212
4735	ENSG00000168385	BC033559	septin 2;SEPT2	SEPT2	0.58	1.179	-0.435	-0.644
161882	ENSG00000179588	AC116552	zinc finger protein, multitype 1;ZFPM1	ZFPM1	0.578	0.493	-1.439	-1.218
1535	ENSG00000051523	AC116552	cytochrome b-245, alpha polypeptide;CYBA	CYBA	0.578	0.493	-1.439	-1.218
113730	ENSG00000130487	NM_138433	kelch domain containing 7B;KLHDC7B	KLHDC7B	0.573	1.264	-1.158	-0.886
255926	ENSG00000196115	NR_001448	ADAM metallopeptidase domain 5, pseudogene	ADAM5P	0.573	0.547	-0.482	-0.246
65250	ENSG00000197603	NM_023073	hypothetical protein FLJ13231;unassigned	FLJ13231	0.572	0.613	-0.352	0
203074	ENSG00000184647	NM_198464	tryptophan/serine protease;unassigned	UNQ9391	0.563	0.793	-0.641	-0.661
548645	ENSG00000059769	NM_001015882	DnaJ-like protein;unassigned		0.56	0.881	-0.215	-0.406
56889	ENSG00000077147	NM_020123	transmembrane 9 superfamily member 3;TM9SF3	TM9SF3	0.56	0.249	-0.557	-0.389
414918	ENSG00000205593	NM_001001794	family with sequence similarity 116, member B;FAM116B	FAM116B	0.554	0.749	-1.521	-0.891
23283	ENSG00000177613	NM_015235	cleavage stimulation factor, 3' pre-RNA, subunit 2, 64kDa, tau variant;CSTF2T	CSTF2T	0.552	0.437	-0.574	-1.202
27439	ENSG00000183307	NM_031890	cat eye syndrome chromosome region, candidate 6;CECR6	CECR6	0.547	0.935	-1.011	-1.208
768211	ENSG00000181826	BC039540	RELT-like 1	RELL1	0.537	0.43	-0.317	-0.225
132160	ENSG00000164088	NM_144641	protein phosphatase 1M (PP2C domain containing);PPM1M	PPM1M	0.534	1.001	-1.144	-0.869
23059	ENSG00000103351	BC017070	clusterin associated protein 1	CLUAP1	0.528	0.725	0.064	0.077
60385	ENSG00000126467	NM_021733	testis-specific kinase substrate;unassigned	TSKS	0.526	0.746	-0.919	-0.987
57698	ENSG00000187164	NM_018330	KIAA1598;KIAA1598	KIAA1598	0.526	0.72	-0.6	-0.309
114899	ENSG00000082196	AY358388	C1q and tumor necrosis factor related protein 3	C1QTNF3	0.525	0.7	-0.359	-0.629
1730	ENSG00000147202	AL606530	diaphanous homolog 2 (Drosophila)	DIAPH2	0.524	0.851	-0.157	-0.159
146664	ENSG00000167889	AB235153	mannosyl (alpha-1,6-)-glycoprotein beta-1,6-N-acetyl-glucosaminyltransferase, isozyme B	MGAT5B	0.514	0.969	-0.503	-0.262
815	ENSG00000070808	BC040457	calcium/calmodulin-dependent protein kinase II alpha	CAMK2A	0.514	0.205	-0.524	-0.679
51700	ENSG00000166394	AC104237	cytochrome b5 reductase 2;CYB5R2	CYB5R2	0.511	0.494	-0.199	-0.593
54101	ENSG00000183421	NM_020639	receptor-interacting serine-threonine kinase 4;RIPK4	RIPK4	0.511	0.288	-0.803	-0.573
221154	ENSG00000165487	NM_152726	EF-hand domain family, member A1;EFHA1	EFHA1	0.51	0.663	-0.414	-0.587
55117	ENSG00000072041	CR749673	solute carrier family 6 (neutral amino acid transporter), member 15	SLC6A15	0.508	0.591	-0.553	-0.312
10128	ENSG00000138095	NM_133259	leucine-rich PPR-motif containing;LRPPRC	LRPPRC	0.507	0.708	-0.944	-0.656
6253	ENSG00000125744	NM_005619	reticulon 2;RTN2	RTN2	0.505	0.453	-0.143	-0.267
64062	ENSG00000139746	NM_022118	RNA binding motif protein 26;RBM26	RBM26	0.504	0.914	-0.842	-0.462
80856	ENSG00000144320	AC016915	KIAA1715	KIAA1716	0.502	0.365	-0.431	-0.512
56098	ENSG00000242419	NM_018928	protocadherin gamma subfamily C, 4;PCDHGC4	PCDHGC4	0.494	0.365	-1.208	-1.006
284656	ENSG00000183317	NM_173641	EPH receptor A10;EPHA10	EPHA10	0.491	0.628	-0.823	-0.479
94056	ENSG00000169895	NM_032796	synapse associated protein 1, SAP47 homolog (Drosophila);SYAP1	SYAP1	0.488	0.337	-0.157	-0.185
6913	ENSG00000092607	NM_152380	T-box 15;TBX15	TBX15	0.486	0.668	-0.382	-0.425
90861	ENSG00000206053	NM_144570	hematological and neurological expressed 1-like;HN1L	HN1L	0.485	0.377	-0.614	-0.438
267012	ENSG00000182346	NM_172370	D-amino acid oxidase activator;DAOA	DAOA	0.468	0.341	-0.411	-0.188
6233	ENSG00000143947	NM_002954	ribosomal protein S27a;RPS27A	RPS27A	0.466	1.026	-1.41	-1.053
1781	ENSG00000077380	NM_001378	dynein, cytoplasmic 1, intermediate chain 2;DYNC1I2	DYNC1I2	0.465	0.763	-0.648	-0.605
204474	ENSG00000169340	NM_174924	protein disulfide isomerase-like protein of the testis;unassigned	PDILT	0.465	0.473	-0.557	-0.21
79698	ENSG00000165061	NM_024645	zinc finger, matrin type 4;ZMAT4	ZMAT4	0.463	0.456	-0.578	-0.861
8334	ENSG00000180573	NM_003512	histone cluster 1, H2ac;HIST1H2AC	HIST1H2AC	0.46	0.776	-0.25	-0.482
26123	ENSG00000119977	BC009494	tectonic family member 3	TCTN3	0.434	0.678	-0.54	-0.29
55706	ENSG00000058804	NM_018087	transmembrane protein 48;TMEM48	TMEM48	0.426	0.817	-0.321	-0.427
83658	ENSG00000125971	NM_014183	dynein, light chain, roadblock-type 1;DYNLRB1	DYNLRB1	0.425	0.579	-0.703	-0.908
58492	ENSG00000175691	AC011559	zinc finger protein 77	ZNF77	0.425	0.364	-0.302	-0.71
202018	ENSG00000169762	AF189251	transmembrane anterior posterior transformation 1	TAPT1	0.424	0.601	-0.327	-0.746
80712	ENSG00000123576	NM_153448	extraembryonic, spermatogenesis, homeobox 1 homolog (mouse);ESX1	ESX1	0.418	0.921	-0.704	-0.442
9204	ENSG00000163867	NM_007167	zinc finger, MYM-type 6;ZMYM6	ZMYM6	0.408	0.554	-0.254	-0.334
113444	ENSG00000163866	NM_138428	chromosome 1 open reading frame 212;C1orf212	C1orf212	0.403	1.172	-1.342	-1.05
27101	ENSG00000116161	AY423723	calcyclin binding protein	CACYBP	0.393	0.933	-1.745	-1.39
92154	ENSG00000132613	NM_138383	actin-bundling protein with BAIAP2 homology;unassigned	ABBA-1	0.393	0.612	-0.038	-0.069
81831	ENSG00000171208	AC007338	neuropilin (NRP) and tolloid (TLL)-like 2	NETO2	0.386	0.537	-0.559	-0.8
10004	ENSG00000168060	AP003068	N-acetylated alpha-linked acidic dipeptidase-like 1;NAALADL1	NAALADL1	0.382	0.314	-0.22	-0.542
2197	ENSG00000149806	AY398663	Finkel-Biskis-Reilly murine sarcoma virus (FBR-MuSV) ubiquitously expressed	FAU	0.376	0.47	-0.363	-0.19
130617	ENSG00000158552	NM_138802	zinc finger, AN1-type domain 2B;ZFAND2B	ZFAND2B	0.372	0.424	-0.523	-0.529
54503	ENSG00000177054	BC050690	zinc finger, DHHC-type containing 13;ZDHHC13	ZDHHC13	0.361	0.667	-0.743	-0.863
414061	ENSG00000178836	NM_001001394	HCG3 gene;unassigned	HCG3	0.359	0.307	-1.159	-1.262
168975	ENSG00000176571	NM_173538	cyclic nucleotide binding domain containing 1;CNBD1	CNBD1	0.356	0.224	-0.627	-0.454
254958	ENSG00000212867	NM_172239	REX1, RNA exonuclease 1 homolog (S. cerevisiae)-like 1;REXO1L1	REXO1L1	0.343	0.292	-0.236	-0.054
136259	ENSG00000174595	NM_138693	Kruppel-like factor 14;KLF14	KLF14	0.34	0.243	-0.606	-0.573
51096	ENSG00000011260	NM_016001	UTP18, small subunit (SSU) processome component, homolog (yeast);UTP18		0.334	0.617	-0.482	-0.297
23133	ENSG00000172943	NM_015107	PHD finger protein 8;PHF8	PHF8	0.331	0.332	-0.22	-0.037
23784	ENSG00000198062	CR545463	POTE ankyrin domain family, member H	POTEH	0.328	0.628	-0.773	-0.946
374920	ENSG00000185453	AC011466	hypothetical protein LOC374920;unassigned	LOC374920	0.321	0.187	-0.745	-0.933
25798	ENSG00000164713	NM_015379	brain protein I3;BRI3	BRI3	0.311	0.207	-0.193	-0.059
85021	ENSG00000135597	NM_031922	RALBP1 associated Eps domain containing 1;REPS1	REPS1	0.303	0.328	-0.393	-0.241
4862	ENSG00000170485	AC092168	neuronal PAS domain protein 2	NPAS2	0.303	0.304	-0.277	-0.067
22906	ENSG00000182606	AC093414	trafficking protein, kinesin binding 1	TRAK1	0.295	0.476	-0.215	-0.3
119679	ENSG00000205495	NM_001001916	olfactory receptor, family 52, subfamily J, member 3;OR52J3	OR52J3	0.294	0.244	-0.739	-0.702
200035	ENSG00000186364	NM_001012758	nudix (nucleoside diphosphate linked moiety X)-type motif 17;NUDT17	NUDT17	0.283	0.202	-0.699	-0.881
55750	ENSG00000006530	AC073878	acylglycerol kinase	AGK	0.283	0.196	-0.106	-0.184
9778	ENSG00000170871	NM_014743	KIAA0232 gene product;unassigned	KIAA0232	0.282	0.274	-1.252	-1.184
57827	ENSG00000204439	NM_021184	chromosome 6 open reading frame 47;C6orf47	C6orf47	0.277	0.511	-0.522	-0.329
79572	ENSG00000133657	AK024639	ATPase type 13A3	ATP13A3	0.276	0.337	0.022	-0.018
64131	ENSG00000103489	AC099494	xylosyltransferase I;XYLT1	XYLT1	0.276	0.307	-0.498	-0.325
57179	ENSG00000122203	NM_020444	KIAA1191;KIAA1191	KIAA1191	0.276	0.29	-0.916	-0.983
117196	ENSG00000179817	NM_054032	MAS-related GPR, member X4;MRGPRX4	MRGPRX4	0.274	0.134	-0.683	-0.78
94097	ENSG00000144040	NM_144579	sideroflexin 5;SFXN5	SFXN5	0.269	0.446	-0.722	-1.145
128876	ENSG00000125998	AK091138,NM_178468	family with sequence similarity 83, member C;FAM83C	FAM83C	0.263	0.082	-1.25	-1.259
148206	ENSG00000160352	NM_182515	zinc finger protein 714;ZNF714	ZNF714	0.26	0.136	-0.883	-0.634
120103	ENSG00000180773	NM_152313	solute carrier family 36 (proton/amino acid symporter), member 4;SLC36A4	SLC36A4	0.258	0.362	-0.879	-0.876
55211	ENSG00000121570	NM_018189	developmental pluripotency associated 4;DPPA4	DPPA4	0.254	0.337	-0.297	-0.464
65982	ENSG00000121413	NM_023926	zinc finger protein 447;ZNF447	ZSCAN18	0.253	0.691	-0.736	-0.496
1954	ENSG00000105429	NM_001410	multiple EGF-like-domains 8;MEGF8	MEGF8	0.246	0.2	-1.034	-1.093
51547	ENSG00000187531	NM_016538	sirtuin (silent mating type information regulation 2 homolog) 7 (S. cerevisiae);SIRT7	SIRT7	0.238	0.729	-0.815	-0.58
84059	ENSG00000164199	AB075823	G protein-coupled receptor 98	GPR98	0.234	0.387	-0.758	-0.547
91404	ENSG00000187231	NM_178123	SEC14 and spectrin domains 1;SESTD1	SESTD1	0.231	0.326	-0.511	-0.385
6591	ENSG00000019549	AC013701	snail homolog 2 (Drosophila)	SNAI2	0.206	0.669	-1.304	-1.745
55507	ENSG00000111291	NM_018654	G protein-coupled receptor, family C, group 5, member D;GPRC5D	GPRC5D	0.206	0.315	-1.095	-1.701
151887	ENSG00000091986	BC073164	coiled-coil domain containing 80	CCDC80	0.203	0.293	-0.1	-0.272
340554	ENSG00000102053	NM_001010888	zinc finger CCCH-type containing 12B;ZC3H12B	ZC3H12B	0.203	0.245	0.343	0.333
7789	ENSG00000198205	AL034396	zinc finger, X-linked, duplicated A	ZXDA	0.186	0.366	-0.493	-0.344
149175	ENSG00000185090	BC077730	mannosidase, endo-alpha-like;MANEAL	MANEAL	0.18	0.623	-1.166	-1.107
215	ENSG00000101986	NM_000033	ATP-binding cassette, sub-family D (ALD), member 1;ABCD1	ABCD1	0.174	-0.19	2.033	1.823
116987	ENSG00000157985	AF413078	ArfGAP with GTPase domain, ankyrin repeat and PH domain 1	AGAP1	0.173	0.426	-0.913	-0.903
28981	ENSG00000122970	NM_014055	intraflagellar transport 81 homolog (Chlamydomonas);IFT81	IFT81	0.156	0.346	-0.234	-0.165
257194	ENSG00000172260	NM_173808	neuronal growth regulator 1;NEGR1	NEGR1	0.151	0.394	-0.488	-0.329
116349	ENSG00000221990	BC029796	chromosome 5 open reading frame 55	C5orf55	0.15	-0.23	1.149	1.005
26048	ENSG00000103199	NM_021646	zinc finger protein 500;ZNF500	ZNF500	0.146	0.324	-1.286	-0.842
387755	ENSG00000188487	AB231747	inscuteable homolog (Drosophila)	INSC	0.141	0.302	-0.654	-0.583
403239	ENSG00000187701	NM_001001824	olfactory receptor, family 2, subfamily T, member 27;OR2T27	OR2T27	0.137	0.6	-1.575	-1.046
126147	ENSG00000142233	NM_145807	hypothetical protein BC018697;unassigned	LOC126147	0.134	-0.19	-0.992	-0.874
51534	ENSG00000009844	NM_016485	chromosome 6 open reading frame 55;C6orf55	VTA1	0.124	0.169	-0.541	-0.495
23533	ENSG00000141506	NM_014308	phosphoinositide-3-kinase, regulatory subunit 5, p101;PIK3R5	PIK3R5	0.12	0.172	-1.39	-0.836
147945	ENSG00000160505	NM_134444	NLR family, pyrin domain containing 4;NLRP4	NLRP4	0.111	0.34	-0.757	-0.623
126282	ENSG00000185361	NM_152362	tumor necrosis factor, alpha-induced protein 8-like 1;TNFAIP8L1	TNFAIP8L1	0.111	0.188	-0.764	-0.486
23087	ENSG00000104228	AF492463	tripartite motif-containing 35;TRIM35	TRIM35	0.106	0.173	-0.606	-0.466
51626	ENSG00000138036	NM_015522	dynein, cytoplasmic 2, light intermediate chain 1;DYNC2LI1	DYNC2LI1	0.093	0.411	-0.617	-0.444
222171	ENSG00000176532	NM_175887	proline rich 15;PRR15	PRR15	0.088	0.096	-0.164	-0.273
89781	ENSG00000100099	BC028625	Hermansky-Pudlak syndrome 4;HPS4	HPS4	0.079	0.194	-0.369	-0.552
80223	ENSG00000156675	DQ236342	RAB11 family interacting protein 1 (class I)	RAB11FIP1	0.077	0.194	-0.155	-0.233
81620	ENSG00000167513	NM_030928	chromatin licensing and DNA replication factor 1;CDT1	CDT1	0.075	-0.073	-0.425	-0.412
255027	ENSG00000156968	NM_173803	MPV17 mitochondrial membrane protein-like;MPV17L	MPV17L	0.065	0.386	-0.98	-0.684
117159	ENSG00000161634	NM_053283	dermcidin;DCD	DCD	0.06	0.278	-0.602	-0.4
80012	ENSG00000173889	NM_024947	polyhomeotic homolog 3 (Drosophila);PHC3	PHC3	0.059	0.263	-0.93	-0.91
3895	ENSG00000126777	AL138499	kinectin 1 (kinesin receptor);KTN1	KTN1	0.049	-0.538	1.181	1.096
667	ENSG00000151914	NM_183380	dystonin;DST	DST	0.037	0.234	-0.313	-0.357
51559	ENSG00000111696	BC052293	5'-nucleotidase domain containing 3;NT5DC3	NT5DC3	0.033	0.221	-0.876	-0.845
163126	ENSG00000176396	NM_153232	EP300 interacting inhibitor of differentiation 2;EID2	EID2	0.031	0.169	-0.282	-0.394
9880	ENSG00000166860	NM_014830	zinc finger and BTB domain containing 39;ZBTB39	ZBTB39	0.105	0.317	-0.979	-0.692
157680	ENSG00000132549	AJ608773	vacuolar protein sorting 13 homolog B (yeast)	VPS13B	0.109	-0.251	-1.746	-1.634
10061	ENSG00000033050	BC001661	ATP-binding cassette, sub-family F (GCN20), member 2	ABCF2	0.102	-0.073	-0.416	-0.465
55022	ENSG00000153823	NM_017933	hypothetical protein FLJ20701;unassigned	PID1	0.093	0.255	-2.045	-1.343
3099	ENSG00000159399	NM_000189	hexokinase 2;HK2	HK2	0.092	0.576	-1.81	-1.449
5646	ENSG00000010438	NM_002771	protease, serine, 3 (mesotrypsin);PRSS3	PRSS3	0.073	0.382	-0.484	-0.623
204	ENSG00000004455	BC026705	adenylate kinase 2;AK2	AK2	0.069	0.092	-0.918	-0.943
7385	ENSG00000140740	NM_003366	ubiquinol-cytochrome c reductase core protein II;UQCRC2	UQCRC2	0.042	0.421	-0.808	-0.614
6656	ENSG00000182968	NM_005986	SRY (sex determining region Y)-box 1;SOX1	SOX1	0.031	0.282	-1.32	-1.576
64225	ENSG00000119787	NM_022374	ADP-ribosylation factor-like 6 interacting protein 2;ARL6IP2	ARL6IP2	-0.025	0.388	-1.247	-1.68
2011	ENSG00000072518	BC084540	MAP/microtubule affinity-regulating kinase 2;MARK2	MARK2	-0.027	0.335	-0.961	-1.205
2264	ENSG00000160867	AF202063	fibroblast growth factor receptor 4;FGFR4	FGFR4	-0.034	0.3	-1.056	-1.524
11005	ENSG00000133710	NM_006846	serine peptidase inhibitor, Kazal type 5;SPINK5	SPINK5	-0.055	0.089	-1.087	-1.035
4869	ENSG00000181163	BC009623	nucleophosmin (nucleolar phosphoprotein B23, numatrin);NPM1	NPM1	-0.105	0.24	-1.063	-1.278
7743	ENSG00000136870	AF025771	zinc finger protein 189	ZNF189	-0.117	0.362	-1.031	-0.915

## Sheet: HIP1Si HIPPI dn
Gene ID	Ensembl ID	Genbank Accession No.	Gene Name	Gene Symbol	Expt1	Expt2	Expt3	Expt4
1392	ENSG00000147571	NM_000756	corticotropin releasing hormone;CRH	CRH	-0.122	-0.242	0.177	0.227
11194	ENSG00000203883	NM_007188	ATP-binding cassette, sub-family B (MDR/TAP), member 8;ABCB8	ABCB8	-0.13	-0.19	0.585	0.673
58490	ENSG00000101413	NM_021215	chromosome 20 open reading frame 77;C20orf77	C20orf77	-0.14	-0.6	0.748	0.614
24137	ENSG00000090889	NM_012310	kinesin family member 4A;KIF4A	KIF4A	-0.145	-0.072	0.908	0.856
22902	ENSG00000018189	NM_014961	RUN and FYVE domain containing 3;RUFY3	RUFY3	-0.146	-0.123	0.119	0.138
2110	ENSG00000171503	NM_004453	electron-transferring-flavoprotein dehydrogenase;ETFDH	ETFDH	-0.151	-0.341	0.636	0.466
6568	ENSG00000124568	NM_005074	solute carrier family 17 (sodium phosphate), member 1;SLC17A1	SLC17A1	-0.164	-0.538	1.2	0.964
23601	ENSG00000090269	NM_013252	C-type lectin domain family 5, member A;CLEC5A	CLEC5A	-0.169	-0.315	0.344	0.287
23433	ENSG00000119729	NM_012249	ras homolog gene family, member Q;RHOQ	RHOQ	-0.17	-0.674	2.698	2.148
9390	ENSG00000172940	NM_004256	solute carrier family 22 (organic cation transporter), member 13;SLC22A13	SLC22A13	-0.171	-0.118	0.814	0.541
173	ENSG00000079557	NM_001133	afamin;AFM	AFM	-0.172	-0.543	0.815	0.96
5818	ENSG00000110400	NM_002855	poliovirus receptor-related 1 (herpesvirus entry mediator C; nectin);PVRL1	PVRL1	-0.178	-0.28	0.298	0.133
1270	ENSG00000186660	S72921	ciliary neurotrophic factor	CNTF	-0.187	-0.221	1.492	0.942
4035	ENSG00000123384	NM_002332	low density lipoprotein-related protein 1 (alpha-2-macroglobulin receptor);LRP1	LRP1	-0.193	-0.305	0.358	0.374
8611	ENSG00000067113	NM_176895	phosphatidic acid phosphatase type 2A;PPAP2A	PPAP2A	-0.194	-0.446	0.615	0.429
2593	ENSG00000130005	NM_000156	guanidinoacetate N-methyltransferase;GAMT	GAMT	-0.205	-0.497	1.345	0.971
868	ENSG00000071553	NM_170662	Cas-Br-M (murine) ecotropic retroviral transforming sequence b;CBLB	CBLB	-0.207	-0.182	0.369	0.205
6821	ENSG00000111885	BC065193	sulfite oxidase;SUOX	SUOX	-0.221	-0.134	0.906	0.893
286	ENSG00000169252	NM_020480,BC030957	ankyrin 1, erythrocytic;ANK1	ANK1	-0.222	-0.407	0.566	0.715
129787	ENSG00000151353	NM_152834	transmembrane protein 18;TMEM18	TMEM18	-0.225	-0.656	1.255	2.06
2289	ENSG00000096060	NM_004117	FK506 binding protein 5;FKBP5	FKBP5	-0.229	-0.436	0.114	0.144
55509	ENSG00000123685	NM_018664	Jun dimerization protein p21SNFT;unassigned	BATF3	-0.237	-0.592	0.986	1.175
2804	ENSG00000173230	NM_004487	golgi autoantigen, golgin subfamily b, macrogolgin (with transmembrane signal), 1;GOLGB1	GOLGB1	-0.239	-0.253	0.211	0.213
6120	ENSG00000197713	NM_199229	ribulose-5-phosphate-3-epimerase;RPE	RPE	-0.243	-0.312	0.474	0.441
6750	ENSG00000157005	NM_001048	somatostatin;SST	SST	-0.245	-0.054	0.455	0.349
4708	ENSG00000090266	NM_004546	NADH dehydrogenase (ubiquinone) 1 beta subcomplex, 2, 8kDa;NDUFB2	NDUFB2	-0.245	-0.236	0.301	0.15
5868	ENSG00000144566	NM_004162	RAB5A, member RAS oncogene family;RAB5A	RAB5A	-0.246	-0.07	0.234	0.332
1816	ENSG00000105352	NM_000798	dopamine receptor D5;DRD5	DRD5	-0.249	-0.575	0.309	0.489
6752	ENSG00000180616	NM_001050	somatostatin receptor 2;SSTR2	SSTR2	-0.255	-0.538	0.633	0.46
308	ENSG00000164111	NM_001154	annexin A5;ANXA5	ANXA5	-0.256	-0.405	0.384	0.19
5733	ENSG00000050628	BC024229	prostaglandin E receptor 3 (subtype EP3);PTGER3	PTGER3	-0.264	-0.021	1.358	1.054
92822	ENSG00000158805	BC107603	zinc finger protein 276	ZNF276	-0.267	-0.156	0.654	1.125
3780	ENSG00000105642	NM_002248	potassium intermediate/small conductance calcium-activated channel, subfamily N, member 1;KCNN1	KCNN1	-0.269	-0.203	0.974	0.777
4763	ENSG00000196712	NM_000267	neurofibromin 1 (neurofibromatosis, von Recklinghausen disease, Watson disease);NF1	NF1	-0.274	-0.237	0.213	0.082
5066	ENSG00000145730	S75038	peptidylglycine alpha-amidating monooxygenase;PAM	PAM	-0.274	-0.403	1.659	1.006
50944	ENSG00000161681	NM_016148	SH3 and multiple ankyrin repeat domains 1;SHANK1	SHANK1	-0.278	-0.533	0.29	0.488
51440	ENSG00000116983	NM_016257	hippocalcin like 4;HPCAL4	HPCAL4	-0.283	-0.556	0.653	0.599
5292	ENSG00000137193	NM_002648	pim-1 oncogene;PIM1	PIM1	-0.285	-0.118	0.322	0.399
8535	ENSG00000141582	NM_003655	chromobox homolog 4 (Pc class homolog, Drosophila);CBX4	CBX4	-0.292	-0.221	0.339	0.227
1317	ENSG00000136868	NM_001859	solute carrier family 31 (copper transporters), member 1;SLC31A1	SLC31A1	-0.292	-0.306	0.795	0.388
916	ENSG00000172318	NM_000733	CD3e molecule, epsilon (CD3-TCR complex);CD3E	CD3E	-0.292	-0.435	1.321	0.991
2731	ENSG00000162733	NM_000170	glycine dehydrogenase (decarboxylating);GLDC	GLDC	-0.298	-0.088	0.319	0.262
27067	ENSG00000040341	NM_014393	staufen, RNA binding protein, homolog 2 (Drosophila);STAU2	STAU2	-0.299	-0.591	0.386	0.481
8492	ENSG00000164099	NM_003619	protease, serine, 12 (neurotrypsin, motopsin);PRSS12	PRSS12	-0.299	-0.616	0.504	0.706
79269	ENSG00000122741	NM_024345	WD repeat domain 32;WDR32	WDR32	-0.3	0.226	1.446	1.179
7709	ENSG00000116809	NM_003443	zinc finger and BTB domain containing 17;ZBTB17	ZBTB17	-0.301	-0.282	0.253	0.084
374868	ENSG00000166377	NM_198531	ATPase, Class II, type 9B;ATP9B	ATP9B	-0.303	-0.437	0.257	0.081
10413	ENSG00000137693	NM_006106	Yes-associated protein 1, 65kDa;YAP1	YAP1	-0.304	-0.634	0.476	0.418
81533	ENSG00000129636	NM_030790	integrin alpha FG-GAP repeat containing 1;ITFG1	ITFG1	-0.306	-0.337	0.999	1.15
800	ENSG00000122786	BC040354	caldesmon 1;CALD1	CALD1	-0.306	-0.682	0.475	0.563
4130	ENSG00000130035	NM_002373	microtubule-associated protein 1A;MAP1A	MAP1A	-0.319	-0.254	0.882	0.504
3839	ENSG00000102753	NM_002267	karyopherin alpha 3 (importin alpha 4);KPNA3	KPNA3	-0.321	-0.517	0.326	0.131
80168	ENSG00000166391	AK128620	monoacylglycerol O-acyltransferase 2	MOGAT2	-0.323	-0.692	0.797	0.446
10123	ENSG00000188042	NM_005737	ADP-ribosylation factor-like 4C;ARL4C	ARL4C	-0.325	-0.052	0.583	0.77
445	ENSG00000107290	BC013224	argininosuccinate synthetase 1;ASS1	ASS1	-0.325	-0.41	1.706	1.362
8473	ENSG00000147162	BX537844	O-linked N-acetylglucosamine (GlcNAc) transferase (UDP-N-acetylglucosamine:polypeptide-N-acetylglucosaminyl transferase)	OGT	-0.327	-0.146	0.147	0.192
1106	ENSG00000173575	NM_001271	chromodomain helicase DNA binding protein 2;CHD2	CHD2	-0.327	-0.159	0.287	0.523
5071	ENSG00000185345	AY745247	Parkinson disease (autosomal recessive, juvenile) 2, parkin	PARK2	-0.329	-0.069	0.719	0.635
55735	ENSG00000007923	NM_018198	DnaJ (Hsp40) homolog, subfamily C, member 11;DNAJC11	DNAJC11	-0.333	-0.466	0.735	0.325
1068	ENSG00000177143	NM_004066	centrin, EF-hand protein, 1;CETN1	CETN1	-0.334	-0.323	0.479	0.228
3489	ENSG00000157557	NM_002178	insulin-like growth factor binding protein 6;IGFBP6	IGFBP6	-0.337	-0.351	0.958	0.955
1462	ENSG00000038427	NM_004385	chondroitin sulfate proteoglycan 2 (versican);CSPG2	VCAN	-0.341	-0.097	0.677	0.607
6753	ENSG00000183473	NM_001051	somatostatin receptor 3;SSTR3	SSTR3	-0.341	-0.278	1.053	0.667
64770	ENSG00000175455	NM_022757	coiled-coil domain containing 14;CCDC14	CCDC14	-0.343	0.194	1.087	1.333
629	ENSG00000243649	NM_001710	complement factor B;CFB	CFB	-0.344	-0.234	1.668	1.204
79980	ENSG00000149636	NM_024918	DSN1, MIND kinetochore complex component, homolog (S. cerevisiae);DSN1	DSN1	-0.346	-0.137	0.734	1.049
5623	ENSG00000125650	NM_004158	persephin;PSPN	PSPN	-0.346	-1.008	1.076	1.388
113246	ENSG00000111678	NM_138425	chromosome 12 open reading frame 57;C12orf57	C12orf57	-0.35	-0.025	0.87	0.933
5161	ENSG00000163114	NM_005390	pyruvate dehydrogenase (lipoamide) alpha 2;PDHA2	PDHA2	-0.353	-0.064	0.684	0.492
3588	ENSG00000159113	NM_000628	interleukin 10 receptor, beta;IL10RB	IL10RB	-0.354	-0.361	0.439	0.668
28952	ENSG00000101997	NM_014008	coiled-coil domain containing 22;CCDC22	CCDC22	-0.363	-0.559	1.312	0.956
2166	ENSG00000117480	NM_001441	fatty acid amide hydrolase;FAAH	FAAH	-0.366	-0.113	0.628	0.609
56667	ENSG00000173702	NM_033049	mucin 13, cell surface associated;MUC13	MUC13	-0.367	-0.112	1.017	0.658
3399	ENSG00000117318	X66924	inhibitor of DNA binding 3, dominant negative helix-loop-helix protein	ID3	-0.369	-0.248	0.964	1.43
9223	ENSG00000151276	AF401654	membrane associated guanylate kinase, WW and PDZ domain containing 1;MAGI1	MAGI1	-0.374	-0.533	0.213	0.322
27348	ENSG00000136816	NM_014506	torsin family 1, member B (torsin B);TOR1B	TOR1B	-0.378	-0.568	0.556	0.379
5426	ENSG00000177084	NM_006231	polymerase (DNA directed), epsilon;POLE	POLE	-0.382	-0.212	1.893	1.282
23603	ENSG00000110880	NM_014325	coronin, actin binding protein, 1C;CORO1C	CORO1C	-0.383	-0.461	0.504	0.343
56992	ENSG00000163808	NM_020242	kinesin family member 15;KIF15	KIF15	-0.384	-0.214	0.776	0.816
1848	ENSG00000170835	NM_001946	dual specificity phosphatase 6;DUSP6	DUSP6	-0.384	-0.603	1.392	1.12
1607	ENSG00000112486	NM_004080	diacylglycerol kinase, beta 90kDa;DGKB	DGKB	-0.386	-0.77	1.096	1.052
8170	ENSG00000132874	AK074236	solute carrier family 14 (urea transporter), member 2	SLC14A2	-0.387	-0.374	0.36	0.551
3572	ENSG00000134352	NM_175767	interleukin 6 signal transducer (gp130, oncostatin M receptor);IL6ST	IL6ST	-0.389	-0.187	0.214	0.337
7980	ENSG00000105825	NM_006528	tissue factor pathway inhibitor 2;TFPI2	TFPI2	-0.389	-0.591	0.512	0.193
4916	ENSG00000140538	S76475	neurotrophic tyrosine kinase, receptor, type 3;NTRK3	NTRK3	-0.392	-1.121	0.923	0.845
8888	ENSG00000160294	NM_003906	MCM3 minichromosome maintenance deficient 3 (S. cerevisiae) associated protein;MCM3AP	MCM3AP	-0.413	-0.644	0.561	0.427
10111	ENSG00000113522	BC073850	RAD50 homolog (S. cerevisiae)	RAD50	-0.413	-0.902	0.924	0.854
64753	ENSG00000128596	NM_022742	hypothetical protein DKFZp434G156;unassigned	CCDC136	-0.416	-0.306	1.298	1.773
7596	ENSG00000124459	NM_003425	zinc finger protein 45;ZNF45	ZNF45	-0.416	-0.575	0.456	0.444
54766	ENSG00000137707	NM_017589	B-cell translocation gene 4;BTG4	BTG4	-0.416	-1.057	1.511	1.244
54955	ENSG00000116922	NM_017850	chromosome 1 open reading frame 109;C1orf109	C1orf109	-0.416	-1.384	1.611	2.12
10808	ENSG00000127990	NM_006644	heat shock 105kDa/110kDa protein 1;HSPH1	HSPH1	-0.417	-0.552	0.466	0.702
9322	ENSG00000011485	NM_004240	thyroid hormone receptor interactor 10;TRIP10	TRIP10	-0.418	-0.362	0.734	1.075
201158	ENSG00000108442	BC011952	family with sequence similarity 18, member B2;FAM18B2	FAM18B2	-0.423	-0.173	0.429	0.694
9978	ENSG00000100387	NM_014248	ring-box 1;RBX1	RBX1	-0.424	-0.175	0.763	0.87
680	ENSG00000102239	NM_001727	bombesin-like receptor 3;BRS3	BRS3	-0.426	-0.524	0.797	0.345
9819	ENSG00000196428	NM_014779	TSC22 domain family, member 2;TSC22D2	TSC22D2	-0.426	-0.537	1.33	0.911
6565	ENSG00000163406	NM_021082	solute carrier family 15 (H+/peptide transporter), member 2;SLC15A2	SLC15A2	-0.427	-0.176	0.879	0.725
55794	ENSG00000182810	NM_018380	DEAD (Asp-Glu-Ala-Asp) box polypeptide 28;DDX28	DDX28	-0.427	-0.476	2.905	2.016
5934	ENSG00000103479	NM_005611	retinoblastoma-like 2 (p130);RBL2	RBL2	-0.43	-0.535	1.018	0.588
1773	ENSG00000213918	NM_005223	deoxyribonuclease I;DNASE1	DNASE1	-0.431	-1.291	1.376	1.428
10631	ENSG00000133110	NM_006475	periostin, osteoblast specific factor;POSTN	POSTN	-0.434	-0.436	0.407	0.179
2078	ENSG00000157554	BC040168	v-ets erythroblastosis virus E26 oncogene homolog (avian);ERG	ERG	-0.435	-0.534	0.648	0.797
6692	ENSG00000166145	BC018702	serine peptidase inhibitor, Kunitz type 1;SPINT1	SPINT1	-0.442	-0.311	0.176	0.419
5998	ENSG00000138835	NM_017790	regulator of G-protein signalling 3;RGS3	RGS3	-0.443	-0.647	0.542	0.658
26586	ENSG00000136108	NM_018204	cytoskeleton associated protein 2;CKAP2	CKAP2	-0.448	-0.413	0.482	0.606
6573	ENSG00000173638	BC003068	solute carrier family 19 (folate transporter), member 1	SLC19A1	-0.449	-0.332	0.679	0.915
10288	ENSG00000164610	NM_005874	leukocyte immunoglobulin-like receptor, subfamily B (with TM and ITIM domains), member 2;LILRB2	LILRB2	-0.451	-0.083	0.811	0.974
2820	ENSG00000115159	NM_000408	glycerol-3-phosphate dehydrogenase 2 (mitochondrial);GPD2	GPD2	-0.454	-0.503	0.138	0.323
2357	ENSG00000120088	NM_002029	formyl peptide receptor 1;FPR1	FPR1	-0.457	-0.799	0.541	0.516
8087	ENSG00000114416	AY341428	fragile X mental retardation, autosomal homolog 1;FXR1	FXR1	-0.457	-0.809	0.377	0.64
11035	ENSG00000113073	NM_006871	receptor-interacting serine-threonine kinase 3;RIPK3	RIPK3	-0.459	-0.262	0.687	0.5
7776	ENSG00000130856	NM_007345	zinc finger protein 236;ZNF236	ZNF236	-0.463	0.179	1.604	2.117
8897	ENSG00000100330	CR456525	myotubularin related protein 3	MTMR3	-0.463	-0.186	0.692	1.14
672	ENSG00000012048	BC085615	breast cancer 1, early onset	BRCA1	-0.464	-0.845	0.363	0.349
80775	ENSG00000144120	NM_030577	transmembrane protein 177;TMEM177	TMEM177	-0.467	-0.642	0.789	1.154
5001	ENSG00000164815	NM_002553	origin recognition complex, subunit 5-like (yeast);ORC5L	ORC5L	-0.468	-0.402	0.165	0.368
80781	ENSG00000182871	AY484971	collagen, type XVIII, alpha 1	COL18A1	-0.471	-0.508	-0.01	0.243
2662	ENSG00000107623	NM_004962	growth differentiation factor 10;GDF10	GDF10	-0.477	-0.571	1.153	1.493
3761	ENSG00000168135	CR456507	potassium inwardly-rectifying channel, subfamily J, member 4	KCNJ4	-0.478	-0.35	0.549	0.459
51571	ENSG00000153310	NM_016623	family with sequence similarity 49, member B;FAM49B	FAM49B	-0.478	-1.071	3.846	2.23
1677	ENSG00000169598	AB028913	DNA fragmentation factor, 40kDa, beta polypeptide (caspase-activated DNase)	DFFB	-0.48	-0.006	0.943	0.797
7727	ENSG00000103343	AF542096	zinc finger protein 174	ZNF174	-0.48	-0.274	1.58	0.999
79754	ENSG00000196372	NM_024701	ankyrin repeat and SOCS box-containing 13;ASB13	ASB13	-0.482	-0.61	1.103	1.54
1551	ENSG00000160870	NM_000765	cytochrome P450, family 3, subfamily A, polypeptide 7;CYP3A7	CYP3A7	-0.483	-0.474	0.461	0.151
2625	ENSG00000107485	M69106	GATA binding protein 3	GATA3	-0.486	-0.333	1.684	0.985
10813	ENSG00000156697	BC001149	UTP14, U3 small nucleolar ribonucleoprotein, homolog A (yeast)	UTP14A	-0.486	-0.375	1.4	0.846
23616	ENSG00000100092	NM_018957	SH3-domain binding protein 1;SH3BP1	SH3BP1	-0.486	-0.534	0.648	0.762
11123	ENSG00000117602	BC035854	Down syndrome critical region gene 1-like 2;DSCR1L2	RCAN3	-0.486	-0.566	0.241	0.293
10142	ENSG00000127914	AC004013	A kinase (PRKA) anchor protein (yotiao) 9	AKAP9	-0.489	-0.279	0.465	0.805
52	ENSG00000143727	BC106011	acid phosphatase 1, soluble	ACP1	-0.491	-0.588	1.087	0.486
10392	ENSG00000106100	NM_006092	nucleotide-binding oligomerization domain containing 1;NOD1	NOD1	-0.491	-0.712	1.002	0.603
4595	ENSG00000132781	NM_012222	mutY homolog (E. coli);MUTYH	MUTYH	-0.491	-0.95	0.853	0.642
7296	ENSG00000198431	X91247	thioredoxin reductase 1;TXNRD1	TXNRD1	-0.493	-0.361	0.158	0.193
5440	ENSG00000147669	NM_005034	polymerase (RNA) II (DNA directed) polypeptide K, 7.0kDa;POLR2K	POLR2K	-0.495	-0.443	0.849	0.69
7113	ENSG00000184012	NM_005656	transmembrane protease, serine 2;TMPRSS2	TMPRSS2	-0.502	-0.406	0.547	0.726
51313	ENSG00000164125	BC100016	family with sequence similarity 198, member B	FAM198B	-0.504	-0.52	0.056	0.006
9274	ENSG00000099385	NM_004765	B-cell CLL/lymphoma 7C;BCL7C	BCL7C	-0.505	0.386	2.134	1.947
5930	ENSG00000122257	NM_006910	retinoblastoma binding protein 6;RBBP6	RBBP6	-0.505	-0.803	0.295	0.234
55613	ENSG00000102043	NM_017677	myotubularin related protein 8;MTMR8	MTMR8	-0.506	-0.108	1.487	1.624
5058	ENSG00000149269	NM_002576	p21/Cdc42/Rac1-activated kinase 1 (STE20 homolog, yeast);PAK1	PAK1	-0.509	-0.083	1.949	2.126
118460	ENSG00000157344	AC009060	exosome component 6;EXOSC6	EXOSC6	-0.509	-0.628	0.136	0.537
9633	ENSG00000132749	NM_004923	metallothionein-like 5, testis-specific (tesmin);MTL5	MTL5	-0.509	-0.704	0.313	0.514
55361	ENSG00000043822	NM_018425	phosphatidylinositol 4-kinase type II;unassigned	PI4K2A	-0.519	-1.223	1.402	2.299
4171	ENSG00000179348	NM_004526	MCM2 minichromosome maintenance deficient 2, mitotin (S. cerevisiae);MCM2	MCM2	-0.52	-0.62	0.369	0.442
26284	ENSG00000132591	NM_005702	Era G-protein-like 1 (E. coli);ERAL1	ERAL1	-0.522	-0.565	0.41	0.293
8604	ENSG00000115840	NM_003705	solute carrier family 25 (mitochondrial carrier, Aralar), member 12;SLC25A12	SLC25A12	-0.525	-0.272	1.645	0.988
103	ENSG00000160710	U18121	adenosine deaminase, RNA-specific	ADAR	-0.525	-0.462	0.914	0.467
22978	ENSG00000076685	NM_012229	5'-nucleotidase, cytosolic II;NT5C2	NT5C2	-0.527	-0.321	0.586	0.994
53616	ENSG00000008277	AK125432	ADAM metallopeptidase domain 22	ADAM22	-0.527	-0.791	0.791	0.361
3964	ENSG00000116977	BC015818	lectin, galactoside-binding, soluble, 8	LGALS8	-0.53	-0.475	0.731	0.871
5216	ENSG00000108518	NM_005022	profilin 1;PFN1	PFN1	-0.532	-0.274	0.695	1.106
2158	ENSG00000101981	NM_000133	coagulation factor IX (plasma thromboplastic component, Christmas disease, hemophilia B);F9	F9	-0.539	-0.735	0.834	0.589
27202	ENSG00000134830	NM_018485	G protein-coupled receptor 77;GPR77	GPR77	-0.544	-0.418	2.057	3.134
26168	ENSG00000125449	NM_015670	SUMO1/sentrin/SMT3 specific peptidase 3;SENP3	SENP3	-0.544	-0.639	0.92	1.034
138474	ENSG00000122728	NM_153809	TAF1-like RNA polymerase II, TATA box binding protein (TBP)-associated factor, 210kDa;TAF1L	TAF1L	-0.544	-0.843	0.362	0.553
9782	ENSG00000015479	BC036498	matrin 3;MATR3	MATR3	-0.55	-0.306	0.309	0.226
5788	ENSG00000081237	NM_080923	protein tyrosine phosphatase, receptor type, C;PTPRC	PTPRC	-0.559	-0.796	0.837	0.968
8630	ENSG00000025423	NM_003725	hydroxysteroid (17-beta) dehydrogenase 6 homolog (mouse);HSD17B6	HSD17B6	-0.561	-0.4	0.174	0.238
5324	ENSG00000181690	NM_002655	pleiomorphic adenoma gene 1;PLAG1	PLAG1	-0.561	-0.797	1.247	0.891
624	ENSG00000168398	NM_000623	bradykinin receptor B2;BDKRB2	BDKRB2	-0.563	-1.041	1.098	0.523
10825	ENSG00000162139	NM_006656	sialidase 3 (membrane sialidase);NEU3	NEU3	-0.564	-0.658	0.101	0.237
55511	ENSG00000181433	NM_018666	sarcoma antigen 1;SAGE1	SAGE1	-0.566	-0.51	0.704	1.04
9399	ENSG00000067221	NM_004809	stomatin (EPB72)-like 1;STOML1	STOML1	-0.569	-1.188	0.745	1.238
1540	ENSG00000083799	NM_015247	cylindromatosis (turban tumor syndrome);CYLD	CYLD	-0.574	0.141	-3.171	-2.459
2779	ENSG00000114349	X15088	guanine nucleotide binding protein (G protein), alpha transducing activity polypeptide 1;GNAT1	GNAT1	-0.574	-0.628	0.031	0.035
3601	ENSG00000134470	BC074726	interleukin 15 receptor, alpha	IL15RA	-0.582	-0.229	0.52	0.387
8677	ENSG00000104915	NM_003765	syntaxin 10;STX10	STX10	-0.582	-0.787	0.216	0.18
5336	ENSG00000197943	NM_002661	phospholipase C, gamma 2 (phosphatidylinositol-specific);PLCG2	PLCG2	-0.582	-0.942	1.588	1.002
26235	ENSG00000112234	NM_012160	F-box and leucine-rich repeat protein 4;FBXL4	FBXL4	-0.586	-0.63	0.778	0.757
2560	ENSG00000163288	NM_000812	gamma-aminobutyric acid (GABA) A receptor, beta 1;GABRB1	GABRB1	-0.59	-0.609	0.09	-0.007
861	ENSG00000159216	AF025841	runt-related transcription factor 1	RUNX1	-0.591	-0.643	0.023	0.326
931	ENSG00000156738	BC002807	membrane-spanning 4-domains, subfamily A, member 1;MS4A1	MS4A1	-0.597	-0.365	0.227	0.302
10216	ENSG00000116690	NM_005807	proteoglycan 4;PRG4	PRG4	-0.597	-0.945	0.448	0.562
5610	ENSG00000055332	NM_002759	eukaryotic translation initiation factor 2-alpha kinase 2;EIF2AK2	EIF2AK2	-0.598	-0.737	0.267	0.221
4012	ENSG00000113441	NM_005575	leucyl/cystinyl aminopeptidase;LNPEP	LNPEP	-0.599	-0.783	0.602	0.712
51302	ENSG00000146233	NM_016593	cytochrome P450, family 39, subfamily A, polypeptide 1;CYP39A1	CYP39A1	-0.601	-0.45	0.605	0.591
9567	ENSG00000100226	NM_004286	GTP binding protein 1;GTPBP1	GTPBP1	-0.606	-0.827	0.52	0.52
7412	ENSG00000162692	BC085003	vascular cell adhesion molecule 1	VCAM1	-0.607	-0.543	0.859	1.177
5789	ENSG00000153707	AL137125	protein tyrosine phosphatase, receptor type, D	PTPRD	-0.612	-0.419	0.883	0.685
3149	ENSG00000029993	NM_005342	high-mobility group box 3;HMGB3	HMGB3	-0.617	-0.962	0.272	0.346
348327	ENSG00000183647	NM_020880	zinc finger protein 530;ZNF530	ZNF530	-0.618	-0.517	0.75	0.56
7852	ENSG00000121966	AY728138	chemokine (C-X-C motif) receptor 4	CXCR4	-0.624	-0.46	0.361	0.684
1066	ENSG00000196959	BC012418	carboxylesterase 1 (monocyte/macrophage serine esterase 1);CES1	CES1	-0.627	-0.676	0.045	0.251
26223	ENSG00000164616	NM_012159	F-box and leucine-rich repeat protein 21;FBXL21	FBXL21	-0.628	-0.91	0.399	0.524
5940	ENSG00000174622	BC047768	RNA binding motif protein, Y-linked, family 1, member A1;RBMY1A1	RBMY1A1	-0.63	-0.655	2.541	1.449
421	ENSG00000099889	NM_001670	armadillo repeat gene deletes in velocardiofacial syndrome;ARVCF	ARVCF	-0.63	-1.254	1.02	1.266
4660	ENSG00000077157	AB050642	protein phosphatase 1, regulatory (inhibitor) subunit 12B;PPP1R12B	PPP1R12B	-0.632	-0.637	0.441	0.806
53353	ENSG00000168702	AF283374	low density lipoprotein receptor-related protein 1B	LRP1B	-0.632	-0.772	0.582	0.665
1958	ENSG00000120738	NM_001964	early growth response 1;EGR1	EGR1	-0.633	-1.051	0.568	1.259
56882	ENSG00000197622	NM_020239	CDC42 small effector 1;CDC42SE1	CDC42SE1	-0.634	-0.646	0.252	-0.041
7273	ENSG00000155657	NM_133379	titin;TTN	TTN	-0.635	-0.912	0.495	0.517
9971	ENSG00000012504	NM_005123	nuclear receptor subfamily 1, group H, member 4;NR1H4	NR1H4	-0.635	-0.939	0.82	1.229
9891	ENSG00000074590	NM_014840	NUAK family, SNF1-like kinase, 1;NUAK1	NUAK1	-0.638	-0.218	2.028	1.593
373	ENSG00000113595	BC022510	tripartite motif-containing 23;TRIM23	TRIM23	-0.646	-0.404	0.847	0.512
4832	ENSG00000196565	NM_002513	non-metastatic cells 3, protein expressed in;NME3	NME3	-0.65	-0.719	1.304	0.567
55532	ENSG00000196660	BC036078	solute carrier family 30, member 10	SLC30A10	-0.654	-0.889	0.272	0.291
4703	ENSG00000183091	NM_004543	nebulin;NEB	NEB	-0.654	-0.945	0.668	0.348
5618	ENSG00000113494	AF492470	prolactin receptor	PRLR	-0.654	-1.07	0.429	0.62
23583	ENSG00000123415	BC000417	single-strand-selective monofunctional uracil-DNA glycosylase 1	SMUG1	-0.661	-0.387	0.641	0.567
23059	ENSG00000103351	AB089691	clusterin associated protein 1;CLUAP1	CLUAP1	-0.661	-0.828	0.221	-0.058
1577	ENSG00000106258	NM_000777	cytochrome P450, family 3, subfamily A, polypeptide 5;CYP3A5	CYP3A5	-0.662	-0.904	0.615	0.979
6103	ENSG00000156313	BK005711	retinitis pigmentosa GTPase regulator;RPGR	RPGR	-0.663	-0.964	0.169	0.291
26575	ENSG00000091844	NM_012419	regulator of G-protein signalling 17;RGS17	RGS17	-0.673	-0.553	2.409	1.464
27440	ENSG00000069998	BC042540	cat eye syndrome chromosome region, candidate 5	CECR5	-0.679	-0.345	1.101	1.208
9057	ENSG00000103064	NM_003983	solute carrier family 7 (cationic amino acid transporter, y+ system), member 6;SLC7A6	SLC7A6	-0.679	-0.421	0.555	0.347
1979	ENSG00000148730	NM_004096	eukaryotic translation initiation factor 4E binding protein 2;EIF4EBP2	EIF4EBP2	-0.679	-0.737	0.335	0.019
25792	ENSG00000148337	NM_012127	CDKN1A interacting zinc finger protein 1;CIZ1	CIZ1	-0.679	-0.78	0.392	0.057
1040	ENSG00000163624	NM_001263	CDP-diacylglycerol synthase (phosphatidate cytidylyltransferase) 1;CDS1	CDS1	-0.679	-0.829	0.846	0.395
154007	ENSG00000168566	NM_152551	chromosome 6 open reading frame 151;C6orf151	C6orf151	-0.679	-0.897	2.071	1.252
6748	ENSG00000180879	NM_006280	signal sequence receptor, delta (translocon-associated protein delta);SSR4	SSR4	-0.679	-0.954	1.336	1.189
7594	ENSG00000198521	NM_003423	zinc finger protein 43;ZNF43	ZNF43	-0.679	-0.991	0.686	0.704
8908	ENSG00000056998	AK098046	glycogenin 2	GYG2	-0.679	-1.018	1.237	1.722
9332	ENSG00000177575	Z22970	CD163 molecule	CD163	-0.681	-0.881	1.086	0.595
55654	ENSG00000135956	NM_017849	transmembrane protein 127;TMEM127	TMEM127	-0.686	-1.958	3.376	3.538
4685	ENSG00000164116	NM_004540	neural cell adhesion molecule 2;NCAM2	NCAM2	-0.687	-0.981	1.193	0.739
8823	ENSG00000196468	NM_003868	fibroblast growth factor 16;FGF16	FGF16	-0.688	-0.744	0.144	0.448
1186	ENSG00000111224	NM_001287	chloride channel 7;CLCN7	CLCN7	-0.69	-0.887	0.5	1.153
11097	ENSG00000136243	BC005327	nucleoporin like 2	NUPL2	-0.691	-1.157	1.034	1.014
4047	ENSG00000160285	BC035638	lanosterol synthase (2,3-oxidosqualene-lanosterol cyclase);LSS	LSS	-0.695	-0.437	0.794	0.37
10449	ENSG00000167315	NM_006111	acetyl-Coenzyme A acyltransferase 2 (mitochondrial 3-oxoacyl-Coenzyme A thiolase);ACAA2	ACAA2	-0.696	-0.704	0.447	0.278
80830	ENSG00000196785	NM_030641	apolipoprotein L, 6;APOL6	APOL6	-0.696	-0.995	0.422	0.748
2255	ENSG00000070193	NM_004465	fibroblast growth factor 10;FGF10	FGF10	-0.698	-1.002	0.36	0.541
10247	ENSG00000132541	NM_005836	heat-responsive protein 12;HRSP12	HRSP12	-0.699	-0.855	-0.001	0.196
8927	ENSG00000164061	NM_003458	bassoon (presynaptic cytomatrix protein);BSN	BSN	-0.7	-0.633	2.298	1.751
10025	ENSG00000175221	NM_005481	thyroid hormone receptor associated protein 5;THRAP5	MED16	-0.701	-0.512	0.688	0.459
3783	ENSG00000104783	NM_002250	potassium intermediate/small conductance calcium-activated channel, subfamily N, member 4;KCNN4	KCNN4	-0.703	-0.569	0.405	0.369
5253	ENSG00000197724	AF043725	PHD finger protein 2	PHF2	-0.707	-0.689	1.212	0.758
5142	ENSG00000184588	AL109926	phosphodiesterase 4B, cAMP-specific (phosphodiesterase E4 dunce homolog, Drosophila)	PDE4B	-0.709	-0.952	0.63	0.34
56886	ENSG00000136731	BC041098	UDP-glucose ceramide glucosyltransferase-like 1;UGCGL1	UGCGL1	-0.711	-0.336	0.739	1.075
22858	ENSG00000112144	AF152469	intestinal cell (MAK-like) kinase;ICK	ICK	-0.715	-0.495	0.021	-0.002
8557	ENSG00000173991	NM_003673	titin-cap (telethonin);TCAP	TCAP	-0.717	-0.86	1.127	0.88
3140	ENSG00000153029	NM_001531	major histocompatibility complex, class I-related;MR1	MR1	-0.719	-0.733	1.221	0.579
4325	ENSG00000156103	NM_022564	matrix metallopeptidase 16 (membrane-inserted);MMP16	MMP16	-0.719	-0.869	1.534	1.259
4239	ENSG00000166482	NM_002404	microfibrillar-associated protein 4;MFAP4	MFAP4	-0.721	-0.627	0.819	0.399
56474	ENSG00000047230	BC034986	CTP synthase II;CTPS2	CTPS2	-0.722	-0.248	1.224	1.195
3048	ENSG00000134760	NM_000184	hemoglobin, gamma G;HBG2	HBG2	-0.723	-0.397	0.649	0.897
5286	ENSG00000011405	NM_002645	phosphoinositide-3-kinase, class 2, alpha polypeptide;PIK3C2A	PIK3C2A	-0.726	-1.183	1.287	0.78
6505	ENSG00000106688	AF037982	solute carrier family 1 (neuronal/epithelial high affinity glutamate transporter, system Xag), member 1	SLC1A1	-0.73	-0.124	2.385	1.964
6783	ENSG00000109193	NM_005420	sulfotransferase family 1E, estrogen-preferring, member 1;SULT1E1	SULT1E1	-0.731	-0.581	0.365	0.663
3635	ENSG00000168918	BC099920	inositol polyphosphate-5-phosphatase, 145kDa	INPP5D	-0.731	-0.634	-2.219	-2.409
6494	ENSG00000213445	BC010492	signal-induced proliferation-associated gene 1;SIPA1	SIPA1	-0.735	-0.487	0.66	0.646
2887	ENSG00000106070	AJ271366	growth factor receptor-bound protein 10	GRB10	-0.741	-0.429	0.692	0.688
28511	ENSG00000168256	BC063498	NFKB inhibitor interacting Ras-like 2;NKIRAS2	NKIRAS2	-0.741	-0.988	0.636	0.995
10421	ENSG00000169217	NM_006110	CD2 (cytoplasmic tail) binding protein 2;CD2BP2	CD2BP2	-0.743	-0.964	1.137	0.876
6928	ENSG00000108753	NM_006481	transcription factor 2, hepatic; LF-B3; variant hepatic nuclear factor;TCF2	HNF1B	-0.747	-0.49	0.349	0.842
7182	ENSG00000177463	NM_003298	nuclear receptor subfamily 2, group C, member 2;NR2C2	NR2C2	-0.751	-0.365	0.498	0.383
5337	ENSG00000075651	NM_002662	phospholipase D1, phosphatidylcholine-specific;PLD1	PLD1	-0.753	-0.94	0.598	0.877
2936	ENSG00000185800	NM_000637	glutathione reductase;GSR	GSR	-0.754	-1.135	1.508	0.974
5775	ENSG00000088179	NM_002830	protein tyrosine phosphatase, non-receptor type 4 (megakaryocyte);PTPN4	PTPN4	-0.756	-0.432	0.634	0.403
23545	ENSG00000185344	NM_012463	ATPase, H+ transporting, lysosomal V0 subunit a2;ATP6V0A2	ATP6V0A2	-0.76	-0.467	1.125	0.579
90332	ENSG00000130201	NM_138568	protein 7 transactivated by hepatitis B virus X antigen (HBxAg);unassigned	EXOC3L2	-0.765	-0.977	0.873	0.316
7984	ENSG00000050327	BC014555	Rho guanine nucleotide exchange factor (GEF) 5	ARHGEF5	-0.766	-0.425	0.435	0.393
8573	ENSG00000147044	NM_003688	calcium/calmodulin-dependent serine protein kinase (MAGUK family);CASK	CASK	-0.766	-1.452	0.63	0.548
7827	ENSG00000116218	NM_014625	nephrosis 2, idiopathic, steroid-resistant (podocin);NPHS2	NPHS2	-0.769	-0.972	0.528	0.736
2332	ENSG00000102081	NM_002024	fragile X mental retardation 1;FMR1	FMR1	-0.77	-0.218	1.022	1.066
51667	ENSG00000013374	NM_016118	negative regulator of ubiquitin-like proteins 1;NUB1	NUB1	-0.775	-0.348	0.877	0.859
56902	ENSG00000115946	NM_020143	partner of NOB1 homolog (S. cerevisiae);PNO1	PNO1	-0.776	-0.619	0.401	0.196
9425	ENSG00000153046	BC061516	chromodomain protein, Y-like	CDYL	-0.779	-0.459	0.899	0.48
952	ENSG00000004468	D84277	CD38 molecule	CD38	-0.781	-0.391	0.714	0.475
26017	ENSG00000105058	NM_014077	family with sequence similarity 32, member A;FAM32A	FAM32A	-0.783	-0.724	1.461	1.346
54714	ENSG00000170289	NM_019098	cyclic nucleotide gated channel beta 3;CNGB3	CNGB3	-0.786	-0.642	0.536	0.995
54810	ENSG00000137960	NM_017655	GIPC PDZ domain containing family, member 2;GIPC2	GIPC2	-0.786	-0.688	0.255	0.245
2873	ENSG00000169727	BC064503	G protein pathway suppressor 1;GPS1	GPS1	-0.786	-1.002	0.562	0.197
3718	ENSG00000105639	NM_000215	Janus kinase 3 (a protein tyrosine kinase, leukocyte);JAK3	JAK3	-0.79	-0.769	1.183	0.81
2494	ENSG00000116833	NM_205860	nuclear receptor subfamily 5, group A, member 2;NR5A2	NR5A2	-0.791	-0.703	0.193	0.338
11152	ENSG00000196998	AY691428	WD repeat domain 45	WDR45	-0.794	-0.952	0.097	0.408
5178	ENSG00000198300	NM_006210	paternally expressed 3;PEG3	PEG3	-0.795	-1.004	0.566	0.865
10557	ENSG00000152464	BC029494	ribonuclease P/MRP 38kDa subunit;RPP38	RPP38	-0.798	-0.542	0.627	0.742
29803	ENSG00000214022	BC001760	replication initiator 1	REPIN1	-0.802	-1.162	0.591	0.26
2206	ENSG00000149534	NM_000139	membrane-spanning 4-domains, subfamily A, member 2 (Fc fragment of IgE, high affinity I, receptor for; beta polypeptide);MS4A2	MS4A2	-0.803	-1.06	0.183	0.456
1845	ENSG00000108861	NM_004090	dual specificity phosphatase 3 (vaccinia virus phosphatase VH1-related);DUSP3	DUSP3	-0.806	-1.145	0.353	-0.003
128	ENSG00000197894	NM_000671	alcohol dehydrogenase 5 (class III), chi polypeptide;ADH5	ADH5	-0.807	-1.069	0.367	0.272
1180	ENSG00000188037	NM_000083	chloride channel 1, skeletal muscle (Thomsen disease, autosomal dominant);CLCN1	CLCN1	-0.808	-0.945	0.426	0.659
2242	ENSG00000182511	NM_002005	feline sarcoma oncogene;FES	FES	-0.808	-0.993	1.183	1.513
4586	ENSG00000117983	AF043909	mucin 5AC, oligomeric mucus/gel-forming	MUC5AC	-0.813	-0.492	0.535	0.232
10445	ENSG00000187778	AF068007	microspherule protein 1	MCRS1	-0.817	-1.737	1.895	3.011
8832	ENSG00000066294	NM_003874	CD84 molecule;CD84	CD84	-0.821	-0.448	0.871	0.559
51315	ENSG00000172086	NM_016618	lysine-rich coiled-coil 1;KRCC1	KRCC1	-0.829	-0.655	0.972	0.568
57626	ENSG00000150361	NM_020866	kelch-like 1 (Drosophila);KLHL1	KLHL1	-0.835	-0.996	0.235	0.703
10407	ENSG00000164871	AF168617	sperm associated antigen 11;SPAG11	SPAG11B	-0.84	-0.395	1.59	1.895
6894	ENSG00000059588	NM_005646	Tar (HIV-1) RNA binding protein 1;TARBP1	TARBP1	-0.84	-1.031	0.218	-0.073
55008	ENSG00000138642	BC035775	hect domain and RLD 6	HERC6	-0.842	-0.383	1.959	2.708
3596	ENSG00000169194	NM_002188	interleukin 13;IL13	IL13	-0.843	-0.821	1.081	1.227
3812	ENSG00000240403	NM_006737	killer cell immunoglobulin-like receptor, three domains, long cytoplasmic tail, 2;KIR3DL2	KIR3DL2	-0.844	-1.08	1.044	1.331
55600	ENSG00000179914	NM_017625	intelectin 1 (galactofuranose binding);ITLN1	ITLN1	-0.849	-0.844	0.343	-0.009
357	ENSG00000163568	NM_001649	shroom family member 2;SHROOM2	SHROOM2	-0.849	-1.021	0.691	0.169
4037	ENSG00000130881	NM_002333	low density lipoprotein receptor-related protein 3;LRP3	LRP3	-0.849	-1.326	1.423	0.663
54583	ENSG00000135766	NM_022051	egl nine homolog 1 (C. elegans);EGLN1	EGLN1	-0.854	-0.376	0.84	0.727
444	ENSG00000198363	NM_004318	aspartate beta-hydroxylase;ASPH	ASPH	-0.857	-1.062	0.911	0.829
25852	ENSG00000114098	AF109184	armadillo repeat containing 8	ARMC8	-0.858	0.147	2.107	2.215
5265	ENSG00000197249	BT019455	serpin peptidase inhibitor, clade A (alpha-1 antiproteinase, antitrypsin), member 1	SERPINA1	-0.859	-1.669	1.678	1.956
3973	ENSG00000138039	NM_000233	luteinizing hormone/choriogonadotropin receptor;LHCGR	LHCGR	-0.865	-0.445	1.104	0.686
4923	ENSG00000101188	NM_002531	neurotensin receptor 1 (high affinity);NTSR1	NTSR1	-0.865	-0.85	1.001	0.905
55902	ENSG00000131069	BC098422	acyl-CoA synthetase short-chain family member 2	ACSS2	-0.867	-0.787	-0.106	0.129
1438	ENSG00000198223	BX649553	colony stimulating factor 2 receptor, alpha, low-affinity (granulocyte-macrophage)	CSF2RA	-0.867	-0.871	1.323	1.823
9378	ENSG00000179915	NM_004801	neurexin 1;NRXN1	NRXN1	-0.867	-1.73	0.654	0.884
55540	ENSG00000056736	BC000980	interleukin 17 receptor B;IL17RB	IL17RB	-0.87	-1.344	0.401	0.969
80271	ENSG00000086544	NM_025194	inositol 1,4,5-trisphosphate 3-kinase C;ITPKC	ITPKC	-0.872	-0.661	1.317	0.884
55285	ENSG00000089682	NM_018301	RNA binding motif protein 41;RBM41	RBM41	-0.884	-0.974	0.848	1.051
387357	ENSG00000172673	NM_001010923	chromosome 6 open reading frame 190;C6orf190	C6orf190	-0.887	-0.569	0.497	0.408
176	ENSG00000157766	NM_013227	aggrecan 1 (chondroitin sulfate proteoglycan 1, large aggregating proteoglycan, antigen identified by monoclonal antibody A0122);AGC1	ACAN	-0.887	-0.702	0.198	0.431
11093	ENSG00000160323	NM_139025	ADAM metallopeptidase with thrombospondin type 1 motif, 13;ADAMTS13	ADAMTS13	-0.888	-0.599	0.367	0.729
11331	ENSG00000215021	NM_007273	prohibitin 2;PHB2	PHB2	-0.889	-1.216	0.598	0.477
50833	ENSG00000128519	NM_016945	taste receptor, type 2, member 16;TAS2R16	TAS2R16	-0.891	-0.013	2.435	1.678
64802	ENSG00000173614	NM_022787	nicotinamide nucleotide adenylyltransferase 1;NMNAT1	NMNAT1	-0.895	-1.113	-0.093	0.076
952	ENSG00000004468	NM_001775	CD38 molecule;CD38	CD38	-0.896	-0.814	0.369	0.286
29988	ENSG00000136856	NM_014580	solute carrier family 2, (facilitated glucose transporter) member 8;SLC2A8	SLC2A8	-0.901	-0.717	1.38	2.129
768	ENSG00000107159	NM_001216	carbonic anhydrase IX;CA9	CA9	-0.901	-1.021	1.105	1.558
4340	ENSG00000206456	BC035938	myelin oligodendrocyte glycoprotein;MOG	MOG	-0.903	-0.417	0.628	0.412
493	ENSG00000145362	BX537444	ATPase, Ca++ transporting, plasma membrane 4;ATP2B4	ATP2B4	-0.91	-0.707	0.368	0.562
64968	ENSG00000214955	NM_032476	mitochondrial ribosomal protein S6;MRPS6	MRPS6	-0.917	-1.202	1.825	1.78
4993	ENSG00000168158	NM_012368	olfactory receptor, family 2, subfamily C, member 1;OR2C1	OR2C1	-0.923	-0.249	1.855	1.272
2913	ENSG00000198822	NM_000840	glutamate receptor, metabotropic 3;GRM3	GRM3	-0.923	-1.063	0.825	0.685
7849	ENSG00000125618	NM_003466	paired box gene 8;PAX8	PAX8	-0.927	-1.496	0.431	0.114
51284	ENSG00000196664	NM_016562	toll-like receptor 7;TLR7	TLR7	-0.93	-1.425	1.251	1.077
11122	ENSG00000196090	AF043644	protein tyrosine phosphatase, receptor type, T;PTPRT	PTPRT	-0.933	-0.661	0.644	0.454
23626	ENSG00000054796	NM_012444	SPO11 meiotic protein covalently bound to DSB homolog (S. cerevisiae);SPO11	SPO11	-0.934	-0.7	1.314	0.854
10638	ENSG00000213029	NM_006542	S-phase response (cyclin-related);unassigned		-0.936	-1.021	2.068	1.768
482	ENSG00000129244	NM_001678	ATPase, Na+/K+ transporting, beta 2 polypeptide;ATP1B2	ATP1B2	-0.938	-0.662	0.581	0.771
1521	ENSG00000172543	NM_001335	cathepsin W;CTSW	CTSW	-0.939	-0.844	1.121	0.997
841	ENSG00000064012	U58143	caspase 8, apoptosis-related cysteine peptidase	CASP8	-0.939	-1.615	0.488	0.909
4968	ENSG00000114026	NM_016828	8-oxoguanine DNA glycosylase;OGG1	OGG1	-0.94	-0.714	1.042	0.517
1690	ENSG00000100473	NM_004086	coagulation factor C homolog, cochlin (Limulus polyphemus);COCH	COCH	-0.942	-0.412	1.048	0.63
51059	ENSG00000147724	NM_015912	C8orfK32 protein;unassigned	FAM135B	-0.945	-1.458	0.146	0.59
325	ENSG00000132703	NM_001639	amyloid P component, serum;APCS	APCS	-0.949	-0.452	1.097	0.913
163259	ENSG00000175984	BC063894	DENN/MADD domain containing 2C	DENND2C	-0.95	-0.811	1.106	2.009
51759	ENSG00000136819	NM_016520	chromosome 9 open reading frame 78;C9orf78	C9orf78	-0.955	-0.42	0.852	1.303
9068	ENSG00000129219	NM_004673	angiopoietin-like 1;ANGPTL1	ANGPTL1	-0.955	-1.051	0.482	0.397
23682	ENSG00000123892	NM_022337	RAB38, member RAS oncogene family;RAB38	RAB38	-0.959	-0.905	0.405	1.028
8809	ENSG00000115604	NM_003855	interleukin 18 receptor 1;IL18R1	IL18R1	-0.96	-0.597	0.679	0.847
6542	ENSG00000003989	NM_001008539	solute carrier family 7 (cationic amino acid transporter, y+ system), member 2;SLC7A2	SLC7A2	-0.961	-0.582	0.627	1.126
9180	ENSG00000145623	BC063468	oncostatin M receptor	OSMR	-0.967	-0.706	0.502	0.595
55225	ENSG00000162437	NM_018211	ribonucleoprotein, PTB-binding 2;RAVER2	RAVER2	-0.967	-1.449	1.585	1.004
4626	ENSG00000133020	NM_002472	myosin, heavy chain 8, skeletal muscle, perinatal;MYH8	MYH8	-0.973	-0.523	2.956	1.89
2874	ENSG00000132522	NM_004489	G protein pathway suppressor 2;GPS2	GPS2	-0.974	-0.94	0.36	0.385
23509	ENSG00000101346	NM_015352	protein O-fucosyltransferase 1;POFUT1	POFUT1	-0.975	-0.936	1.014	0.314
5671	ENSG00000189231	NM_021016	pregnancy specific beta-1-glycoprotein 3;PSG3	PSG3	-0.979	-0.918	0.012	0.442
343	ENSG00000103375	NM_001169	aquaporin 8;AQP8	AQP8	-0.986	-1.117	0.726	0.908
143187	ENSG00000151532	NM_145206	vesicle transport through interaction with t-SNAREs homolog 1A (yeast);VTI1A	VTI1A	-0.986	-1.274	0.292	0.337
23522	ENSG00000156650	NM_012330	MYST histone acetyltransferase (monocytic leukemia) 4;MYST4	MYST4	-0.994	-0.359	1.078	0.956
6295	ENSG00000130561	NM_000541	S-antigen; retina and pineal gland (arrestin);SAG	SAG	-1.011	-0.75	1.114	0.504
10772	ENSG00000188529	NM_054016	FUS interacting protein (serine/arginine-rich) 1;FUSIP1	FUSIP1	-1.018	-0.457	1.656	1.361
26258	ENSG00000104164	NM_012388	pallidin homolog (mouse);PLDN	PLDN	-1.018	-1.132	0.537	0.826
5618	ENSG00000113494	NM_000949	prolactin receptor;PRLR	PRLR	-1.023	-0.823	0.744	0.207
26240	ENSG00000145945	NM_012135	family with sequence similarity 50, member B;FAM50B	FAM50B	-1.023	-1.247	0.071	-0.181
3747	ENSG00000166006	AY118169	potassium voltage-gated channel, Shaw-related subfamily, member 2	KCNC2	-1.029	-0.721	1.232	1.182
701	ENSG00000156970	NM_001211	BUB1 budding uninhibited by benzimidazoles 1 homolog beta (yeast);BUB1B	BUB1B	-1.029	-1.529	0.48	0.265
1027	ENSG00000111276	NM_004064	cyclin-dependent kinase inhibitor 1B (p27, Kip1);CDKN1B	CDKN1B	-1.033	-0.583	0.556	0.497
2555	ENSG00000151834	BC022488	gamma-aminobutyric acid (GABA) A receptor, alpha 2	GABRA2	-1.034	-1.429	0.277	0.835
80195	ENSG00000133678	NM_025125	chromosome 10 open reading frame 57;C10orf57	C10orf57	-1.042	-0.959	-0.232	-0.291
55596	ENSG00000033030	NM_017612	zinc finger, CCHC domain containing 8;ZCCHC8	ZCCHC8	-1.042	-1.688	0.387	0.045
5502	ENSG00000135447	NM_006741	protein phosphatase 1, regulatory (inhibitor) subunit 1A;PPP1R1A	PPP1R1A	-1.051	-0.466	0.989	1.198
140462	ENSG00000102048	BC013172	ankyrin repeat and SOCS box-containing 9;ASB9	ASB9	-1.051	-0.87	1.882	2.007
318	ENSG00000164978	BC004926	nudix (nucleoside diphosphate linked moiety X)-type motif 2	NUDT2	-1.054	-1.793	0.749	0.374
11332	ENSG00000097021	BC017365	acyl-CoA thioesterase 7;ACOT7	ACOT7	-1.057	-0.922	0.469	0.152
5577	ENSG00000005249	NM_002736	protein kinase, cAMP-dependent, regulatory, type II, beta;PRKAR2B	PRKAR2B	-1.058	-0.839	0.196	0.794
114876	ENSG00000141447	BC063420	oxysterol binding protein-like 1A	OSBPL1A	-1.068	-1.148	2.293	1.964
57653	ENSG00000197816	NM_020893	KIAA1529;KIAA1529	KIAA1529	-1.071	-1.393	1.768	1.157
27284	ENSG00000173597	NM_014465	sulfotransferase family, cytosolic, 1B, member 1;SULT1B1	SULT1B1	-1.074	-0.541	0.999	0.568
10818	ENSG00000166225	NM_006654	fibroblast growth factor receptor substrate 2;FRS2	FRS2	-1.078	-0.709	0.783	1.157
435	ENSG00000126522	BC033146	argininosuccinate lyase	ASL	-1.08	-1.2	0.81	1.373
9205	ENSG00000105854	BC007048	zinc finger, MYM-type 5;ZMYM5	ZMYM5	-1.083	-0.999	0.105	0.535
50937	ENSG00000064309	NM_016952	Cdon homolog (mouse);CDON	CDON	-1.086	-1.522	1.01	0.263
56955	ENSG00000152595	NM_020203	matrix, extracellular phosphoglycoprotein with ASARM motif (bone);MEPE	MEPE	-1.09	-1.199	1.541	0.709
5007	ENSG00000110048	NM_002556	oxysterol binding protein;OSBP	OSBP	-1.092	-1.019	0.336	0.117
64799	ENSG00000103599	BC048964	IQ motif containing H;IQCH	IQCH	-1.094	-0.295	1.463	2.339
91937	ENSG00000145850	NM_138379	T-cell immunoglobulin and mucin domain containing 4;TIMD4	TIMD4	-1.094	-0.649	1.263	1.808
55504	ENSG00000127863	BC047321	tumor necrosis factor receptor superfamily, member 19;TNFRSF19	TNFRSF19	-1.094	-0.759	0.314	0.441
64376	ENSG00000095574	NM_022466	IKAROS family zinc finger 5 (Pegasus);IKZF5	IKZF5	-1.094	-1.094	-0.341	0.073
6895	ENSG00000139546	BC005860	Tar (HIV-1) RNA binding protein 2;TARBP2	TARBP2	-1.099	-2.134	1.95	1.176
5707	ENSG00000173692	NM_002807	proteasome (prosome, macropain) 26S subunit, non-ATPase, 1;PSMD1	PSMD1	-1.112	-0.55	0.901	1.231
10363	ENSG00000140382	NM_018200	high-mobility group 20A;HMG20A	HMG20A	-1.116	-1.1	0.952	0.222
11277	ENSG00000213689	NM_016381	three prime repair exonuclease 1;TREX1	TREX1	-1.125	-1.57	-0.083	0.065
3553	ENSG00000125538	NM_000576	interleukin 1, beta;IL1B	IL1B	-1.126	-0.153	2.209	2.528
60528	ENSG00000006744	NM_018127	elaC homolog 2 (E. coli);ELAC2	ELAC2	-1.128	-0.778	1.768	1.017
1490	ENSG00000118523	NM_001901	connective tissue growth factor;CTGF	CTGF	-1.129	-1.255	0.707	1.106
64764	ENSG00000182158	NM_194071	cAMP responsive element binding protein 3-like 2;CREB3L2	CREB3L2	-1.138	-0.5	0.695	0.933
8725	ENSG00000105176	BC026184	chromosome 19 open reading frame 2	C19orf2	-1.142	-0.784	0.95	1.213
11262	ENSG00000079263	NM_007237	SP140 nuclear body protein;SP140	SP140	-1.147	-1.318	0.985	0.355
27091	ENSG00000075429	NM_145811	calcium channel, voltage-dependent, gamma subunit 5;CACNG5	CACNG5	-1.153	-1.502	0.741	1.714
9607	ENSG00000164326	NM_004291	CART prepropeptide;CARTPT	CARTPT	-1.158	-0.432	1.036	1.655
7712	ENSG00000147117	NM_003446	zinc finger protein 157;ZNF157	ZNF157	-1.16	-0.615	0.598	0.412
55821	ENSG00000151360	BC029652	allantoicase;ALLC	ALLC	-1.162	-1.66	0.549	0.175
3790	ENSG00000170745	NM_002252	potassium voltage-gated channel, delayed-rectifier, subfamily S, member 3;KCNS3	KCNS3	-1.164	-1.16	0.436	0.432
57448	ENSG00000115760	NM_016252	baculoviral IAP repeat-containing 6 (apollon);BIRC6	BIRC6	-1.168	-0.76	0.321	0.855
84759	ENSG00000115289	NM_032673	polycomb group ring finger 1;PCGF1	PCGF1	-1.168	-1.476	1.416	2.122
56204	ENSG00000047346	NM_019600	KIAA1370;KIAA1370	KIAA1370	-1.171	-0.56	0.665	0.805
6909	ENSG00000121068	NM_005994	T-box 2;TBX2	TBX2	-1.174	-0.566	0.821	0.567
3148	|ENSG00000164104	NM_002129	high-mobility group box 2;HMGB2	HMGB2	-1.177	-0.824	-0.047	-0.075
84075	ENSG00000189139	NM_032135	chromosome 14 open reading frame 155;C14orf155	FSCB	-1.194	-1.489	1.106	2.216
9411	ENSG00000137962	NM_004815	Rho GTPase activating protein 29;ARHGAP29	ARHGAP29	-1.197	-1.03	2.014	1.006
8266	ENSG00000102178	NM_014235	ubiquitin-like 4A;UBL4A	UBL4A	-1.198	-1.224	0.999	0.205
58155	ENSG00000117569	NM_021190	polypyrimidine tract binding protein 2;PTBP2	PTBP2	-1.201	-0.61	0.847	1.265
83872	ENSG00000143341	NM_031935	hemicentin 1;HMCN1	HMCN1	-1.221	-1.06	1.095	0.458
55705	ENSG00000128815	BC047574	WDFY family member 4	WDFY4	-1.233	-0.799	1.566	1.083
8932	ENSG00000134046	NM_015832	methyl-CpG binding domain protein 2;MBD2	MBD2	-1.236	-1.119	0.616	0.427
10457	ENSG00000102104	NM_001005340	glycoprotein (transmembrane) nmb;GPNMB	GPNMB	-1.243	-1.305	1.199	1.449
867	ENSG00000110395	NM_005188	Cas-Br-M (murine) ecotropic retroviral transforming sequence;CBL	CBL	-1.264	-0.677	1.446	1.257
917	ENSG00000160654	NM_000073	CD3g molecule, gamma (CD3-TCR complex);CD3G	CD3G	-1.264	-1.349	1.237	0.922
4811	ENSG00000116962	NM_002508	nidogen 1;NID1	NID1	-1.264	-1.442	1.778	1.297
50507	ENSG00000086991	NM_016931	NADPH oxidase 4;NOX4	NOX4	-1.27	-2.215	0.419	0.374
7035	ENSG00000003436	NM_006287	tissue factor pathway inhibitor (lipoprotein-associated coagulation inhibitor);TFPI	TFPI	-1.275	-1.153	1.601	1.602
634	ENSG00000079385	BC024164,NM_001712	carcinoembryonic antigen-related cell adhesion molecule 1 (biliary glycoprotein);CEACAM1	CEACAM1	-1.298	-0.555	1.773	1.41
10047	ENSG00000125815	NM_005492	cystatin 8 (cystatin-related epididymal specific);CST8	CST8	-1.305	-0.834	1.183	0.451
7804	ENSG00000157193	Z75190	low density lipoprotein receptor-related protein 8, apolipoprotein e receptor	LRP8	-1.306	-0.507	1.308	1.049
3600	ENSG00000164136	AY720442	interleukin 15	IL15	-1.311	-1.986	0.967	0.601
7518	ENSG00000152422	BC016314	X-ray repair complementing defective repair in Chinese hamster cells 4	XRCC4	-1.331	-1.502	2.02	2.854
9454	ENSG00000051128	NM_004838	homer homolog 3 (Drosophila);HOMER3	HOMER3	-1.34	-1.136	0.117	0.226
3710	ENSG00000096433	NM_002224	inositol 1,4,5-triphosphate receptor, type 3;ITPR3	ITPR3	-1.344	-1.611	1.067	1.274
11236	ENSG00000170881	NM_007218	ring finger protein 139;RNF139	RNF139	-1.346	-1.618	0.204	0.951
4783	ENSG00000165030	NM_005384	nuclear factor, interleukin 3 regulated;NFIL3	NFIL3	-1.347	-2.11	0.456	1.104
8992	ENSG00000102309	NM_003945	ATPase, H+ transporting, lysosomal 9kDa, V0 subunit e1;ATP6V0E1	ATP6V0E1	-1.349	-0.902	1.131	0.703
6355	ENSG00000108700	NM_005623	chemokine (C-C motif) ligand 8;CCL8	CCL8	-1.351	-1.497	1.183	2.042
831	ENSG00000153113	BC016066	calpastatin;CAST	CAST	-1.352	-1.488	1.267	1.111
8323	ENSG00000172365	NM_003506	frizzled homolog 6 (Drosophila);FZD6	FZD6	-1.353	-0.849	2.24	1.898
1786	ENSG00000129757	NM_001379	DNA (cytosine-5-)-methyltransferase 1;DNMT1	DNMT1	-1.354	-1.269	0.568	1.488
7162	ENSG00000156103	NM_006670	trophoblast glycoprotein;TPBG	TPBG	-1.355	-1.811	0.356	0.153
9127	ENSG00000099957	NM_005446	purinergic receptor P2X-like 1, orphan receptor;P2RXL1	P2RXL1	-1.36	-1.349	2.281	1.186
113115	ENSG00000146410	NM_138419	family with sequence similarity 54, member A;FAM54A	FAM54A	-1.379	-1.306	1.321	1.712
2288	ENSG00000004478	NM_002014	FK506 binding protein 4, 59kDa;FKBP4	FKBP4	-1.403	-0.943	1.007	0.688
65987	ENSG00000151364	NM_023930	potassium channel tetramerisation domain containing 14;KCTD14	KCTD14	-1.434	-0.725	2.505	1.655
80325	ENSG00000114626	AF447886	ankyrin repeat and BTB (POZ) domain containing 1	ABTB1	-1.448	-0.534	2.066	2.185
4986	ENSG00000082556	NM_000912	opioid receptor, kappa 1;OPRK1	OPRK1	-1.453	-1.201	2.064	1.549
545	ENSG00000175054	NM_001184	ataxia telangiectasia and Rad3 related;ATR	ATR	-1.454	-1.03	2.065	1.295
114905	ENSG00000163145	NM_031911	C1q and tumor necrosis factor related protein 7;C1QTNF7	C1QTNF7	-1.457	-1.528	0.557	0.917
7783	ENSG00000103310	NM_003460	zona pellucida glycoprotein 2 (sperm receptor);ZP2	ZP2	-1.459	-1.302	-0.03	0.004
7525	ENSG00000176105	NM_005433	v-yes-1 Yamaguchi sarcoma viral oncogene homolog 1;YES1	YES1	-1.463	-1.054	0.674	1.572
3032	ENSG00000138029	NM_000183	hydroxyacyl-Coenzyme A dehydrogenase/3-ketoacyl-Coenzyme A thiolase/enoyl-Coenzyme A hydratase (trifunctional protein), beta subunit;HADHB	HADHB	-1.481	-1.233	1.004	0.422
27152	ENSG00000164066	NM_015693	inturned planar cell polarity effector homolog (Drosophila);INTU	INTU	-1.486	-0.953	1.183	1.24
9577	ENSG00000158019	AF420603,BC001251	brain and reproductive organ-expressed (TNFRSF1A modulator);BRE	BRE	-1.501	-1.4	0.959	1.012
2268	ENSG00000000938	NM_005248	Gardner-Rasheed feline sarcoma viral (v-fgr) oncogene homolog;FGR	FGR	-1.513	-0.604	1.666	1.021
8914	ENSG00000111602	NM_003920	timeless homolog (Drosophila);TIMELESS	TIMELESS	-1.538	-1.473	-0.078	0.651
6273	ENSG00000100433	NM_005978	S100 calcium binding protein A2;S100A2	S100A2	-1.553	-0.73	1.603	1.363
956	ENSG00000168032	BC029869	ectonucleoside triphosphate diphosphohydrolase 3	ENTPD3	-1.553	-1.251	0.215	0.209
956	ENSG00000168032	NM_001248	ectonucleoside triphosphate diphosphohydrolase 3;ENTPD3	ENTPD3	-1.553	-1.908	-0.165	0.22
8731	ENSG00000101654	NM_003799	RNA (guanine-7-) methyltransferase;RNMT	RNMT	-1.558	-1.088	1.324	0.972
26065	ENSG00000105216	NM_015578	LSM14A, SCD6 homolog A (S. cerevisiae);LSM14A	LSM14A	-1.567	-1.013	0.103	0.035
4100	ENSG00000198681	NM_004988	melanoma antigen family A, 1 (directs expression of antigen MZ2-E);MAGEA1	MAGEA1	-1.567	-1.695	1.136	1.6
10100	ENSG00000134198	NM_005725	tetraspanin 2;TSPAN2	TSPAN2	-1.583	-0.968	0.721	0.868
55863	ENSG00000171204	NM_018480	transmembrane protein 126B;TMEM126B	TMEM126B	-1.586	-0.302	2.028	2.605
2327	ENSG00000094963	NM_001460	flavin containing monooxygenase 2 (non-functional);FMO2	FMO2	-1.597	-0.768	0.692	0.662
1361	ENSG00000080618	NM_001872	carboxypeptidase B2 (plasma, carboxypeptidase U);CPB2	CPB2	-1.605	-3.184	1.109	1.952
80177	ENSG00000120279	NM_025107	myc target 1;MYCT1	MYCT1	-1.621	-1.508	1.272	0.867
3064	ENSG00000197386	NM_002111	huntingtin (Huntington disease);HD	HD	-1.634	-0.874	0.95	0.846
3454	ENSG00000142166	NM_000629	interferon (alpha, beta and omega) receptor 1;IFNAR1	IFNAR1	-1.641	-0.73	0.92	1.146
221016	ENSG00000216937	BX647771	coiled-coil domain containing 7	CCDC7	-1.655	-1.23	0.603	1.033
2769	ENSG00000060558	NM_002068	guanine nucleotide binding protein (G protein), alpha 15 (Gq class);GNA15	GNA15	-1.679	-1.685	0.554	-0.153
1184	ENSG00000171365	NM_000084	chloride channel 5 (nephrolithiasis 2, X-linked, Dent disease);CLCN5	CLCN5	-1.711	-0.667	4.626	3.314
26268	ENSG00000112146	BC000650	F-box protein 9;FBXO9	FBXO9	-1.719	-1.406	-0.268	0.127
27072	ENSG00000006715	BC044851	vacuolar protein sorting 41 homolog (S. cerevisiae);VPS41	VPS41	-1.73	-2.236	0.858	2.332
2587	ENSG00000166573	NM_001480	galanin receptor 1;GALR1	GALR1	-1.73	-2.49	4.113	2.305
2880	ENSG00000224586	AJ005277	glutathione peroxidase 5 (epididymal androgen-related protein);GPX5	GPX5	-1.757	-2.196	0.79	0.93
79642	ENSG00000180801	NM_024590	arylsulfatase family, member J;ARSJ	ARSJ	-1.772	-1.147	0.981	1.623
4891	ENSG00000110911	NM_000617	solute carrier family 11 (proton-coupled divalent metal ion transporters), member 2;SLC11A2	SLC11A2	-1.791	-0.989	0.387	0.797
348980	ENSG00000164588	NM_021072	hyperpolarization activated cyclic nucleotide-gated potassium channel 1;HCN1	HCN1	-1.794	-0.925	1.22	2.157
10333	ENSG00000174130	NM_006068	toll-like receptor 6;TLR6	TLR6	-1.817	-1.237	1.098	1.191
2838	ENSG00000154165	NM_005290	G protein-coupled receptor 15;GPR15	GPR15	-1.826	-0.786	1.818	1.677
11141	ENSG00000169306	NM_014271	interleukin 1 receptor accessory protein-like 1;IL1RAPL1	IL1RAPL1	-1.839	-1.228	0.473	0.894
23314	ENSG00000119042	AC016746	SATB homeobox 2	SATB2	-1.849	-1.111	2.153	1.216
6863	ENSG00000006128	BC018047	tachykinin, precursor 1	TAC1	-1.857	-2.013	0.06	0.812
23609	ENSG00000075975	NM_014160	makorin, ring finger protein, 2;MKRN2	MKRN2	-1.927	-2.991	1.967	3.286
6013	ENSG00000107018	NM_006911	relaxin 1;RLN1	RLN1	-1.956	-1.607	0.505	0.853
1266	ENSG00000117519	NM_001839	calponin 3, acidic;CNN3	CNN3	-1.974	-1.826	1.691	2.65
2547	ENSG00000196419	NM_001469	X-ray repair complementing defective repair in Chinese hamster cells 6 (Ku autoantigen, 70kDa);XRCC6	XRCC6	-2.001	-1.68	1.214	1.783
51780	ENSG00000120733	AF251039,NM_016604	jumonji domain containing 1B;JMJD1B	JMJD1B	-2.105	-1.98	0.676	1.007
2260	ENSG00000077782	AY585209	fibroblast growth factor receptor 1	FGFR1	-2.108	-1.199	0.571	0.539
54457	ENSG00000102387	NM_024885	TAF7-like RNA polymerase II, TATA box binding protein (TBP)-associated factor, 50kDa;TAF7L	TAF7L	-2.112	-1.447	0.896	1.581
54885	ENSG00000133138	NM_017752	TBC1 domain family, member 8B (with GRAM domain);TBC1D8B	TBC1D8B	-2.182	-1.703	1.223	0.706
1088	ENSG00000124469	NM_001816	carcinoembryonic antigen-related cell adhesion molecule 8;CEACAM8	CEACAM8	-2.188	-1.876	1.693	1.416
9201	ENSG00000133083	NM_004734	doublecortin and CaM kinase-like 1;DCAMKL1	DCLK1	-2.315	-1.4	0.657	0.542
8502	ENSG00000144283	BC048013	plakophilin 4;PKP4	PKP4	-2.486	-0.922	2.796	1.957
6521	ENSG00000004939	NM_000342	solute carrier family 4, anion exchanger, member 1 (erythrocyte membrane protein band 3, Diego blood group);SLC4A1	SLC4A1	-2.52	-1.172	2.657	3.579
4887	ENSG00000168509	NM_000910	neuropeptide Y receptor Y2;NPY2R	NPY2R	-2.553	-2.067	0.423	0.221
6326	ENSG00000136531	NM_021007	sodium channel, voltage-gated, type II, alpha 2;SCN2A2	SCN2A	-2.577	-1.576	0.742	0.224
4814	ENSG00000131669	NM_004148	ninjurin 1;NINJ1	NINJ1	-2.612	-1.263	1.666	2.186
51533	ENSG00000010318	AF151060	PHD finger protein 7;PHF7	PHF7	-2.679	-2.757	0.141	1.724
9963	ENSG00000170482	BC019225	solute carrier family 23 (nucleobase transporters), member 1;SLC23A1	SLC23A1	-2.766	-2.927	1.09	2.297
9415	ENSG00000134824	AF108658	fatty acid desaturase 2	FADS2	-2.888	-1.798	3.11	1.6
150684	ENSG00000173163	NM_152516	copper metabolism (Murr1) domain containing 1;COMMD1	COMMD1	-3.116	-2.122	3.109	1.503
3914	ENSG00000196878	AY035783	laminin, beta 3;LAMB3	LAMB3	-3.32	-1.742	3.903	2.093
49	ENSG00000100312	NM_001097	acrosin;ACR	ACR	-3.738	-2.359	1.855	4.257
9401	ENSG00000160957	NM_004260	RecQ protein-like 4;RECQL4	RECQL4	-5.61	-5.679	0.066	0.074
3895	ENSG00000126777	AL138499	kinectin 1 (kinesin receptor);KTN1	KTN1	0.049	-0.538	1.181	1.096
667	ENSG00000151914	NM_183380	dystonin;DST	DST	0.037	0.234	-0.313	-0.357
51559	ENSG00000111696	BC052293	5'-nucleotidase domain containing 3;NT5DC3	NT5DC3	0.033	0.221	-0.876	-0.845
163126	ENSG00000176396	NM_153232	EP300 interacting inhibitor of differentiation 2;EID2	EID2	0.031	0.169	-0.282	-0.394
8777	ENSG00000107186	CR936648	multiple PDZ domain protein	MPDZ	0.023	-0.006	0.758	0.602
161142	ENSG00000172717	NM_173526	chromosome 14 open reading frame 54;C14orf54	FAM71D	-0.011	-0.219	1.144	1.021
4150	ENSG00000103495	BC041629	MYC-associated zinc finger protein (purine-binding transcription factor);MAZ	MAZ	-0.012	-1.203	2.15	2.633
124093	ENSG00000162004	NM_173476	coiled-coil domain containing 78;CCDC78	CCDC78	-0.02	-0.239	1.665	1.176
124590	ENSG00000182040	AK091243	Usher syndrome 1G (autosomal recessive);USH1G	USH1G	-0.02	-0.253	0.898	0.949
256987	ENSG00000164300	AC010260	serine incorporator 5	SERINC5	-0.032	0.004	1.202	1.178
51142	ENSG00000106153	AC006970	coiled-coil-helix-coiled-coil-helix domain containing 2	CHCHD2	-0.032	-0.424	1.26	1.057
7170	ENSG00000143549	NM_152263	tropomyosin 3;TPM3	TPM3	-0.036	0.014	-1.094	-1.062
115825	ENSG00000139668	NM_052950	WD repeat and FYVE domain containing 2;WDFY2	WDFY2	-0.043	-0.013	0.436	0.284
26099	ENSG00000055070	NM_015609	chromosome 1 open reading frame 144;C1orf144	C1orf144	-0.05	-0.163	1.071	1.225
55763	ENSG00000090989	AF208854	exocyst complex component 1	EXOC1	-0.058	-0.469	1.648	1.267
201475	ENSG00000206418	AK127824	RAB12, member RAS oncogene family;RAB12	RAB12	-0.075	-0.686	1.374	1.014
84265	ENSG00000121851	NM_032305	polymerase (RNA) III (DNA directed) polypeptide G (32kD)-like;POLR3GL	POLR3GL	-0.078	0.237	-0.931	-1.125
55714	ENSG00000218336	AF195420	odz, odd Oz/ten-m homolog 3 (Drosophila)	ODZ3	-0.084	-0.231	0.345	0.261
83894	ENSG00000137473	BC024193	tetratricopeptide repeat domain 29	TTC29	-0.086	-0.062	0.271	0.195
4128	ENSG00000189221	BC044787	monoamine oxidase A	MAOA	-0.087	-0.282	0.426	0.35
255809	ENSG00000214212	XM_172995	hypothetical LOC255809;unassigned	LOC255809	-0.091	0.095	1.701	1.673
286530	ENSG00000182162	NM_178129	purinergic receptor P2Y, G-protein coupled, 8;P2RY8	P2RY8	-0.106	-0.191	0.281	0.24
51512	ENSG00000075218	NM_016426	G-2 and S-phase expressed 1;GTSE1	GTSE1	-0.113	-0.55	1.024	0.736
152815	ENSG00000174796	NM_144721	THAP domain containing 6;THAP6	THAP6	-0.114	-0.018	1.55	1.66
81282	ENSG00000176893	NM_001005238	olfactory receptor, family 51, subfamily G, member 2;OR51G2	OR51G2	-0.13	-0.422	1.1	0.871
26033	ENSG00000107518	NM_207303	attractin-like 1;ATRNL1	ATRNL1	-0.136	-0.335	0.255	0.201
9683	ENSG00000102921	AC026470	NEDD4 binding protein 1	N4BP1	-0.165	-0.299	0.482	0.27
64168	ENSG00000123119	NM_022351	EF-hand calcium binding protein 1;EFCBP1	EFCBP1	-0.179	-0.001	1.164	1.37
55074	ENSG00000164830	AK096148	oxidation resistance 1	OXR1	-0.188	0.333	1.649	1.313
55275	ENSG00000141252	AC015853	vacuolar protein sorting 53 homolog (S. cerevisiae)	VPS53	-0.197	-0.561	1.06	1.23
55020	ENSG00000075234	NM_017931	hypothetical protein FLJ20699;unassigned	FLJ20699	-0.21	0.495	-1.575	-1.409
3488	ENSG00000115461	NM_000599	insulin-like growth factor binding protein 5;IGFBP5	IGFBP5	-0.211	-0.206	1.862	1.826
84295	ENSG00000156531	AY157622	PHD finger protein 6;PHF6	PHF6	-0.215	0.085	2.374	1.522
11179	ENSG00000198839	BC020626	zinc finger protein 277	ZNF277	-0.233	-0.365	2.501	2.665
257106	ENSG00000186517	BX537846	Rho GTPase activating protein 30	ARHGAP30	-0.24	-0.365	0.854	0.61
117155	ENSG00000166762	BC064387	cation channel, sperm associated 2	CATSPER2	-0.246	-0.458	0.314	0.239
57148	ENSG00000170471	NM_020336	KIAA1219;KIAA1219	KIAA1219	-0.252	-0.521	0.489	0.505
79830	ENSG00000197056	NM_024772	zinc finger, MYM-type 1;ZMYM1	ZMYM1	-0.253	-0.419	0.573	0.545
203228	ENSG00000147894	BC020851	chromosome 9 open reading frame 72;C9orf72	C9orf72	-0.255	-0.687	1.254	0.739
64778	ENSG00000075420	NM_022763	fibronectin type III domain containing 3B;FNDC3B	FNDC3B	-0.26	-0.086	0.432	0.45
2798	ENSG00000109163	AC079880	gonadotropin-releasing hormone receptor;GNRHR	GNRHR	-0.26	-1.556	2.015	2.217
388799	ENSG00000213714	NM_001013646	chromosome 20 open reading frame 107;C20orf107	C20orf107	-0.263	-0.315	1.331	1.471
168391	ENSG00000106648	NM_145292	UDP-N-acetyl-alpha-D-galactosamine:polypeptide N-acetylgalactosaminyltransferase-like 5;GALNTL5	GALNTL5	-0.265	-0.422	0.24	0.456
56965	ENSG00000137817	BC015314	poly (ADP-ribose) polymerase family, member 6	PARP6	-0.268	-0.188	0.283	0.507
197370	ENSG00000169189	NM_145080	non-SMC element 1 homolog (S. cerevisiae);NSMCE1	NSMCE1	-0.282	0.28	2.095	1.951
169270	ENSG00000172748	NM_173539	zinc finger protein 596;ZNF596	ZNF596	-0.29	-0.097	1.434	1.178
114625	ENSG00000164010	AY049028	erythroblast membrane-associated protein (Scianna blood group);ERMAP	ERMAP	-0.313	0.083	1.03	1.148
773	ENSG00000141837	AC008540	calcium channel, voltage-dependent, P/Q type, alpha 1A subunit	CACNA1A	-0.319	-0.067	0.93	0.811
54756	ENSG00000144730	NM_017563	interleukin 17 receptor D;IL17RD	IL17RD	-0.34	-1.289	1.477	1.377
8648	ENSG00000084676	AC093798	nuclear receptor coactivator 1	NCOA1	-0.348	-0.573	1.171	1.608
1579	ENSG00000187048	AL731892	cytochrome P450, family 4, subfamily A, polypeptide 11	CYP4A11	-0.357	-0.249	0.838	0.548
23245	ENSG00000148219	BC018759	astrotactin 2	ASTN2	-0.375	-0.114	2.038	1.45
79473	ENSG00000181001	NM_001001913	olfactory receptor, family 52, subfamily N, member 1;OR52N1	OR52N1	-0.4	-0.832	0.461	0.55
154664	ENSG00000179869	AC091770	ATP-binding cassette, sub-family A (ABC1), member 13	ABCA13	-0.405	-0.286	0.875	0.646
348654	ENSG00000178295	NM_182625	hypothetical protein FLJ40869;unassigned	GEN1	-0.411	-0.586	0.339	0.732
80339	ENSG00000100344	NM_025225	patatin-like phospholipase domain containing 3;PNPLA3	PNPLA3	-0.422	-0.231	0.657	0.669
4052	ENSG00000049323	AL133244	latent transforming growth factor beta binding protein 1	LTBP1	-0.428	-0.123	0.61	0.813
29942	ENSG00000172733	NM_001015508	purine-rich element binding protein G;PURG	PURG	-0.432	-0.404	0.912	0.712
140564	ENSG00000198904	NM_152426	apolipoprotein B mRNA editing enzyme, catalytic polypeptide-like 3D (putative);APOBEC3D	APOBEC3D	-0.44	-0.64	0.253	0.545
254065	ENSG00000165288	AL512504	bromodomain and WD repeat domain containing 3	BRWD3	-0.445	-0.159	0.507	0.715
158234	ENSG00000165275	AL138752	RNA (guanine-9-) methyltransferase domain containing 3;RG9MTD3	RG9MTD3	-0.456	-0.531	0.831	1.349
79269	ENSG00000122741	AL138752	WD repeat domain 32;WDR32	WDR32	-0.456	-0.531	0.831	1.349
27004	ENSG00000187621	AL133467	T-cell leukemia/lymphoma 6;TCL6	TCL6	-0.461	-0.545	0.218	0.378
58499	ENSG00000148143	NM_021224	zinc finger protein 462;ZNF462	ZNF462	-0.474	-0.532	0.353	0.196
79890	ENSG00000100599	NM_024832	Ras and Rab interactor 3;RIN3	RIN3	-0.492	-0.69	0.706	1.445
9542	ENSG00000158458	AC094080	neuregulin 2	NRG2	-0.496	-0.125	0.956	0.902
55840	ENSG00000145088	NM_018456	ELL associated factor 2;EAF2	EAF2	-0.498	-0.384	0.491	0.587
119467	ENSG00000180745	NM_152311	clarin 3;CLRN3	CLRN3	-0.502	-0.47	0.679	0.396
441168	ENSG00000188820	Z84488	hypothetical protein LOC441168;unassigned	FAM26F	-0.502	-0.575	0.309	0.434
389337	ENSG00000183111	NM_001001669	FLJ41603 protein;unassigned	FLJ41603	-0.533	-0.527	-0.101	0.01
124565	ENSG00000157637	NM_138570	hypothetical protein MGC15523;unassigned	MGC15523	-0.54	-0.841	1.079	0.916
157848	ENSG00000165066	NM_152568	NK6 transcription factor related, locus 3 (Drosophila);NKX6-3	NKX6-3	-0.553	-0.849	0.676	0.642
284382	ENSG00000181786	NM_178525	hypothetical protein MGC33407;unassigned	MGC33407	-0.574	-0.545	0.31	0.366
54810	ENSG00000137960	NM_017655	GIPC PDZ domain containing family, member 2;GIPC2	GIPC2	-0.578	-0.508	0.055	-0.052
92285	ENSG00000197800	NM_152279	zinc finger protein 585B;ZNF585B	ZNF585B	-0.581	-0.201	0.631	1.022
2138	ENSG00000104313	AC022858	eyes absent homolog 1 (Drosophila)	EYA1	-0.582	-0.359	0.801	0.659
220002	ENSG00000162144	NM_153611	cytochrome b, ascorbate dependent 3;CYBASC3	CYBASC3	-0.594	-0.508	1.225	0.806
121260	ENSG00000139370	AC108704	solute carrier family 15, member 4	SLC15A4	-0.597	-0.733	0.48	1.097
158135	ENSG00000175764	AF521886	tubulin tyrosine ligase-like family, member 11;TTLL11	TTLL11	-0.601	-0.39	1.244	0.927
57470	ENSG00000130764	NM_020710	leucine rich repeat containing 47;LRRC47	LRRC47	-0.605	-0.607	0.983	0.426
57863	ENSG00000162706	NM_021189	immunoglobulin superfamily, member 4B;IGSF4B	CADM3	-0.615	-0.301	1.438	2.456
84692	ENSG00000138483	NM_032600	coiled-coil domain containing 54;CCDC54	CCDC54	-0.625	0.017	1.454	1.195
26059	ENSG00000187672	AC105748	ELKS/RAB6-interacting/CAST family member 2	ERC2	-0.636	-0.682	-0.072	0.16
4602	ENSG00000118513	X52126	v-myb myeloblastosis viral oncogene homolog (avian);MYB	MYB	-0.655	-0.552	0.552	0.229
25940	ENSG00000119812	NM_015475	family with sequence similarity 98, member A;FAM98A	FAM98A	-0.66	-0.856	1.425	1.62
219833	ENSG00000174370	NM_145013	chromosome 11 open reading frame 45;C11orf45	C11orf45	-0.661	-1.335	0.834	0.744
89778	ENSG00000206072	NM_080475	serpin peptidase inhibitor, clade B (ovalbumin), member 11;SERPINB11	SERPINB11	-0.666	-0.319	0.803	0.512
114609	ENSG00000150455	BC032474	toll-interleukin 1 receptor (TIR) domain containing adaptor protein;TIRAP	TIRAP	-0.669	-0.465	0.51	0.712
348487	ENSG00000185519	NM_182623	chromosome 1 open reading frame 117;C1orf117	FAM131C	-0.671	-1.132	1.471	0.718
346689	ENSG00000188883	NM_198508	FLJ44186 protein;unassigned	KLRG2	-0.679	-0.54	-0.116	-0.038
115098	ENSG00000007080	NM_138442	coiled-coil domain containing 124;CCDC124	CCDC124	-0.683	-0.815	-0.029	0.169
123041	ENSG00000140090	AL118559	solute carrier family 24 (sodium/potassium/calcium exchanger), member 4	SLC24A4	-0.69	-0.656	0.296	0.791
25829	ENSG00000198792	NM_012264	chromosome 22 open reading frame 5;C22orf5	TMEM184B	-0.701	-1.318	1.835	2.351
55035	ENSG00000198000	NM_017948	nucleolar protein 8;NOL8	NOL8	-0.726	-0.866	0.859	0.485
10985	ENSG00000089154	NM_006836	GCN1 general control of amino-acid synthesis 1-like 1 (yeast);GCN1L1	GCN1L1	-0.735	-0.74	0.898	1.433
83478	ENSG00000138639	NM_001025616	Rho GTPase activating protein 24;ARHGAP24	ARHGAP24	-0.75	-0.497	1.117	0.68
159686	ENSG00000120051	NM_001008723	chromosome 10 open reading frame 80;C10orf80	C10orf80	-0.766	-0.931	0.439	0.641
23345	ENSG00000131018	AK056122	spectrin repeat containing, nuclear envelope 1	SYNE1	-0.79	-1.5	0.401	0.528
91039	ENSG00000142002	NM_139159	dipeptidyl-peptidase 9;DPP9	DPP9	-0.807	-0.391	0.479	0.842
89876	ENSG00000183833	NM_033364	chromosome 3 open reading frame 15;C3orf15	C3orf15	-0.81	-0.403	0.52	0.288
128368	ENSG00000198967	NM_001004478	olfactory receptor, family 10, subfamily Z, member 1;OR10Z1	OR10Z1	-0.821	-1.069	1.73	0.918
64184	ENSG00000181552	NM_022360	family with sequence similarity 12, member B (epididymal);FAM12B	FAM12B	-0.826	-1.678	1.638	1.994
4750	ENSG00000137601	AK027580	NIMA (never in mitosis gene a)-related kinase 1	NEK1	-0.839	-0.729	0.552	0.269
1285	ENSG00000169031	AC097662	collagen, type IV, alpha 3 (Goodpasture antigen);COL4A3	COL4A3	-0.845	-0.321	0.797	1.241
9702	ENSG00000166037	NM_014679	centrosomal protein 57kDa;CEP57	CEP57	-0.848	-0.855	1.262	1.361
126374	ENSG00000142279	XM_059037	Wilms tumor 1 interacting protein;WTIP	WTIP	-0.856	-0.479	1.565	2.256
8777	ENSG00000107186	AL161449	multiple PDZ domain protein	MPDZ	-0.858	-1.765	0.826	0.666
165215	ENSG00000144369	NM_177454	KIAA1946;KIAA1946	KIAA1946	-0.862	-0.845	1.087	0.898
114987	ENSG00000148225	AK093240	WD repeat domain 31;WDR31	WDR31	-0.866	-1.185	-0.02	-0.008
441120	ENSG00000204660	NM_001013718	similar to LOC285679 protein;unassigned	LOC441120	-0.899	-0.938	1.083	2.116
404550	ENSG00000154102	NM_206967	chromosome 16 open reading frame 74;C16orf74	C16orf74	-0.902	-0.842	-0.504	-0.468
54856	ENSG00000116580	AY335492	gon-4-like (C. elegans)	GON4L	-0.93	-0.877	0.316	0.031
123720	ENSG00000156232	XM_058720	WAS protein homology region 2 domain containing 1;WHDC1	WHDC1	-0.935	-1.541	1.154	0.874
112744	ENSG00000112116	NM_052872	interleukin 17F;IL17F	IL17F	-0.949	-0.637	0.109	0.325
606495	ENSG00000215883	NM_001031672	hypothetical protein LOC606495;unassigned	LOC606495	-0.951	-0.946	1.443	0.658
25896	ENSG00000143493	NM_015434	integrator complex subunit 7;INTS7	INTS7	-0.957	-1.11	-0.226	-0.183
148789	ENSG00000162885	NM_152490	beta-1,3-N-acetylgalactosaminyltransferase 2;B3GALNT2	B3GALNT2	-0.966	-0.851	0.276	0.193
55320	ENSG00000129534	NM_018353	chromosome 14 open reading frame 106;C14orf106	C14orf106	-0.991	-0.641	0.328	0.267
22829	ENSG00000165246	AC011903	neuroligin 4, Y-linked	NLGN4Y	-0.991	-1.289	2.006	2.545
79879	ENSG00000100147	NM_024821	coiled-coil domain containing 134;CCDC134	CCDC134	-0.995	-0.816	0.356	0.139
387856	ENSG00000177875	NM_001013635	similar to expressed sequence AI836003;unassigned	LOC387856	-1.004	-1.178	0.562	0.352
9096	ENSG00000112837	XM_496819	T-box 18;TBX18	TBX18	-1.006	-0.707	0.217	0.163
57631	ENSG00000130224	NM_020871	leucine-rich repeats and calponin homology (CH) domain containing 2;LRCH2	LRCH2	-1.008	-0.971	-0.034	-0.123
158787	ENSG00000158423	NM_001031745	RIB43A domain with coiled-coils 1;RIBC1	RIBC1	-1.011	-1.054	1.61	2.786
3213	ENSG00000120093	AC103702	homeobox B3;HOXB3	HOXB3	-1.013	-1.536	0.516	0.183
3211	ENSG00000120094	AC103702	homeobox B1;HOXB1	HOXB1	-1.013	-1.536	0.516	0.183
3212	ENSG00000124802	AC103702	homeobox B2;HOXB2	HOXB2	-1.013	-1.536	0.516	0.183
8547	ENSG00000142748	NM_003665	ficolin (collagen/fibrinogen domain containing) 3 (Hakata antigen);FCN3	FCN3	-1.029	-1.512	1.657	0.965
286122	ENSG00000177335	NM_173687	chromosome 8 open reading frame 31;C8orf31	C8orf31	-1.047	-0.825	1.194	0.589
3827	ENSG00000113889	AC109780	kininogen 1	KNG1	-1.059	-1.424	0.74	1.442
643812	ENSG00000206107	AB096937	keratin associated protein;unassigned	KRTAP27-1	-1.104	-0.574	0.386	0.653
343578	ENSG00000124143	XM_293123	chromosome 20 open reading frame 95;C20orf95	C20orf95	-1.104	-1.011	0.483	0.903
2492	ENSG00000170820	AC079394	follicle stimulating hormone receptor	FSHR	-1.122	-0.634	0.46	0.792
23587	ENSG00000170291	AF087868	chromosome 17 open reading frame 81	C17orf81	-1.142	-2.175	0.575	0.919
2917	ENSG00000196277	NM_181875	glutamate receptor, metabotropic 7;GRM7	GRM7	-1.15	-0.461	1.291	1.495
90527	ENSG00000140254	NM_144565	dual oxidase maturation factor 1;DUOXA1	DUOXA1	-1.161	-1.544	0.057	0.267
5345	ENSG00000167711	AC130343	serpin peptidase inhibitor, clade F (alpha-2 antiplasmin, pigment epithelium derived factor), member 2;SERPINF2	SERPINF2	-1.168	-1.693	1.696	0.799
55114	ENSG00000140750	BC001241	Rho GTPase activating protein 17	ARHGAP17	-1.194	-0.818	0.647	0.149
90853	ENSG00000134668	NM_144569	SPOC domain containing 1;SPOCD1	SPOCD1	-1.264	-1.764	0.472	0.4
80835	ENSG00000173662	BK000153	taste receptor, type 1, member 1;TAS1R1	TAS1R1	-1.279	-0.611	0.979	0.896
196883	ENSG00000129467	NM_139247	adenylate cyclase 4;ADCY4	ADCY4	-1.281	-1.634	2.826	1.672
53635	ENSG00000104960	NM_017432	prostate tumor overexpressed gene 1;PTOV1	PTOV1	-1.327	-0.323	1.487	1.765
107	ENSG00000164742	NM_021116	adenylate cyclase 1 (brain);ADCY1	ADCY1	-1.358	-1.121	1.32	0.725
255762	ENSG00000155714	NM_173806	chromosome 16 open reading frame 65;C16orf65	C16orf65	-1.361	-0.975	1.106	0.362
284099	ENSG00000167230	NM_173625	chromosome 17 open reading frame 78;C17orf78	C17orf78	-1.369	-1.042	-0.021	0.356
55008	ENSG00000138642	BX647121	hect domain and RLD 6	HERC6	-1.377	-0.751	0.663	1.096
11314	ENSG00000167851	NM_007261	CD300a molecule;CD300A	CD300A	-1.41	-1.228	0.19	0.725
22872	ENSG00000138674	BC084583	SEC31 homolog A (S. cerevisiae);SEC31A	SEC31A	-1.466	-1.247	0.799	0.305
55615	ENSG00000186654	Z98743	proline rich 5 (renal)	PRR5	-1.469	-0.468	2.242	2.109
151888	ENSG00000186265	NM_181780	B and T lymphocyte associated;BTLA	BTLA	-1.536	-0.928	0.613	0.482
347365	ENSG00000102313	NM_198510	inter-alpha (globulin) inhibitor H5-like;ITIH5L	ITIH5L	-1.545	-0.32	2.442	2.036
140701	ENSG00000183260	NM_080622	chromosome 20 open reading frame 135;C20orf135	C20orf135	-1.604	-1.341	0.875	1.53
51286	ENSG00000184524	NM_016564	cell cycle exit and neuronal differentiation 1;CEND1	CEND1	-1.62	-1.324	0.869	0.199
374768	ENSG00000181323	NM_199339	chromosome 17 open reading frame 83;C17orf83	C17orf83	-1.643	-1.714	1.123	2.513
55124	ENSG00000197181	NM_018068	piwi-like 2 (Drosophila);PIWIL2	PIWIL2	-1.653	-1.286	1.144	0.353
130507	ENSG00000144357	AC092641	ubiquitin protein ligase E3 component n-recognin 3 (putative)	UBR3	-1.655	-1.209	0.741	1.057
151613	ENSG00000163728	NM_133462	tetratricopeptide repeat domain 14;TTC14	TTC14	-1.749	-1.033	0.564	0.193
338645	ENSG00000187398	AC087373	leucine zipper protein 2	LUZP2	-1.822	-1.73	0.446	1.372
161502	ENSG00000156206	NM_173528	chromosome 15 open reading frame 26;C15orf26	C15orf26	-1.826	-2.025	0.487	0.83
51364	ENSG00000004838	NM_015896	zinc finger, MYND-type containing 10;ZMYND10	ZMYND10	-1.828	-1.92	0.548	0.242
91522	ENSG00000050767	NM_173465	collagen, type XXIII, alpha 1;COL23A1	COL23A1	-1.876	-1.853	0.741	-0.052
11044	ENSG00000112941	AC122710	polymerase (DNA directed) sigma;POLS	POLS	-1.877	-3.116	0.515	0.751
10083	ENSG00000006611	BC016057	Usher syndrome 1C (autosomal recessive, severe)	USH1C	-1.882	-1.614	0.97	1.939
139105	ENSG00000177324	NM_153346	chromosome X open reading frame 20;CXorf20	CXorf20	-1.891	-1.128	0.962	1.017
23080	ENSG00000105778	NM_015060	KIAA0241;KIAA0241	KIAA0241	-1.977	-1.214	0.067	0.139
133491	ENSG00000185056	XM_376444	hypothetical protein LOC133491;unassigned	LOC133491	-1.977	-2.343	1.661	1.318
6003	ENSG00000127074	BC016667	regulator of G-protein signalling 13;RGS13	RGS13	-2.136	-2.077	0.812	0.684
56978	ENSG00000152784	BC071584	PR domain containing 8	PRDM8	-2.322	-2.256	0.93	2.058
93627	ENSG00000145348	BX647851	TBC1 domain containing kinase	TBCK	-2.35	-1.414	0.557	1.362
2768	ENSG00000146535	NM_007353	guanine nucleotide binding protein (G protein) alpha 12;GNA12	GNA12	-2.415	-2.838	1.639	1.248
1638	ENSG00000080166	AJ000503	dopachrome tautomerase (dopachrome delta-isomerase, tyrosine-related protein 2)	DCT	-2.63	-2.935	0.305	0.9
91860	ENSG00000129007	NM_001031733	calmodulin-like 4;CALML4	CALML4	-2.873	-2.057	0.823	0.257
283129	ENSG00000168070	NM_001037225	hypothetical protein LOC283129;unassigned	LOC283129	-3.051	-2.651	-0.04	1.286
114790	ENSG00000144589	NM_052902	serine/threonine kinase 11 interacting protein;STK11IP	STK11IP	-4.15	-5.649	-0.63	0.917
65059	ENSG00000173166	AY523978	Ras association (RalGDS/AF-6) and pleckstrin homology domains 1;RAPH1	RAPH1	-4.813	-3.381	0.207	0.104
64969	ENSG00000144029	NM_031902	mitochondrial ribosomal protein S5;MRPS5	MRPS5	0.25	-0.033	1.092	1.108
6429	ENSG00000116350	NM_005626	splicing factor, arginine/serine-rich 4;SFRS4	SFRS4	0.039	-0.272	0.92	0.706
4326	ENSG00000198598	NM_016155	matrix metallopeptidase 17 (membrane-inserted);MMP17	MMP17	-0.04	-0.466	1.134	0.933
131	ENSG00000196344	NM_000673	alcohol dehydrogenase 7 (class IV), mu or sigma polypeptide;ADH7	ADH7	-0.05	-0.802	1.638	1.409

## Sheet: Common Up
Gene ID	Ensembl ID	Genbank Accession No.	Gene Name	Gene Symbol	avg fold in HeLa HIPPI	avg fold in HIP1si HIPPI	SiHippi/HelaHippi
81620	ENSG00000167513	NM_030928	chromatin licensing and DNA replication factor 1;CDT1	CDT1	3.42072	1.16928	0.341822
7917	ENSG00000204463	BC003133	HLA-B associated transcript 3;BAT3	BAT3	4.17678	1.59117	0.380957
9902	ENSG00000011028	BC032763	mannose receptor, C type 2;MRC2	MRC2	5.08823	2.44832	0.481173
55554	ENSG00000174562	X75363	kallikrein-related peptidase 15	KLK15	6.69723	3.28384	0.490328
161882	ENSG00000179588	AC116552	zinc finger protein, multitype 1;ZFPM1	ZFPM1	3.8271	1.98443	0.51852
26094	ENSG00000119599	AL080157	DDB1 and CUL4 associated factor 4	DCAF4	3.45662	1.8633	0.539054
1387	ENSG00000005339	NM_004380	CREB binding protein (Rubinstein-Taybi syndrome);CREBBP	CREBBP	3.48003	1.89431	0.544336
153339	ENSG00000174695	NM_174909	transmembrane protein 167;TMEM167	TMEM167	2.31962	1.30235	0.561449
9672	ENSG00000162512	BC013974	syndecan 3	SDC3	4.35854	2.46882	0.566432
26608	ENSG00000106638	AC005089	transducin (beta)-like 2;TBL2	TBL2	3.54483	2.05524	0.579786
8529	ENSG00000186115	NM_001082	cytochrome P450, family 4, subfamily F, polypeptide 2;CYP4F2	CYP4F2	3.80147	2.22722	0.585884
23529	ENSG00000175505	NM_013246	cardiotrophin-like cytokine factor 1;CLCF1	CLCF1	3.0074	1.77396	0.589863
1482	ENSG00000183072	NM_004387	NK2 transcription factor related, locus 5 (Drosophila);NKX2-5	NKX2-5	3.78906	2.25869	0.596107
678	ENSG00000152518	NM_006887	zinc finger protein 36, C3H type-like 2;ZFP36L2	ZFP36L2	4.62162	2.80612	0.607172
6732	ENSG00000096063	NM_003137	SFRS protein kinase 1;SRPK1	SRPK1	4.69192	2.85582	0.608667
2057	ENSG00000187266	NM_000121	erythropoietin receptor;EPOR	EPOR	3.84781	2.37798	0.61801
786	ENSG00000108878	NM_000727	calcium channel, voltage-dependent, gamma subunit 1;CACNG1	CACNG1	3.44103	2.14277	0.62271
55287	ENSG00000088726	NM_018306	transmembrane protein 40;TMEM40	TMEM40	5.84048	3.64106	0.623417
3910	ENSG00000112769	AL590106	laminin, alpha 4	LAMA4	3.20021	2.03253	0.635122
6567	ENSG00000147100	AC004073	solute carrier family 16, member 2 (monocarboxylic acid transporter 8);SLC16A2	SLC16A2	3.75581	2.4076	0.641034
26097	ENSG00000160679	NM_015607	chromosome 1 open reading frame 77;C1orf77	C1orf77	7.31047	4.71423	0.64486
57326	ENSG00000163346	NM_020524	pre-B-cell leukemia transcription factor interacting protein 1;PBXIP1	PBXIP1	1.81399	1.18046	0.650752
6426	ENSG00000136450	NM_006924	splicing factor, arginine/serine-rich 1 (splicing factor 2, alternate splicing factor);SFRS1	SFRS1	2.1368	1.39404	0.652394
6535	ENSG00000130821	U17986	solute carrier family 6 (neurotransmitter transporter, creatine), member 8	SLC6A8	5.02504	3.31178	0.659056
91373	ENSG00000197355	NM_207309	UDP-N-acteylglucosamine pyrophosphorylase 1-like 1;UAP1L1	UAP1L1	3.34656	2.21515	0.661919
2790	ENSG00000059769	NM_001017998	guanine nucleotide binding protein (G protein), gamma 10;GNG10	GNG10	3.63711	2.42014	0.665401
155061	ENSG00000181220	NM_152557	zinc finger protein 746;ZNF746	ZNF746	2.73814	1.85308	0.676764
11333	ENSG00000106244	NM_014891	PDGFA associated protein 1;PDAP1	PDAP1	3.97822	2.69289	0.676908
30062	ENSG00000134438	NM_013435	retina and anterior neural fold homeobox;RAX	RAX	4.31363	2.93144	0.679575
56980	ENSG00000170325	BX648944	PR domain containing 10;PRDM10	PRDM10	5.52558	3.77166	0.682582
5802	ENSG00000105426	AC005788	protein tyrosine phosphatase, receptor type, S	PTPRS	2.72776	1.88463	0.690909
10915	ENSG00000113649	NM_006706	transcription elongation regulator 1;TCERG1	TCERG1	2.97238	2.06868	0.695968
6224	ENSG00000008988	NM_001023	ribosomal protein S20;RPS20	RPS20	4.18003	2.91517	0.697405
7625	ENSG00000185252	NM_003426	zinc finger protein 74;ZNF74	ZNF74	3.96503	2.76587	0.697566
56910	ENSG00000084090	BC012774	StAR-related lipid transfer (START) domain containing 7	STARD7	3.89902	2.74536	0.704116
4724	ENSG00000164258	NM_002495	NADH dehydrogenase (ubiquinone) Fe-S protein 4, 18kDa (NADH-coenzyme Q reductase);NDUFS4	NDUFS4	2.02452	1.43836	0.71047
5978	ENSG00000084093	NM_005612	RE1-silencing transcription factor;REST	REST	6.29066	4.48949	0.713675
4296	ENSG00000173327	NM_002419	mitogen-activated protein kinase kinase kinase 11;MAP3K11	MAP3K11	3.6379	2.62357	0.721176
5635	ENSG00000161542	NM_002766	phosphoribosyl pyrophosphate synthetase-associated protein 1;PRPSAP1	PRPSAP1	2.14097	1.54409	0.721213
10178	ENSG00000009694	NM_014253	odz, odd Oz/ten-m homolog 1(Drosophila);ODZ1	ODZ1	1.65539	1.20149	0.725803
7077	ENSG00000035862	AC100788	TIMP metallopeptidase inhibitor 2;TIMP2	TIMP2	2.84025	2.07658	0.731126
25831	ENSG00000092148	NM_015382	HECT domain containing 1;HECTD1	HECTD1	2.08218	1.52272	0.731313
25879	ENSG00000164934	NM_015420	WD repeats and SOF1 domain containing;WDSOF1	WDSOF1	3.50268	2.59635	0.741246
6499	ENSG00000204351	NM_006929	superkiller viralicidic activity 2-like (S. cerevisiae);SKIV2L	SKIV2L	1.66973	1.26183	0.755708
51022	ENSG00000023572	AF151891	Glutaredoxin-2, mitochondrial Precursor	GLRX2	2.66899	2.02354	0.758166
10814	ENSG00000145920	AY576870	complexin 2;CPLX2	CPLX2	2.99222	2.26866	0.758187
7341	ENSG00000116030	BC053528	SMT3 suppressor of mif two 3 homolog 1 (S. cerevisiae)	SUMO1	2.11328	1.6119	0.762751
2512	ENSG00000087086	NM_000146	ferritin, light polypeptide;FTL	FTL	2.6478	2.02582	0.765096
2130	ENSG00000182944	BC072442	Ewing sarcoma breakpoint region 1	EWSR1	2.27933	1.76109	0.772632
220988	ENSG00000170144	NM_194247	heterogeneous nuclear ribonucleoprotein A3;HNRPA3	HNRPA3	4.789	3.72264	0.777332
285527	ENSG00000075539	AK128543	FRY-like;FRYL	FRYL	3.95356	3.11737	0.788498
23197	ENSG00000113194	NM_014613	UBX domain containing 8;UBXD8	UBXD8	5.46749	4.33557	0.792974
85378	ENSG00000128159	NM_001008658	tubulin, gamma complex associated protein 6;TUBGCP6	TUBGCP6	4.51586	3.58787	0.794504
10130	ENSG00000143870	NM_005742	protein disulfide isomerase family A, member 6;PDIA6	PDIA6	4.38485	3.51827	0.802369
2324	ENSG00000037280	X69878	fms-related tyrosine kinase 4	FLT4	2.14391	1.72696	0.80552
131076	ENSG00000160124	NM_001017928	coiled-coil domain containing 58;CCDC58	CCDC58	2.76018	2.23231	0.808757
64403	ENSG00000139880	AL137477	cadherin 24, type 2	CDH24	3.96732	3.21033	0.809195
133746	ENSG00000152409	AC020898	junction mediating and regulatory protein, p53 cofactor	JMY	3.1973	2.58864	0.809632
9275	ENSG00000106635	NM_138707	B-cell CLL/lymphoma 7B;BCL7B	BCL7B	3.24478	2.63018	0.810586
6166	ENSG00000165502	NM_001001	ribosomal protein L36a-like;RPL36AL	RPL36AL	2.70201	2.20581	0.81636
1133	ENSG00000184984	NM_012125	cholinergic receptor, muscarinic 5;CHRM5	CHRM5	1.7701	1.45004	0.819187
10095	ENSG00000130429	NM_005720	actin related protein 2/3 complex, subunit 1B, 41kDa;ARPC1B	ARPC1B	3.59351	2.94691	0.820063
65986	ENSG00000205189	NM_023929	zinc finger and BTB domain containing 10;ZBTB10	ZBTB10	3.26357	2.67723	0.820337
3688	ENSG00000150093	NM_002211	integrin, beta 1 (fibronectin receptor, beta polypeptide, antigen CD29 includes MDF2, MSK12);ITGB1	ITGB1	2.68191	2.21843	0.827185
7694	ENSG00000176293	NM_003436	zinc finger protein 135;ZNF135	ZNF135	2.70246	2.24998	0.832565
5409	ENSG00000141744	NM_002686	phenylethanolamine N-methyltransferase;PNMT	PNMT	4.10265	3.43754	0.837884
55363	ENSG00000136929	AY244805	Hemogen, Erythroid differentiation-associated gene protein	HEMGN	2.67336	2.24684	0.840456
55272	ENSG00000177971	NM_018285	IMP3, U3 small nucleolar ribonucleoprotein, homolog (yeast);IMP3	IMP3	2.88179	2.42602	0.841844
200958	ENSG00000176945	NM_152673	mucin 20, cell surface associated;MUC20	MUC20	4.18996	3.53727	0.844225
8437	ENSG00000111344	NM_004658	RAS protein activator like 1 (GAP1 like);RASAL1	RASAL1	1.81806	1.54132	0.847783
9535	ENSG00000130755	NM_004877	glia maturation factor, gamma;GMFG	GMFG	2.10483	1.78577	0.848416
134	ENSG00000163485	NM_000674	adenosine A1 receptor;ADORA1	ADORA1	2.67321	2.28227	0.853756
5688	ENSG00000101182	BC004427	proteasome (prosome, macropain) subunit, alpha type, 7	PSMA7	3.73454	3.18851	0.853789
79897	ENSG00000204599	NM_024839	ribonuclease P 21kDa subunit;RPP21	RPP21	2.77996	2.38457	0.85777
4714	ENSG00000166136	NM_005004	NADH dehydrogenase (ubiquinone) 1 beta subcomplex, 8, 19kDa;NDUFB8	NDUFB8	2.71324	2.35302	0.867237
3987	ENSG00000169756	NM_004987	LIM and senescent cell antigen-like domains 1;LIMS1	LIMS1	2.75687	2.40834	0.873578
5905	ENSG00000100401	NM_002883	Ran GTPase activating protein 1;RANGAP1	RANGAP1	4.48604	3.92944	0.875925
4904	ENSG00000065978	NM_004559	Y box binding protein 1;YBX1	YBX1	3.18586	2.80662	0.880961
1284	ENSG00000134871	NM_001846	collagen, type IV, alpha 2;COL4A2	COL4A2	2.35589	2.07986	0.882833
10370	ENSG00000164442	NM_006079	Cbp/p300-interacting transactivator, with Glu/Asp-rich carboxy-terminal domain, 2;CITED2	CITED2	2.52602	2.23111	0.883252
5371	ENSG00000140464	AF370432	promyelocytic leukemia	PML	4.01482	3.54798	0.883719
30815	ENSG00000160408	NM_013443	ST6 (alpha-N-acetyl-neuraminyl-2,3-beta-galactosyl-1,3)-N-acetylgalactosaminide alpha-2,6-sialyltransferase 6;ST6GALNAC6	ST6GALNAC6	1.64216	1.45854	0.888182
5613	ENSG00000183943	NM_005044	protein kinase, X-linked;PRKX	PRKX	3.04028	2.71739	0.893795
8467	ENSG00000153147	NM_003601	SWI/SNF related, matrix associated, actin dependent regulator of chromatin, subfamily a, member 5;SMARCA5	SMARCA5	2.17952	1.95808	0.8984
1953	ENSG00000162591	AB011539	multiple EGF-like-domains 6;MEGF6	MEGF6	3.12484	2.81155	0.899744
9993	ENSG00000070413	NM_005137	DiGeorge syndrome critical region gene 2;DGCR2	DGCR2	4.03391	3.63392	0.900845
10667	ENSG00000145982	AL022097	phenylalanyl-tRNA synthetase 2, mitochondrial	FARS2	3.2875	2.97021	0.903488
26011	ENSG00000149256	AK056531	odz, odd Oz/ten-m homolog 4 (Drosophila)	ODZ4	3.55079	3.20822	0.903523
55177	ENSG00000137824	NM_018145	family with sequence similarity 82, member C;FAM82C	FAM82C	1.86658	1.69609	0.908664
5452	ENSG00000028277	X53468	POU class 2 homeobox 2	POU2F2, OCT2	4.33321	3.94219	0.909762

## Sheet: Common Dn
Gene ID	Ensembl ID	Genbank Accession No.	Gene Name	Gene Symbol	avg fold in HeLa HIPPI	avg fold in HIP1si HIPPI	HelaHippi/SiHippi
29803	ENSG00000214022	BC001760	replication initiator 1	REPIN1	0.259597	0.629854	0.412155
9379	ENSG00000110076	NM_138734	neurexin 2;NRXN2	NRXN2	0.588242	1.33647	0.440147
131	ENSG00000196344	NM_000673	alcohol dehydrogenase 7 (class IV), mu or sigma polypeptide;ADH7	ADH7	0.263512	0.559341	0.471112
64764	ENSG00000182158	NM_194071	cAMP responsive element binding protein 3-like 2;CREB3L2	CREB3L2	0.288297	0.575743	0.50074
26284	ENSG00000132591	NM_005702	Era G-protein-like 1 (E. coli);ERAL1	ERAL1	0.383291	0.735297	0.521274
23626	ENSG00000054796	NM_012444	SPO11 meiotic protein covalently bound to DSB homolog (S. cerevisiae);SPO11	SPO11	0.28094	0.523608	0.536548
482	ENSG00000129244	NM_001678	ATPase, Na+/K+ transporting, beta 2 polypeptide;ATP1B2	ATP1B2	0.335611	0.602117	0.557386
143187	ENSG00000151532	NM_145206	vesicle transport through interaction with t-SNAREs homolog 1A (yeast);VTI1A	VTI1A	0.362432	0.631711	0.573731
7776	ENSG00000130856	NM_007345	zinc finger protein 236;ZNF236	ZNF236	0.360102	0.604266	0.595933
51302	ENSG00000146233	NM_016593	cytochrome P450, family 39, subfamily A, polypeptide 1;CYP39A1	CYP39A1	0.414124	0.678173	0.610647
318	ENSG00000164978	BC004926	nudix (nucleoside diphosphate linked moiety X)-type motif 2	NUDT2	0.33264	0.534215	0.622671
5071	ENSG00000185345	AY745247	Parkinson disease (autosomal recessive, juvenile) 2, parkin, E3 ubiquitin-protein ligase parkin	PARK2	0.4843	0.750211	0.645552
6429	ENSG00000116350	NM_005626	splicing factor, arginine/serine-rich 4;SFRS4	SFRS4	0.484157	0.749275	0.646168
6894	ENSG00000059588	NM_005646	Tar (HIV-1) RNA binding protein 1;TARBP1	TARBP1	0.490624	0.739918	0.663079
3710	ENSG00000096433	NM_002224	inositol 1,4,5-triphosphate receptor, type 3;ITPR3	ITPR3	0.269648	0.40303	0.669051
3973	ENSG00000138039	NM_000233	luteinizing hormone/choriogonadotropin receptor;LHCGR	LHCGR	0.402593	0.592608	0.679359
55124	ENSG00000197181	NM_018068	piwi-like 2 (Drosophila);PIWIL2	PIWIL2	0.333878	0.490881	0.680161
8573	ENSG00000147044	NM_003688	calcium/calmodulin-dependent serine protein kinase (MAGUK family);CASK	CASK	0.390424	0.570926	0.683844
4326	ENSG00000198598	NM_016155	matrix metallopeptidase 17 (membrane-inserted);MMP17	MMP17	0.457556	0.669011	0.68393
2880	ENSG00000224586	AJ005277	glutathione peroxidase 5 (epididymal androgen-related protein);GPX5	GPX5	0.286482	0.404327	0.708542
9567	ENSG00000100226	NM_004286	GTP binding protein 1;GTPBP1	GTPBP1	0.466487	0.653865	0.71343
7594	ENSG00000198521	NM_003423	zinc finger protein 43;ZNF43	ZNF43	0.427605	0.590792	0.723783
6752	ENSG00000180616	NM_001050	somatostatin receptor 2;SSTR2	SSTR2	0.543965	0.724633	0.750676
6750	ENSG00000157005	NM_001048	somatostatin;SST	SST	0.63093	0.830429	0.759764
5286	ENSG00000011405	NM_002645	phosphoinositide-3-kinase, class 2, alpha polypeptide;PIK3C2A	PIK3C2A	0.399744	0.509295	0.784897
2625	ENSG00000107485	M69106	GATA binding protein 3	GATA3	0.460139	0.581083	0.791864
348327	ENSG00000183647	NM_020880	zinc finger protein 530;ZNF530	ZNF530	0.524499	0.655826	0.799754
9201	ENSG00000133083	NM_004734	doublecortin and CaM kinase-like 1;DCAMKL1	DCLK1	0.383327	0.475226	0.80662
6326	ENSG00000136531	NM_021007	sodium channel, voltage-gated, type II, alpha 2;SCN2A2	SCN2A	0.410602	0.489274	0.839205
7273	ENSG00000155657	NM_133379	titin;TTN	TTN	0.555851	0.645943	0.860526
103	ENSG00000160710	U18121	adenosine deaminase, RNA-specific	ADAR	0.579075	0.668779	0.865869
1285	ENSG00000169031	AC097662	collagen, type IV, alpha 3 (Goodpasture antigen);COL4A3	COL4A3	0.513079	0.588962	0.871158
3454	ENSG00000142166	NM_000629	interferon (alpha, beta and omega) receptor 1;IFNAR1	IFNAR1	0.420224	0.475981	0.882859
