# Supplementary material for: Genome wide gene expression regulation by HIP1 Protein Interactor, HIPPI: Prediction and validation
Source: BMC Genomics. 2011 Sep 26;12:463. doi: 10.1186/1471-2164-12-463 (PMC3228557; doi:10.1186/1471-2164-12-463)
Supplement: Additional file 4 — Transcription factor binding site analysis by Genecodis in the upstream of genes altered by HIPPI in microarray. The file contains lists of transcription factors that are significantly enriched in the upstream of genes altered by HIPPI in microarray. [file 1471-2164-12-463-S4.XLS]

## Sheet: HeLa HIPPI up
Id	Items (Motif)	matches in the data set	matches in reference set	Hypergeometric P value	Corrected Hypergeometric P value	Chi sq P value	Corrected Chi sq P value	Genes
1	V$LEF1_Q2	85(570)	2095(29095)	1.24676e-10	1.33404e-08	2.791e-12	2.3891e-10	ENSG00000106144,ENSG00000143321,ENSG00000067955,ENSG00000115507,ENSG00000117748,ENSG00000140320,ENSG00000156958,ENSG00000182175,ENSG00000197142,ENSG00000125148,ENSG00000130522,ENSG00000136811,ENSG00000119547,ENSG00000109332,ENSG00000080608,ENSG00000173327,ENSG00000147140,ENSG00000005483,ENSG00000149308,ENSG00000116641,ENSG00000099194,ENSG00000076604,ENSG00000109475,ENSG00000179588,ENSG00000166086…
3	V$PITX2_Q2	30(570)	563(29095)	9.34845e-07	4.44571e-05	1.88592e-08	8.96862e-07	ENSG00000163346,ENSG00000140320,ENSG00000167792,ENSG00000130522,ENSG00000136811,ENSG00000005483,ENSG00000196531,ENSG00000131914,ENSG00000205189,ENSG00000134438,ENSG00000009694,ENSG00000171564,ENSG00000165192,ENSG00000124766,ENSG00000072778,ENSG00000112246,ENSG00000164741,ENSG00000099721,ENSG00000122756,ENSG00000163485,ENSG00000110841,ENSG00000147684,ENSG00000113594,ENSG00000185774,ENSG00000101346…
4	V$FREAC2_01	27(570)	716(29095)	0.00102407	0.00674311	0.00057389	0.00292411	ENSG00000163346,ENSG00000123933,ENSG00000152518,ENSG00000116030,ENSG00000005483,ENSG00000166508,ENSG00000205189,ENSG00000009694,ENSG00000164442,ENSG00000131795,ENSG00000099968,ENSG00000124762,ENSG00000198815,ENSG00000140443,ENSG00000162337,ENSG00000112246,ENSG00000164741,ENSG00000122592,ENSG00000011465,ENSG00000069869,ENSG00000122042,ENSG00000113594,ENSG00000198399,ENSG00000120875,ENSG00000130755…
6	V$HNF3ALPHA_Q6	8(570)	163(29095)	0.01534	0.0407797	0.00844498	0.0225903	ENSG00000182175,ENSG00000175866,ENSG00000009694,ENSG00000142539,ENSG00000124762,ENSG00000198815,ENSG00000162337,ENSG00000129194
7	V$ERR1_Q2	47(570)	842(29095)	1.60013e-10	1.36972e-08	1.15825e-13	1.23933e-11	ENSG00000172216,ENSG00000115507,ENSG00000115808,ENSG00000108813,ENSG00000131050,ENSG00000109332,ENSG00000130821,ENSG00000005483,ENSG00000112640,ENSG00000117984,ENSG00000021488,ENSG00000163156,ENSG00000197713,ENSG00000148346,ENSG00000111344,ENSG00000082641,ENSG00000126602,ENSG00000110955,ENSG00000139880,ENSG00000136867,ENSG00000141367,ENSG00000130176,ENSG00000099968,ENSG00000075415,ENSG00000153147…
8	V$ELK1_02	28(570)	861(29095)	0.00664082	0.0225577	0.00676158	0.0190392	ENSG00000115808,ENSG00000108813,ENSG00000116030,ENSG00000136811,ENSG00000173327,ENSG00000149308,ENSG00000166508,ENSG00000088038,ENSG00000197713,ENSG00000131914,ENSG00000157184,ENSG00000149480,ENSG00000116957,ENSG00000171148,ENSG00000198586,ENSG00000116213,ENSG00000170043,ENSG00000129255,ENSG00000102595,ENSG00000131374,ENSG00000161847,ENSG00000165502,ENSG00000148481,ENSG00000198258,ENSG00000160447…
9	V$GABP_B	27(570)	613(29095)	9.17537e-05	0.00135416	1.86922e-05	0.000186052	ENSG00000067955,ENSG00000117748,ENSG00000197142,ENSG00000108813,ENSG00000148572,ENSG00000116030,ENSG00000187461,ENSG00000109332,ENSG00000149308,ENSG00000109475,ENSG00000131914,ENSG00000205189,ENSG00000164442,ENSG00000130429,ENSG00000157184,ENSG00000136807,ENSG00000140443,ENSG00000171148,ENSG00000198586,ENSG00000140464,ENSG00000102302,ENSG00000197321,ENSG00000129255,ENSG00000102595,ENSG00000087088…
10	V$TATA_01	32(570)	1071(29095)	0.0125855	0.0352066	0.0157114	0.0379914	ENSG00000172216,ENSG00000197406,ENSG00000138615,ENSG00000152518,ENSG00000164871,ENSG00000080608,ENSG00000166086,ENSG00000205189,ENSG00000147155,ENSG00000009694,ENSG00000164442,ENSG00000131795,ENSG00000130176,ENSG00000163017,ENSG00000134595,ENSG00000112246,ENSG00000198586,ENSG00000171004,ENSG00000099721,ENSG00000165272,ENSG00000090339,ENSG00000212710,ENSG00000135111,ENSG00000069869,ENSG00000185551…
11	V$SP1_Q6	96(570)	2204(29095)	1.00618e-13	2.15322e-11	2.5481e-16	5.45292e-14	ENSG00000172216,ENSG00000197406,ENSG00000147100,ENSG00000137857,ENSG00000067955,ENSG00000123933,ENSG00000130726,ENSG00000115808,ENSG00000140320,ENSG00000138385,ENSG00000125148,ENSG00000108813,ENSG00000152518,ENSG00000135924,ENSG00000130522,ENSG00000136811,ENSG00000183770,ENSG00000109332,ENSG00000173327,ENSG00000005483,ENSG00000112640,ENSG00000150093,ENSG00000198689,ENSG00000076604,ENSG00000166508…
12	V$ZF5_B	8(570)	183(29095)	0.0283206	0.0628042	0.0220403	0.0483756	ENSG00000115507,ENSG00000140320,ENSG00000037280,ENSG00000101695,ENSG00000136807,ENSG00000239306,ENSG00000180304,ENSG00000168453
13	V$ER_Q6_02	11(570)	205(29095)	0.00251333	0.0123644	0.000655787	0.00315367	ENSG00000172216,ENSG00000119547,ENSG00000005483,ENSG00000099968,ENSG00000075415,ENSG00000124762,ENSG00000101098,ENSG00000166311,ENSG00000049283,ENSG00000006047,ENSG00000185774
16	V$PAX4_01	14(570)	203(29095)	5.20367e-05	0.000968335	1.06599e-06	2.07384e-05	ENSG00000123933,ENSG00000135924,ENSG00000130522,ENSG00000131914,ENSG00000074266,ENSG00000136807,ENSG00000102302,ENSG00000180304,ENSG00000142684,ENSG00000164985,ENSG00000122592,ENSG00000122756,ENSG00000101346,ENSG00000106976
17	V$ATF3_Q6	17(570)	461(29095)	0.0101132	0.0302689	0.00865947	0.0228781	ENSG00000163346,ENSG00000146350,ENSG00000130522,ENSG00000005483,ENSG00000172209,ENSG00000076604,ENSG00000126602,ENSG00000130176,ENSG00000198668,ENSG00000124762,ENSG00000171004,ENSG00000127561,ENSG00000114125,ENSG00000142684,ENSG00000110841,ENSG00000146072,ENSG00000173039
18	V$NFAT_Q4_01	58(570)	1446(29095)	2.15931e-07	1.32026e-05	2.02003e-08	8.64572e-07	ENSG00000112237,ENSG00000163346,ENSG00000011028,ENSG00000115507,ENSG00000138615,ENSG00000197747,ENSG00000080608,ENSG00000147140,ENSG00000112640,ENSG00000172209,ENSG00000167580,ENSG00000123360,ENSG00000163605,ENSG00000205189,ENSG00000147155,ENSG00000134438,ENSG00000164442,ENSG00000133961,ENSG00000130176,ENSG00000165192,ENSG00000198668,ENSG00000136807,ENSG00000134595,ENSG00000124762,ENSG00000067182…
19	V$CREL_01	11(570)	204(29095)	0.00242004	0.0121856	0.000615108	0.00299166	ENSG00000197747,ENSG00000109332,ENSG00000076604,ENSG00000134595,ENSG00000142684,ENSG00000090339,ENSG00000107807,ENSG00000147684,ENSG00000185551,ENSG00000099866,ENSG00000198242
21	V$CEBP_C	8(570)	158(29095)	0.0129227	0.0359151	0.00638441	0.0182169	ENSG00000172216,ENSG00000197142,ENSG00000099968,ENSG00000124766,ENSG00000070748,ENSG00000011465,ENSG00000101346,ENSG00000173039
22	V$NFKAPPAB65_01	9(570)	188(29095)	0.0121757	0.0345114	0.00661838	0.0187594	ENSG00000109332,ENSG00000173327,ENSG00000076604,ENSG00000134595,ENSG00000090339,ENSG00000107807,ENSG00000147684,ENSG00000185551,ENSG00000099866
23	V$AP4_Q5	48(570)	1136(29095)	5.98284e-07	3.20082e-05	4.88609e-08	1.74271e-06	ENSG00000163346,ENSG00000138615,ENSG00000140320,ENSG00000175866,ENSG00000155097,ENSG00000148572,ENSG00000156885,ENSG00000119547,ENSG00000109332,ENSG00000108107,ENSG00000117984,ENSG00000076604,ENSG00000196531,ENSG00000167580,ENSG00000123560,ENSG00000164442,ENSG00000105426,ENSG00000163017,ENSG00000153147,ENSG00000140264,ENSG00000124766,ENSG00000142539,ENSG00000187266,ENSG00000140443,ENSG00000162337…
24	V$MYOD_Q6	35(570)	773(29095)	4.79198e-06	0.000157767	4.19067e-07	9.44002e-06	ENSG00000166136,ENSG00000143321,ENSG00000123933,ENSG00000140320,ENSG00000104549,ENSG00000109332,ENSG00000005483,ENSG00000184408,ENSG00000115758,ENSG00000131914,ENSG00000111344,ENSG00000110955,ENSG00000164442,ENSG00000198668,ENSG00000153147,ENSG00000140264,ENSG00000187266,ENSG00000140443,ENSG00000162337,ENSG00000197321,ENSG00000142684,ENSG00000164985,ENSG00000122592,ENSG00000185551,ENSG00000101346…
25	V$GATA_C	15(570)	353(29095)	0.00444204	0.0177682	0.00244766	0.00844837	ENSG00000158856,ENSG00000119547,ENSG00000145920,ENSG00000179588,ENSG00000167580,ENSG00000130176,ENSG00000136929,ENSG00000149480,ENSG00000122592,ENSG00000090013,ENSG00000172331,ENSG00000011465,ENSG00000197879,ENSG00000113594,ENSG00000124920
26	V$ETS2_B	37(570)	876(29095)	1.21602e-05	0.000306151	1.89205e-06	2.69933e-05	ENSG00000115808,ENSG00000197142,ENSG00000197747,ENSG00000164871,ENSG00000125999,ENSG00000173327,ENSG00000150093,ENSG00000111344,ENSG00000164442,ENSG00000141367,ENSG00000125691,ENSG00000142539,ENSG00000124762,ENSG00000198815,ENSG00000183166,ENSG00000162337,ENSG00000049283,ENSG00000142684,ENSG00000164741,ENSG00000164985,ENSG00000095397,ENSG00000084093,ENSG00000173156,ENSG00000165272,ENSG00000069869…
28	V$FOXO4_01	52(570)	1544(29095)	0.000110151	0.00142863	6.3606e-05	0.000469368	ENSG00000152583,ENSG00000166136,ENSG00000143321,ENSG00000147100,ENSG00000011028,ENSG00000067955,ENSG00000115507,ENSG00000112499,ENSG00000148572,ENSG00000116030,ENSG00000119547,ENSG00000005483,ENSG00000172209,ENSG00000076604,ENSG00000166508,ENSG00000167580,ENSG00000123560,ENSG00000081377,ENSG00000164442,ENSG00000131795,ENSG00000130176,ENSG00000125691,ENSG00000108306,ENSG00000134595,ENSG00000183166…
29	V$PAX4_03	50(570)	1047(29095)	7.82998e-09	5.58538e-07	9.06011e-11	6.46288e-09	ENSG00000143321,ENSG00000147100,ENSG00000163346,ENSG00000005339,ENSG00000067955,ENSG00000140320,ENSG00000182175,ENSG00000178372,ENSG00000158856,ENSG00000197747,ENSG00000136811,ENSG00000109332,ENSG00000173327,ENSG00000005483,ENSG00000198689,ENSG00000076604,ENSG00000204882,ENSG00000179588,ENSG00000136450,ENSG00000131914,ENSG00000082641,ENSG00000147155,ENSG00000110955,ENSG00000101695,ENSG00000124762…
30	V$E12_Q6	80(570)	1832(29095)	1.40727e-11	2.0077e-09	9.25079e-14	1.31978e-11	ENSG00000197406,ENSG00000166136,ENSG00000143321,ENSG00000137857,ENSG00000163346,ENSG00000005339,ENSG00000115507,ENSG00000144589,ENSG00000140320,ENSG00000146054,ENSG00000182175,ENSG00000158856,ENSG00000108813,ENSG00000127603,ENSG00000104549,ENSG00000156885,ENSG00000183770,ENSG00000109332,ENSG00000080608,ENSG00000108107,ENSG00000149308,ENSG00000096063,ENSG00000166508,ENSG00000196531,ENSG00000184408…
33	V$MYB_Q6	8(570)	184(29095)	0.0291221	0.0635931	0.0229896	0.049947	ENSG00000115507,ENSG00000144589,ENSG00000136811,ENSG00000005483,ENSG00000164442,ENSG00000154118,ENSG00000087460,ENSG00000138073
34	V$MEIS1_01	25(570)	675(29095)	0.00197195	0.010961	0.00129012	0.00520916	ENSG00000172216,ENSG00000152583,ENSG00000123933,ENSG00000136811,ENSG00000119547,ENSG00000136819,ENSG00000167130,ENSG00000131914,ENSG00000123560,ENSG00000141367,ENSG00000185345,ENSG00000114054,ENSG00000110931,ENSG00000124766,ENSG00000142539,ENSG00000047621,ENSG00000142684,ENSG00000164985,ENSG00000187091,ENSG00000173156,ENSG00000069869,ENSG00000148481,ENSG00000101346,ENSG00000168269,ENSG00000168453
35	V$MYC_Q2	31(570)	755(29095)	0.000102785	0.00141909	2.83393e-05	0.000258069	ENSG00000172216,ENSG00000123933,ENSG00000155097,ENSG00000115758,ENSG00000182944,ENSG00000131914,ENSG00000205189,ENSG00000164442,ENSG00000136867,ENSG00000141367,ENSG00000110931,ENSG00000198815,ENSG00000140443,ENSG00000060138,ENSG00000142684,ENSG00000164741,ENSG00000122592,ENSG00000131374,ENSG00000130939,ENSG00000006047,ENSG00000170144,ENSG00000119335,ENSG00000087460,ENSG00000197045,ENSG00000146072…
37	V$MZF1_02	13(570)	182(29095)	6.68837e-05	0.00110101	1.27978e-06	2.19099e-05	ENSG00000011028,ENSG00000115507,ENSG00000140320,ENSG00000183770,ENSG00000005483,ENSG00000182944,ENSG00000131914,ENSG00000149480,ENSG00000140443,ENSG00000130939,ENSG00000107807,ENSG00000170325,ENSG00000168453
38	V$E2F_Q4_01	15(570)	174(29095)	1.91343e-06	7.44498e-05	1.51231e-09	8.09088e-08	ENSG00000197406,ENSG00000163793,ENSG00000106144,ENSG00000147100,ENSG00000112118,ENSG00000112146,ENSG00000166508,ENSG00000136450,ENSG00000184408,ENSG00000164442,ENSG00000108306,ENSG00000135111,ENSG00000006047,ENSG00000148840,ENSG00000135847
39	V$SP1_Q4_01	10(570)	183(29095)	0.00340776	0.0145852	0.000933752	0.00403683	ENSG00000123933,ENSG00000130726,ENSG00000173327,ENSG00000198689,ENSG00000153147,ENSG00000180304,ENSG00000070748,ENSG00000095397,ENSG00000121022,ENSG00000173039
41	V$E2F_Q3_01	15(570)	174(29095)	1.91343e-06	7.44498e-05	1.51231e-09	8.09088e-08	ENSG00000163793,ENSG00000106144,ENSG00000147100,ENSG00000112118,ENSG00000141456,ENSG00000112146,ENSG00000166508,ENSG00000136450,ENSG00000184408,ENSG00000164442,ENSG00000108306,ENSG00000135111,ENSG00000006047,ENSG00000148840,ENSG00000135847
42	V$SP1_Q2_01	14(570)	189(29095)	2.37046e-05	0.000507279	2.20352e-07	5.54768e-06	ENSG00000123933,ENSG00000130726,ENSG00000140320,ENSG00000173327,ENSG00000082641,ENSG00000139880,ENSG00000171148,ENSG00000180304,ENSG00000070748,ENSG00000135111,ENSG00000185551,ENSG00000148840,ENSG00000173039,ENSG00000244486
43	V$TFIII_Q6	9(570)	165(29095)	0.00540231	0.0199327	0.00173026	0.0067323	ENSG00000011028,ENSG00000140320,ENSG00000131914,ENSG00000149480,ENSG00000074266,ENSG00000135097,ENSG00000154118,ENSG00000185551,ENSG00000087460
44	V$AP2_Q6_01	12(570)	185(29095)	0.000309482	0.00270323	1.8888e-05	0.000183729	ENSG00000130726,ENSG00000140320,ENSG00000182175,ENSG00000005483,ENSG00000136807,ENSG00000102302,ENSG00000180304,ENSG00000070748,ENSG00000143126,ENSG00000165502,ENSG00000185551,ENSG00000101346
46	V$E2F1_Q6_01	14(570)	178(29095)	1.20699e-05	0.000322869	5.38424e-08	1.77266e-06	ENSG00000163793,ENSG00000106144,ENSG00000112118,ENSG00000116030,ENSG00000149308,ENSG00000166508,ENSG00000136450,ENSG00000088038,ENSG00000074266,ENSG00000161847,ENSG00000006047,ENSG00000148840,ENSG00000135847,ENSG00000168453
47	V$VDR_Q3	8(570)	175(29095)	0.0224516	0.0533848	0.0154397	0.0375465	ENSG00000140320,ENSG00000130522,ENSG00000131914,ENSG00000198668,ENSG00000153147,ENSG00000135097,ENSG00000173486,ENSG00000129194
48	V$SRF_Q4	10(570)	214(29095)	0.00994544	0.030189	0.00538889	0.0162426	ENSG00000204882,ENSG00000164442,ENSG00000130176,ENSG00000163017,ENSG00000183166,ENSG00000171148,ENSG00000060138,ENSG00000197321,ENSG00000185551,ENSG00000143632
49	V$E2F1_Q4_01	12(570)	171(29095)	0.000149314	0.0017272	4.59438e-06	5.95877e-05	ENSG00000163793,ENSG00000106144,ENSG00000147100,ENSG00000112118,ENSG00000112146,ENSG00000166508,ENSG00000136450,ENSG00000184408,ENSG00000108306,ENSG00000006047,ENSG00000148840,ENSG00000135847
50	V$AP2_Q3	10(570)	195(29095)	0.00531749	0.0197903	0.00197233	0.00734049	ENSG00000182175,ENSG00000139880,ENSG00000136807,ENSG00000140443,ENSG00000102302,ENSG00000092148,ENSG00000135097,ENSG00000135111,ENSG00000122042,ENSG00000101346
51	V$PAX5_01	7(570)	115(29095)	0.00760361	0.0248423	0.00209186	0.00765228	ENSG00000140320,ENSG00000109332,ENSG00000076604,ENSG00000136807,ENSG00000198586,ENSG00000101346,ENSG00000143632
52	V$GCM_Q2	11(570)	177(29095)	0.000777492	0.00554611	8.2379e-05	0.000597597	ENSG00000140320,ENSG00000109332,ENSG00000073050,ENSG00000112146,ENSG00000076604,ENSG00000140443,ENSG00000070748,ENSG00000090013,ENSG00000101346,ENSG00000087460,ENSG00000173039
53	V$PU1_Q6	21(570)	470(29095)	0.000446568	0.00353946	0.00012608	0.000830189	ENSG00000123933,ENSG00000197747,ENSG00000108813,ENSG00000109332,ENSG00000108107,ENSG00000005483,ENSG00000108306,ENSG00000140464,ENSG00000158955,ENSG00000164741,ENSG00000164985,ENSG00000084093,ENSG00000090020,ENSG00000187091,ENSG00000163485,ENSG00000134533,ENSG00000170144,ENSG00000101346,ENSG00000148840,ENSG00000187840,ENSG00000168453
54	V$SMAD_Q6	9(570)	191(29095)	0.0133887	0.0367331	0.00769055	0.0209653	ENSG00000130433,ENSG00000197406,ENSG00000119547,ENSG00000005483,ENSG00000131914,ENSG00000111344,ENSG00000130939,ENSG00000006047,ENSG00000164258
55	V$HEB_Q6	10(570)	200(29095)	0.00632514	0.0218319	0.00262021	0.00890038	ENSG00000127603,ENSG00000109332,ENSG00000076604,ENSG00000082641,ENSG00000163017,ENSG00000108306,ENSG00000049283,ENSG00000197321,ENSG00000142684,ENSG00000127824
56	V$SOX9_B1	14(570)	381(29095)	0.0189907	0.0475322	0.0180158	0.0421354	ENSG00000125999,ENSG00000099194,ENSG00000076604,ENSG00000131914,ENSG00000130176,ENSG00000108306,ENSG00000153147,ENSG00000124766,ENSG00000124762,ENSG00000164741,ENSG00000164985,ENSG00000112559,ENSG00000166143,ENSG00000205581
57	V$AP1_C	28(570)	876(29095)	0.0082835	0.0258784	0.00890754	0.0233891	ENSG00000112499,ENSG00000197747,ENSG00000155097,ENSG00000127603,ENSG00000119547,ENSG00000182944,ENSG00000123360,ENSG00000124762,ENSG00000072778,ENSG00000106089,ENSG00000158125,ENSG00000049283,ENSG00000197321,ENSG00000136155,ENSG00000090020,ENSG00000187091,ENSG00000135097,ENSG00000126247,ENSG00000112559,ENSG00000084764,ENSG00000167656,ENSG00000160447,ENSG00000008988,ENSG00000106244,ENSG00000127824…
58	V$MAZ_Q6	83(570)	1746(29095)	6.23077e-14	2.66677e-11	3.93086e-17	1.68241e-14	ENSG00000178919,ENSG00000147100,ENSG00000011028,ENSG00000115507,ENSG00000138615,ENSG00000140320,ENSG00000156958,ENSG00000182175,ENSG00000178372,ENSG00000108813,ENSG00000141456,ENSG00000146350,ENSG00000116030,ENSG00000136811,ENSG00000119547,ENSG00000183770,ENSG00000109332,ENSG00000145920,ENSG00000173327,ENSG00000005483,ENSG00000112640,ENSG00000099194,ENSG00000076604,ENSG00000088038,ENSG00000166819…
59	V$TCF1P_Q6	13(570)	184(29095)	7.47781e-05	0.00114304	1.59958e-06	2.44508e-05	ENSG00000163820,ENSG00000005483,ENSG00000112640,ENSG00000149308,ENSG00000198689,ENSG00000100401,ENSG00000166851,ENSG00000124762,ENSG00000198586,ENSG00000047621,ENSG00000084090,ENSG00000173156,ENSG00000135111
63	V$MYB_Q3	8(570)	179(29095)	0.0252672	0.0578309	0.0185254	0.0428587	ENSG00000172216,ENSG00000136811,ENSG00000005483,ENSG00000180304,ENSG00000087460,ENSG00000106244,ENSG00000138073,ENSG00000130755
64	V$P53_02	10(570)	193(29095)	0.00495158	0.0190926	0.00175293	0.00675904	ENSG00000011028,ENSG00000115507,ENSG00000197142,ENSG00000076604,ENSG00000149480,ENSG00000124766,ENSG00000124762,ENSG00000140464,ENSG00000095397,ENSG00000105204
67	V$EFC_Q6	9(570)	206(29095)	0.0208326	0.0509506	0.015197	0.0371675	ENSG00000197406,ENSG00000147140,ENSG00000172209,ENSG00000164442,ENSG00000149480,ENSG00000095397,ENSG00000143126,ENSG00000121022,ENSG00000164258
68	V$POU1F1_Q6	9(570)	185(29095)	0.0110466	0.0323833	0.00566647	0.0167259	ENSG00000116641,ENSG00000131914,ENSG00000111875,ENSG00000124766,ENSG00000142684,ENSG00000173156,ENSG00000165272,ENSG00000130939,ENSG00000197879
72	V$ZIC2_01	10(570)	186(29095)	0.00382384	0.0157366	0.00113628	0.00472164	ENSG00000127603,ENSG00000184408,ENSG00000167130,ENSG00000147155,ENSG00000009694,ENSG00000141367,ENSG00000087460,ENSG00000129194,ENSG00000170325,ENSG00000168453
73	V$NRF1_Q6	32(570)	648(29095)	2.07547e-06	7.40253e-05	8.75383e-08	2.67617e-06	ENSG00000106144,ENSG00000166136,ENSG00000099246,ENSG00000067955,ENSG00000130726,ENSG00000146350,ENSG00000109332,ENSG00000173327,ENSG00000073050,ENSG00000149308,ENSG00000096063,ENSG00000136450,ENSG00000182944,ENSG00000147155,ENSG00000185345,ENSG00000114054,ENSG00000074266,ENSG00000075415,ENSG00000153147,ENSG00000239306,ENSG00000047315,ENSG00000180304,ENSG00000170043,ENSG00000129255,ENSG00000102595…
74	V$SREBP1_01	19(570)	384(29095)	0.000236648	0.00253213	3.91172e-05	0.000321964	ENSG00000155097,ENSG00000108107,ENSG00000173327,ENSG00000117984,ENSG00000082641,ENSG00000164442,ENSG00000163017,ENSG00000165192,ENSG00000160695,ENSG00000069329,ENSG00000049283,ENSG00000110442,ENSG00000122592,ENSG00000130939,ENSG00000170144,ENSG00000119335,ENSG00000198399,ENSG00000087088,ENSG00000106976
76	V$P53_DECAMER_Q2	11(570)	201(29095)	0.00215683	0.0116851	0.000505588	0.00263892	ENSG00000115507,ENSG00000021488,ENSG00000082641,ENSG00000149480,ENSG00000124762,ENSG00000140464,ENSG00000084090,ENSG00000090013,ENSG00000095397,ENSG00000122042,ENSG00000107807
78	V$AREB6_01	24(570)	713(29095)	0.0077176	0.0250237	0.00750755	0.0207305	ENSG00000197142,ENSG00000109332,ENSG00000172209,ENSG00000147896,ENSG00000154845,ENSG00000167130,ENSG00000131914,ENSG00000139880,ENSG00000185345,ENSG00000074266,ENSG00000134595,ENSG00000183072,ENSG00000106089,ENSG00000142684,ENSG00000131374,ENSG00000135097,ENSG00000112559,ENSG00000165502,ENSG00000130939,ENSG00000107807,ENSG00000109572,ENSG00000127824,ENSG00000143632,ENSG00000124920
80	V$GFI1_01	14(570)	383(29095)	0.0197623	0.0488916	0.0190137	0.0435179	ENSG00000115507,ENSG00000076604,ENSG00000204882,ENSG00000100401,ENSG00000124766,ENSG00000183166,ENSG00000198586,ENSG00000122592,ENSG00000126010,ENSG00000172331,ENSG00000197879,ENSG00000185551,ENSG00000129194,ENSG00000170325
89	V$COREBINDINGFACTOR_Q6	9(570)	206(29095)	0.0208326	0.0509506	0.015197	0.0371675	ENSG00000182175,ENSG00000134871,ENSG00000173327,ENSG00000139180,ENSG00000105426,ENSG00000142539,ENSG00000162337,ENSG00000102302,ENSG00000122042
94	V$CP2_02	10(570)	181(29095)	0.00315096	0.014048	0.000816164	0.00367703	ENSG00000172534,ENSG00000183770,ENSG00000076604,ENSG00000115758,ENSG00000092148,ENSG00000049283,ENSG00000090020,ENSG00000131374,ENSG00000084764,ENSG00000173486
96	V$CDPCR3HD_01	9(570)	187(29095)	0.0117902	0.0336414	0.00628818	0.0180627	ENSG00000115507,ENSG00000131914,ENSG00000183166,ENSG00000198586,ENSG00000135111,ENSG00000122042,ENSG00000107807,ENSG00000170144,ENSG00000127824
101	V$OCT1_06	9(570)	214(29095)	0.0258406	0.0588285	0.0209567	0.0472077	ENSG00000115507,ENSG00000117748,ENSG00000141456,ENSG00000179588,ENSG00000136450,ENSG00000048740,ENSG00000205189,ENSG00000122592,ENSG00000084093
104	V$NFY_Q6_01	35(570)	898(29095)	0.000104285	0.00139482	3.51646e-05	0.000301009	ENSG00000106144,ENSG00000117748,ENSG00000140320,ENSG00000108813,ENSG00000116030,ENSG00000156885,ENSG00000109332,ENSG00000005483,ENSG00000112640,ENSG00000149308,ENSG00000099194,ENSG00000166508,ENSG00000088038,ENSG00000167130,ENSG00000205189,ENSG00000081377,ENSG00000133961,ENSG00000005810,ENSG00000186115,ENSG00000124766,ENSG00000166851,ENSG00000239306,ENSG00000069329,ENSG00000084090,ENSG00000170577…
105	V$E4F1_Q6	27(570)	544(29095)	1.18518e-05	0.000338173	8.0593e-07	1.64256e-05	ENSG00000099246,ENSG00000011028,ENSG00000156958,ENSG00000158856,ENSG00000167792,ENSG00000130522,ENSG00000116030,ENSG00000136811,ENSG00000109332,ENSG00000136450,ENSG00000126602,ENSG00000081377,ENSG00000099968,ENSG00000075415,ENSG00000153147,ENSG00000124762,ENSG00000171004,ENSG00000127561,ENSG00000114125,ENSG00000090013,ENSG00000170043,ENSG00000126010,ENSG00000145632,ENSG00000087460,ENSG00000173039…
106	V$HIF1_Q3	11(570)	169(29095)	0.000529179	0.00404444	4.00681e-05	0.000323569	ENSG00000148572,ENSG00000005483,ENSG00000136450,ENSG00000205189,ENSG00000164442,ENSG00000074266,ENSG00000122592,ENSG00000104812,ENSG00000183207,ENSG00000185551,ENSG00000148840
107	V$NFY_C	8(570)	182(29095)	0.0275345	0.0617003	0.0211197	0.0468353	ENSG00000117748,ENSG00000140320,ENSG00000131914,ENSG00000205189,ENSG00000239306,ENSG00000084090,ENSG00000099721,ENSG00000113649
112	V$NFY_01	9(570)	185(29095)	0.0110466	0.0323833	0.00566647	0.0167259	ENSG00000140320,ENSG00000152518,ENSG00000136811,ENSG00000005483,ENSG00000205189,ENSG00000133961,ENSG00000166851,ENSG00000170577,ENSG00000170315
117	V$CREB_Q2	9(570)	196(29095)	0.0156062	0.0409782	0.00977095	0.0253453	ENSG00000011028,ENSG00000146350,ENSG00000135924,ENSG00000136450,ENSG00000081377,ENSG00000127561,ENSG00000087460,ENSG00000106244,ENSG00000109572
118	V$NF1_Q6	26(570)	681(29095)	0.00105777	0.00675708	0.000576206	0.00290137	ENSG00000163346,ENSG00000140320,ENSG00000141456,ENSG00000131050,ENSG00000005483,ENSG00000172209,ENSG00000147896,ENSG00000148346,ENSG00000131914,ENSG00000123560,ENSG00000164442,ENSG00000130176,ENSG00000037280,ENSG00000163017,ENSG00000198668,ENSG00000124766,ENSG00000158125,ENSG00000092148,ENSG00000170577,ENSG00000070748,ENSG00000163485,ENSG00000006047,ENSG00000069869,ENSG00000113594,ENSG00000120875…
124	V$FOXO3_01	9(570)	178(29095)	0.00871846	0.0268453	0.00386068	0.0119737	ENSG00000116030,ENSG00000112146,ENSG00000166508,ENSG00000167580,ENSG00000009694,ENSG00000164442,ENSG00000162337,ENSG00000069869,ENSG00000168453
132	V$CP2_01	15(570)	197(29095)	8.79386e-06	0.000268841	4.10755e-08	1.59821e-06	ENSG00000172216,ENSG00000182175,ENSG00000005483,ENSG00000115758,ENSG00000182944,ENSG00000131914,ENSG00000130176,ENSG00000074266,ENSG00000106089,ENSG00000112559,ENSG00000130939,ENSG00000173486,ENSG00000087460,ENSG00000164258,ENSG00000168453
134	V$MTF1_Q4	12(570)	193(29095)	0.000453942	0.00353249	3.8644e-05	0.000324307	ENSG00000152583,ENSG00000011028,ENSG00000125148,ENSG00000164871,ENSG00000112640,ENSG00000037280,ENSG00000108306,ENSG00000122756,ENSG00000154118,ENSG00000173039,ENSG00000106976,ENSG00000168453
137	V$COUP_01	10(570)	194(29095)	0.00513198	0.0194379	0.00185998	0.0069831	ENSG00000131050,ENSG00000173327,ENSG00000112640,ENSG00000076604,ENSG00000109475,ENSG00000021488,ENSG00000163156,ENSG00000212710,ENSG00000185551,ENSG00000166143
140	V$IRF_Q6	13(570)	268(29095)	0.00259825	0.012637	0.000904441	0.0040323	ENSG00000115507,ENSG00000197142,ENSG00000108813,ENSG00000134871,ENSG00000173327,ENSG00000179588,ENSG00000123560,ENSG00000164442,ENSG00000125691,ENSG00000047621,ENSG00000164985,ENSG00000122756,ENSG00000069869
141	V$AP2GAMMA_01	10(570)	181(29095)	0.00315096	0.014048	0.000816164	0.00367703	ENSG00000123933,ENSG00000130726,ENSG00000130522,ENSG00000173327,ENSG00000131914,ENSG00000198668,ENSG00000136807,ENSG00000142684,ENSG00000070413,ENSG00000168453
145	V$E47_01	10(570)	206(29095)	0.0077236	0.0248549	0.00361468	0.0113756	ENSG00000115507,ENSG00000127603,ENSG00000109332,ENSG00000005483,ENSG00000164442,ENSG00000100401,ENSG00000164985,ENSG00000122592,ENSG00000087460,ENSG00000143816
146	V$SRF_Q5_01	11(570)	190(29095)	0.00138264	0.00821904	0.000233257	0.0014262	ENSG00000115507,ENSG00000204882,ENSG00000164442,ENSG00000130176,ENSG00000163017,ENSG00000183166,ENSG00000171148,ENSG00000060138,ENSG00000197321,ENSG00000185551,ENSG00000143632
148	V$NFKAPPAB_01	9(570)	193(29095)	0.0142457	0.0381072	0.00847689	0.0225348	ENSG00000172534,ENSG00000152518,ENSG00000109332,ENSG00000076604,ENSG00000090339,ENSG00000130939,ENSG00000107807,ENSG00000185551,ENSG00000099866
155	V$ZIC3_01	10(570)	204(29095)	0.00723329	0.0238142	0.00325428	0.0104724	ENSG00000158856,ENSG00000184408,ENSG00000141367,ENSG00000108306,ENSG00000122592,ENSG00000122756,ENSG00000087460,ENSG00000148840,ENSG00000198034,ENSG00000170325
156	V$SRF_Q6	12(570)	212(29095)	0.00103677	0.00672329	0.000169953	0.00110212	ENSG00000109332,ENSG00000204882,ENSG00000167580,ENSG00000164442,ENSG00000130176,ENSG00000163017,ENSG00000162337,ENSG00000171148,ENSG00000197321,ENSG00000170577,ENSG00000185551,ENSG00000143632
157	V$MYOD_01	11(570)	188(29095)	0.00127016	0.00776609	0.000200642	0.00126287	ENSG00000166136,ENSG00000109332,ENSG00000080608,ENSG00000096063,ENSG00000100401,ENSG00000183166,ENSG00000164985,ENSG00000101346,ENSG00000087460,ENSG00000146072,ENSG00000127824
159	V$FOXO4_02	9(570)	192(29095)	0.0138123	0.0374155	0.00807632	0.02174	ENSG00000116030,ENSG00000166508,ENSG00000167580,ENSG00000164442,ENSG00000162337,ENSG00000069869,ENSG00000154118,ENSG00000087460,ENSG00000168453
160	V$NFKB_C	9(570)	212(29095)	0.024516	0.056718	0.0193867	0.0441358	ENSG00000172534,ENSG00000140320,ENSG00000197747,ENSG00000148346,ENSG00000131914,ENSG00000123560,ENSG00000134595,ENSG00000090339,ENSG00000154118
161	V$SRF_C	8(570)	177(29095)	0.0238302	0.0554311	0.0169308	0.0400353	ENSG00000204882,ENSG00000131914,ENSG00000130176,ENSG00000163017,ENSG00000162337,ENSG00000171148,ENSG00000185551,ENSG00000143632
164	V$FOXO1_02	9(570)	177(29095)	0.00841896	0.026111	0.0036453	0.0113882	ENSG00000005483,ENSG00000136450,ENSG00000009694,ENSG00000124762,ENSG00000069869,ENSG00000154118,ENSG00000113594,ENSG00000087460,ENSG00000168453
168	V$TEF1_Q6	19(570)	387(29095)	0.000260906	0.00265876	4.56917e-05	0.000355565	ENSG00000143321,ENSG00000099246,ENSG00000163346,ENSG00000130522,ENSG00000005483,ENSG00000150093,ENSG00000076604,ENSG00000166086,ENSG00000131914,ENSG00000136867,ENSG00000239306,ENSG00000084093,ENSG00000110841,ENSG00000069869,ENSG00000107807,ENSG00000084764,ENSG00000113594,ENSG00000143632,ENSG00000244486
169	V$AP1_Q6_01	9(570)	202(29095)	0.0186099	0.0468533	0.0128079	0.0320571	ENSG00000049283,ENSG00000136155,ENSG00000126247,ENSG00000112559,ENSG00000011465,ENSG00000160447,ENSG00000106244,ENSG00000127824,ENSG00000198242
172	V$AP1_Q6	9(570)	201(29095)	0.0180823	0.0460668	0.0122577	0.0308605	ENSG00000124762,ENSG00000136155,ENSG00000187091,ENSG00000126247,ENSG00000112559,ENSG00000011465,ENSG00000160447,ENSG00000106244,ENSG00000127824
175	V$AP1_01	11(570)	206(29095)	0.00260952	0.0125491	0.000698705	0.00332273	ENSG00000182944,ENSG00000124762,ENSG00000171004,ENSG00000136155,ENSG00000187091,ENSG00000135097,ENSG00000112559,ENSG00000084764,ENSG00000167656,ENSG00000008988,ENSG00000127824
179	V$WHN_B	10(570)	188(29095)	0.00412287	0.0166471	0.00129052	0.00516207	ENSG00000156958,ENSG00000138385,ENSG00000146350,ENSG00000116030,ENSG00000081377,ENSG00000134595,ENSG00000158955,ENSG00000122592,ENSG00000135111,ENSG00000170325
180	V$CACCCBINDINGFACTOR_Q6	11(570)	204(29095)	0.00242004	0.0121856	0.000615108	0.00299166	ENSG00000115507,ENSG00000182175,ENSG00000130522,ENSG00000164442,ENSG00000198668,ENSG00000124762,ENSG00000122756,ENSG00000197879,ENSG00000173486,ENSG00000129194,ENSG00000168453
181	V$E2F1_Q3_01	13(570)	192(29095)	0.000114986	0.00144747	3.72837e-06	4.98669e-05	ENSG00000011028,ENSG00000152518,ENSG00000147140,ENSG00000005483,ENSG00000112146,ENSG00000166508,ENSG00000198668,ENSG00000136807,ENSG00000171004,ENSG00000135097,ENSG00000185551,ENSG00000173486,ENSG00000168453
183	V$AP2ALPHA_01	8(570)	177(29095)	0.0238302	0.0554311	0.0169308	0.0400353	ENSG00000123933,ENSG00000130522,ENSG00000173327,ENSG00000112033,ENSG00000131914,ENSG00000136807,ENSG00000070413,ENSG00000168453
184	V$RORA1_01	12(570)	191(29095)	0.000413357	0.00340225	3.24948e-05	0.000283832	ENSG00000163346,ENSG00000119547,ENSG00000112640,ENSG00000148346,ENSG00000111344,ENSG00000126602,ENSG00000110931,ENSG00000164985,ENSG00000122756,ENSG00000122042,ENSG00000185551,ENSG00000129194
186	V$HEN1_01	10(570)	157(29095)	0.00110419	0.0069499	0.000123573	0.000839512	ENSG00000140320,ENSG00000119547,ENSG00000109332,ENSG00000076604,ENSG00000105426,ENSG00000153147,ENSG00000142539,ENSG00000212710,ENSG00000135111,ENSG00000173039
187	V$NRF2_01	9(570)	176(29095)	0.00812733	0.0255772	0.00343959	0.0109048	ENSG00000163820,ENSG00000144589,ENSG00000109475,ENSG00000162244,ENSG00000131914,ENSG00000157184,ENSG00000067182,ENSG00000102595,ENSG00000124614
189	V$LEF1_Q6	11(570)	212(29095)	0.0032509	0.0141978	0.0010088	0.00423302	ENSG00000140320,ENSG00000130522,ENSG00000136811,ENSG00000173327,ENSG00000184408,ENSG00000140443,ENSG00000092148,ENSG00000180304,ENSG00000113594,ENSG00000198242,ENSG00000168453
190	V$GATA1_05	13(570)	210(29095)	0.000278173	0.00270586	1.97804e-05	0.000188133	ENSG00000172216,ENSG00000158856,ENSG00000164871,ENSG00000179588,ENSG00000136450,ENSG00000205189,ENSG00000136929,ENSG00000198586,ENSG00000122592,ENSG00000069869,ENSG00000122042,ENSG00000197879,ENSG00000185551
193	V$STAT1_03	12(570)	184(29095)	0.000294533	0.00262625	1.71956e-05	0.000175231	ENSG00000163793,ENSG00000156958,ENSG00000108107,ENSG00000076604,ENSG00000163156,ENSG00000130429,ENSG00000124766,ENSG00000162337,ENSG00000090020,ENSG00000122042,ENSG00000173039,ENSG00000113649
194	V$STAT1_02	13(570)	183(29095)	7.07354e-05	0.00112129	1.43164e-06	2.26941e-05	ENSG00000163793,ENSG00000108107,ENSG00000163156,ENSG00000131914,ENSG00000130429,ENSG00000157184,ENSG00000124766,ENSG00000162337,ENSG00000090020,ENSG00000122042,ENSG00000119335,ENSG00000173039,ENSG00000113649
195	V$SMAD3_Q6	8(570)	179(29095)	0.0252672	0.0578309	0.0185254	0.0428587	ENSG00000011028,ENSG00000131914,ENSG00000141367,ENSG00000124762,ENSG00000060138,ENSG00000122756,ENSG00000107807,ENSG00000185551
197	V$GATA1_04	10(570)	192(29095)	0.00477619	0.0187542	0.00165097	0.00648272	ENSG00000172216,ENSG00000164871,ENSG00000145920,ENSG00000136450,ENSG00000167580,ENSG00000131914,ENSG00000130176,ENSG00000197879,ENSG00000120057,ENSG00000124920
198	V$OLF1_01	20(570)	395(29095)	0.000120525	0.00147385	1.48673e-05	0.000163159	ENSG00000140320,ENSG00000005483,ENSG00000198689,ENSG00000076604,ENSG00000131914,ENSG00000198668,ENSG00000136807,ENSG00000142539,ENSG00000049283,ENSG00000142684,ENSG00000070748,ENSG00000090339,ENSG00000161847,ENSG00000099866,ENSG00000173486,ENSG00000106244,ENSG00000148840,ENSG00000120875,ENSG00000170325,ENSG00000168453
199	V$ZID_01	9(570)	176(29095)	0.00812733	0.0255772	0.00343959	0.0109048	ENSG00000140320,ENSG00000136811,ENSG00000131914,ENSG00000123560,ENSG00000095397,ENSG00000126247,ENSG00000107807,ENSG00000198315,ENSG00000168453
200	V$MZF1_01	11(570)	179(29095)	0.000852758	0.00588678	9.76522e-05	0.000685167	ENSG00000005483,ENSG00000108306,ENSG00000153147,ENSG00000060138,ENSG00000180304,ENSG00000170577,ENSG00000090013,ENSG00000135097,ENSG00000011465,ENSG00000170144,ENSG00000168453
201	V$CMYB_01	14(570)	184(29095)	1.75587e-05	0.000395534	1.1852e-07	3.38177e-06	ENSG00000141456,ENSG00000130522,ENSG00000136811,ENSG00000081377,ENSG00000164442,ENSG00000239306,ENSG00000060138,ENSG00000158955,ENSG00000180304,ENSG00000006047,ENSG00000183207,ENSG00000170144,ENSG00000170325,ENSG00000168453
203	V$E2F1_Q4	12(570)	184(29095)	0.000294533	0.00262625	1.71956e-05	0.000175231	ENSG00000197406,ENSG00000117748,ENSG00000130726,ENSG00000140320,ENSG00000152518,ENSG00000109332,ENSG00000112146,ENSG00000136450,ENSG00000184408,ENSG00000122592,ENSG00000170144,ENSG00000168453
204	V$PAX8_01	3(570)	27(29095)	0.0154284	0.0407615	0.00126033	0.00513736	ENSG00000164442,ENSG00000134533,ENSG00000168453
205	V$EGR1_01	13(570)	198(29095)	0.000156284	0.00176025	6.72621e-06	7.99672e-05	ENSG00000011028,ENSG00000115507,ENSG00000140320,ENSG00000108813,ENSG00000179588,ENSG00000184408,ENSG00000141367,ENSG00000153147,ENSG00000122592,ENSG00000135097,ENSG00000135111,ENSG00000205581,ENSG00000168453
206	V$HNF4_01	10(570)	198(29095)	0.00590567	0.0210636	0.00234302	0.00821977	ENSG00000173327,ENSG00000076604,ENSG00000021488,ENSG00000163156,ENSG00000140443,ENSG00000122756,ENSG00000212710,ENSG00000166143,ENSG00000124920,ENSG00000168453
209	V$HNF4_01_B	12(570)	189(29095)	0.00037588	0.00321753	2.72233e-05	0.000253295	ENSG00000143321,ENSG00000197142,ENSG00000173327,ENSG00000076604,ENSG00000163156,ENSG00000140443,ENSG00000122756,ENSG00000135097,ENSG00000185551,ENSG00000166143,ENSG00000124920,ENSG00000168453
210	V$PPARA_02	7(570)	96(29095)	0.00283516	0.0133346	0.000306111	0.00179473	ENSG00000115507,ENSG00000140320,ENSG00000173327,ENSG00000153147,ENSG00000135097,ENSG00000101346,ENSG00000168453
212	V$FREAC4_01	7(570)	113(29095)	0.00692778	0.0231647	0.00176056	0.00672787	ENSG00000115507,ENSG00000009694,ENSG00000164442,ENSG00000124762,ENSG00000069869,ENSG00000107807,ENSG00000168453
214	V$PAX4_04	8(570)	165(29095)	0.0163932	0.0425229	0.00939827	0.0245272	ENSG00000173327,ENSG00000165192,ENSG00000124766,ENSG00000140443,ENSG00000112246,ENSG00000169756,ENSG00000120875,ENSG00000129194
225	V$TGIF_01	8(570)	176(29095)	0.0231337	0.0544022	0.0161726	0.0388868	ENSG00000119547,ENSG00000080608,ENSG00000131914,ENSG00000124766,ENSG00000047621,ENSG00000142684,ENSG00000069869,ENSG00000168269
230	V$OCT_C	16(570)	368(29095)	0.00269081	0.0127963	0.00125581	0.00516815	ENSG00000130522,ENSG00000147140,ENSG00000172209,ENSG00000163017,ENSG00000142539,ENSG00000060138,ENSG00000070748,ENSG00000122592,ENSG00000084093,ENSG00000163485,ENSG00000143126,ENSG00000011465,ENSG00000069869,ENSG00000185774,ENSG00000143816,ENSG00000170325
232	V$MEIS1AHOXA9_01	5(570)	92(29095)	0.0347598	0.0698459	0.0201574	0.0456474	ENSG00000115808,ENSG00000136811,ENSG00000119547,ENSG00000172209,ENSG00000124766
235	V$EGR2_01	8(570)	151(29095)	0.0100234	0.0302113	0.00417899	0.0127758	ENSG00000011028,ENSG00000140320,ENSG00000155097,ENSG00000141367,ENSG00000108306,ENSG00000153147,ENSG00000124766,ENSG00000173039
237	V$AP1FJ_Q2	12(570)	222(29095)	0.00153572	0.00876383	0.000333881	0.00193109	ENSG00000172534,ENSG00000125691,ENSG00000142684,ENSG00000090013,ENSG00000187091,ENSG00000126247,ENSG00000112559,ENSG00000011465,ENSG00000084764,ENSG00000160447,ENSG00000106244,ENSG00000106976
242	V$USF_Q6	8(570)	184(29095)	0.0291221	0.0635931	0.0229896	0.049947	ENSG00000155097,ENSG00000182944,ENSG00000142539,ENSG00000130939,ENSG00000205581,ENSG00000087460,ENSG00000113649,ENSG00000087088
243	V$ER_Q6_01	10(570)	201(29095)	0.00654337	0.0224045	0.00276844	0.00932986	ENSG00000125148,ENSG00000152518,ENSG00000119547,ENSG00000179588,ENSG00000110931,ENSG00000101098,ENSG00000162337,ENSG00000090020,ENSG00000113594,ENSG00000170325
244	V$CHX10_01	21(570)	650(29095)	0.0183762	0.0465386	0.0211086	0.0473009	ENSG00000143321,ENSG00000117748,ENSG00000119547,ENSG00000172209,ENSG00000109475,ENSG00000021488,ENSG00000131914,ENSG00000048740,ENSG00000134438,ENSG00000164442,ENSG00000183166,ENSG00000162337,ENSG00000164741,ENSG00000095397,ENSG00000165272,ENSG00000011465,ENSG00000110841,ENSG00000154118,ENSG00000197879,ENSG00000087460,ENSG00000169756
245	V$T3R_Q6	9(570)	192(29095)	0.0138123	0.0374155	0.00807632	0.02174	ENSG00000197142,ENSG00000125148,ENSG00000131050,ENSG00000119547,ENSG00000166508,ENSG00000082641,ENSG00000164442,ENSG00000162337,ENSG00000135111
246	V$SF1_Q6	12(570)	262(29095)	0.0058572	0.0212448	0.00290371	0.009634	ENSG00000115808,ENSG00000130821,ENSG00000117984,ENSG00000111344,ENSG00000126602,ENSG00000110955,ENSG00000049283,ENSG00000174562,ENSG00000070748,ENSG00000161542,ENSG00000148219,ENSG00000122042
247	V$ICSBP_Q6	9(570)	189(29095)	0.0125706	0.0353961	0.00696194	0.0194752	ENSG00000115507,ENSG00000134871,ENSG00000173327,ENSG00000172209,ENSG00000179588,ENSG00000123560,ENSG00000135899,ENSG00000047621,ENSG00000122756
248	V$NGFIC_01	10(570)	183(29095)	0.00340776	0.0145852	0.000933752	0.00403683	ENSG00000115507,ENSG00000140320,ENSG00000179588,ENSG00000184408,ENSG00000082641,ENSG00000141367,ENSG00000122592,ENSG00000135097,ENSG00000173486,ENSG00000173039
249	V$GR_Q6	10(570)	204(29095)	0.00723329	0.0238142	0.00325428	0.0104724	ENSG00000119547,ENSG00000166508,ENSG00000184408,ENSG00000111875,ENSG00000124762,ENSG00000070748,ENSG00000104812,ENSG00000163485,ENSG00000183207,ENSG00000113594
254	V$PAX3_B	9(570)	156(29095)	0.00375089	0.0155862	0.000915882	0.00404121	ENSG00000119547,ENSG00000081377,ENSG00000075415,ENSG00000153147,ENSG00000124762,ENSG00000135111,ENSG00000145632,ENSG00000205581,ENSG00000087460
255	V$SP1_01	10(570)	184(29095)	0.00354225	0.0148635	0.000997627	0.00422757	ENSG00000140320,ENSG00000109332,ENSG00000184408,ENSG00000082641,ENSG00000164442,ENSG00000171148,ENSG00000180304,ENSG00000187091,ENSG00000185551,ENSG00000148840
258	V$MYB_Q5_01	9(570)	197(29095)	0.0160802	0.0419654	0.0102343	0.0262293	ENSG00000172216,ENSG00000136811,ENSG00000005483,ENSG00000172209,ENSG00000180304,ENSG00000154118,ENSG00000087460,ENSG00000138073,ENSG00000130755
259	V$LFA1_Q6	11(570)	192(29095)	0.00150317	0.00869404	0.000270306	0.00160682	ENSG00000172216,ENSG00000140320,ENSG00000179588,ENSG00000196531,ENSG00000131914,ENSG00000141367,ENSG00000122042,ENSG00000173486,ENSG00000127824,ENSG00000087088,ENSG00000170325
261	V$P300_01	8(570)	182(29095)	0.0275345	0.0617003	0.0211197	0.0468353	ENSG00000140320,ENSG00000130522,ENSG00000198689,ENSG00000123560,ENSG00000149480,ENSG00000067182,ENSG00000140464,ENSG00000049283
262	V$E2F_03	13(570)	176(29095)	4.73726e-05	0.000921613	6.36105e-07	1.36127e-05	ENSG00000197406,ENSG00000147100,ENSG00000112118,ENSG00000117748,ENSG00000108107,ENSG00000166508,ENSG00000136450,ENSG00000184408,ENSG00000108306,ENSG00000124762,ENSG00000135111,ENSG00000008988,ENSG00000148840
263	V$E2F1_Q3	13(570)	182(29095)	6.68837e-05	0.00110101	1.27978e-06	2.19099e-05	ENSG00000163793,ENSG00000112118,ENSG00000141456,ENSG00000116030,ENSG00000166508,ENSG00000136450,ENSG00000088038,ENSG00000074266,ENSG00000075415,ENSG00000161847,ENSG00000135111,ENSG00000006047,ENSG00000135847
264	V$E2F_Q6_01	13(570)	170(29095)	3.30154e-05	0.000672886	3.01259e-07	7.16328e-06	ENSG00000163793,ENSG00000106144,ENSG00000147100,ENSG00000112118,ENSG00000166508,ENSG00000136450,ENSG00000184408,ENSG00000164442,ENSG00000108306,ENSG00000124762,ENSG00000135097,ENSG00000135111,ENSG00000135847
265	V$E2F_Q3	9(570)	168(29095)	0.00606235	0.0212679	0.00210614	0.00757502	ENSG00000163793,ENSG00000112118,ENSG00000141456,ENSG00000166508,ENSG00000136450,ENSG00000184408,ENSG00000088038,ENSG00000075415,ENSG00000135111
266	V$LMO2COM_01	11(570)	187(29095)	0.0012168	0.00754768	0.000185858	0.00118727	ENSG00000005339,ENSG00000108107,ENSG00000005483,ENSG00000116649,ENSG00000164442,ENSG00000140264,ENSG00000164985,ENSG00000087460,ENSG00000146072,ENSG00000143816,ENSG00000170325
269	V$OSF2_Q6	10(570)	199(29095)	0.0061126	0.0212699	0.00247847	0.00848629	ENSG00000117748,ENSG00000182175,ENSG00000005483,ENSG00000076604,ENSG00000136867,ENSG00000142539,ENSG00000102302,ENSG00000105204,ENSG00000109572,ENSG00000170325
271	V$OCT1_Q6	9(570)	208(29095)	0.0220129	0.0529298	0.0165098	0.039476	ENSG00000130522,ENSG00000166086,ENSG00000136450,ENSG00000142539,ENSG00000164741,ENSG00000122592,ENSG00000163485,ENSG00000069869,ENSG00000170325
273	V$YY1_02	11(570)	170(29095)	0.000556014	0.00417498	4.40087e-05	0.00034881	ENSG00000136811,ENSG00000005483,ENSG00000112146,ENSG00000196531,ENSG00000088038,ENSG00000099968,ENSG00000129255,ENSG00000122042,ENSG00000105204,ENSG00000070413,ENSG00000170325
280	V$ELF1_Q6	10(570)	179(29095)	0.00290981	0.0133914	0.000711183	0.00330855	ENSG00000005339,ENSG00000140320,ENSG00000197142,ENSG00000173327,ENSG00000109475,ENSG00000069869,ENSG00000197879,ENSG00000169756,ENSG00000173039,ENSG00000187840
285	V$MYCMAX_03	11(570)	191(29095)	0.00144188	0.00845374	0.000251198	0.00151427	ENSG00000172216,ENSG00000155097,ENSG00000115758,ENSG00000131914,ENSG00000164442,ENSG00000122592,ENSG00000130939,ENSG00000170144,ENSG00000087460,ENSG00000148840,ENSG00000087088
286	V$FAC1_01	8(570)	160(29095)	0.0138535	0.0372912	0.00715578	0.0198875	ENSG00000067955,ENSG00000108306,ENSG00000162337,ENSG00000180304,ENSG00000185551,ENSG00000087460,ENSG00000105204,ENSG00000143816
287	V$CEBPB_01	10(570)	202(29095)	0.00676741	0.0228067	0.00292338	0.00962468	ENSG00000115808,ENSG00000140320,ENSG00000197142,ENSG00000096063,ENSG00000123360,ENSG00000142539,ENSG00000104812,ENSG00000011465,ENSG00000183207,ENSG00000106244
290	V$CEBPA_01	9(570)	187(29095)	0.0117902	0.0336414	0.00628818	0.0180627	ENSG00000115507,ENSG00000119547,ENSG00000005483,ENSG00000171858,ENSG00000142539,ENSG00000104812,ENSG00000183207,ENSG00000197879,ENSG00000185551
291	V$IPF1_Q4	9(570)	185(29095)	0.0110466	0.0323833	0.00566647	0.0167259	ENSG00000115507,ENSG00000175866,ENSG00000147140,ENSG00000134438,ENSG00000009694,ENSG00000124766,ENSG00000187091,ENSG00000011465,ENSG00000185551
292	V$LHX3_01	10(570)	244(29095)	0.0227777	0.053861	0.0187712	0.043194	ENSG00000117748,ENSG00000147140,ENSG00000172209,ENSG00000048740,ENSG00000134438,ENSG00000183166,ENSG00000164741,ENSG00000126010,ENSG00000154118,ENSG00000143816
294	V$PR_02	6(570)	111(29095)	0.0222041	0.0530913	0.0113508	0.0287465	ENSG00000115507,ENSG00000112146,ENSG00000167130,ENSG00000124762,ENSG00000112769,ENSG00000069869
298	V$FXR_IR1_Q6	5(570)	87(29095)	0.0282373	0.0629456	0.0139487	0.0347096	ENSG00000127603,ENSG00000147140,ENSG00000131914,ENSG00000164442,ENSG00000129194
300	V$E2F1DP2_01	10(570)	174(29095)	0.00237094	0.0122261	0.000496977	0.00265883	ENSG00000163793,ENSG00000112118,ENSG00000116030,ENSG00000166508,ENSG00000136450,ENSG00000074266,ENSG00000161847,ENSG00000006047,ENSG00000008988,ENSG00000135847
301	V$E2F_Q6	11(570)	173(29095)	0.000643421	0.00466753	5.7934e-05	0.000435013	ENSG00000163793,ENSG00000112118,ENSG00000167513,ENSG00000116030,ENSG00000166508,ENSG00000136450,ENSG00000184408,ENSG00000074266,ENSG00000161847,ENSG00000006047,ENSG00000135847
302	V$MYCMAX_01	9(570)	191(29095)	0.0133887	0.0367331	0.00769055	0.0209653	ENSG00000123933,ENSG00000115758,ENSG00000182944,ENSG00000131914,ENSG00000205189,ENSG00000198815,ENSG00000127824,ENSG00000148840,ENSG00000113649
303	V$MAX_01	13(570)	197(29095)	0.000148626	0.00176699	6.11145e-06	7.47343e-05	ENSG00000123933,ENSG00000155097,ENSG00000115758,ENSG00000131914,ENSG00000205189,ENSG00000136867,ENSG00000122592,ENSG00000130939,ENSG00000087460,ENSG00000127824,ENSG00000148840,ENSG00000113649,ENSG00000087088
304	V$ARNT_01	9(570)	198(29095)	0.0165647	0.042709	0.0107143	0.027296	ENSG00000155097,ENSG00000115758,ENSG00000205189,ENSG00000142684,ENSG00000122592,ENSG00000131374,ENSG00000130939,ENSG00000148840,ENSG00000113649
305	V$E2F1DP1_01	10(570)	173(29095)	0.00227347	0.0118664	0.00046143	0.0024999	ENSG00000163793,ENSG00000112118,ENSG00000116030,ENSG00000166508,ENSG00000136450,ENSG00000074266,ENSG00000161847,ENSG00000006047,ENSG00000008988,ENSG00000135847
307	V$E2F4DP2_01	10(570)	173(29095)	0.00227347	0.0118664	0.00046143	0.0024999	ENSG00000163793,ENSG00000112118,ENSG00000116030,ENSG00000166508,ENSG00000136450,ENSG00000074266,ENSG00000161847,ENSG00000006047,ENSG00000008988,ENSG00000135847
309	V$ARNT_02	9(570)	187(29095)	0.0117902	0.0336414	0.00628818	0.0180627	ENSG00000155097,ENSG00000205189,ENSG00000141367,ENSG00000122592,ENSG00000130939,ENSG00000087460,ENSG00000197045,ENSG00000127824,ENSG00000087088
310	V$E2F4DP1_01	10(570)	179(29095)	0.00290981	0.0133914	0.000711183	0.00330855	ENSG00000163793,ENSG00000112118,ENSG00000116030,ENSG00000166508,ENSG00000136450,ENSG00000074266,ENSG00000161847,ENSG00000006047,ENSG00000008988,ENSG00000135847
311	V$E2F1_Q6	12(570)	173(29095)	0.000166516	0.0018274	5.70123e-06	7.17684e-05	ENSG00000163793,ENSG00000112118,ENSG00000167513,ENSG00000116030,ENSG00000166508,ENSG00000136450,ENSG00000074266,ENSG00000075415,ENSG00000161847,ENSG00000006047,ENSG00000008988,ENSG00000135847
312	V$E2F_Q4	11(570)	173(29095)	0.000643421	0.00466753	5.7934e-05	0.000435013	ENSG00000163793,ENSG00000112118,ENSG00000167513,ENSG00000116030,ENSG00000166508,ENSG00000136450,ENSG00000184408,ENSG00000074266,ENSG00000161847,ENSG00000006047,ENSG00000135847
313	V$E2F_02	10(570)	173(29095)	0.00227347	0.0118664	0.00046143	0.0024999	ENSG00000163793,ENSG00000112118,ENSG00000116030,ENSG00000166508,ENSG00000136450,ENSG00000074266,ENSG00000161847,ENSG00000006047,ENSG00000008988,ENSG00000135847
318	V$TAXCREB_02	2(570)	21(29095)	0.062964	0.108227	0.0179093	0.0421163	ENSG00000197747,ENSG00000131914
319	V$DR3_Q4	7(570)	98(29095)	0.00318299	0.0140445	0.000387756	0.0022128	ENSG00000140320,ENSG00000154845,ENSG00000131914,ENSG00000205189,ENSG00000239306,ENSG00000006047,ENSG00000107807
322	V$E2F1DP1RB_01	10(570)	175(29095)	0.00247174	0.0123012	0.0005348	0.00275777	ENSG00000163793,ENSG00000112118,ENSG00000167513,ENSG00000116030,ENSG00000166508,ENSG00000136450,ENSG00000074266,ENSG00000161847,ENSG00000006047,ENSG00000135847
325	V$DR4_Q2	13(570)	189(29095)	9.8138e-05	0.0014001	2.73727e-06	3.77919e-05	ENSG00000109332,ENSG00000021488,ENSG00000112033,ENSG00000131914,ENSG00000110931,ENSG00000180304,ENSG00000112769,ENSG00000173486,ENSG00000198399,ENSG00000173039,ENSG00000164258,ENSG00000143632,ENSG00000129194
326	V$SREBP1_Q6	10(570)	198(29095)	0.00590567	0.0210636	0.00234302	0.00821977	ENSG00000172216,ENSG00000127603,ENSG00000005483,ENSG00000076604,ENSG00000131914,ENSG00000106089,ENSG00000142684,ENSG00000135097,ENSG00000124614,ENSG00000087460
331	V$PTF1BETA_Q6	11(570)	182(29095)	0.0009769	0.00653302	0.000125144	0.000836901	ENSG00000112237,ENSG00000005483,ENSG00000076604,ENSG00000131914,ENSG00000074266,ENSG00000124766,ENSG00000067182,ENSG00000072778,ENSG00000084093,ENSG00000198399,ENSG00000042493
333	V$OCT1_03	8(570)	166(29095)	0.0169389	0.0434122	0.00990454	0.025537	ENSG00000109332,ENSG00000164442,ENSG00000198586,ENSG00000164741,ENSG00000011465,ENSG00000154118,ENSG00000113594,ENSG00000089157
334	V$COUP_DR1_Q6	11(570)	181(29095)	0.000933962	0.00634501	0.000115319	0.000796074	ENSG00000131050,ENSG00000109332,ENSG00000173327,ENSG00000076604,ENSG00000163156,ENSG00000122756,ENSG00000084093,ENSG00000006047,ENSG00000185551,ENSG00000166143,ENSG00000143632
342	V$STAT_01	11(570)	198(29095)	0.00191736	0.0107978	0.000413024	0.00232598	ENSG00000108813,ENSG00000073050,ENSG00000112033,ENSG00000131914,ENSG00000047315,ENSG00000163485,ENSG00000090339,ENSG00000069869,ENSG00000119335,ENSG00000113649,ENSG00000120875
345	V$HNF4ALPHA_Q6	11(570)	201(29095)	0.00215683	0.0116851	0.000505588	0.00263892	ENSG00000173327,ENSG00000112640,ENSG00000116641,ENSG00000198689,ENSG00000076604,ENSG00000163156,ENSG00000164442,ENSG00000122756,ENSG00000090020,ENSG00000011465,ENSG00000185551
356	V$LXR_Q3	4(570)	54(29095)	0.0213177	0.0518407	0.00573205	0.0168036	ENSG00000112033,ENSG00000090013,ENSG00000135097,ENSG00000173486
357	V$LXR_DR4_Q3	7(570)	65(29095)	0.000278187	0.00264587	1.38206e-06	2.27509e-05	ENSG00000115507,ENSG00000112033,ENSG00000131914,ENSG00000180304,ENSG00000090013,ENSG00000173486,ENSG00000143632
358	V$ELK1_01	11(570)	189(29095)	0.00132542	0.00798985	0.000216424	0.00134245	ENSG00000109332,ENSG00000108107,ENSG00000111344,ENSG00000164442,ENSG00000124766,ENSG00000171148,ENSG00000160695,ENSG00000142684,ENSG00000170043,ENSG00000113594,ENSG00000129194
361	V$E2A_Q2	10(570)	181(29095)	0.00315096	0.014048	0.000816164	0.00367703	ENSG00000127603,ENSG00000108107,ENSG00000164442,ENSG00000183072,ENSG00000164985,ENSG00000112769,ENSG00000087460,ENSG00000198399,ENSG00000127824,ENSG00000143632
364	V$CEBPB_02	11(570)	224(29095)	0.00491147	0.0191101	0.00197704	0.0072946	ENSG00000172216,ENSG00000011028,ENSG00000119547,ENSG00000096063,ENSG00000171858,ENSG00000171564,ENSG00000142539,ENSG00000104812,ENSG00000183207,ENSG00000197879,ENSG00000106244
366	V$DR1_Q3	12(570)	180(29095)	0.000240704	0.00251271	1.16901e-05	0.000135225	ENSG00000131050,ENSG00000173327,ENSG00000021488,ENSG00000163156,ENSG00000111344,ENSG00000198668,ENSG00000171004,ENSG00000122756,ENSG00000084093,ENSG00000006047,ENSG00000185551,ENSG00000166143
368	V$MYCMAX_02	9(570)	204(29095)	0.0196986	0.0490175	0.013964	0.0345468	ENSG00000143321,ENSG00000196531,ENSG00000131914,ENSG00000009694,ENSG00000140443,ENSG00000162337,ENSG00000122592,ENSG00000146072,ENSG00000148840
372	V$ER_Q6	15(570)	208(29095)	1.68129e-05	0.000399775	1.54889e-07	4.14327e-06	ENSG00000161031,ENSG00000005483,ENSG00000167130,ENSG00000075415,ENSG00000110931,ENSG00000158955,ENSG00000180304,ENSG00000070748,ENSG00000084093,ENSG00000185551,ENSG00000185774,ENSG00000087460,ENSG00000120875,ENSG00000136750,ENSG00000129194
377	V$CEBPDELTA_Q6	10(570)	184(29095)	0.00354225	0.0148635	0.000997627	0.00422757	ENSG00000143321,ENSG00000156958,ENSG00000172209,ENSG00000136450,ENSG00000123360,ENSG00000205189,ENSG00000164442,ENSG00000142539,ENSG00000069869,ENSG00000106244
378	V$HSF1_01	15(570)	360(29095)	0.00530372	0.0199122	0.00316985	0.0103565	ENSG00000005339,ENSG00000172534,ENSG00000125999,ENSG00000166086,ENSG00000136450,ENSG00000037280,ENSG00000110931,ENSG00000198586,ENSG00000122756,ENSG00000161847,ENSG00000160447,ENSG00000087460,ENSG00000136750,ENSG00000106211,ENSG00000152785
379	V$TAL1BETAE47_01	12(570)	182(29095)	0.000266465	0.00265226	1.42081e-05	0.000160028	ENSG00000163346,ENSG00000005483,ENSG00000131914,ENSG00000185345,ENSG00000180767,ENSG00000112246,ENSG00000198586,ENSG00000092148,ENSG00000070748,ENSG00000122592,ENSG00000087460,ENSG00000143816
380	V$HLF_01	10(570)	197(29095)	0.00570424	0.0208668	0.00221365	0.00789534	ENSG00000011028,ENSG00000116030,ENSG00000048740,ENSG00000198668,ENSG00000142539,ENSG00000171004,ENSG00000154118,ENSG00000185551,ENSG00000170144,ENSG00000106244
383	V$CEBP_Q3	10(570)	194(29095)	0.00513198	0.0194379	0.00185998	0.0069831	ENSG00000163346,ENSG00000197142,ENSG00000119547,ENSG00000141367,ENSG00000142539,ENSG00000171004,ENSG00000104812,ENSG00000212710,ENSG00000183207,ENSG00000185551
386	V$NFAT_Q6	12(570)	184(29095)	0.000294533	0.00262625	1.71956e-05	0.000175231	ENSG00000152583,ENSG00000140320,ENSG00000136450,ENSG00000037280,ENSG00000108306,ENSG00000134595,ENSG00000067182,ENSG00000239306,ENSG00000122756,ENSG00000185551,ENSG00000169756,ENSG00000042493
387	V$NFMUE1_Q6	11(570)	179(29095)	0.000852758	0.00588678	9.76522e-05	0.000685167	ENSG00000117748,ENSG00000140320,ENSG00000136811,ENSG00000109332,ENSG00000196531,ENSG00000088038,ENSG00000161542,ENSG00000084093,ENSG00000130939,ENSG00000148840,ENSG00000070413
388	V$AP1_Q2	9(570)	215(29095)	0.0265215	0.0600593	0.0217758	0.0480414	ENSG00000175866,ENSG00000187091,ENSG00000126247,ENSG00000112559,ENSG00000011465,ENSG00000084764,ENSG00000160447,ENSG00000106244,ENSG00000106976
391	V$SREBP1_02	5(570)	69(29095)	0.0113972	0.0331836	0.00241537	0.00840469	ENSG00000172216,ENSG00000130522,ENSG00000005483,ENSG00000171004,ENSG00000087460
393	V$STAT3_01	2(570)	16(29095)	0.0383482	0.0742671	0.00449781	0.0136529	ENSG00000076604,ENSG00000090339
395	V$STAT1_01	6(570)	50(29095)	0.000421069	0.00340033	1.60519e-06	2.36904e-05	ENSG00000076604,ENSG00000179588,ENSG00000131914,ENSG00000162337,ENSG00000119335,ENSG00000173039
399	V$HEN1_02	8(570)	145(29095)	0.00794908	0.0253896	0.00281065	0.00939812	ENSG00000140320,ENSG00000109332,ENSG00000153147,ENSG00000162337,ENSG00000135111,ENSG00000069869,ENSG00000101346,ENSG00000173039
400	V$GATA_Q6	9(570)	161(29095)	0.00461036	0.0182707	0.00131586	0.0052147	ENSG00000158856,ENSG00000179588,ENSG00000167580,ENSG00000130176,ENSG00000187266,ENSG00000172331,ENSG00000120057,ENSG00000101346,ENSG00000124920
403	V$GATA1_03	12(570)	190(29095)	0.000394242	0.00330854	2.97564e-05	0.000265328	ENSG00000198689,ENSG00000136450,ENSG00000130176,ENSG00000153147,ENSG00000122592,ENSG00000172331,ENSG00000197879,ENSG00000120057,ENSG00000101346,ENSG00000198399,ENSG00000124920,ENSG00000129194
409	V$ETS_Q4	9(570)	179(29095)	0.00902598	0.0275937	0.00408607	0.0125816	ENSG00000197142,ENSG00000130429,ENSG00000142539,ENSG00000140464,ENSG00000049283,ENSG00000069869,ENSG00000106244,ENSG00000113649,ENSG00000130755
411	V$TAXCREB_01	7(570)	102(29095)	0.00397547	0.0162048	0.00060564	0.00301412	ENSG00000172216,ENSG00000140320,ENSG00000135924,ENSG00000130522,ENSG00000136450,ENSG00000153147,ENSG00000171004
417	V$SP1_Q6_01	9(570)	168(29095)	0.00606235	0.0212679	0.00210614	0.00757502	ENSG00000137857,ENSG00000115507,ENSG00000130726,ENSG00000173327,ENSG00000180304,ENSG00000070748,ENSG00000184992,ENSG00000197879,ENSG00000173039
418	V$RFX1_01	13(570)	181(29095)	6.32152e-05	0.00112734	1.14264e-06	2.12631e-05	ENSG00000197406,ENSG00000152518,ENSG00000073050,ENSG00000076604,ENSG00000164442,ENSG00000185345,ENSG00000163017,ENSG00000134595,ENSG00000092148,ENSG00000095397,ENSG00000197879,ENSG00000120875,ENSG00000170315

## Sheet: HeLa HIPPI dn
Id	Items (Motif)	matches in the data set	matches in reference set	Hypergeometric P value	Corrected Hypergeometric P value	Chi sq P value	Corrected Chi sq P value	Genes
0	V$HFH4_01	12(450)	315(29095)	0.00393026	0.0198384	0.00143636	0.00647889	ENSG00000153113,ENSG00000139800,ENSG00000139220,ENSG00000071054,ENSG00000011405,ENSG00000176720,ENSG00000198822,ENSG00000006576,ENSG00000150938,ENSG00000114867,ENSG00000129682,ENSG00000113648
1	V$LEF1_Q2	62(450)	2095(29095)	6.72868e-07	3.16996e-05	1.02493e-07	3.10407e-06	ENSG00000157551,ENSG00000196549,ENSG00000147044,ENSG00000176884,ENSG00000112337,ENSG00000123213,ENSG00000115602,ENSG00000064012,ENSG00000180660,ENSG00000129244,ENSG00000119950,ENSG00000115607,ENSG00000117601,ENSG00000173208,ENSG00000168906,ENSG00000139800,ENSG00000155657,ENSG00000136603,ENSG00000182158,ENSG00000138835,ENSG00000071054,ENSG00000135048,ENSG00000170624,ENSG00000129757,ENSG00000117122…
2	V$MEF2_02	24(450)	622(29095)	4.55137e-05	0.0010721	4.22878e-06	6.64076e-05	ENSG00000102890,ENSG00000147044,ENSG00000138032,ENSG00000180660,ENSG00000131018,ENSG00000129244,ENSG00000119950,ENSG00000185482,ENSG00000153113,ENSG00000142856,ENSG00000139800,ENSG00000155657,ENSG00000139220,ENSG00000138835,ENSG00000144681,ENSG00000048052,ENSG00000170624,ENSG00000100628,ENSG00000165695,ENSG00000180530,ENSG00000114861,ENSG00000102554,ENSG00000152464,ENSG00000129682
3	V$PITX2_Q2	22(450)	563(29095)	7.81494e-05	0.00165677	8.06591e-06	0.000122141	ENSG00000157551,ENSG00000105507,ENSG00000147044,ENSG00000138032,ENSG00000180660,ENSG00000073969,ENSG00000104447,ENSG00000162761,ENSG00000136603,ENSG00000152208,ENSG00000198814,ENSG00000100628,ENSG00000046653,ENSG00000165695,ENSG00000131788,ENSG00000169057,ENSG00000058085,ENSG00000177189,ENSG00000102554,ENSG00000148700,ENSG00000169031,ENSG00000174804
6	V$HNF3ALPHA_Q6	7(450)	163(29095)	0.0137448	0.0419266	0.00560258	0.0174669	ENSG00000170890,ENSG00000011405,ENSG00000047457,ENSG00000176720,ENSG00000114861,ENSG00000129682,ENSG00000113648
7	V$ERR1_Q2	23(450)	842(29095)	0.00652359	0.0273862	0.00563051	0.0172995	ENSG00000138032,ENSG00000100226,ENSG00000117601,ENSG00000155463,ENSG00000125753,ENSG00000143390,ENSG00000110076,ENSG00000138835,ENSG00000110514,ENSG00000114013,ENSG00000152208,ENSG00000198814,ENSG00000114859,ENSG00000124193,ENSG00000110680,ENSG00000146233,ENSG00000165637,ENSG00000077454,ENSG00000100412,ENSG00000101350,ENSG00000170835,ENSG00000095587,ENSG00000131504
8	V$ELK1_02	29(450)	861(29095)	8.69901e-05	0.00175637	1.76859e-05	0.000241898	ENSG00000149311,ENSG00000129244,ENSG00000111786,ENSG00000142856,ENSG00000167461,ENSG00000104825,ENSG00000159140,ENSG00000147164,ENSG00000106868,ENSG00000143222,ENSG00000175220,ENSG00000198814,ENSG00000136643,ENSG00000140650,ENSG00000196712,ENSG00000114859,ENSG00000124193,ENSG00000165512,ENSG00000122257,ENSG00000107625,ENSG00000095139,ENSG00000177189,ENSG00000100412,ENSG00000114867,ENSG00000108826…
9	V$GABP_B	25(450)	613(29095)	1.26717e-05	0.000358186	5.89726e-07	1.38913e-05	ENSG00000149311,ENSG00000141452,ENSG00000111786,ENSG00000153113,ENSG00000162692,ENSG00000125753,ENSG00000187688,ENSG00000138835,ENSG00000124067,ENSG00000143222,ENSG00000112486,ENSG00000175220,ENSG00000104365,ENSG00000196712,ENSG00000114859,ENSG00000198914,ENSG00000165512,ENSG00000096433,ENSG00000114861,ENSG00000187796,ENSG00000107625,ENSG00000177189,ENSG00000101350,ENSG00000116350,ENSG00000131504
10	V$TATA_01	29(450)	1071(29095)	0.00273155	0.0165454	0.00212224	0.00882186	ENSG00000102890,ENSG00000180660,ENSG00000131018,ENSG00000129244,ENSG00000142856,ENSG00000168906,ENSG00000162692,ENSG00000139800,ENSG00000109586,ENSG00000138835,ENSG00000144681,ENSG00000048052,ENSG00000071054,ENSG00000017427,ENSG00000152208,ENSG00000172869,ENSG00000083750,ENSG00000047457,ENSG00000108244,ENSG00000135744,ENSG00000124193,ENSG00000146233,ENSG00000137745,ENSG00000114861,ENSG00000110848…
11	V$SP1_Q6	62(450)	2204(29095)	3.53543e-06	0.000124918	9.26373e-07	2.06728e-05	ENSG00000183454,ENSG00000147044,ENSG00000183734,ENSG00000107485,ENSG00000151276,ENSG00000082556,ENSG00000131018,ENSG00000129244,ENSG00000101940,ENSG00000168906,ENSG00000136810,ENSG00000167461,ENSG00000125753,ENSG00000104447,ENSG00000104825,ENSG00000139220,ENSG00000198689,ENSG00000184500,ENSG00000141837,ENSG00000162761,ENSG00000124067,ENSG00000168243,ENSG00000185345,ENSG00000156113,ENSG00000175220…
12	V$ZF5_B	10(450)	183(29095)	0.000596338	0.00702353	3.13606e-05	0.000379912	ENSG00000168906,ENSG00000141096,ENSG00000184160,ENSG00000198914,ENSG00000169057,ENSG00000096433,ENSG00000114302,ENSG00000011083,ENSG00000129682,ENSG00000131504
18	V$NFAT_Q4_01	54(450)	1446(29095)	2.23441e-09	9.47389e-07	1.5697e-11	2.21851e-09	ENSG00000196549,ENSG00000147044,ENSG00000176884,ENSG00000107485,ENSG00000138032,ENSG00000180660,ENSG00000121957,ENSG00000119950,ENSG00000100226,ENSG00000117601,ENSG00000153113,ENSG00000173208,ENSG00000115306,ENSG00000139800,ENSG00000104447,ENSG00000121380,ENSG00000139220,ENSG00000109586,ENSG00000115840,ENSG00000101474,ENSG00000138835,ENSG00000147164,ENSG00000181619,ENSG00000164978,ENSG00000071054…
19	V$CREL_01	9(450)	204(29095)	0.00468386	0.0215865	0.00122978	0.00572998	ENSG00000143390,ENSG00000168243,ENSG00000114013,ENSG00000113578,ENSG00000100852,ENSG00000114859,ENSG00000213054,ENSG00000114867,ENSG00000110848
20	V$NFKB_Q6_01	8(450)	223(29095)	0.0233331	0.0634183	0.0156425	0.0409409	ENSG00000162692,ENSG00000104825,ENSG00000143390,ENSG00000168243,ENSG00000114013,ENSG00000113578,ENSG00000108244,ENSG00000110848
21	V$CEBP_C	9(450)	158(29095)	0.000825445	0.00833306	4.29453e-05	0.000466893	ENSG00000048052,ENSG00000071054,ENSG00000156113,ENSG00000011405,ENSG00000104635,ENSG00000114861,ENSG00000102554,ENSG00000150938,ENSG00000100605
22	V$NFKAPPAB65_01	10(450)	188(29095)	0.000734528	0.00819578	4.77325e-05	0.000505965	ENSG00000104825,ENSG00000143390,ENSG00000168243,ENSG00000114013,ENSG00000113578,ENSG00000108244,ENSG00000114859,ENSG00000213054,ENSG00000114867,ENSG00000110848
23	V$AP4_Q5	39(450)	1136(29095)	3.3764e-06	0.000130145	2.89732e-07	8.18977e-06	ENSG00000147044,ENSG00000107485,ENSG00000078902,ENSG00000129244,ENSG00000119950,ENSG00000185482,ENSG00000153113,ENSG00000115306,ENSG00000137392,ENSG00000136810,ENSG00000140859,ENSG00000048052,ENSG00000169715,ENSG00000113578,ENSG00000017427,ENSG00000156113,ENSG00000078725,ENSG00000121653,ENSG00000137502,ENSG00000148677,ENSG00000100628,ENSG00000004777,ENSG00000184160,ENSG00000148798,ENSG00000046653…
24	V$MYOD_Q6	24(450)	773(29095)	0.00108325	0.00998472	0.000505694	0.00315315	ENSG00000183454,ENSG00000147044,ENSG00000107485,ENSG00000131018,ENSG00000155657,ENSG00000136603,ENSG00000110076,ENSG00000138835,ENSG00000048052,ENSG00000169715,ENSG00000152208,ENSG00000166573,ENSG00000078725,ENSG00000172869,ENSG00000198814,ENSG00000184160,ENSG00000102145,ENSG00000146674,ENSG00000198914,ENSG00000096433,ENSG00000121905,ENSG00000129682,ENSG00000175305,ENSG00000169031
25	V$GATA_C	12(450)	353(29095)	0.00940432	0.032954	0.00560852	0.0173578	ENSG00000115602,ENSG00000171303,ENSG00000153113,ENSG00000104447,ENSG00000170890,ENSG00000101474,ENSG00000106868,ENSG00000102145,ENSG00000108244,ENSG00000196188,ENSG00000148700,ENSG00000174804
26	V$ETS2_B	35(450)	876(29095)	3.74791e-07	1.98639e-05	6.4388e-09	3.03339e-07	ENSG00000107485,ENSG00000003056,ENSG00000064012,ENSG00000007047,ENSG00000115607,ENSG00000153113,ENSG00000125753,ENSG00000072694,ENSG00000125245,ENSG00000138835,ENSG00000110514,ENSG00000071054,ENSG00000172543,ENSG00000114013,ENSG00000170624,ENSG00000117122,ENSG00000017427,ENSG00000010704,ENSG00000198814,ENSG00000104365,ENSG00000165695,ENSG00000108244,ENSG00000135744,ENSG00000160633,ENSG00000007237…
27	V$HNF3_Q6	23(450)	645(29095)	0.000207441	0.00293183	4.15801e-05	0.000476485	ENSG00000183734,ENSG00000180660,ENSG00000119950,ENSG00000151834,ENSG00000139800,ENSG00000104447,ENSG00000170890,ENSG00000138835,ENSG00000171560,ENSG00000135541,ENSG00000152208,ENSG00000011405,ENSG00000088836,ENSG00000124193,ENSG00000110680,ENSG00000096433,ENSG00000114861,ENSG00000009724,ENSG00000102554,ENSG00000129682,ENSG00000128059,ENSG00000113648,ENSG00000134765
28	V$FOXO4_01	56(450)	1544(29095)	3.10036e-09	6.57277e-07	3.15804e-11	3.34752e-09	ENSG00000157551,ENSG00000183734,ENSG00000123213,ENSG00000138032,ENSG00000180660,ENSG00000129244,ENSG00000119950,ENSG00000073969,ENSG00000117601,ENSG00000168906,ENSG00000151834,ENSG00000004468,ENSG00000139800,ENSG00000021762,ENSG00000104447,ENSG00000155657,ENSG00000115840,ENSG00000125245,ENSG00000138835,ENSG00000150787,ENSG00000048052,ENSG00000171560,ENSG00000071054,ENSG00000129757,ENSG00000017427…
29	V$PAX4_03	42(450)	1047(29095)	2.16644e-08	1.83714e-06	1.48147e-10	1.25629e-08	ENSG00000138032,ENSG00000180660,ENSG00000129244,ENSG00000101940,ENSG00000119950,ENSG00000153113,ENSG00000165457,ENSG00000004468,ENSG00000139800,ENSG00000187688,ENSG00000155657,ENSG00000139220,ENSG00000198689,ENSG00000141837,ENSG00000162761,ENSG00000136603,ENSG00000147164,ENSG00000124067,ENSG00000129757,ENSG00000139269,ENSG00000017427,ENSG00000137502,ENSG00000100852,ENSG00000198822,ENSG00000046653…
30	V$E12_Q6	58(450)	1832(29095)	1.83006e-07	1.29324e-05	1.41801e-08	5.01029e-07	ENSG00000183454,ENSG00000102890,ENSG00000176884,ENSG00000107485,ENSG00000151276,ENSG00000123213,ENSG00000149311,ENSG00000131018,ENSG00000185482,ENSG00000153113,ENSG00000104447,ENSG00000155657,ENSG00000109586,ENSG00000162761,ENSG00000136603,ENSG00000138835,ENSG00000110514,ENSG00000048052,ENSG00000135541,ENSG00000143222,ENSG00000113578,ENSG00000129757,ENSG00000117122,ENSG00000156113,ENSG00000152208…
35	V$MYC_Q2	29(450)	755(29095)	8.10849e-06	0.000264461	4.60732e-07	1.22094e-05	ENSG00000183454,ENSG00000112337,ENSG00000123213,ENSG00000100226,ENSG00000168906,ENSG00000162761,ENSG00000143390,ENSG00000145220,ENSG00000170271,ENSG00000198814,ENSG00000137502,ENSG00000083750,ENSG00000088836,ENSG00000176720,ENSG00000046653,ENSG00000176974,ENSG00000114859,ENSG00000005156,ENSG00000169282,ENSG00000122257,ENSG00000121905,ENSG00000157193,ENSG00000146476,ENSG00000114867,ENSG00000108826…
36	V$YY1_Q6	15(450)	347(29095)	0.00037227	0.0047831	4.19807e-05	0.000468417	ENSG00000101940,ENSG00000100226,ENSG00000073969,ENSG00000077157,ENSG00000168906,ENSG00000156113,ENSG00000131788,ENSG00000160633,ENSG00000143761,ENSG00000169288,ENSG00000114861,ENSG00000095139,ENSG00000177189,ENSG00000010610,ENSG00000065000
37	V$MZF1_02	8(450)	182(29095)	0.007636	0.0302585	0.00240959	0.00973015	ENSG00000125753,ENSG00000159140,ENSG00000115840,ENSG00000143390,ENSG00000175220,ENSG00000196712,ENSG00000114861,ENSG00000077454
39	V$SP1_Q4_01	7(450)	183(29095)	0.0242254	0.065424	0.0146796	0.0393935	ENSG00000183454,ENSG00000183734,ENSG00000198689,ENSG00000141837,ENSG00000198814,ENSG00000131788,ENSG00000007237
40	V$USF_02	9(450)	200(29095)	0.00411937	0.0203095	0.000977336	0.00499265	ENSG00000112337,ENSG00000168906,ENSG00000083750,ENSG00000113088,ENSG00000058085,ENSG00000146476,ENSG00000108826,ENSG00000092969,ENSG00000113648
42	V$SP1_Q2_01	9(450)	189(29095)	0.0028375	0.0169451	0.000493558	0.00312341	ENSG00000183454,ENSG00000183734,ENSG00000139220,ENSG00000141837,ENSG00000156113,ENSG00000148798,ENSG00000131788,ENSG00000007237,ENSG00000180340
45	V$AP1_Q2_01	9(450)	221(29095)	0.00778211	0.030552	0.00296736	0.0113348	ENSG00000125753,ENSG00000078725,ENSG00000137502,ENSG00000088836,ENSG00000169057,ENSG00000058085,ENSG00000077454,ENSG00000102554,ENSG00000114867
52	V$GCM_Q2	7(450)	177(29095)	0.0206404	0.0583436	0.0112581	0.0316123	ENSG00000102890,ENSG00000153113,ENSG00000124067,ENSG00000148677,ENSG00000169740,ENSG00000102554,ENSG00000148700
53	V$PU1_Q6	15(450)	470(29095)	0.0069568	0.0280922	0.00442624	0.0150138	ENSG00000107485,ENSG00000125753,ENSG00000187688,ENSG00000140859,ENSG00000124067,ENSG00000198081,ENSG00000152208,ENSG00000100628,ENSG00000108244,ENSG00000104635,ENSG00000169282,ENSG00000198001,ENSG00000165637,ENSG00000204634,ENSG00000148700
54	V$SMAD_Q6	8(450)	191(29095)	0.0100547	0.0343806	0.00390297	0.0137905	ENSG00000147164,ENSG00000170624,ENSG00000172869,ENSG00000102145,ENSG00000131788,ENSG00000121905,ENSG00000150938,ENSG00000213923
58	V$AP1_C	29(450)	876(29095)	0.000116985	0.00198407	2.7326e-05	0.000351097	ENSG00000196549,ENSG00000147044,ENSG00000183734,ENSG00000007047,ENSG00000125753,ENSG00000137251,ENSG00000141837,ENSG00000138835,ENSG00000048052,ENSG00000135541,ENSG00000113578,ENSG00000137502,ENSG00000184160,ENSG00000088836,ENSG00000169057,ENSG00000143761,ENSG00000137745,ENSG00000074800,ENSG00000058085,ENSG00000172137,ENSG00000010404,ENSG00000177189,ENSG00000077454,ENSG00000102554,ENSG00000137875…
59	V$MAZ_Q6	59(450)	1746(29095)	1.47458e-08	1.56306e-06	4.11966e-10	2.91122e-08	ENSG00000147044,ENSG00000183734,ENSG00000176884,ENSG00000107485,ENSG00000143545,ENSG00000003056,ENSG00000180660,ENSG00000131018,ENSG00000129244,ENSG00000101940,ENSG00000119950,ENSG00000077157,ENSG00000185482,ENSG00000125753,ENSG00000104447,ENSG00000159140,ENSG00000072694,ENSG00000162761,ENSG00000115840,ENSG00000143390,ENSG00000110076,ENSG00000138835,ENSG00000127922,ENSG00000094963,ENSG00000147164…
63	V$HNF6_Q6	11(450)	187(29095)	0.000170606	0.00258346	3.34045e-06	5.90147e-05	ENSG00000183454,ENSG00000123213,ENSG00000153113,ENSG00000168906,ENSG00000157005,ENSG00000078725,ENSG00000121653,ENSG00000148677,ENSG00000198822,ENSG00000165695,ENSG00000169282
67	V$ALPHACP1_01	7(450)	186(29095)	0.0261691	0.0672467	0.0166509	0.0422752	ENSG00000138032,ENSG00000173208,ENSG00000159140,ENSG00000198914,ENSG00000138764,ENSG00000157193,ENSG00000077454
69	V$POU1F1_Q6	7(450)	185(29095)	0.0255098	0.0667664	0.0159736	0.0408	ENSG00000100226,ENSG00000139800,ENSG00000104447,ENSG00000136603,ENSG00000048052,ENSG00000150938,ENSG00000131504
73	V$ZIC2_01	9(450)	186(29095)	0.0025496	0.0161348	0.00040385	0.00267551	ENSG00000171303,ENSG00000101940,ENSG00000170271,ENSG00000122257,ENSG00000121905,ENSG00000114861,ENSG00000157193,ENSG00000058085,ENSG00000129682
74	V$NRF1_Q6	20(450)	648(29095)	0.0029304	0.0172568	0.00169033	0.0074656	ENSG00000147044,ENSG00000149311,ENSG00000160221,ENSG00000078902,ENSG00000077157,ENSG00000111786,ENSG00000109771,ENSG00000159140,ENSG00000116237,ENSG00000147164,ENSG00000185345,ENSG00000126934,ENSG00000196712,ENSG00000114859,ENSG00000005156,ENSG00000169057,ENSG00000160633,ENSG00000114302,ENSG00000011083,ENSG00000148484
76	V$HNF4_Q6	9(450)	196(29095)	0.00360949	0.0186637	0.000769275	0.00407716	ENSG00000100226,ENSG00000104447,ENSG00000140859,ENSG00000184500,ENSG00000182158,ENSG00000100628,ENSG00000104635,ENSG00000169740,ENSG00000121905
79	V$AREB6_01	34(450)	713(29095)	8.38212e-09	1.18467e-06	7.6181e-12	3.23008e-09	ENSG00000157551,ENSG00000147044,ENSG00000138032,ENSG00000153113,ENSG00000142856,ENSG00000104447,ENSG00000162761,ENSG00000116237,ENSG00000110076,ENSG00000048052,ENSG00000120708,ENSG00000071054,ENSG00000185345,ENSG00000017427,ENSG00000152208,ENSG00000148677,ENSG00000088836,ENSG00000102145,ENSG00000169282,ENSG00000096433,ENSG00000214022,ENSG00000213054,ENSG00000114861,ENSG00000196208,ENSG00000136883…
85	V$OCT_Q6	9(450)	204(29095)	0.00468386	0.0215865	0.00122978	0.00572998	ENSG00000115840,ENSG00000048052,ENSG00000114013,ENSG00000096433,ENSG00000180340,ENSG00000114861,ENSG00000077454,ENSG00000095587,ENSG00000174804
87	V$AML1_01	7(450)	185(29095)	0.0255098	0.0667664	0.0159736	0.0408	ENSG00000110514,ENSG00000137502,ENSG00000148677,ENSG00000137745,ENSG00000095587,ENSG00000110848,ENSG00000116350
89	V$IK2_01	8(450)	209(29095)	0.016534	0.0486835	0.009003	0.026326	ENSG00000102890,ENSG00000183734,ENSG00000155657,ENSG00000139220,ENSG00000114013,ENSG00000170624,ENSG00000198914,ENSG00000129682
94	V$IK1_01	12(450)	209(29095)	0.000109883	0.00202567	1.93537e-06	3.90761e-05	ENSG00000102890,ENSG00000139800,ENSG00000137251,ENSG00000114013,ENSG00000170624,ENSG00000100852,ENSG00000198914,ENSG00000169282,ENSG00000114861,ENSG00000136883,ENSG00000129682,ENSG00000110848
95	V$CP2_02	7(450)	181(29095)	0.0229862	0.0628784	0.0134642	0.0368312	ENSG00000081818,ENSG00000187688,ENSG00000139220,ENSG00000137502,ENSG00000100852,ENSG00000143590,ENSG00000122257
98	V$AML1_Q6	7(450)	185(29095)	0.0255098	0.0667664	0.0159736	0.0408	ENSG00000110514,ENSG00000137502,ENSG00000148677,ENSG00000137745,ENSG00000095587,ENSG00000110848,ENSG00000116350
100	V$OCT1_04	7(450)	191(29095)	0.0296404	0.0718145	0.0203536	0.0493139	ENSG00000147044,ENSG00000129244,ENSG00000073969,ENSG00000048052,ENSG00000114013,ENSG00000114861,ENSG00000129682
101	V$MEF2_Q6_01	8(450)	195(29095)	0.0112953	0.0368401	0.00476531	0.0154236	ENSG00000147044,ENSG00000138032,ENSG00000129244,ENSG00000185482,ENSG00000144681,ENSG00000114861,ENSG00000169862,ENSG00000129682
105	V$NFY_Q6_01	26(450)	898(29095)	0.00182692	0.0133554	0.00113404	0.00540262	ENSG00000183734,ENSG00000003056,ENSG00000149311,ENSG00000138032,ENSG00000180660,ENSG00000100226,ENSG00000153113,ENSG00000139800,ENSG00000155657,ENSG00000159140,ENSG00000141837,ENSG00000143390,ENSG00000138835,ENSG00000164978,ENSG00000139269,ENSG00000172869,ENSG00000198914,ENSG00000124193,ENSG00000169057,ENSG00000146233,ENSG00000138764,ENSG00000157193,ENSG00000107625,ENSG00000077454,ENSG00000100412…
106	V$E4F1_Q6	17(450)	544(29095)	0.00518357	0.0228941	0.0032509	0.0120911	ENSG00000147044,ENSG00000143390,ENSG00000168243,ENSG00000143222,ENSG00000198814,ENSG00000104365,ENSG00000198822,ENSG00000196712,ENSG00000180370,ENSG00000122257,ENSG00000157193,ENSG00000131669,ENSG00000114302,ENSG00000107625,ENSG00000177189,ENSG00000092969,ENSG00000180616
107	V$HIF1_Q3	11(450)	169(29095)	6.94535e-05	0.00154991	4.61996e-07	1.15227e-05	ENSG00000183454,ENSG00000109771,ENSG00000143390,ENSG00000147164,ENSG00000124067,ENSG00000046653,ENSG00000124193,ENSG00000157193,ENSG00000074800,ENSG00000114302,ENSG00000114867
109	V$CREB_Q4	10(450)	190(29095)	0.000796722	0.00823927	5.61177e-05	0.000566522	ENSG00000102890,ENSG00000135541,ENSG00000157005,ENSG00000104365,ENSG00000198822,ENSG00000046653,ENSG00000196712,ENSG00000131669,ENSG00000177189,ENSG00000180616
111	V$HIF1_Q5	9(450)	178(29095)	0.00189373	0.0136092	0.000228768	0.00179625	ENSG00000124067,ENSG00000088836,ENSG00000046653,ENSG00000124193,ENSG00000157193,ENSG00000112977,ENSG00000074800,ENSG00000114302,ENSG00000011083
112	V$CREB_Q4_01	7(450)	158(29095)	0.0117411	0.0380016	0.00423452	0.014597	ENSG00000182158,ENSG00000135541,ENSG00000157005,ENSG00000104365,ENSG00000198822,ENSG00000046653,ENSG00000196712
114	V$ATF4_Q2	10(450)	192(29095)	0.000863184	0.00831796	6.57535e-05	0.000633625	ENSG00000143390,ENSG00000110076,ENSG00000135541,ENSG00000104365,ENSG00000198822,ENSG00000046653,ENSG00000196712,ENSG00000074800,ENSG00000058085,ENSG00000114867
117	V$AREB6_04	9(450)	194(29095)	0.00337387	0.0181078	0.000679919	0.00374397	ENSG00000003056,ENSG00000119950,ENSG00000104447,ENSG00000159140,ENSG00000143390,ENSG00000196712,ENSG00000102554,ENSG00000114867,ENSG00000129682
118	V$CREB_Q2	9(450)	196(29095)	0.00360949	0.0186637	0.000769275	0.00407716	ENSG00000143390,ENSG00000135541,ENSG00000157005,ENSG00000104365,ENSG00000198822,ENSG00000046653,ENSG00000131669,ENSG00000177189,ENSG00000180616
119	V$NF1_Q6	20(450)	681(29095)	0.0050595	0.0225813	0.00361509	0.0128807	ENSG00000183734,ENSG00000180660,ENSG00000171303,ENSG00000168906,ENSG00000162692,ENSG00000139800,ENSG00000104447,ENSG00000110076,ENSG00000144681,ENSG00000152208,ENSG00000078725,ENSG00000103569,ENSG00000110680,ENSG00000114302,ENSG00000095139,ENSG00000010610,ENSG00000114867,ENSG00000148700,ENSG00000169031,ENSG00000174804
123	V$CEBP_Q2	12(450)	175(29095)	1.95896e-05	0.000488589	4.20721e-08	1.3722e-06	ENSG00000147044,ENSG00000183734,ENSG00000155657,ENSG00000184500,ENSG00000115840,ENSG00000129757,ENSG00000108244,ENSG00000124193,ENSG00000114861,ENSG00000100605,ENSG00000169031,ENSG00000213923
124	V$ARP1_01	6(450)	122(29095)	0.0119067	0.0382457	0.00339403	0.0122997	ENSG00000147044,ENSG00000117601,ENSG00000136603,ENSG00000102145,ENSG00000122257,ENSG00000121905
127	V$CREBP1_01	6(450)	128(29095)	0.0148031	0.0438916	0.00512705	0.0163449	ENSG00000198081,ENSG00000169057,ENSG00000177189,ENSG00000150938,ENSG00000213923,ENSG00000133424
128	V$E2F_Q2	10(450)	121(29095)	1.94515e-05	0.000515465	1.04487e-08	4.43024e-07	ENSG00000107485,ENSG00000077157,ENSG00000162761,ENSG00000168243,ENSG00000143590,ENSG00000169740,ENSG00000165637,ENSG00000121905,ENSG00000157193,ENSG00000107625
130	V$USF_C	12(450)	215(29095)	0.000143365	0.00233796	3.35996e-06	5.69849e-05	ENSG00000183454,ENSG00000123213,ENSG00000168906,ENSG00000145220,ENSG00000198814,ENSG00000083750,ENSG00000088836,ENSG00000114859,ENSG00000121905,ENSG00000157193,ENSG00000114867,ENSG00000128059
133	V$CP2_01	10(450)	197(29095)	0.00104947	0.00988832	9.63447e-05	0.000907782	ENSG00000107485,ENSG00000182158,ENSG00000138835,ENSG00000048052,ENSG00000137502,ENSG00000100628,ENSG00000102145,ENSG00000180370,ENSG00000074800,ENSG00000077454
151	V$HMGIY_Q6	9(450)	184(29095)	0.00237089	0.0152312	0.000352001	0.00240723	ENSG00000138032,ENSG00000180660,ENSG00000115607,ENSG00000169282,ENSG00000007237,ENSG00000213054,ENSG00000114861,ENSG00000102554,ENSG00000114867
156	V$ZIC3_01	8(450)	204(29095)	0.014495	0.0435879	0.00724869	0.0214926	ENSG00000171303,ENSG00000170271,ENSG00000004777,ENSG00000160633,ENSG00000121905,ENSG00000114861,ENSG00000157193,ENSG00000058085
162	V$SRF_C	8(450)	177(29095)	0.00649766	0.0275501	0.00180359	0.00772448	ENSG00000171303,ENSG00000138835,ENSG00000106868,ENSG00000175220,ENSG00000137502,ENSG00000100628,ENSG00000114861,ENSG00000148484
163	V$RSRFC4_Q2	13(450)	388(29095)	0.00789355	0.0301519	0.00465994	0.0155576	ENSG00000129244,ENSG00000142856,ENSG00000168906,ENSG00000104447,ENSG00000138835,ENSG00000144681,ENSG00000048052,ENSG00000170624,ENSG00000017427,ENSG00000046653,ENSG00000114861,ENSG00000169862,ENSG00000129682
164	V$TBP_01	7(450)	189(29095)	0.0282166	0.0695573	0.0188079	0.0463637	ENSG00000142856,ENSG00000168906,ENSG00000144681,ENSG00000048052,ENSG00000017427,ENSG00000135744,ENSG00000213923
165	V$FOXO1_02	8(450)	177(29095)	0.00649766	0.0275501	0.00180359	0.00772448	ENSG00000138032,ENSG00000021762,ENSG00000150787,ENSG00000129757,ENSG00000011405,ENSG00000137745,ENSG00000058085,ENSG00000114867
166	V$CRX_Q4	9(450)	211(29095)	0.00581463	0.0251572	0.00179922	0.00786465	ENSG00000147044,ENSG00000180660,ENSG00000131018,ENSG00000125753,ENSG00000152208,ENSG00000157005,ENSG00000112977,ENSG00000177189,ENSG00000174804
167	V$TCF11MAFG_01	14(450)	334(29095)	0.000779719	0.00847695	0.000127901	0.00115383	ENSG00000021762,ENSG00000125753,ENSG00000137251,ENSG00000110076,ENSG00000147164,ENSG00000113578,ENSG00000198814,ENSG00000100628,ENSG00000169282,ENSG00000114861,ENSG00000074800,ENSG00000114867,ENSG00000100605,ENSG00000110848
168	V$NFE2_01	10(450)	266(29095)	0.00886013	0.0323853	0.00420723	0.0146218	ENSG00000102890,ENSG00000143545,ENSG00000115607,ENSG00000125753,ENSG00000137251,ENSG00000074800,ENSG00000172137,ENSG00000010404,ENSG00000114867,ENSG00000131504
169	V$TEF1_Q6	15(450)	387(29095)	0.00113244	0.0100033	0.000272621	0.00199295	ENSG00000107485,ENSG00000101940,ENSG00000140859,ENSG00000138835,ENSG00000110514,ENSG00000171560,ENSG00000124067,ENSG00000137502,ENSG00000148677,ENSG00000131788,ENSG00000096433,ENSG00000058085,ENSG00000129682,ENSG00000148700,ENSG00000131504
173	V$AP1_Q6	8(450)	201(29095)	0.0133632	0.0410579	0.00633033	0.0189018	ENSG00000147044,ENSG00000125753,ENSG00000137502,ENSG00000088836,ENSG00000074800,ENSG00000058085,ENSG00000010404,ENSG00000131504
174	V$AREB6_03	7(450)	177(29095)	0.0206404	0.0583436	0.0112581	0.0316123	ENSG00000180660,ENSG00000172869,ENSG00000214022,ENSG00000058085,ENSG00000077454,ENSG00000170835,ENSG00000113648
175	V$BACH2_01	9(450)	215(29095)	0.00654917	0.027224	0.00221067	0.00910022	ENSG00000125753,ENSG00000137502,ENSG00000088836,ENSG00000074800,ENSG00000114302,ENSG00000058085,ENSG00000172137,ENSG00000077454,ENSG00000114867
185	V$RORA1_01	13(450)	191(29095)	9.6294e-06	0.000291633	1.38533e-08	5.33983e-07	ENSG00000131018,ENSG00000129244,ENSG00000125753,ENSG00000141837,ENSG00000048052,ENSG00000198814,ENSG00000143590,ENSG00000110680,ENSG00000146233,ENSG00000100412,ENSG00000108826,ENSG00000065000,ENSG00000133424
188	V$NRF2_01	7(450)	176(29095)	0.0200811	0.0575297	0.0107514	0.0305946	ENSG00000143222,ENSG00000175220,ENSG00000196712,ENSG00000124193,ENSG00000165512,ENSG00000107625,ENSG00000116350
189	V$CETS1P54_01	7(450)	185(29095)	0.0255098	0.0667664	0.0159736	0.0408	ENSG00000153113,ENSG00000142856,ENSG00000143222,ENSG00000175220,ENSG00000196712,ENSG00000124193,ENSG00000165512
191	V$GATA1_05	10(450)	210(29095)	0.00169183	0.0128096	0.000238711	0.00184024	ENSG00000157551,ENSG00000147044,ENSG00000153113,ENSG00000151834,ENSG00000104447,ENSG00000115840,ENSG00000102145,ENSG00000102554,ENSG00000092969,ENSG00000169031
192	V$NFY_Q6	9(450)	190(29095)	0.00293897	0.0168395	0.000526935	0.00319172	ENSG00000003056,ENSG00000138032,ENSG00000155657,ENSG00000159140,ENSG00000198914,ENSG00000124193,ENSG00000157193,ENSG00000077454,ENSG00000095587
193	V$IRF1_Q6	9(450)	202(29095)	0.00439455	0.0207032	0.0010976	0.00528843	ENSG00000102890,ENSG00000180660,ENSG00000072694,ENSG00000162761,ENSG00000152208,ENSG00000100852,ENSG00000165637,ENSG00000137745,ENSG00000169862
194	V$STAT1_03	7(450)	184(29095)	0.0248619	0.066718	0.0153166	0.0403369	ENSG00000107485,ENSG00000123329,ENSG00000131018,ENSG00000162692,ENSG00000048052,ENSG00000168243,ENSG00000114867
195	V$STAT1_02	8(450)	183(29095)	0.0078806	0.0303761	0.00254836	0.0100982	ENSG00000147044,ENSG00000107485,ENSG00000123329,ENSG00000131018,ENSG00000048052,ENSG00000143222,ENSG00000114867,ENSG00000116350
198	V$GATA1_04	9(450)	192(29095)	0.00315051	0.0173483	0.000599368	0.00338843	ENSG00000131018,ENSG00000153113,ENSG00000104447,ENSG00000017427,ENSG00000152208,ENSG00000224586,ENSG00000198822,ENSG00000102145,ENSG00000174804
199	V$OLF1_01	15(450)	395(29095)	0.00138528	0.0110823	0.000377486	0.00254054	ENSG00000183734,ENSG00000101940,ENSG00000125753,ENSG00000104447,ENSG00000139220,ENSG00000109586,ENSG00000198689,ENSG00000138835,ENSG00000046653,ENSG00000102145,ENSG00000196712,ENSG00000214022,ENSG00000122257,ENSG00000121905,ENSG00000157193
200	V$ZID_01	7(450)	176(29095)	0.0200811	0.0575297	0.0107514	0.0305946	ENSG00000180660,ENSG00000136603,ENSG00000147164,ENSG00000169057,ENSG00000096433,ENSG00000114861,ENSG00000077454
201	V$MZF1_01	7(450)	179(29095)	0.0217914	0.0599972	0.0123247	0.0339329	ENSG00000119950,ENSG00000139269,ENSG00000137502,ENSG00000100852,ENSG00000196712,ENSG00000114867,ENSG00000148700
209	V$HNF4_01_B	7(450)	189(29095)	0.0282166	0.0695573	0.0188079	0.0463637	ENSG00000117601,ENSG00000121380,ENSG00000124193,ENSG00000117906,ENSG00000095139,ENSG00000114867,ENSG00000116350
211	V$GATA1_01	9(450)	181(29095)	0.00212164	0.014279	0.000284795	0.00201255	ENSG00000183454,ENSG00000139269,ENSG00000152208,ENSG00000124193,ENSG00000117906,ENSG00000165637,ENSG00000177189,ENSG00000101350,ENSG00000148700
213	V$TCF4_Q5	8(450)	185(29095)	0.0083874	0.0314713	0.00284504	0.0109663	ENSG00000196549,ENSG00000112337,ENSG00000173208,ENSG00000170624,ENSG00000172869,ENSG00000054796,ENSG00000108244,ENSG00000095587
214	V$PAX4_04	8(450)	165(29095)	0.00429055	0.0206727	0.000836695	0.00437974	ENSG00000102890,ENSG00000123213,ENSG00000138835,ENSG00000181619,ENSG00000011405,ENSG00000198914,ENSG00000096433,ENSG00000114861
215	V$GATA1_02	11(450)	189(29095)	0.000187199	0.00273698	4.06755e-06	6.63323e-05	ENSG00000115602,ENSG00000171303,ENSG00000153113,ENSG00000155657,ENSG00000170890,ENSG00000136603,ENSG00000048052,ENSG00000106868,ENSG00000071054,ENSG00000152208,ENSG00000129682
218	V$TAL1ALPHAE47_01	8(450)	188(29095)	0.00919288	0.0327545	0.00334095	0.0122117	ENSG00000173208,ENSG00000155657,ENSG00000139269,ENSG00000152208,ENSG00000198814,ENSG00000137502,ENSG00000159899,ENSG00000114861
222	V$FOXM1_01	8(450)	186(29095)	0.00864978	0.0318914	0.00300335	0.0112692	ENSG00000123213,ENSG00000123329,ENSG00000180660,ENSG00000110514,ENSG00000048052,ENSG00000198822,ENSG00000131788,ENSG00000150938
223	V$TAL1BETAITF2_01	8(450)	188(29095)	0.00919288	0.0327545	0.00334095	0.0122117	ENSG00000173208,ENSG00000155657,ENSG00000138835,ENSG00000152208,ENSG00000100628,ENSG00000159899,ENSG00000114861,ENSG00000129682
229	V$ATF_01	11(450)	204(29095)	0.000360996	0.0047832	1.57663e-05	0.00022283	ENSG00000159140,ENSG00000168243,ENSG00000143222,ENSG00000157005,ENSG00000198814,ENSG00000104365,ENSG00000198822,ENSG00000046653,ENSG00000196712,ENSG00000131669,ENSG00000180616
230	V$OCT_C	14(450)	368(29095)	0.00194242	0.0137265	0.000580849	0.0033737	ENSG00000129244,ENSG00000142856,ENSG00000104447,ENSG00000115840,ENSG00000048052,ENSG00000152208,ENSG00000137502,ENSG00000096433,ENSG00000180340,ENSG00000114861,ENSG00000077454,ENSG00000198598,ENSG00000095587,ENSG00000174804
243	V$ER_Q6_01	10(450)	201(29095)	0.00122112	0.0105664	0.000128994	0.00113945	ENSG00000100226,ENSG00000104447,ENSG00000137251,ENSG00000152208,ENSG00000169740,ENSG00000198914,ENSG00000007237,ENSG00000196208,ENSG00000100412,ENSG00000129682
246	V$SF1_Q6	9(450)	262(29095)	0.0214613	0.0602621	0.0151873	0.0402463	ENSG00000125753,ENSG00000110076,ENSG00000110514,ENSG00000198814,ENSG00000160633,ENSG00000165637,ENSG00000100412,ENSG00000170835,ENSG00000116350
247	V$ICSBP_Q6	7(450)	189(29095)	0.0282166	0.0695573	0.0188079	0.0463637	ENSG00000147044,ENSG00000183734,ENSG00000119950,ENSG00000139800,ENSG00000160710,ENSG00000096433,ENSG00000113088
248	V$NGFIC_01	8(450)	183(29095)	0.0078806	0.0303761	0.00254836	0.0100982	ENSG00000176884,ENSG00000129244,ENSG00000141837,ENSG00000110514,ENSG00000048052,ENSG00000122257,ENSG00000177189,ENSG00000131504
249	V$GR_Q6	10(450)	204(29095)	0.00136434	0.0111246	0.000159342	0.00132472	ENSG00000173208,ENSG00000138835,ENSG00000137502,ENSG00000100628,ENSG00000213054,ENSG00000196208,ENSG00000102554,ENSG00000169862,ENSG00000129682,ENSG00000133424
254	V$PEA3_Q6	10(450)	182(29095)	0.000571463	0.00692287	2.87541e-05	0.000358581	ENSG00000107485,ENSG00000162692,ENSG00000121380,ENSG00000172543,ENSG00000137502,ENSG00000148677,ENSG00000198001,ENSG00000165637,ENSG00000066294,ENSG00000110848
257	V$GATA6_01	15(450)	192(29095)	3.51971e-07	2.13194e-05	1.50699e-11	3.19483e-09	ENSG00000157551,ENSG00000183734,ENSG00000142856,ENSG00000151834,ENSG00000104447,ENSG00000101474,ENSG00000136603,ENSG00000138835,ENSG00000102145,ENSG00000108244,ENSG00000104635,ENSG00000114861,ENSG00000196208,ENSG00000196188,ENSG00000169031
260	V$LFA1_Q6	8(450)	192(29095)	0.0103549	0.0351238	0.004106	0.014388	ENSG00000183454,ENSG00000003056,ENSG00000125753,ENSG00000182158,ENSG00000143590,ENSG00000169282,ENSG00000122257,ENSG00000157193
262	V$P300_01	9(450)	182(29095)	0.00220229	0.0145902	0.000305874	0.00212607	ENSG00000153113,ENSG00000198689,ENSG00000124067,ENSG00000175220,ENSG00000104365,ENSG00000102145,ENSG00000114861,ENSG00000101350,ENSG00000150938
271	V$OCT1_01	9(450)	205(29095)	0.00483396	0.0218042	0.00130062	0.00599415	ENSG00000129244,ENSG00000104447,ENSG00000115840,ENSG00000136603,ENSG00000048052,ENSG00000096433,ENSG00000114861,ENSG00000077454,ENSG00000174804
274	V$YY1_02	10(450)	170(29095)	0.000334022	0.00456857	9.37988e-06	0.00013714	ENSG00000101940,ENSG00000077157,ENSG00000125753,ENSG00000100628,ENSG00000131788,ENSG00000143761,ENSG00000169288,ENSG00000095139,ENSG00000114867,ENSG00000065000
275	V$CEBP_01	9(450)	202(29095)	0.00439455	0.0207032	0.0010976	0.00528843	ENSG00000147044,ENSG00000138835,ENSG00000071054,ENSG00000114013,ENSG00000100852,ENSG00000198914,ENSG00000124193,ENSG00000114861,ENSG00000129682
280	V$MSX1_01	6(450)	146(29095)	0.0263473	0.0672967	0.0144148	0.038929	ENSG00000180660,ENSG00000162692,ENSG00000136603,ENSG00000169282,ENSG00000114861,ENSG00000113648
281	V$ELF1_Q6	7(450)	179(29095)	0.0217914	0.0599972	0.0123247	0.0339329	ENSG00000110514,ENSG00000104365,ENSG00000132965,ENSG00000169282,ENSG00000204634,ENSG00000187796,ENSG00000148700
286	V$MYCMAX_03	10(450)	191(29095)	0.000829406	0.00817833	6.07702e-05	0.000599222	ENSG00000168906,ENSG00000137502,ENSG00000083750,ENSG00000176720,ENSG00000176974,ENSG00000005156,ENSG00000146476,ENSG00000114867,ENSG00000108826,ENSG00000092969
287	V$FAC1_01	8(450)	160(29095)	0.00356414	0.0188899	0.000587051	0.00336364	ENSG00000048052,ENSG00000071054,ENSG00000017427,ENSG00000156113,ENSG00000124193,ENSG00000122257,ENSG00000138764,ENSG00000114861
288	V$CEBPB_01	10(450)	202(29095)	0.00126743	0.0107478	0.000138504	0.00119848	ENSG00000102890,ENSG00000147044,ENSG00000183734,ENSG00000138835,ENSG00000096433,ENSG00000114861,ENSG00000102554,ENSG00000150938,ENSG00000213923,ENSG00000134765
289	V$VDR_Q6	8(450)	193(29095)	0.0106617	0.0358773	0.00431726	0.0147622	ENSG00000183454,ENSG00000173208,ENSG00000198822,ENSG00000124193,ENSG00000122257,ENSG00000121905,ENSG00000196208,ENSG00000100412
290	V$FOX_Q2	7(450)	165(29095)	0.014611	0.0436273	0.00623618	0.0188867	ENSG00000139800,ENSG00000071054,ENSG00000011405,ENSG00000006576,ENSG00000150938,ENSG00000129682,ENSG00000113648
291	V$CEBPA_01	9(450)	187(29095)	0.00264286	0.0162402	0.00043209	0.00277585	ENSG00000147044,ENSG00000183734,ENSG00000119950,ENSG00000184500,ENSG00000115840,ENSG00000137502,ENSG00000103569,ENSG00000150938,ENSG00000213923
293	V$LHX3_01	9(450)	244(29095)	0.0142	0.0430057	0.00797001	0.0234673	ENSG00000180660,ENSG00000100226,ENSG00000162761,ENSG00000156113,ENSG00000108244,ENSG00000096433,ENSG00000114302,ENSG00000148700,ENSG00000169031
294	V$GR_01	7(450)	151(29095)	0.00930258	0.0328691	0.0027724	0.0107844	ENSG00000107485,ENSG00000136603,ENSG00000138835,ENSG00000124193,ENSG00000096433,ENSG00000102554,ENSG00000169862
296	V$PAX4_02	10(450)	190(29095)	0.000796722	0.00823927	5.61177e-05	0.000566522	ENSG00000149311,ENSG00000180660,ENSG00000100226,ENSG00000153113,ENSG00000104447,ENSG00000170624,ENSG00000152208,ENSG00000005156,ENSG00000114861,ENSG00000213923
299	V$CEBPGAMMA_Q6	9(450)	194(29095)	0.00337387	0.0181078	0.000679919	0.00374397	ENSG00000077157,ENSG00000142856,ENSG00000139220,ENSG00000125245,ENSG00000157005,ENSG00000138755,ENSG00000196712,ENSG00000180340,ENSG00000174804
302	V$MYCMAX_01	9(450)	191(29095)	0.00304329	0.0169784	0.000562179	0.00331061	ENSG00000168906,ENSG00000143390,ENSG00000145220,ENSG00000176720,ENSG00000046653,ENSG00000157193,ENSG00000128059,ENSG00000092969,ENSG00000131504
304	V$ARNT_01	8(450)	198(29095)	0.0122974	0.038911	0.00550466	0.0172887	ENSG00000198814,ENSG00000176720,ENSG00000176974,ENSG00000180370,ENSG00000122257,ENSG00000146476,ENSG00000128059,ENSG00000092969
308	V$PAX_Q6	9(450)	201(29095)	0.00425523	0.0207381	0.00103603	0.00516796	ENSG00000107485,ENSG00000100226,ENSG00000143390,ENSG00000136603,ENSG00000138835,ENSG00000047457,ENSG00000184160,ENSG00000102145,ENSG00000108826
314	V$CREBP1_Q2	8(450)	186(29095)	0.00864978	0.0318914	0.00300335	0.0112692	ENSG00000168243,ENSG00000135541,ENSG00000198814,ENSG00000104365,ENSG00000198822,ENSG00000046653,ENSG00000196712,ENSG00000129682
316	V$ATF1_Q6	7(450)	189(29095)	0.0282166	0.0695573	0.0188079	0.0463637	ENSG00000182158,ENSG00000157005,ENSG00000198814,ENSG00000104365,ENSG00000046653,ENSG00000124193,ENSG00000114861
319	V$DR3_Q4	5(450)	98(29095)	0.0182013	0.0532232	0.00568562	0.0173432	ENSG00000171303,ENSG00000103569,ENSG00000122257,ENSG00000121905,ENSG00000131504
321	V$HP1SITEFACTOR_Q6	7(450)	179(29095)	0.0217914	0.0599972	0.0123247	0.0339329	ENSG00000064012,ENSG00000138835,ENSG00000048052,ENSG00000071054,ENSG00000017427,ENSG00000198914,ENSG00000113648
323	V$HNF1_C	11(450)	177(29095)	0.00010509	0.00202536	1.1685e-06	2.47721e-05	ENSG00000183454,ENSG00000112337,ENSG00000119950,ENSG00000153113,ENSG00000104447,ENSG00000137251,ENSG00000115840,ENSG00000171560,ENSG00000103569,ENSG00000104635,ENSG00000198914
325	V$DR4_Q2	8(450)	189(29095)	0.00947379	0.0329253	0.00352066	0.0126505	ENSG00000160179,ENSG00000159140,ENSG00000071054,ENSG00000114861,ENSG00000114867,ENSG00000148700,ENSG00000169031,ENSG00000134765
326	V$SREBP1_Q6	10(450)	198(29095)	0.00109041	0.00983685	0.000103752	0.000956326	ENSG00000073969,ENSG00000162761,ENSG00000152208,ENSG00000137502,ENSG00000104635,ENSG00000196712,ENSG00000096433,ENSG00000157193,ENSG00000077454,ENSG00000113648
329	V$SREBP_Q3	10(450)	184(29095)	0.000622101	0.00712894	3.41713e-05	0.000402462	ENSG00000101940,ENSG00000185482,ENSG00000141837,ENSG00000152208,ENSG00000137502,ENSG00000102145,ENSG00000096433,ENSG00000157193,ENSG00000077454,ENSG00000148700
330	V$OCT1_B	10(450)	211(29095)	0.00175213	0.0130334	0.000254766	0.0018951	ENSG00000115840,ENSG00000136603,ENSG00000048052,ENSG00000114013,ENSG00000096433,ENSG00000180340,ENSG00000114861,ENSG00000077454,ENSG00000095587,ENSG00000213923
332	V$NMYC_01	10(450)	205(29095)	0.00141501	0.0111105	0.00017073	0.00136584	ENSG00000183454,ENSG00000112337,ENSG00000100226,ENSG00000137502,ENSG00000114859,ENSG00000005156,ENSG00000122257,ENSG00000121905,ENSG00000114867,ENSG00000128059
335	V$TEL2_Q6	7(450)	160(29095)	0.0125154	0.0393075	0.00474641	0.0157225	ENSG00000064012,ENSG00000153113,ENSG00000138835,ENSG00000172543,ENSG00000175220,ENSG00000104365,ENSG00000107625
336	V$SMAD4_Q6	9(450)	174(29095)	0.00162073	0.0124944	0.000168819	0.00137653	ENSG00000101940,ENSG00000104447,ENSG00000138835,ENSG00000094963,ENSG00000147164,ENSG00000157005,ENSG00000124193,ENSG00000058085,ENSG00000177189
338	V$RSRFC4_01	8(450)	195(29095)	0.0112953	0.0368401	0.00476531	0.0154236	ENSG00000129244,ENSG00000142856,ENSG00000104447,ENSG00000138835,ENSG00000144681,ENSG00000048052,ENSG00000114861,ENSG00000169862
339	V$MEF2_03	7(450)	189(29095)	0.0282166	0.0695573	0.0188079	0.0463637	ENSG00000147044,ENSG00000129244,ENSG00000144681,ENSG00000048052,ENSG00000165695,ENSG00000114861,ENSG00000169862
342	V$STAT_01	9(450)	198(29095)	0.00385784	0.0197075	0.000868161	0.00448903	ENSG00000180660,ENSG00000115607,ENSG00000171560,ENSG00000071054,ENSG00000198814,ENSG00000135744,ENSG00000124193,ENSG00000169057,ENSG00000009724
343	V$RP58_01	8(450)	173(29095)	0.0056836	0.0248438	0.00141305	0.00644229	ENSG00000138032,ENSG00000121957,ENSG00000182158,ENSG00000185345,ENSG00000017427,ENSG00000007237,ENSG00000114861,ENSG00000102554
345	V$HNF4ALPHA_Q6	8(450)	201(29095)	0.0133632	0.0410579	0.00633033	0.0189018	ENSG00000119950,ENSG00000159140,ENSG00000198689,ENSG00000138755,ENSG00000004777,ENSG00000124193,ENSG00000114867,ENSG00000072315
346	V$GATA3_01	11(450)	186(29095)	0.000162789	0.00255639	3.02246e-06	5.57184e-05	ENSG00000115602,ENSG00000171303,ENSG00000170890,ENSG00000048052,ENSG00000106868,ENSG00000017427,ENSG00000152208,ENSG00000151422,ENSG00000169057,ENSG00000102554,ENSG00000174804
348	V$RORA2_01	6(450)	115(29095)	0.00906133	0.0328376	0.00198753	0.00842711	ENSG00000131018,ENSG00000129244,ENSG00000141837,ENSG00000048052,ENSG00000121905,ENSG00000065000
358	V$AR_Q6	7(450)	176(29095)	0.0200811	0.0575297	0.0107514	0.0305946	ENSG00000147044,ENSG00000115840,ENSG00000048052,ENSG00000171560,ENSG00000143222,ENSG00000198814,ENSG00000122257
359	V$MIF1_01	6(450)	147(29095)	0.0271243	0.0688665	0.0151526	0.0404071	ENSG00000110514,ENSG00000185345,ENSG00000152208,ENSG00000198822,ENSG00000101350,ENSG00000129682
360	V$E2A_Q2	9(450)	181(29095)	0.00212164	0.014279	0.000284795	0.00201255	ENSG00000176884,ENSG00000153113,ENSG00000136603,ENSG00000135541,ENSG00000017427,ENSG00000156113,ENSG00000198814,ENSG00000148677,ENSG00000058085
361	V$FOXJ2_02	10(450)	180(29095)	0.000524285	0.00653814	2.41035e-05	0.000319372	ENSG00000102890,ENSG00000138032,ENSG00000119950,ENSG00000153113,ENSG00000048052,ENSG00000046653,ENSG00000104635,ENSG00000114861,ENSG00000150938,ENSG00000129682
363	V$CEBPB_02	15(450)	224(29095)	2.46212e-06	0.000104394	1.69886e-09	1.02902e-07	ENSG00000147044,ENSG00000183734,ENSG00000138032,ENSG00000115840,ENSG00000094963,ENSG00000171560,ENSG00000071054,ENSG00000047457,ENSG00000108244,ENSG00000103569,ENSG00000096433,ENSG00000114861,ENSG00000102554,ENSG00000169031,ENSG00000213923
364	V$PPAR_DR1_Q2	9(450)	190(29095)	0.00293897	0.0168395	0.000526935	0.00319172	ENSG00000176720,ENSG00000198822,ENSG00000124193,ENSG00000122257,ENSG00000169288,ENSG00000009724,ENSG00000114867,ENSG00000072315,ENSG00000116350
366	V$MYCMAX_02	10(450)	204(29095)	0.00136434	0.0111246	0.000159342	0.00132472	ENSG00000168906,ENSG00000124067,ENSG00000170624,ENSG00000137502,ENSG00000176720,ENSG00000114859,ENSG00000121905,ENSG00000172137,ENSG00000092969,ENSG00000148700
373	V$NRSF_01	4(450)	75(29095)	0.0290454	0.0707774	0.0100907	0.0293045	ENSG00000176884,ENSG00000157005,ENSG00000078725,ENSG00000148798
376	V$TAL1BETAE47_01	8(450)	182(29095)	0.007636	0.0302585	0.00240959	0.00973015	ENSG00000173208,ENSG00000155657,ENSG00000185345,ENSG00000139269,ENSG00000152208,ENSG00000198814,ENSG00000159899,ENSG00000114861
377	V$HLF_01	8(450)	197(29095)	0.0119564	0.0381165	0.00524893	0.0166086	ENSG00000147044,ENSG00000108244,ENSG00000103569,ENSG00000169057,ENSG00000114861,ENSG00000177189,ENSG00000150938,ENSG00000213923
383	V$NFAT_Q6	8(450)	184(29095)	0.00813104	0.0307818	0.00269344	0.0105743	ENSG00000104447,ENSG00000071054,ENSG00000100852,ENSG00000146674,ENSG00000198914,ENSG00000160633,ENSG00000114861,ENSG00000066294
384	V$NFMUE1_Q6	8(450)	179(29095)	0.0069364	0.0282792	0.00202918	0.00851855	ENSG00000077157,ENSG00000100628,ENSG00000131788,ENSG00000143761,ENSG00000165637,ENSG00000095139,ENSG00000010610,ENSG00000065000
386	V$AP3_Q6	8(450)	195(29095)	0.0112953	0.0368401	0.00476531	0.0154236	ENSG00000147044,ENSG00000104447,ENSG00000071054,ENSG00000117122,ENSG00000124193,ENSG00000114867,ENSG00000129682,ENSG00000169031
387	V$STAT6_02	9(450)	191(29095)	0.00304329	0.0169784	0.000562179	0.00331061	ENSG00000125753,ENSG00000104447,ENSG00000138835,ENSG00000173409,ENSG00000198914,ENSG00000096433,ENSG00000187796,ENSG00000113088,ENSG00000129682
389	V$LMO2COM_02	8(450)	194(29095)	0.0109751	0.0366413	0.00453695	0.0152672	ENSG00000157551,ENSG00000171303,ENSG00000153113,ENSG00000170890,ENSG00000106868,ENSG00000152208,ENSG00000102145,ENSG00000174804
392	V$ETS1_B	9(450)	187(29095)	0.00264286	0.0162402	0.00043209	0.00277585	ENSG00000160179,ENSG00000153113,ENSG00000138835,ENSG00000110514,ENSG00000124067,ENSG00000071054,ENSG00000104365,ENSG00000096433,ENSG00000114861
393	V$RREB1_01	8(450)	163(29095)	0.00398747	0.0198904	0.000728029	0.00395749	ENSG00000119950,ENSG00000139220,ENSG00000106868,ENSG00000100852,ENSG00000100628,ENSG00000198914,ENSG00000137745,ENSG00000114867
395	V$HEN1_02	6(450)	145(29095)	0.0255852	0.066553	0.0137032	0.0372446	ENSG00000017427,ENSG00000156113,ENSG00000100852,ENSG00000100628,ENSG00000114867,ENSG00000175305
396	V$GATA_Q6	7(450)	161(29095)	0.012916	0.0402676	0.00501969	0.0161239	ENSG00000157551,ENSG00000171303,ENSG00000104447,ENSG00000170890,ENSG00000106868,ENSG00000102145,ENSG00000169031
398	V$GATA1_03	7(450)	190(29095)	0.0289226	0.0708855	0.0195698	0.0476873	ENSG00000142856,ENSG00000198689,ENSG00000102145,ENSG00000114861,ENSG00000196208,ENSG00000148700,ENSG00000174804
401	V$PR_01	6(450)	108(29095)	0.00673864	0.0277397	0.00108724	0.00536033	ENSG00000112337,ENSG00000136603,ENSG00000138835,ENSG00000137502,ENSG00000213054,ENSG00000196208
402	V$ETS_Q4	9(450)	179(29095)	0.00196741	0.0136751	0.0002463	0.00186484	ENSG00000107485,ENSG00000153113,ENSG00000162692,ENSG00000138835,ENSG00000110514,ENSG00000104365,ENSG00000198001,ENSG00000114861,ENSG00000101350
407	V$CEBP_Q2_01	12(450)	210(29095)	0.000114945	0.00203069	2.12637e-06	4.09809e-05	ENSG00000147044,ENSG00000183734,ENSG00000081818,ENSG00000196344,ENSG00000094963,ENSG00000147164,ENSG00000171560,ENSG00000129757,ENSG00000108244,ENSG00000114861,ENSG00000102554,ENSG00000150938
410	V$SP1_Q6_01	8(450)	168(29095)	0.00477805	0.0217838	0.00102442	0.0051709	ENSG00000183734,ENSG00000125753,ENSG00000141837,ENSG00000143590,ENSG00000176974,ENSG00000131788,ENSG00000007237,ENSG00000102554
413	V$GATA2_01	5(450)	84(29095)	0.00984358	0.0339323	0.00158272	0.00706394	ENSG00000183454,ENSG00000107485,ENSG00000125753,ENSG00000152208,ENSG00000114867
415	V$POU3F2_01	4(450)	83(29095)	0.0399455	0.088213	0.0190231	0.0466231	ENSG00000073969,ENSG00000048052,ENSG00000108244,ENSG00000096433
423	V$SEF1_C	2(450)	5(29095)	0.00231425	0.015096	5.09651e-09	2.70115e-07	ENSG00000198914,ENSG00000011083
