# Supplementary material for: Genome wide gene expression regulation by HIP1 Protein Interactor, HIPPI: Prediction and validation
Source: BMC Genomics. 2011 Sep 26;12:463. doi: 10.1186/1471-2164-12-463 (PMC3228557; doi:10.1186/1471-2164-12-463)
Supplement: Additional file 5 — GO classification of genes altered in HeLa-Gfp/HeLa Hippi microarray. The file contains lists of molecular functions and biological processes significantly enriched for the genes altered by HIPPI in microarray study. [file 1471-2164-12-463-S5.XLS]

## Sheet: Up-regulated MF
GOID	Number of matches in gene set	Gene set size	Number of genes in GO class	Total number of genes with GO(gomf) annotations	P value for enrichment(hypergeometric)	Corrected P value	Chi Square	ChiSquare P Value	GO details	Gene ID(s)
GO:0005515	244	506	6532	23477	6.21268e-23	2.05551e-20	101.67	P <0.005	protein binding	ENSG00000127527,ENSG00000149480,ENSG00000198074,ENSG00000146054,ENSG00000095261,ENSG00000119125,ENSG00000084623,ENSG00000040633,ENSG00000167580,ENSG00000060138,ENSG00000110841,ENSG00000104848,ENSG00000084764,ENSG00000048740,ENSG00000123560,ENSG00000130429,ENSG00000170315,ENSG00000171794,ENSG00000141367,ENSG00000104824,ENSG00000129194,ENSG00000135899,ENSG00000047315,ENSG00000123933,ENSG00000101191…
GO:0003700	50	506	1063	23477	2.13908e-07	3.5417e-05	32.08	P <0.005	transcription factor activity	ENSG00000149480,ENSG00000060138,ENSG00000119547,ENSG00000129194,ENSG00000172216,ENSG00000164442,ENSG00000130726,ENSG00000135111,ENSG00000170577,ENSG00000067955,ENSG00000115507,ENSG00000152518,ENSG00000124766,ENSG00000009954,ENSG00000164463,ENSG00000173039,ENSG00000171148,ENSG00000134438,ENSG00000168453,ENSG00000198315,ENSG00000107807,ENSG00000005339,ENSG00000124920,ENSG00000185551,ENSG00000065978…
GO:0003723	33	506	641	23477	4.20827e-06	0.000464503	26.07	P <0.005	RNA binding	ENSG00000048740,ENSG00000104824,ENSG00000104177,ENSG00000239306,ENSG00000152518,ENSG00000198034,ENSG00000080608,ENSG00000185252,ENSG00000090060,ENSG00000089157,ENSG00000065978,ENSG00000163510,ENSG00000177971,ENSG00000231500,ENSG00000115268,ENSG00000131914,ENSG00000136450,ENSG00000198242,ENSG00000008988,ENSG00000162244,ENSG00000108107,ENSG00000183684,ENSG00000109475,ENSG00000172809,ENSG00000021776…
GO:0003702	13	506	135	23477	7.43528e-06	0.000531586	32.12	P <0.005	RNA polymerase II transcription factor activity	ENSG00000060138,ENSG00000171794,ENSG00000119547,ENSG00000129194,ENSG00000113649,ENSG00000135111,ENSG00000153147,ENSG00000067955,ENSG00000134438,ENSG00000142539,ENSG00000130522,ENSG00000178919,ENSG00000205581
GO:0000166	75	506	2090	23477	8.03442e-06	0.000531586	21.14	P <0.005	nucleotide binding	ENSG00000143845,ENSG00000183943,ENSG00000048740,ENSG00000104824,ENSG00000114054,ENSG00000160695,ENSG00000104177,ENSG00000134072,ENSG00000153147,ENSG00000136807,ENSG00000166508,ENSG00000239306,ENSG00000126602,ENSG00000163017,ENSG00000143321,ENSG00000138385,ENSG00000109572,ENSG00000072501,ENSG00000009954,ENSG00000090060,ENSG00000183207,ENSG00000160209,ENSG00000173327,ENSG00000160447,ENSG00000110931…
GO:0016564	14	506	171	23477	2.16234e-05	0.0011916	26.89	P <0.005	transcription repressor activity	ENSG00000149480,ENSG00000060138,ENSG00000090013,ENSG00000130726,ENSG00000139180,ENSG00000084093,ENSG00000065978,ENSG00000183072,ENSG00000122592,ENSG00000178919,ENSG00000112033,ENSG00000074266,ENSG00000084093,ENSG00000084093
GO:0046872	84	506	2523	23477	3.49072e-05	0.00147709	17.52	P <0.005	metal ion binding	ENSG00000204947,ENSG00000149480,ENSG00000146054,ENSG00000119125,ENSG00000092148,ENSG00000040633,ENSG00000138109,ENSG00000135899,ENSG00000101191,ENSG00000160695,ENSG00000102302,ENSG00000171016,ENSG00000130726,ENSG00000143033,ENSG00000076604,ENSG00000186280,ENSG00000084070,ENSG00000051523,ENSG00000152518,ENSG00000084093,ENSG00000009954,ENSG00000159579,ENSG00000185252,ENSG00000171954,ENSG00000111344…
GO:0003677	63	506	1740	23477	3.57328e-05	0.00147709	18.09	P <0.005	DNA binding	ENSG00000204947,ENSG00000149480,ENSG00000060138,ENSG00000110841,ENSG00000119547,ENSG00000129194,ENSG00000135899,ENSG00000047315,ENSG00000123933,ENSG00000198399,ENSG00000104177,ENSG00000143033,ENSG00000076604,ENSG00000153147,ENSG00000136807,ENSG00000166508,ENSG00000143321,ENSG00000124766,ENSG00000084093,ENSG00000138073,ENSG00000185252,ENSG00000134438,ENSG00000006047,ENSG00000142556,ENSG00000198315…
GO:0046982	15	506	223	23477	0.000107775	0.00396373	20.46	P <0.005	protein heterodimerization activity	ENSG00000163485,ENSG00000172216,ENSG00000051523,ENSG00000109572,ENSG00000072501,ENSG00000107807,ENSG00000150093,ENSG00000106089,ENSG00000112246,ENSG00000183072,ENSG00000115839,ENSG00000087088,ENSG00000126247,ENSG00000184408,ENSG00000051523
GO:0003682	13	506	178	23477	0.000135841	0.00449634	20.56	P <0.005	chromatin binding	ENSG00000129194,ENSG00000072501,ENSG00000084093,ENSG00000009954,ENSG00000006047,ENSG00000005339,ENSG00000056661,ENSG00000183072,ENSG00000074266,ENSG00000084093,ENSG00000111875,ENSG00000084093,ENSG00000140320
GO:0003713	13	506	187	23477	0.00022144	0.00666333	18.82	P <0.005	transcription coactivator activity	ENSG00000171794,ENSG00000164442,ENSG00000130726,ENSG00000113649,ENSG00000067955,ENSG00000121022,ENSG00000005339,ENSG00000172534,ENSG00000119760,ENSG00000149308,ENSG00000105204,ENSG00000152409,ENSG00000005483
GO:0043565	27	506	611	23477	0.0003834	0.0105755	14.29	P <0.005	sequence-specific DNA binding	ENSG00000149480,ENSG00000119547,ENSG00000172216,ENSG00000130726,ENSG00000135111,ENSG00000170577,ENSG00000115507,ENSG00000164463,ENSG00000173039,ENSG00000134438,ENSG00000107807,ENSG00000185551,ENSG00000148572,ENSG00000082641,ENSG00000142539,ENSG00000183072,ENSG00000130522,ENSG00000122592,ENSG00000183770,ENSG00000178919,ENSG00000168269,ENSG00000198815,ENSG00000063515,ENSG00000112033,ENSG00000028277…
GO:0042802	18	506	342	23477	0.000495074	0.0125467	14.78	P <0.005	identical protein binding	ENSG00000204435,ENSG00000161542,ENSG00000106211,ENSG00000183207,ENSG00000173039,ENSG00000198513,ENSG00000150093,ENSG00000106144,ENSG00000087086,ENSG00000172534,ENSG00000204599,ENSG00000089685,ENSG00000101182,ENSG00000074266,ENSG00000087460,ENSG00000111275,ENSG00000147140,ENSG00000140443
GO:0004842	12	506	179	23477	0.000530677	0.0125467	16.23	P <0.005	ubiquitin-protein ligase activity	ENSG00000146054,ENSG00000092148,ENSG00000076604,ENSG00000056661,ENSG00000069869,ENSG00000101695,ENSG00000109332,ENSG00000100225,ENSG00000185345,ENSG00000197530,ENSG00000130939,ENSG00000112146
GO:0003697	6	506	50	23477	0.000692201	0.0152746	20.12	P <0.005	single-stranded DNA binding	ENSG00000060138,ENSG00000166508,ENSG00000065978,ENSG00000183684,ENSG00000169714,ENSG00000117748
GO:0032403	8	506	91	23477	0.000783018	0.0161987	17.16	P <0.005	protein complex binding	ENSG00000084093,ENSG00000173039,ENSG00000115808,ENSG00000124762,ENSG00000124762,ENSG00000067182,ENSG00000084093,ENSG00000084093
GO:0008289	9	506	115	23477	0.000872621	0.0166223	16	P <0.005	lipid binding	ENSG00000006047,ENSG00000110244,ENSG00000049283,ENSG00000166819,ENSG00000131050,ENSG00000164687,ENSG00000116171,ENSG00000087088,ENSG00000125999
GO:0047485	8	506	93	23477	0.000903932	0.0166223	16.58	P <0.005	protein N-terminus binding	ENSG00000173039,ENSG00000106089,ENSG00000104408,ENSG00000171858,ENSG00000149308,ENSG00000127561,ENSG00000117748,ENSG00000011465
GO:0008270	77	506	2525	23477	0.00110523	0.0189629	10.2	0.001	zinc ion binding	ENSG00000204947,ENSG00000149480,ENSG00000146054,ENSG00000119125,ENSG00000040633,ENSG00000135899,ENSG00000047315,ENSG00000101191,ENSG00000160695,ENSG00000102302,ENSG00000171016,ENSG00000130726,ENSG00000143033,ENSG00000076604,ENSG00000186280,ENSG00000084070,ENSG00000152518,ENSG00000084093,ENSG00000009954,ENSG00000159579,ENSG00000185252,ENSG00000111344,ENSG00000160209,ENSG00000005810,ENSG00000169756…
GO:0004860	4	506	22	23477	0.0011458	0.0189629	22.21	P <0.005	protein kinase inhibitor activity	ENSG00000124762,ENSG00000130755,ENSG00000197045,ENSG00000124762
GO:0003714	10	506	146	23477	0.001287	0.0202856	14.06	P <0.005	transcription corepressor activity	ENSG00000060138,ENSG00000123933,ENSG00000164442,ENSG00000130726,ENSG00000168453,ENSG00000185551,ENSG00000142684,ENSG00000149308,ENSG00000127511,ENSG00000163346
GO:0003735	14	506	259	23477	0.00157587	0.0237097	12.18	P <0.005	structural constituent of ribosome	ENSG00000198034,ENSG00000089157,ENSG00000231500,ENSG00000062582,ENSG00000115268,ENSG00000198242,ENSG00000008988,ENSG00000162244,ENSG00000108107,ENSG00000171858,ENSG00000109475,ENSG00000172809,ENSG00000125691,ENSG00000165502
GO:0010181	3	506	12	23477	0.00189395	0.0272564	23.26	P <0.005	FMN binding	ENSG00000007171,ENSG00000167792,ENSG00000124275
GO:0008137	5	506	46	23477	0.0030184	0.0386344	14.65	P <0.005	NADH dehydrogenase (ubiquinone) activity	ENSG00000139180,ENSG00000164258,ENSG00000166136,ENSG00000147684,ENSG00000167792
GO:0003954	3	506	14	23477	0.00303473	0.0386344	19.88	P <0.005	NADH dehydrogenase activity	ENSG00000139180,ENSG00000166136,ENSG00000167792
GO:0030331	3	506	14	23477	0.00303473	0.0386344	19.88	P <0.005	estrogen receptor binding	ENSG00000115808,ENSG00000134533,ENSG00000183770
GO:0005516	9	506	141	23477	0.00356148	0.0435917	11.06	0.0005	calmodulin binding	ENSG00000134072,ENSG00000123360,ENSG00000130176,ENSG00000110931,ENSG00000115808,ENSG00000007171,ENSG00000182944,ENSG00000151067,ENSG00000197879
GO:0016874	15	506	315	23477	0.00368752	0.0435917	9.61	0.001	ligase activity	ENSG00000092148,ENSG00000114054,ENSG00000005810,ENSG00000183549,ENSG00000069869,ENSG00000101695,ENSG00000109332,ENSG00000197142,ENSG00000034677,ENSG00000145982,ENSG00000185345,ENSG00000145982,ENSG00000175198,ENSG00000197530,ENSG00000162298
GO:0005506	14	506	286	23477	0.00387896	0.0442736	9.62	0.001	iron ion binding	ENSG00000137857,ENSG00000138109,ENSG00000186280,ENSG00000171954,ENSG00000158125,ENSG00000186115,ENSG00000099194,ENSG00000135070,ENSG00000027001,ENSG00000007171,ENSG00000124615,ENSG00000167792,ENSG00000124275,ENSG00000023572
GO:0005509	35	506	1009	23477	0.00406804	0.0448841	8.16	0.0025	calcium ion binding	ENSG00000127527,ENSG00000148481,ENSG00000162337,ENSG00000137857,ENSG00000152583,ENSG00000198399,ENSG00000127603,ENSG00000100626,ENSG00000159403,ENSG00000162591,ENSG00000110931,ENSG00000142408,ENSG00000187091,ENSG00000110955,ENSG00000185774,ENSG00000138193,ENSG00000178372,ENSG00000143126,ENSG00000197747,ENSG00000197956,ENSG00000027001,ENSG00000108878,ENSG00000007171,ENSG00000183166,ENSG00000149256…
GO:0019843	4	506	31	23477	0.00423006	0.0451662	14.74	P <0.005	rRNA binding	ENSG00000198034,ENSG00000177971,ENSG00000231500,ENSG00000198242
GO:0004857	4	506	32	23477	0.00475327	0.0491316	14.14	P <0.005	enzyme inhibitor activity	ENSG00000161542,ENSG00000035862,ENSG00000180304,ENSG00000079257
GO:0005201	6	506	73	23477	0.00489831	0.0491316	11.55	0.0005	extracellular matrix structural constituent	ENSG00000143816,ENSG00000158955,ENSG00000134871,ENSG00000142910,ENSG00000108379,ENSG00000112769
GO:0003779	14	506	295	23477	0.00508271	0.0494816	8.88	0.0025	actin binding	ENSG00000158856,ENSG00000167580,ENSG00000130429,ENSG00000127603,ENSG00000106635,ENSG00000130176,ENSG00000042493,ENSG00000130755,ENSG00000197045,ENSG00000164880,ENSG00000197321,ENSG00000152409,ENSG00000197530,ENSG00000197879
GO:0005488	33	506	952	23477	0.00525583	0.0496843	7.65	0.005	binding	ENSG00000095261,ENSG00000092148,ENSG00000090013,ENSG00000141367,ENSG00000135899,ENSG00000160695,ENSG00000154845,ENSG00000134871,ENSG00000112640,ENSG00000070413,ENSG00000148346,ENSG00000075539,ENSG00000139180,ENSG00000080608,ENSG00000159579,ENSG00000114757,ENSG00000142910,ENSG00000177542,ENSG00000150093,ENSG00000163510,ENSG00000135847,ENSG00000164687,ENSG00000075415,ENSG00000145982,ENSG00000145982…
GO:0043499	3	506	17	23477	0.00540373	0.0496843	16.1	P <0.005	eukaryotic cell surface binding	ENSG00000110244,ENSG00000110955,ENSG00000171564

## Sheet: Up-regulated BP
GOID	Number of matches in gene set	Gene set size	Number of genes in GO class	Total number of genes with GO(gobp) annotations	P value for enrichment(hypergeometric)	Corrected P value	Chi Square	ChiSquare P Value	GO details	Gene ID(s)
GO:0006414	13	486	109	23477	4.19373e-07	0.000287853	45.94	P <0.005	translational elongation	ENSG00000198034,ENSG00000089157,ENSG00000231500,ENSG00000115268,ENSG00000124614,ENSG00000198242,ENSG00000008988,ENSG00000162244,ENSG00000108107,ENSG00000171858,ENSG00000109475,ENSG00000172809,ENSG00000125691
GO:0016567	12	486	99	23477	9.79261e-07	0.000336286	43.29	P <0.005	protein ubiquitination	ENSG00000146054,ENSG00000092148,ENSG00000170315,ENSG00000076604,ENSG00000164934,ENSG00000069869,ENSG00000101695,ENSG00000109332,ENSG00000119599,ENSG00000197530,ENSG00000130939,ENSG00000112146
GO:0045449	51	486	1226	23477	1.82648e-06	0.00041907	26.23	P <0.005	regulation of transcription	ENSG00000171794,ENSG00000135899,ENSG00000123933,ENSG00000164442,ENSG00000130726,ENSG00000113649,ENSG00000101346,ENSG00000135111,ENSG00000136807,ENSG00000166508,ENSG00000239306,ENSG00000147896,ENSG00000186280,ENSG00000075539,ENSG00000143321,ENSG00000009954,ENSG00000183207,ENSG00000005810,ENSG00000173039,ENSG00000171148,ENSG00000005339,ENSG00000124920,ENSG00000134595,ENSG00000088038,ENSG00000056661…
GO:0008284	17	486	277	23477	7.26899e-05	0.0124862	21.11	P <0.005	positive regulation of cell proliferation	ENSG00000162337,ENSG00000135111,ENSG00000115758,ENSG00000198034,ENSG00000113594,ENSG00000124766,ENSG00000173039,ENSG00000107807,ENSG00000150093,ENSG00000183072,ENSG00000169714,ENSG00000122756,ENSG00000112033,ENSG00000037280,ENSG00000126247,ENSG00000140443,ENSG00000133703
GO:0000122	16	486	255	23477	9.09347e-05	0.0124897	20.72	P <0.005	negative regulation of transcription from RNA polymerase II promoter	ENSG00000149480,ENSG00000060138,ENSG00000129194,ENSG00000123933,ENSG00000164442,ENSG00000130726,ENSG00000185551,ENSG00000056661,ENSG00000112559,ENSG00000183072,ENSG00000122592,ENSG00000205189,ENSG00000178919,ENSG00000142684,ENSG00000112033,ENSG00000174332
GO:0008380	16	486	261	23477	0.00011918	0.0136461	19.81	P <0.005	RNA splicing	ENSG00000104824,ENSG00000047315,ENSG00000072501,ENSG00000090060,ENSG00000065978,ENSG00000163510,ENSG00000096063,ENSG00000136450,ENSG00000183684,ENSG00000131795,ENSG00000163156,ENSG00000021776,ENSG00000163605,ENSG00000147140,ENSG00000170144,ENSG00000138668
GO:0006355	49	486	1377	23477	0.000160558	0.0157576	15.13	P <0.005	regulation of transcription, DNA-dependent	ENSG00000204947,ENSG00000149480,ENSG00000060138,ENSG00000119547,ENSG00000172216,ENSG00000135111,ENSG00000170577,ENSG00000153147,ENSG00000115507,ENSG00000138073,ENSG00000185252,ENSG00000164463,ENSG00000173039,ENSG00000134438,ENSG00000006047,ENSG00000168453,ENSG00000142556,ENSG00000198315,ENSG00000107807,ENSG00000005339,ENSG00000185551,ENSG00000065978,ENSG00000176293,ENSG00000197951,ENSG00000148572…
GO:0019221	6	486	43	23477	0.000242938	0.0208623	25.79	P <0.005	cytokine-mediated signaling pathway	ENSG00000137857,ENSG00000147896,ENSG00000173039,ENSG00000175505,ENSG00000067182,ENSG00000133703
GO:0045893	9	486	104	23477	0.000312997	0.0228329	20.14	P <0.005	positive regulation of transcription, DNA-dependent	ENSG00000164442,ENSG00000135111,ENSG00000124766,ENSG00000124920,ENSG00000178919,ENSG00000168269,ENSG00000105204,ENSG00000005483,ENSG00000062194
GO:0006810	30	486	732	23477	0.000332414	0.0228329	14.43	P <0.005	transport	ENSG00000167580,ENSG00000122012,ENSG00000148346,ENSG00000051523,ENSG00000139180,ENSG00000142910,ENSG00000177542,ENSG00000157184,ENSG00000112499,ENSG00000165272,ENSG00000156222,ENSG00000164258,ENSG00000166136,ENSG00000147684,ENSG00000183684,ENSG00000170043,ENSG00000164687,ENSG00000131795,ENSG00000075415,ENSG00000145907,ENSG00000145982,ENSG00000167792,ENSG00000021488,ENSG00000145982,ENSG00000008952…
GO:0045944	18	486	347	23477	0.000365593	0.0228329	15.72	P <0.005	positive regulation of transcription from RNA polymerase II promoter	ENSG00000149480,ENSG00000171794,ENSG00000119547,ENSG00000129194,ENSG00000172216,ENSG00000170577,ENSG00000067955,ENSG00000239306,ENSG00000173039,ENSG00000107807,ENSG00000005339,ENSG00000122592,ENSG00000183770,ENSG00000169714,ENSG00000177311,ENSG00000067182,ENSG00000152785,ENSG00000174332
GO:0000226	6	486	49	23477	0.000501907	0.0287342	21.88	P <0.005	microtubule cytoskeleton organization	ENSG00000130640,ENSG00000116957,ENSG00000089685,ENSG00000034677,ENSG00000116641,ENSG00000128159
GO:0045768	5	486	33	23477	0.00054759	0.028938	23.73	P <0.005	positive regulation of anti-apoptosis	ENSG00000090020,ENSG00000113594,ENSG00000124762,ENSG00000124762,ENSG00000140443
GO:0006412	19	486	395	23477	0.000640517	0.0314311	13.91	P <0.005	translation	ENSG00000198034,ENSG00000121022,ENSG00000231500,ENSG00000062582,ENSG00000115268,ENSG00000198242,ENSG00000008988,ENSG00000162244,ENSG00000108107,ENSG00000171858,ENSG00000114784,ENSG00000109475,ENSG00000172809,ENSG00000196531,ENSG00000145982,ENSG00000242372,ENSG00000145982,ENSG00000125691,ENSG00000165502
GO:0008283	15	486	276	23477	0.000687315	0.031479	14.49	P <0.005	cell proliferation	ENSG00000164442,ENSG00000113384,ENSG00000136807,ENSG00000166508,ENSG00000184984,ENSG00000143321,ENSG00000152518,ENSG00000160209,ENSG00000173327,ENSG00000005339,ENSG00000166851,ENSG00000138193,ENSG00000106244,ENSG00000183242,ENSG00000106244
GO:0055093	3	486	10	23477	0.000949288	0.04076	29	P <0.005	response to hyperoxia	ENSG00000124762,ENSG00000124762,ENSG00000111275
GO:0022900	8	486	99	23477	0.00105155	0.0417313	16.06	P <0.005	electron transport chain	ENSG00000051523,ENSG00000139180,ENSG00000164258,ENSG00000166136,ENSG00000147684,ENSG00000167792,ENSG00000051523,ENSG00000023572
GO:0055114	25	486	613	23477	0.0010934	0.0417313	11.79	0.0005	oxidation reduction	ENSG00000127527,ENSG00000198074,ENSG00000137857,ENSG00000138109,ENSG00000090013,ENSG00000186280,ENSG00000171954,ENSG00000158125,ENSG00000186115,ENSG00000197406,ENSG00000087086,ENSG00000178445,ENSG00000099194,ENSG00000102967,ENSG00000072778,ENSG00000007171,ENSG00000093100,ENSG00000167792,ENSG00000111275,ENSG00000124275,ENSG00000141098,ENSG00000100612,ENSG00000178700,ENSG00000104549,ENSG00000197601
GO:0009790	7	486	79	23477	0.00125255	0.0436846	16.22	P <0.005	embryonic development	ENSG00000101346,ENSG00000153147,ENSG00000187266,ENSG00000112559,ENSG00000089685,ENSG00000099866,ENSG00000136155
GO:0007399	17	486	355	23477	0.00127175	0.0436846	12.29	P <0.005	nervous system development	ENSG00000163485,ENSG00000119125,ENSG00000101346,ENSG00000112640,ENSG00000134072,ENSG00000114646,ENSG00000135097,ENSG00000112246,ENSG00000113805,ENSG00000197045,ENSG00000087088,ENSG00000122756,ENSG00000133961,ENSG00000009694,ENSG00000162946,ENSG00000116641,ENSG00000166311
GO:0006836	5	486	41	23477	0.00150969	0.0493886	18.13	P <0.005	neurotransmitter transport	ENSG00000122012,ENSG00000106089,ENSG00000145920,ENSG00000130821,ENSG00000101098

## Sheet: Down-regulated MF
GOID	Number of matches in gene set	Gene set size	Number of genes in GO class	Total number of genes with GO(gomf) annotations	P value for enrichment(hypergeometric)	Corrected P value	Chi Square	ChiSquare P Value	GO details	Gene ID(s)
GO:0005515	184	414	6532	23477	2.33957e-13	6.8796e-11	55.62	P <0.005	protein binding	ENSG00000065615,ENSG00000115602,ENSG00000102890,ENSG00000132382,ENSG00000121653,ENSG00000007047,ENSG00000065000,ENSG00000115840,ENSG00000105501,ENSG00000158578,ENSG00000114867,ENSG00000126934,ENSG00000170624,ENSG00000103723,ENSG00000157601,ENSG00000121905,ENSG00000142166,ENSG00000176595,ENSG00000094796,ENSG00000138794,ENSG00000146476,ENSG00000137185,ENSG00000024048,ENSG00000153933,ENSG00000139220…
GO:0000166	68	414	2090	23477	5.7443e-07	8.4378e-05	28.02	P <0.005	nucleotide binding	ENSG00000160179,ENSG00000007047,ENSG00000126934,ENSG00000100077,ENSG00000157601,ENSG00000116120,ENSG00000136883,ENSG00000166866,ENSG00000198814,ENSG00000153933,ENSG00000101350,ENSG00000136603,ENSG00000011405,ENSG00000114302,ENSG00000133083,ENSG00000173208,ENSG00000079616,ENSG00000138758,ENSG00000149311,ENSG00000165637,ENSG00000151276,ENSG00000198001,ENSG00000130811,ENSG00000136643,ENSG00000144591…
GO:0004888	13	414	163	23477	6.82722e-06	0.00066934	33.28	P <0.005	transmembrane receptor activity	ENSG00000115602,ENSG00000174804,ENSG00000180340,ENSG00000159899,ENSG00000010610,ENSG00000115607,ENSG00000174130,ENSG00000003056,ENSG00000110848,ENSG00000198821,ENSG00000157193,ENSG00000167286,ENSG00000197177
GO:0005524	52	414	1673	23477	4.90766e-05	0.00360885	17.93	P <0.005	ATP binding	ENSG00000160179,ENSG00000007047,ENSG00000126934,ENSG00000100077,ENSG00000116120,ENSG00000136883,ENSG00000166866,ENSG00000198814,ENSG00000054796,ENSG00000153933,ENSG00000101350,ENSG00000011405,ENSG00000163710,ENSG00000133083,ENSG00000173208,ENSG00000079616,ENSG00000149311,ENSG00000151276,ENSG00000198001,ENSG00000136643,ENSG00000197275,ENSG00000143199,ENSG00000155657,ENSG00000073969,ENSG00000140859…
GO:0016773	6	414	44	23477	0.000116133	0.00595428	31.02	P <0.005	phosphotransferase activity, alcohol group as acceptor	ENSG00000198814,ENSG00000011405,ENSG00000149311,ENSG00000155657,ENSG00000156510,ENSG00000155657
GO:0042803	18	414	372	23477	0.000121516	0.00595428	19.35	P <0.005	protein homodimerization activity	ENSG00000160179,ENSG00000114302,ENSG00000196344,ENSG00000178562,ENSG00000138039,ENSG00000100099,ENSG00000092969,ENSG00000196188,ENSG00000187796,ENSG00000010610,ENSG00000198821,ENSG00000067066,ENSG00000109906,ENSG00000160307,ENSG00000150787,ENSG00000176974,ENSG00000079102,ENSG00000075340
GO:0004197	8	414	87	23477	0.000151491	0.00636262	25.06	P <0.005	cysteine-type endopeptidase activity	ENSG00000138794,ENSG00000150938,ENSG00000142330,ENSG00000172543,ENSG00000155657,ENSG00000137251,ENSG00000064012,ENSG00000155657
GO:0030955	9	414	127	23477	0.000429231	0.0146885	19.17	P <0.005	potassium ion binding	ENSG00000072954,ENSG00000169282,ENSG00000171303,ENSG00000124067,ENSG00000129244,ENSG00000168906,ENSG00000157551,ENSG00000124067,ENSG00000156113
GO:0005100	4	414	21	23477	0.000449648	0.0146885	29.92	P <0.005	Rho GTPase activator activity	ENSG00000137962,ENSG00000175220,ENSG00000154096,ENSG00000100852
GO:0005509	33	414	1009	23477	0.000526032	0.0154653	13.16	P <0.005	calcium ion binding	ENSG00000115840,ENSG00000115232,ENSG00000121905,ENSG00000198598,ENSG00000182389,ENSG00000129910,ENSG00000096433,ENSG00000010404,ENSG00000058085,ENSG00000184500,ENSG00000110076,ENSG00000009724,ENSG00000109586,ENSG00000081818,ENSG00000072315,ENSG00000141837,ENSG00000183454,ENSG00000172137,ENSG00000165124,ENSG00000187688,ENSG00000095587,ENSG00000137745,ENSG00000110848,ENSG00000170890,ENSG00000105507…
GO:0015293	8	414	112	23477	0.000842233	0.0225106	17.24	P <0.005	symporter activity	ENSG00000088836,ENSG00000119457,ENSG00000112337,ENSG00000124067,ENSG00000124568,ENSG00000011083,ENSG00000105143,ENSG00000124067
GO:0016564	10	414	171	23477	0.000949718	0.0232681	15.4	P <0.005	transcription repressor activity	ENSG00000132382,ENSG00000169057,ENSG00000136603,ENSG00000129757,ENSG00000077454,ENSG00000119950,ENSG00000166200,ENSG00000079102,ENSG00000104447,ENSG00000198914
GO:0031402	8	414	116	23477	0.00105897	0.0239085	16.3	P <0.005	sodium ion binding	ENSG00000136546,ENSG00000112337,ENSG00000136531,ENSG00000129244,ENSG00000124568,ENSG00000198689,ENSG00000117834,ENSG00000164038
GO:0003729	5	414	45	23477	0.0011385	0.0239085	20.11	P <0.005	mRNA binding	ENSG00000169057,ENSG00000125207,ENSG00000108848,ENSG00000214575,ENSG00000197181
GO:0047485	7	414	93	23477	0.00129944	0.025469	16.36	P <0.005	protein N-terminus binding	ENSG00000169057,ENSG00000149311,ENSG00000092969,ENSG00000177565,ENSG00000173991,ENSG00000131788,ENSG00000132965
GO:0005244	9	414	153	23477	0.00161896	0.0280077	14	P <0.005	voltage-gated ion channel activity	ENSG00000169282,ENSG00000182389,ENSG00000114859,ENSG00000171303,ENSG00000136546,ENSG00000136531,ENSG00000141837,ENSG00000157551,ENSG00000156113
GO:0005488	30	414	952	23477	0.00166052	0.0280077	10.51	0.001	binding	ENSG00000102890,ENSG00000132382,ENSG00000065000,ENSG00000115840,ENSG00000114867,ENSG00000103723,ENSG00000024048,ENSG00000136603,ENSG00000011405,ENSG00000169862,ENSG00000196344,ENSG00000149311,ENSG00000004468,ENSG00000075303,ENSG00000077147,ENSG00000073969,ENSG00000081277,ENSG00000100628,ENSG00000110848,ENSG00000067066,ENSG00000059588,ENSG00000149021,ENSG00000136319,ENSG00000157766,ENSG00000128815…
GO:0051117	3	414	14	23477	0.00171476	0.0280077	25.3	P <0.005	ATPase binding	ENSG00000138039,ENSG00000143199,ENSG00000109501
GO:0003779	13	414	295	23477	0.0023793	0.0368166	11.34	0.0005	actin binding	ENSG00000121905,ENSG00000166866,ENSG00000155816,ENSG00000131504,ENSG00000115306,ENSG00000151422,ENSG00000125753,ENSG00000148700,ENSG00000156113,ENSG00000064042,ENSG00000137460,ENSG00000131018,ENSG00000132613
GO:0015026	3	414	17	23477	0.00308013	0.0452778	20.69	P <0.005	coreceptor activity	ENSG00000114013,ENSG00000178562,ENSG00000010610
GO:0004674	19	414	536	23477	0.00334186	0.0454078	9.54	0.001	protein serine/threonine kinase activity	ENSG00000007047,ENSG00000126934,ENSG00000100077,ENSG00000133083,ENSG00000198001,ENSG00000136643,ENSG00000155657,ENSG00000180370,ENSG00000177189,ENSG00000159899,ENSG00000151422,ENSG00000038382,ENSG00000147044,ENSG00000136273,ENSG00000071054,ENSG00000213923,ENSG00000104365,ENSG00000179335,ENSG00000155657
GO:0004970	3	414	18	23477	0.00364821	0.0454078	19.45	P <0.005	ionotropic glutamate receptor activity	ENSG00000183454,ENSG00000152208,ENSG00000176884
GO:0005525	16	414	423	23477	0.00369077	0.0454078	9.6	0.001	GTP binding	ENSG00000157601,ENSG00000138758,ENSG00000144591,ENSG00000111231,ENSG00000100226,ENSG00000159899,ENSG00000108883,ENSG00000083750,ENSG00000167461,ENSG00000143545,ENSG00000137502,ENSG00000164978,ENSG00000143761,ENSG00000100852,ENSG00000138430,ENSG00000132591
GO:0005096	9	414	173	23477	0.00370676	0.0454078	11.11	0.0005	GTPase activator activity	ENSG00000137962,ENSG00000121957,ENSG00000196712,ENSG00000204634,ENSG00000175220,ENSG00000138835,ENSG00000100852,ENSG00000123329,ENSG00000004777
GO:0005234	3	414	19	23477	0.0042761	0.0479129	18.32	P <0.005	extracellular-glutamate-gated ion channel activity	ENSG00000183454,ENSG00000152208,ENSG00000176884
GO:0003714	8	414	146	23477	0.00446023	0.0479129	10.91	0.0005	transcription corepressor activity	ENSG00000169057,ENSG00000148677,ENSG00000074800,ENSG00000119950,ENSG00000177565,ENSG00000067066,ENSG00000048052,ENSG00000180530
GO:0046872	62	414	2523	23477	0.00448941	0.0479129	7.54	0.005	metal ion binding	ENSG00000159905,ENSG00000163867,ENSG00000065615,ENSG00000137962,ENSG00000146674,ENSG00000183647,ENSG00000130856,ENSG00000137185,ENSG00000024048,ENSG00000153933,ENSG00000144681,ENSG00000198081,ENSG00000145996,ENSG00000152503,ENSG00000100412,ENSG00000196344,ENSG00000102554,ENSG00000146233,ENSG00000139800,ENSG00000175105,ENSG00000130818,ENSG00000123213,ENSG00000141096,ENSG00000125812,ENSG00000102145…
GO:0005216	11	414	247	23477	0.00462689	0.0479129	9.81	0.001	ion channel activity	ENSG00000114859,ENSG00000136546,ENSG00000096433,ENSG00000072315,ENSG00000136531,ENSG00000141837,ENSG00000152208,ENSG00000151834,ENSG00000187688,ENSG00000176884,ENSG00000156113
GO:0035091	5	414	62	23477	0.0047261	0.0479129	12.95	P <0.005	phosphoinositide binding	ENSG00000011405,ENSG00000096433,ENSG00000136643,ENSG00000147164,ENSG00000004777
GO:0016849	3	414	20	23477	0.00496557	0.0486626	17.3	P <0.005	phosphorus-oxygen lyase activity	ENSG00000004468,ENSG00000143199,ENSG00000159899

## Sheet: Down-regulated BP
GOID	Number of matches in gene set	Gene set size	Number of genes in GO class	Total number of genes with GO(gobp) annotations	P value for enrichment(hypergeometric)	Corrected P value	Chi Square	ChiSquare P Value	GO details	Gene ID(s)
GO:0007165	71	388	2045	23477	1.50144e-09	1.0575e-06	43.43	P <0.005	signal transduction	ENSG00000115602,ENSG00000137962,ENSG00000121653,ENSG00000100077,ENSG00000157601,ENSG00000121957,ENSG00000196712,ENSG00000171560,ENSG00000148677,ENSG00000180616,ENSG00000114302,ENSG00000169862,ENSG00000184160,ENSG00000138039,ENSG00000149311,ENSG00000134640,ENSG00000166573,ENSG00000058085,ENSG00000004468,ENSG00000198001,ENSG00000136643,ENSG00000175220,ENSG00000064547,ENSG00000100226,ENSG00000077420…
GO:0006811	27	388	546	23477	4.92463e-07	0.00017343	34.96	P <0.005	ion transport	ENSG00000072954,ENSG00000169282,ENSG00000182389,ENSG00000114859,ENSG00000171303,ENSG00000136546,ENSG00000096433,ENSG00000112337,ENSG00000072315,ENSG00000136531,ENSG00000141837,ENSG00000124067,ENSG00000129244,ENSG00000183454,ENSG00000152208,ENSG00000151834,ENSG00000047457,ENSG00000124568,ENSG00000187688,ENSG00000157551,ENSG00000104635,ENSG00000117834,ENSG00000124067,ENSG00000115107,ENSG00000075340…
GO:0055085	27	388	591	23477	2.23052e-06	0.00052405	29.85	P <0.005	transmembrane transport	ENSG00000142494,ENSG00000115840,ENSG00000169282,ENSG00000119457,ENSG00000114859,ENSG00000173208,ENSG00000136546,ENSG00000096433,ENSG00000165637,ENSG00000075303,ENSG00000112337,ENSG00000103569,ENSG00000072315,ENSG00000136531,ENSG00000141837,ENSG00000124067,ENSG00000124568,ENSG00000198689,ENSG00000187688,ENSG00000104635,ENSG00000128815,ENSG00000117834,ENSG00000164038,ENSG00000124067,ENSG00000005471…
GO:0006814	11	388	129	23477	1.01606e-05	0.0016215	34.19	P <0.005	sodium ion transport	ENSG00000088836,ENSG00000136546,ENSG00000112337,ENSG00000136531,ENSG00000124067,ENSG00000129244,ENSG00000124568,ENSG00000198689,ENSG00000117834,ENSG00000164038,ENSG00000124067
GO:0006508	24	388	536	23477	1.14694e-05	0.0016215	25.37	P <0.005	proteolysis	ENSG00000138794,ENSG00000150938,ENSG00000198598,ENSG00000142330,ENSG00000172543,ENSG00000172869,ENSG00000009724,ENSG00000123213,ENSG00000141096,ENSG00000155657,ENSG00000073969,ENSG00000196188,ENSG00000137251,ENSG00000095587,ENSG00000137745,ENSG00000113088,ENSG00000166896,ENSG00000127922,ENSG00000157766,ENSG00000064012,ENSG00000196549,ENSG00000157193,ENSG00000169031,ENSG00000155657
GO:0007155	24	388	542	23477	1.37681e-05	0.0016215	24.78	P <0.005	cell adhesion	ENSG00000105501,ENSG00000115232,ENSG00000129910,ENSG00000169862,ENSG00000120708,ENSG00000058085,ENSG00000151276,ENSG00000110076,ENSG00000081818,ENSG00000081277,ENSG00000165124,ENSG00000151422,ENSG00000137251,ENSG00000010610,ENSG00000147044,ENSG00000143545,ENSG00000142856,ENSG00000157766,ENSG00000066294,ENSG00000100852,ENSG00000134765,ENSG00000131669,ENSG00000162692,ENSG00000169031
GO:0007267	15	388	256	23477	2.60027e-05	0.00261857	26.19	P <0.005	cell-cell signaling	ENSG00000180616,ENSG00000184160,ENSG00000135744,ENSG00000143590,ENSG00000114013,ENSG00000180340,ENSG00000092969,ENSG00000129682,ENSG00000187608,ENSG00000110680,ENSG00000138755,ENSG00000130513,ENSG00000078902,ENSG00000136810,ENSG00000196549
GO:0007586	7	388	55	23477	3.27042e-05	0.00280433	36.3	P <0.005	digestion	ENSG00000187134,ENSG00000180616,ENSG00000166573,ENSG00000146233,ENSG00000196188,ENSG00000157005,ENSG00000137392
GO:0007166	13	388	203	23477	3.58339e-05	0.00280433	26.3	P <0.005	cell surface receptor linked signal transduction	ENSG00000142166,ENSG00000174804,ENSG00000178562,ENSG00000180340,ENSG00000151276,ENSG00000159899,ENSG00000010610,ENSG00000115607,ENSG00000198821,ENSG00000110514,ENSG00000167286,ENSG00000169031,ENSG00000197177
GO:0035249	4	388	13	23477	4.66717e-05	0.00329235	51.03	P <0.005	synaptic transmission, glutamatergic	ENSG00000182389,ENSG00000141837,ENSG00000152208,ENSG00000185345
GO:0007268	11	388	163	23477	8.88104e-05	0.00569127	24.17	P <0.005	synaptic transmission	ENSG00000169057,ENSG00000171303,ENSG00000134640,ENSG00000110076,ENSG00000081818,ENSG00000082556,ENSG00000196639,ENSG00000105143,ENSG00000157005,ENSG00000164326,ENSG00000156113
GO:0060079	4	388	19	23477	0.000233891	0.0118761	35.78	P <0.005	regulation of excitatory postsynaptic membrane potential	ENSG00000169057,ENSG00000183454,ENSG00000152208,ENSG00000176884
GO:0045779	3	388	8	23477	0.000235837	0.0118761	45.26	P <0.005	negative regulation of bone resorption	ENSG00000004468,ENSG00000110680,ENSG00000164326
GO:0001964	3	388	8	23477	0.000235837	0.0118761	45.26	P <0.005	startle response	ENSG00000169057,ENSG00000183454,ENSG00000185345
GO:0006813	10	388	158	23477	0.000309979	0.014569	19.8	P <0.005	potassium ion transport	ENSG00000072954,ENSG00000169282,ENSG00000171303,ENSG00000073969,ENSG00000124067,ENSG00000129244,ENSG00000157551,ENSG00000124067,ENSG00000156113,ENSG00000112078
GO:0000122	13	388	255	23477	0.000349708	0.015409	17.63	P <0.005	negative regulation of transcription from RNA polymerase II promoter	ENSG00000169057,ENSG00000136603,ENSG00000198081,ENSG00000074800,ENSG00000129757,ENSG00000125812,ENSG00000119950,ENSG00000067066,ENSG00000143390,ENSG00000149021,ENSG00000136810,ENSG00000180530,ENSG00000198914
GO:0007507	9	388	134	23477	0.000398252	0.0165157	19.6	P <0.005	heart development	ENSG00000115232,ENSG00000196712,ENSG00000149311,ENSG00000092969,ENSG00000155657,ENSG00000064012,ENSG00000162692,ENSG00000048052,ENSG00000155657
GO:0008624	7	388	89	23477	0.000687323	0.0261908	19.35	P <0.005	induction of apoptosis by extracellular signals	ENSG00000178562,ENSG00000004468,ENSG00000130762,ENSG00000038382,ENSG00000142856,ENSG00000064012,ENSG00000112977
GO:0007131	4	388	25	23477	0.000705851	0.0261908	26.88	P <0.005	reciprocal meiotic recombination	ENSG00000054796,ENSG00000149311,ENSG00000197275,ENSG00000005156
GO:0042391	4	388	26	23477	0.000823392	0.0290246	25.74	P <0.005	regulation of membrane potential	ENSG00000182389,ENSG00000105143,ENSG00000176884,ENSG00000156113
GO:0007399	15	388	355	23477	0.000907386	0.0304622	13.86	P <0.005	nervous system development	ENSG00000007047,ENSG00000150938,ENSG00000007237,ENSG00000113532,ENSG00000148798,ENSG00000077454,ENSG00000139800,ENSG00000072315,ENSG00000136531,ENSG00000129682,ENSG00000113578,ENSG00000172058,ENSG00000017427,ENSG00000131669,ENSG00000046653
GO:0043525	4	388	27	23477	0.00095409	0.0305743	24.68	P <0.005	positive regulation of neuron apoptosis	ENSG00000138794,ENSG00000196712,ENSG00000149311,ENSG00000092969
GO:0007512	3	388	13	23477	0.00113257	0.0332693	29.35	P <0.005	adult heart development	ENSG00000155657,ENSG00000173991,ENSG00000155657
GO:0045086	3	388	13	23477	0.00113257	0.0332693	29.35	P <0.005	positive regulation of interleukin-2 biosynthetic process	ENSG00000114013,ENSG00000178562,ENSG00000010610
GO:0008542	4	388	29	23477	0.00125805	0.0351178	22.76	P <0.005	visual learning	ENSG00000169057,ENSG00000196712,ENSG00000183454,ENSG00000176884
GO:0006954	12	388	258	23477	0.00129512	0.0351178	13.57	P <0.005	inflammatory response	ENSG00000102699,ENSG00000169902,ENSG00000105499,ENSG00000107798,ENSG00000196639,ENSG00000115607,ENSG00000174130,ENSG00000138755,ENSG00000204475,ENSG00000078902,ENSG00000048052,ENSG00000172243
GO:0014068	3	388	14	23477	0.00142387	0.0371788	27.3	P <0.005	positive regulation of phosphoinositide 3-kinase cascade	ENSG00000135744,ENSG00000092969,ENSG00000017427
GO:0001666	9	388	161	23477	0.00147779	0.0372087	14.41	P <0.005	response to hypoxia	ENSG00000158578,ENSG00000169057,ENSG00000196712,ENSG00000004468,ENSG00000092969,ENSG00000137745,ENSG00000183734,ENSG00000162692,ENSG00000156113
GO:0006468	20	388	576	23477	0.00158215	0.0381658	11.44	0.0005	protein amino acid phosphorylation	ENSG00000007047,ENSG00000126934,ENSG00000100077,ENSG00000133083,ENSG00000149311,ENSG00000198001,ENSG00000136643,ENSG00000155657,ENSG00000180370,ENSG00000177189,ENSG00000159899,ENSG00000151422,ENSG00000038382,ENSG00000147044,ENSG00000136273,ENSG00000071054,ENSG00000213923,ENSG00000104365,ENSG00000179335,ENSG00000155657
GO:0007417	7	388	103	23477	0.00162408	0.0381658	15.51	P <0.005	central nervous system development	ENSG00000177189,ENSG00000183734,ENSG00000109906,ENSG00000160307,ENSG00000150787,ENSG00000185345,ENSG00000198914
GO:0016043	3	388	15	23477	0.00175814	0.0399834	25.48	P <0.005	cellular component organization	ENSG00000155816,ENSG00000131504,ENSG00000137460
GO:0043065	7	388	107	23477	0.00202105	0.0441728	14.6	P <0.005	positive regulation of apoptosis	ENSG00000146674,ENSG00000142330,ENSG00000135744,ENSG00000143199,ENSG00000183454,ENSG00000109906,ENSG00000156113
GO:0042493	11	388	237	23477	0.00206766	0.0441728	12.37	P <0.005	response to drug	ENSG00000102699,ENSG00000138039,ENSG00000197275,ENSG00000092969,ENSG00000183454,ENSG00000187796,ENSG00000168906,ENSG00000157005,ENSG00000065989,ENSG00000104365,ENSG00000005471
