# Supplementary material for: Genome wide gene expression regulation by HIP1 Protein Interactor, HIPPI: Prediction and validation
Source: BMC Genomics. 2011 Sep 26;12:463. doi: 10.1186/1471-2164-12-463 (PMC3228557; doi:10.1186/1471-2164-12-463)
Supplement: Additional file 6 — GO classification of genes altered in HeLa-Gfp/HeLa Hippi microarray which contain HBS within 10 Kb upstream. The file contains lists of molecular functions and biological processes significantly enriched for those genes that contain HBS within 10 Kb upstream and are altered by HIPPI in microarray study. [file 1471-2164-12-463-S6.XLS]

## Sheet: HeLa HIPPI HBS up_MF
GOID	Number of matches in gene set	Gene set size	Number of genes in GO class	Total number of genes with GO(gomf) annotations	P value for enrichment(hypergeometric)	Corrected P value	Chi Square	ChiSquare P Value	GO details	Gene ID(s)
GO:0005515	145	297	6532	23477	9.757e-15	2.54736e-12	64.03	P <0.005	protein binding	ENSG00000005339,ENSG00000005810,ENSG00000008988,ENSG00000011465,ENSG00000048740,ENSG00000040633,ENSG00000023318,ENSG00000056661,ENSG00000047315,ENSG00000034677,ENSG00000060138,ENSG00000070413,ENSG00000065978,ENSG00000072501,ENSG00000079257,ENSG00000069329,ENSG00000075539,ENSG00000067955,ENSG00000069869,ENSG00000081019,ENSG00000089157,ENSG00000087088,ENSG00000096063,ENSG00000084764,ENSG00000095261…
GO:0046872	54	297	2523	23477	7.87502e-05	0.0102834	16.78	P <0.005	metal ion binding	ENSG00000005339,ENSG00000005810,ENSG00000040633,ENSG00000056661,ENSG00000023572,ENSG00000034677,ENSG00000093100,ENSG00000084093,ENSG00000101191,ENSG00000101695,ENSG00000102302,ENSG00000114125,ENSG00000112033,ENSG00000121022,ENSG00000119125,ENSG00000125148,ENSG00000124615,ENSG00000124762,ENSG00000131914,ENSG00000136155,ENSG00000135899,ENSG00000135070,ENSG00000138109,ENSG00000140443,ENSG00000143033…
GO:0003702	8	297	135	23477	0.000330179	0.0287256	22.02	P <0.005	RNA polymerase II transcription factor activity	ENSG00000060138,ENSG00000067955,ENSG00000113649,ENSG00000119547,ENSG00000129194,ENSG00000135111,ENSG00000153147,ENSG00000171794
GO:0003700	27	297	1063	23477	0.000489936	0.0296451	13.96	P <0.005	transcription factor activity	ENSG00000005339,ENSG00000056661,ENSG00000060138,ENSG00000065978,ENSG00000067955,ENSG00000082641,ENSG00000107807,ENSG00000108813,ENSG00000112246,ENSG00000112033,ENSG00000115507,ENSG00000119547,ENSG00000129194,ENSG00000124766,ENSG00000135111,ENSG00000139445,ENSG00000152518,ENSG00000168269,ENSG00000164463,ENSG00000164442,ENSG00000169714,ENSG00000173039,ENSG00000177311,ENSG00000183770,ENSG00000197951…
GO:0003723	19	297	641	23477	0.000567914	0.0296451	14.61	P <0.005	RNA binding	ENSG00000008988,ENSG00000048740,ENSG00000065978,ENSG00000090060,ENSG00000089157,ENSG00000104177,ENSG00000109475,ENSG00000115268,ENSG00000131914,ENSG00000136450,ENSG00000138668,ENSG00000152518,ENSG00000152969,ENSG00000163510,ENSG00000177971,ENSG00000182944,ENSG00000185252,ENSG00000198034,ENSG00000231500

## Sheet: HeLa HIPPI HBS up_BP
GOID	Number of matches in gene set	Gene set size	Number of genes in GO class	Total number of genes with GO(gobp) annotations	P value for enrichment(hypergeometric)	Corrected P value	Chi Square	ChiSquare P Value	GO details	Gene ID(s)
GO:0016567	8	284	99	23477	2.74682e-05	0.0150425	35.91	P <0.005	protein ubiquitination	ENSG00000069869,ENSG00000101695,ENSG00000112146,ENSG00000109332,ENSG00000119599,ENSG00000146054,ENSG00000164934,ENSG00000170315
GO:0008284	12	284	277	23477	0.000152427	0.0394652	21.66	P <0.005	positive regulation of cell proliferation	ENSG00000037280,ENSG00000107807,ENSG00000112033,ENSG00000113594,ENSG00000115758,ENSG00000124766,ENSG00000135111,ENSG00000133703,ENSG00000140443,ENSG00000169714,ENSG00000173039,ENSG00000198034
GO:0006350	7	284	103	23477	0.000259291	0.0394652	25	P <0.005	transcription	ENSG00000047315,ENSG00000090060,ENSG00000101191,ENSG00000104177,ENSG00000141456,ENSG00000164985,ENSG00000196531
GO:0007569	4	284	27	23477	0.000295456	0.0394652	36.03	P <0.005	cell aging	ENSG00000135111,ENSG00000133703,ENSG00000140464,ENSG00000169756
GO:0008380	11	284	261	23477	0.000360742	0.0394652	18.91	P <0.005	RNA splicing	ENSG00000047315,ENSG00000065978,ENSG00000072501,ENSG00000090060,ENSG00000096063,ENSG00000131795,ENSG00000136450,ENSG00000138668,ENSG00000163510,ENSG00000163156,ENSG00000163605
GO:0045449	29	284	1226	23477	0.000458364	0.0417875	13.96	P <0.005	regulation of transcription	ENSG00000005339,ENSG00000005810,ENSG00000056661,ENSG00000023572,ENSG00000075539,ENSG00000082641,ENSG00000101346,ENSG00000112237,ENSG00000111875,ENSG00000113649,ENSG00000112246,ENSG00000119760,ENSG00000136807,ENSG00000135111,ENSG00000134595,ENSG00000135899,ENSG00000140320,ENSG00000143321,ENSG00000147896,ENSG00000164442,ENSG00000164985,ENSG00000173039,ENSG00000170325,ENSG00000177311,ENSG00000171794…

## Sheet: HeLa HIPPI HBS down_MF
GOID	Number of matches in gene set	Gene set size	Number of genes in GO class	Total number of genes with GO(gomf) annotations	P value for enrichment(hypergeometric)	Corrected P value	Chi Square	ChiSquare P Value	GO details	Gene ID(s)
GO:0005515	94	230	6532	23477	1.26472e-05	0.0029484	19.25	P <0.005	protein binding	ENSG00000003056,ENSG00000005156,ENSG00000017427,ENSG00000011405,ENSG00000079616,ENSG00000065615,ENSG00000079102,ENSG00000066294,ENSG00000064012,ENSG00000072694,ENSG00000065989,ENSG00000067066,ENSG00000072315,ENSG00000083750,ENSG00000094796,ENSG00000082556,ENSG00000081277,ENSG00000102554,ENSG00000104825,ENSG00000102145,ENSG00000104447,ENSG00000104147,ENSG00000110076,ENSG00000109771,ENSG00000114867…
GO:0031402	7	230	116	23477	0.000149143	0.0174497	28.68	P <0.005	sodium ion binding	ENSG00000112337,ENSG00000117834,ENSG00000124568,ENSG00000136531,ENSG00000136546,ENSG00000164038,ENSG00000198689
GO:0005216	9	230	247	23477	0.000773451	0.0456327	17.45	P <0.005	ion channel activity	ENSG00000072315,ENSG00000114859,ENSG00000136531,ENSG00000136546,ENSG00000141837,ENSG00000152208,ENSG00000156113,ENSG00000151834,ENSG00000187688
GO:0004888	7	230	163	23477	0.00115671	0.0456327	17.66	P <0.005	transmembrane receptor activity	ENSG00000003056,ENSG00000110848,ENSG00000115607,ENSG00000115602,ENSG00000167286,ENSG00000180340,ENSG00000198821
GO:0008083	7	230	163	23477	0.00115671	0.0456327	17.66	P <0.005	growth factor activity	ENSG00000017427,ENSG00000092969,ENSG00000113578,ENSG00000129682,ENSG00000130513,ENSG00000135744,ENSG00000139269
GO:0042803	11	230	372	23477	0.00117007	0.0456327	14.66	P <0.005	protein homodimerization activity	ENSG00000075340,ENSG00000079102,ENSG00000067066,ENSG00000092969,ENSG00000109906,ENSG00000138039,ENSG00000160179,ENSG00000160307,ENSG00000178562,ENSG00000196344,ENSG00000198821

## Sheet: HeLa HIPPI HBS down_BP
GOID	Number of matches in gene set	Gene set size	Number of genes in GO class	Total number of genes with GO(gobp) annotations	P value for enrichment(hypergeometric)	Corrected P Value	Chi Square	ChiSquare P Value	GO details	Gene ID(s)
GO:0007165	48	216	2045	23477	1.11758e-09	6.0032e-07	48.52	P <0.005	signal transduction	ENSG00000004468,ENSG00000017427,ENSG00000077420,ENSG00000072694,ENSG00000065989,ENSG00000077157,ENSG00000083750,ENSG00000100077,ENSG00000082556,ENSG00000081277,ENSG00000105507,ENSG00000104825,ENSG00000100852,ENSG00000112486,ENSG00000113578,ENSG00000115607,ENSG00000121653,ENSG00000121957,ENSG00000115602,ENSG00000125245,ENSG00000129682,ENSG00000130513,ENSG00000123329,ENSG00000136643,ENSG00000134640…
GO:0055085	20	216	591	23477	6.27772e-07	0.000168304	38.72	P <0.005	transmembrane transport	ENSG00000075303,ENSG00000072315,ENSG00000104635,ENSG00000103569,ENSG00000114859,ENSG00000112337,ENSG00000117834,ENSG00000115840,ENSG00000119457,ENSG00000124568,ENSG00000136531,ENSG00000136546,ENSG00000142494,ENSG00000141837,ENSG00000156113,ENSG00000164038,ENSG00000165637,ENSG00000173208,ENSG00000187688,ENSG00000198689
GO:0006811	18	216	546	23477	3.36806e-06	0.000602107	33.24	P <0.005	ion transport	ENSG00000047457,ENSG00000075340,ENSG00000072315,ENSG00000104635,ENSG00000114859,ENSG00000112337,ENSG00000115107,ENSG00000117834,ENSG00000124568,ENSG00000136531,ENSG00000136546,ENSG00000141837,ENSG00000152208,ENSG00000156113,ENSG00000151834,ENSG00000157551,ENSG00000183454,ENSG00000187688
GO:0006508	15	216	536	23477	0.000142126	0.0173803	20.47	P <0.005	proteolysis	ENSG00000009724,ENSG00000064012,ENSG00000073969,ENSG00000113088,ENSG00000127922,ENSG00000123213,ENSG00000142330,ENSG00000137745,ENSG00000141096,ENSG00000137251,ENSG00000150938,ENSG00000169031,ENSG00000166896,ENSG00000172869,ENSG00000196549
GO:0006814	7	216	129	23477	0.000195939	0.0173803	27.16	P <0.005	sodium ion transport	ENSG00000112337,ENSG00000117834,ENSG00000124568,ENSG00000136531,ENSG00000136546,ENSG00000164038,ENSG00000198689
GO:0035249	3	216	13	23477	0.000205211	0.0173803	56.4	P <0.005	synaptic transmission, glutamatergic	ENSG00000141837,ENSG00000152208,ENSG00000185345
GO:0007507	7	216	134	23477	0.000247558	0.0173803	25.79	P <0.005	heart development	ENSG00000048052,ENSG00000064012,ENSG00000092969,ENSG00000115232,ENSG00000149311,ENSG00000162692,ENSG00000196712
GO:0014068	3	216	14	23477	0.000259407	0.0173803	52.74	P <0.005	positive regulation of phosphoinositide 3-kinase cascade	ENSG00000017427,ENSG00000092969,ENSG00000135744
GO:0043065	6	216	107	23477	0.000472392	0.0281336	24.31	P <0.005	positive regulation of apoptosis	ENSG00000109906,ENSG00000135744,ENSG00000142330,ENSG00000146674,ENSG00000156113,ENSG00000183454
GO:0001666	7	216	161	23477	0.000746565	0.0400159	19.84	P <0.005	response to hypoxia	ENSG00000004468,ENSG00000092969,ENSG00000137745,ENSG00000156113,ENSG00000158578,ENSG00000162692,ENSG00000196712
