# Supplementary material for: Genome wide gene expression regulation by HIP1 Protein Interactor, HIPPI: Prediction and validation
Source: BMC Genomics. 2011 Sep 26;12:463. doi: 10.1186/1471-2164-12-463 (PMC3228557; doi:10.1186/1471-2164-12-463)
Supplement: Additional file 7 — Single gene expression analysis for genes altered in presence of HIPPI. The file contains list of the genes whose expression was measured in presence of HIPPI in various cell lines using various methods. It also contains significantly enriched GO terms for these altered genes. [file 1471-2164-12-463-S7.XLS]

## Sheet: Gene list
Gene Symbol	Gene Name	Status in presence of HIPPI	Experiment	Cell line	Experiment with Hip1Si cells	Presence of HBS
REST	RE1 Silencing Transcription factor	Up-regulated	Real time	SHSY5Y	Not done	Yes
CBP	CREB Binding Protein	Up-regulated	RT-PCR, WB, microarray	HeLa	Yes	Yes
		Up-regulated	RT-PCR, Real time, WB	STHdhQ111/111	Not done
		Up-regulated	Real time	SHSY5Y	Not done
GNG10	Guanine nucleotide binding protein (G protein), gamma 10;GNG10	Up-regulated	RT-PCR, microarray	HeLa	Yes	Yes
CREB3L2	cAMP responsive element binding protein 3-like 2;CREB3L2	Down-regulated	RT-PCR, microarray	HeLa	Yes	Yes
VTI1A	Vesicle transport through interaction with t-SNAREs homolog 1A (yeast);VTI1A	Down-regulated	RT-PCR, microarray	HeLa	Yes	Yes
CACNG1	Calcium channel, voltage-dependent, gamma subunit 1;CACNG1	Up-regulated	RT-PCR, microarray	HeLa	Yes	Yes
Bax	BCL2-associated X protein	Up-regulated	microarray	HeLa	Not done	Yes
		Up-regulated	Real time	SHSY5Y	Not done
CITED2	Cbp/p300-interacting transactivator, with Glu/Asp-rich carboxy-terminal domain, 2;CITED2	Up-regulated	microarray	HeLa	Yes	Yes
		Up-regulated	Real time	SHSY5Y	Not done
PARK2	Parkinson disease (autosomal recessive, juvenile) 2, parkin, E3 ubiquitin-protein ligase parkin	Down-regulated	microarray, RT-PCR	HeLa	Yes	Yes
YBX1	Y box binding protein 1;YBX1	Up-regulated	microarray	HeLa	Yes	Yes
		Up-regulated	Real time	SHSY5Y	Not done
NKX2-5	NK2 transcription factor related, locus 5 (Drosophila);NKX2-5	Up-regulated	RT-PCR	HeLa	Yes	No
CLCF1	Cardiotrophin-like cytokine factor 1;CLCF1	Up-regulated	microarray	HeLa	Yes	No
		Up-regulated	Real time	SHSY5Y	Not done
C/EBP Beta	CCAAT/enhancer binding protein (C/EBP), beta;CEBPB	Up-regulated	RT-PCR, microarray	HeLa	Yes	No
		Up-regulated	Real time	SHSY5Y	Not done
FOXE1	Forkhead box E1 (thyroid transcription factor 2);FOXE1	Up-regulated	microarray	HeLa	Yes	No
		Up-regulated	Real time	SHSY5Y	Not done
GATA3	GATA binding protein 3	Down-regulated	RT-PCR, microarray	HeLa	Yes	No
JMY	Junction mediating and regulatory protein, p53 cofactor	Up-regulated	microarray	HeLa	Yes
		Up-regulated	Real time	SHSY5Y	Not done	No
Genes altered in microarray but could not be validated by second method
OCT 2	POU class 2 homeobox 2	Up-regulated	microarray	HeLa
RAX	Retina and anterior neural fold homeobox;RAX	Up-regulated	microarray	HeLa
CDT1	Chromatin licensing and DNA replication factor 1;CDT1	Up-regulated	microarray	HeLa
TCERG1	Transcription elongation regulator 1	Up-regulated	microarray	HeLa
RelA	v-rel reticuloendotheliosis viral oncogene homolog A, nuclear factor of kappa light polypeptide gene enhancer in B-cells 3, p65 (avian);RELA	Up-regulated	microarray	HeLa
Other genes tested related to HD
Casp1	Caspase 1	Up-regulated	Real time	SHSY5Y	Not Done	Yes
PEX26	Peroxisome biogenesis factor 26	Up-regulated	Real time	SHSY5Y	Not done	Yes
NDUFA10	NADH dehydrogenase (ubiquinone) 1 alpha subcomplex, 10, 42kDa	Up-regulated	Real time	SHSY5Y	Not done	Yes
ITPR1	Inositol 1,4,5-triphosphate receptor, type 1	Down-regulated	RT-PCR	HeLa	Yes	Yes
		Up-regulated	Real time	SHSY5Y	Not done	Yes
GADD45A	Growth arrest and DNA-damage-inducible, alpha	Down-regulated	RT-PCR	HeLa	Yes	Yes
		Up-regulated	Real time	SHSY5Y	Not done	Yes
CCL5	CCL5 chemokine (C-C motif) ligand 5	Up-regulated	RT-PCR	HeLa	Yes	Yes
		Up-regulated	RT-PCR	K562	Not done	Yes
PTX3	Pentraxin-related protein PTX3 [Precursor]	Down-regulated	RT-PCR	HeLa	Yes	Yes
PSCD1	Pleckstrin homology, Sec7 and coiled-coil domains 1(cytohesin 1)	Up-regulated	Real time	SHSY5Y	Not done	Yes
ID1	Iinhibitor of DNA binding 1, dominant negative helix-loop-helix protein	Up-regulated	RT-PCR	HeLa	Yes	Yes
		Up-regulated	RT-PCR	K562	Not done	Yes
MARCH 7	E3 ubiquitin-protein ligase MARCH7	Up-regulated	RT-PCR	K562	Not done	Yes

## Sheet: GO analysis 
GO Molecular Function
GOID	Number of matches in gene set	Gene set size	Number of genes in GO class	Total number of genes with GO(gomf) annotations	P value for enrichment(hypergeometric)	Corrected p value	Chi Square	ChiSquare P Value	GO details	Gene ID(s)
GO:0003700	9	16	1063	23477	6.6386e-09	3.1208e-07	98.22	P <0.005	transcription factor activity	ENSG00000005339,ENSG00000183072,ENSG00000065978,ENSG00000164442,ENSG00000028277,ENSG00000172216,ENSG00000182158,ENSG00000107485,ENSG00000178919
GO:0043565	6	16	611	23477	1.94385e-06	4.559e-05	76.14	P <0.005	sequence-specific DNA binding	ENSG00000183072,ENSG00000028277,ENSG00000172216,ENSG00000182158,ENSG00000107485,ENSG00000178919
GO:0008134	4	16	164	23477	3.91308e-06	5.4285e-05	132.99	P <0.005	transcription factor binding	ENSG00000005339,ENSG00000183072,ENSG00000172216,ENSG00000107485
GO:0016564	4	16	171	23477	4.61891e-06	5.4285e-05	127.4	P <0.005	transcription repressor activity	ENSG00000183072,ENSG00000084093,ENSG00000065978,ENSG00000178919
GO:0003682	3	16	178	23477	0.000223167	0.00202103	67.7	P <0.005	chromatin binding	ENSG00000005339,ENSG00000183072,ENSG00000084093
GO:0003713	3	16	187	23477	0.000258004	0.00202103	64.24	P <0.005	transcription coactivator activity	ENSG00000005339,ENSG00000152409,ENSG00000164442
GO:0016563	3	16	232	23477	0.000485063	0.00325685	50.94	P <0.005	transcription activator activity	ENSG00000183072,ENSG00000172216,ENSG00000107485
GO:0003690	2	16	77	23477	0.00123673	0.00726578	70.68	P <0.005	double-stranded DNA binding	ENSG00000065978,ENSG00000178919
GO:0046983	2	16	96	23477	0.00191289	0.00998951	56.27	P <0.005	protein dimerization activity	ENSG00000172216,ENSG00000182158
GO:0030528	3	16	462	23477	0.00350345	0.0164662	23.21	P <0.005	transcription regulator activity	ENSG00000183072,ENSG00000164442,ENSG00000028277
GO:0015270	1	16	8	23477	0.00543997	0.0232435	161.32	P <0.005	dihydropyridine-sensitive calcium channel activity	ENSG00000108878
GO:0016407	1	16	10	23477	0.00679562	0.0266162	131.64	P <0.005	acetyltransferase activity	ENSG00000005339
GO:0046982	2	16	223	23477	0.00987376	0.0356974	22.49	P <0.005	protein heterodimerization activity	ENSG00000183072,ENSG00000172216
GO:0002039	1	16	18	23477	0.0122009	0.0409602	75.4	P <0.005	p53 binding	ENSG00000005339
GO:0005484	1	16	20	23477	0.0135479	0.0424501	68.04	P <0.005	SNAP receptor activity	ENSG00000151532
GO:0019900	1	16	23	23477	0.0155652	0.0457228	59.3	P <0.005	kinase binding	ENSG00000185345
GO Biological Process
GOID	Number of matches in gene set	Gene set size	Number of genes in GO class	Total number of genes with GO(gobp) annotations	P value for enrichment(hypergeometric)	Corrected p value	Chi Square	ChiSquare P Value	GO details	Gene ID(s)
GO:0006355	8	15	1377	23477	6.09556e-07	5.978e-05	60.88	P <0.005	regulation of transcription, DNA-dependent	ENSG00000005339,ENSG00000183072,ENSG00000065978,ENSG00000028277,ENSG00000172216,ENSG00000182158,ENSG00000107485,ENSG00000178919
GO:0030878	2	15	15	23477	3.9816e-05	0.0018522	365.01	P <0.005	thyroid gland development	ENSG00000183072,ENSG00000178919
GO:0006366	3	15	120	23477	5.66571e-05	0.0018522	109.32	P <0.005	transcription from RNA polymerase II promoter	ENSG00000065978,ENSG00000028277,ENSG00000107485
GO:0001892	2	15	23	23477	9.56546e-05	0.00198907	247.02	P <0.005	embryonic placenta development	ENSG00000164442,ENSG00000172216
GO:0045941	3	15	146	23477	0.000101483	0.00198907	89.32	P <0.005	positive regulation of transcription	ENSG00000005339,ENSG00000028277,ENSG00000172216
GO:0001570	2	15	44	23477	0.000354904	0.00579676	132.56	P <0.005	vasculogenesis	ENSG00000183072,ENSG00000164442
GO:0000122	3	15	255	23477	0.000523145	0.00732403	49.37	P <0.005	negative regulation of transcription from RNA polymerase II promoter	ENSG00000183072,ENSG00000164442,ENSG00000178919
GO:0045944	3	15	347	23477	0.00127642	0.0156362	35.04	P <0.005	positive regulation of transcription from RNA polymerase II promoter	ENSG00000005339,ENSG00000172216,ENSG00000107485
GO:0007417	2	15	103	23477	0.0019283	0.0192608	56.02	P <0.005	central nervous system development	ENSG00000164442,ENSG00000185345
GO:0045893	2	15	104	23477	0.00196539	0.0192608	55.45	P <0.005	positive regulation of transcription, DNA-dependent	ENSG00000164442,ENSG00000178919
GO:0043066	2	15	142	23477	0.00362244	0.0249489	39.87	P <0.005	negative regulation of apoptosis	ENSG00000183072,ENSG00000175505
GO:0001666	2	15	161	23477	0.00462807	0.0249489	34.8	P <0.005	response to hypoxia	ENSG00000005339,ENSG00000164442
GO:0019538	1	15	8	23477	0.00510073	0.0249489	172.2	P <0.005	protein metabolic process	ENSG00000185345
GO:0060037	1	15	8	23477	0.00510073	0.0249489	172.2	P <0.005	pharyngeal system development	ENSG00000183072
GO:0001964	1	15	8	23477	0.00510073	0.0249489	172.2	P <0.005	startle response	ENSG00000185345
GO:0042417	1	15	8	23477	0.00510073	0.0249489	172.2	P <0.005	dopamine metabolic process	ENSG00000185345
GO:0006917	2	15	178	23477	0.00562507	0.0249489	31.18	P <0.005	induction of apoptosis	ENSG00000152409,ENSG00000172216
GO:0042592	1	15	10	23477	0.00637211	0.0249489	140.54	P <0.005	homeostatic process	ENSG00000005339
GO:0060347	1	15	10	23477	0.00637211	0.0249489	140.54	P <0.005	heart trabecula formation	ENSG00000183072
GO:0001823	1	15	10	23477	0.00637211	0.0249489	140.54	P <0.005	mesonephros development	ENSG00000107485
GO:0051865	1	15	10	23477	0.00637211	0.0249489	140.54	P <0.005	protein autoubiquitination	ENSG00000185345
GO:0030325	1	15	10	23477	0.00637211	0.0249489	140.54	P <0.005	adrenal gland development	ENSG00000164442
GO:0042517	1	15	11	23477	0.00700723	0.0249489	128.67	P <0.005	positive regulation of tyrosine phosphorylation of Stat3 protein	ENSG00000175505
GO:0055007	1	15	12	23477	0.00764198	0.0249489	118.62	P <0.005	cardiac muscle cell differentiation	ENSG00000183072
GO:0001829	1	15	12	23477	0.00764198	0.0249489	118.62	P <0.005	trophectodermal cell differentiation	ENSG00000164442
GO:0016573	1	15	12	23477	0.00764198	0.0249489	118.62	P <0.005	histone acetylation	ENSG00000005339
GO:0045885	1	15	12	23477	0.00764198	0.0249489	118.62	P <0.005	positive regulation of survival gene product expression	ENSG00000183072
GO:0006916	2	15	211	23477	0.00781555	0.0249489	25.8	P <0.005	anti-apoptosis	ENSG00000164442,ENSG00000172216
GO:0046697	1	15	13	23477	0.00827634	0.0249489	110.01	P <0.005	decidualization	ENSG00000164442
GO:0007512	1	15	13	23477	0.00827634	0.0249489	110.01	P <0.005	adult heart development	ENSG00000183072
GO:0046928	1	15	13	23477	0.00827634	0.0249489	110.01	P <0.005	regulation of neurotransmitter secretion	ENSG00000185345
GO:0035249	1	15	13	23477	0.00827634	0.0249489	110.01	P <0.005	synaptic transmission, glutamatergic	ENSG00000185345
GO:0035050	1	15	14	23477	0.00891033	0.0249489	102.55	P <0.005	embryonic heart tube development	ENSG00000183072
GO:0001933	1	15	14	23477	0.00891033	0.0249489	102.55	P <0.005	negative regulation of protein amino acid phosphorylation	ENSG00000185345
GO:0010629	1	15	14	23477	0.00891033	0.0249489	102.55	P <0.005	negative regulation of gene expression	ENSG00000164442
GO:0045787	1	15	15	23477	0.00954394	0.0252785	96.02	P <0.005	positive regulation of cell cycle	ENSG00000164442
GO:0048646	1	15	15	23477	0.00954394	0.0252785	96.02	P <0.005	anatomical structure formation involved in morphogenesis	ENSG00000107485
GO:0030511	1	15	16	23477	0.0101772	0.0262464	90.26	P <0.005	positive regulation of transforming growth factor beta receptor signaling pathway	ENSG00000164442
GO:0001709	1	15	17	23477	0.01081	0.0264845	85.14	P <0.005	cell fate determination	ENSG00000107485
GO:0031069	1	15	17	23477	0.01081	0.0264845	85.14	P <0.005	hair follicle morphogenesis	ENSG00000178919
GO:0042787	1	15	18	23477	0.0114425	0.0273503	80.56	P <0.005	protein ubiquitination during ubiquitin-dependent protein catabolic process	ENSG00000185345
GO:0042147	1	15	19	23477	0.0120746	0.0275188	76.43	P <0.005	retrograde transport, endosome to Golgi	ENSG00000151532
GO:0051091	1	15	19	23477	0.0120746	0.0275188	76.43	P <0.005	positive regulation of transcription factor activity	ENSG00000152409
GO:0008283	2	15	276	23477	0.0130712	0.0290464	18.95	P <0.005	cell proliferation	ENSG00000005339,ENSG00000164442
GO:0048536	1	15	21	23477	0.0133377	0.0290464	69.31	P <0.005	spleen development	ENSG00000183072
GO:0006944	1	15	24	23477	0.0152294	0.0304588	60.76	P <0.005	membrane fusion	ENSG00000151532
GO:0007612	1	15	24	23477	0.0152294	0.0304588	60.76	P <0.005	learning	ENSG00000185345
GO:0050873	1	15	24	23477	0.0152294	0.0304588	60.76	P <0.005	brown fat cell differentiation	ENSG00000172216
GO:0045666	1	15	24	23477	0.0152294	0.0304588	60.76	P <0.005	positive regulation of neuron differentiation	ENSG00000183072
GO:0007259	1	15	25	23477	0.0158593	0.0310841	58.35	P <0.005	JAK-STAT cascade	ENSG00000175505
GO:0045444	1	15	26	23477	0.0164887	0.0316842	56.12	P <0.005	fat cell differentiation	ENSG00000172216
GO:0048469	1	15	27	23477	0.0171178	0.0322605	54.05	P <0.005	cell maturation	ENSG00000028277
GO:0000209	1	15	29	23477	0.0183748	0.0339761	50.32	P <0.005	protein polyubiquitination	ENSG00000185345
GO:0001947	1	15	30	23477	0.0190028	0.0344866	48.64	P <0.005	heart looping	ENSG00000183072
GO:0030183	1	15	33	23477	0.0208844	0.036346	44.18	P <0.005	B cell differentiation	ENSG00000175505
GO:0045665	1	15	34	23477	0.0215109	0.036346	42.86	P <0.005	negative regulation of neuron differentiation	ENSG00000084093
GO:0030336	1	15	34	23477	0.0215109	0.036346	42.86	P <0.005	negative regulation of cell migration	ENSG00000164442
GO:0006953	1	15	34	23477	0.0215109	0.036346	42.86	P <0.005	acute-phase response	ENSG00000172216
GO:0008344	1	15	37	23477	0.023388	0.0388479	39.33	P <0.005	adult locomotory behavior	ENSG00000185345
GO:0006959	1	15	42	23477	0.0265091	0.0428864	34.53	P <0.005	humoral immune response	ENSG00000028277
GO:0007368	1	15	43	23477	0.0271322	0.0428864	33.71	P <0.005	determination of left/right symmetry	ENSG00000164442
GO:0019221	1	15	43	23477	0.0271322	0.0428864	33.71	P <0.005	cytokine-mediated signaling pathway	ENSG00000175505
GO:0001568	1	15	46	23477	0.0289993	0.04511	31.43	P <0.005	blood vessel development	ENSG00000164442
