# Supplementary material for: Genome wide gene expression regulation by HIP1 Protein Interactor, HIPPI: Prediction and validation
Source: BMC Genomics. 2011 Sep 26;12:463. doi: 10.1186/1471-2164-12-463 (PMC3228557; doi:10.1186/1471-2164-12-463)
Supplement: Additional file 9 — List of genes harboring HBS within 10 Kb upstream among the genes altered in HD microarray. The file contains list of the genes that are altered in HD microarray and also harbor HBS within their 10 Kb upstream promoter including the exact position and sequence of the motif matched. [file 1471-2164-12-463-S9.XLS]

## Sheet: up
Ensembl Gene ID	Score	Pos	Motif match	Strand	Motif name	Motif cons	Gene Start (bp)	Gene End (bp)	Gene Strand	Chromosome name	Description
ENSG00000000457	0.93	1324	AAAGACAAA	C	hippibs	AAAGASAHK	169821804	169863408	-1	1	SCY1-like 3 (S. cerevisiae) [Source:HGNC Symbol;Acc:19285]
ENSG00000000457	1	3454	AAAGACATG	C	hippibs	AAAGASAHK	169821804	169863408	-1	1	SCY1-like 3 (S. cerevisiae) [Source:HGNC Symbol;Acc:19285]
ENSG00000000457	1	4119	AAAGAGAAT	C	hippibs	AAAGASAHK	169821804	169863408	-1	1	SCY1-like 3 (S. cerevisiae) [Source:HGNC Symbol;Acc:19285]
ENSG00000000457	0.93	6104	AAAGAAATG	C	hippibs	AAAGASAHK	169821804	169863408	-1	1	SCY1-like 3 (S. cerevisiae) [Source:HGNC Symbol;Acc:19285]
ENSG00000000457	0.96	6214	AAAGACAGG	C	hippibs	AAAGASAHK	169821804	169863408	-1	1	SCY1-like 3 (S. cerevisiae) [Source:HGNC Symbol;Acc:19285]
ENSG00000000457	1	6364	AAAGACATT	C	hippibs	AAAGASAHK	169821804	169863408	-1	1	SCY1-like 3 (S. cerevisiae) [Source:HGNC Symbol;Acc:19285]
ENSG00000000457	1	8359	AAAGACAAT	C	hippibs	AAAGASAHK	169821804	169863408	-1	1	SCY1-like 3 (S. cerevisiae) [Source:HGNC Symbol;Acc:19285]
ENSG00000000003	0.93	4995	AAAGAAAAT	C	hippibs	AAAGASAHK	99883667	99894988	-1	X	tetraspanin 6 [Source:HGNC Symbol;Acc:11858]
ENSG00000000003	0.93	5020	AAAGAGATA	C	hippibs	AAAGASAHK	99883667	99894988	-1	X	tetraspanin 6 [Source:HGNC Symbol;Acc:11858]
ENSG00000000003	0.96	5074	AAAGAGAGG	C	hippibs	AAAGASAHK	99883667	99894988	-1	X	tetraspanin 6 [Source:HGNC Symbol;Acc:11858]
ENSG00000000003	0.96	5955	AAAGAGAGG	C	hippibs	AAAGASAHK	99883667	99894988	-1	X	tetraspanin 6 [Source:HGNC Symbol;Acc:11858]
ENSG00000000003	0.93	9422	AAAGAGATA	C	hippibs	AAAGASAHK	99883667	99894988	-1	X	tetraspanin 6 [Source:HGNC Symbol;Acc:11858]
ENSG00000001460	0.93	1310	AAAGATAAG	C	hippibs	AAAGASAHK	24683489	24743424	-1	1	UPF0490 protein C1orf201 [Source:UniProtKB/Swiss-Prot;Acc:Q5TH74]
ENSG00000001167	0.93	1087	AAAGAAACT	C	hippibs	AAAGASAHK	41040684	41067715	1	6	nuclear transcription factor Y, alpha [Source:HGNC Symbol;Acc:7804]
ENSG00000001167	0.93	4499	AAAGACAAA	C	hippibs	AAAGASAHK	41040684	41067715	1	6	nuclear transcription factor Y, alpha [Source:HGNC Symbol;Acc:7804]
ENSG00000001167	0.93	5079	AAAGAGACC	C	hippibs	AAAGASAHK	41040684	41067715	1	6	nuclear transcription factor Y, alpha [Source:HGNC Symbol;Acc:7804]
ENSG00000001167	0.93	6055	AAAGAAAAG	C	hippibs	AAAGASAHK	41040684	41067715	1	6	nuclear transcription factor Y, alpha [Source:HGNC Symbol;Acc:7804]
ENSG00000001167	1	8352	AAAGACAAT	C	hippibs	AAAGASAHK	41040684	41067715	1	6	nuclear transcription factor Y, alpha [Source:HGNC Symbol;Acc:7804]
ENSG00000001167	0.93	8552	AAAGATAAT	C	hippibs	AAAGASAHK	41040684	41067715	1	6	nuclear transcription factor Y, alpha [Source:HGNC Symbol;Acc:7804]
ENSG00000000938	1	1025	AAAGACATT	C	hippibs	AAAGASAHK	27938575	27961788	-1	1	Gardner-Rasheed feline sarcoma viral (v-fgr) oncogene homolog [Source:HGNC Symbol;Acc:3697]
ENSG00000001036	0.93	3568	AAAGAAAAT	C	hippibs	AAAGASAHK	143815949	143832837	-1	6	fucosidase, alpha-L- 2, plasma [Source:HGNC Symbol;Acc:4008]
ENSG00000001036	0.93	8713	AAAGAAAAG	C	hippibs	AAAGASAHK	143815949	143832837	-1	6	fucosidase, alpha-L- 2, plasma [Source:HGNC Symbol;Acc:4008]
ENSG00000000971	0.93	2556	AAAGATAAT	C	hippibs	AAAGASAHK	196621008	196716634	1	1	complement factor H [Source:HGNC Symbol;Acc:4883]
ENSG00000000971	0.93	2867	AAAGAAAAG	C	hippibs	AAAGASAHK	196621008	196716634	1	1	complement factor H [Source:HGNC Symbol;Acc:4883]
ENSG00000000971	1	3029	AAAGACACT	C	hippibs	AAAGASAHK	196621008	196716634	1	1	complement factor H [Source:HGNC Symbol;Acc:4883]
ENSG00000000971	0.93	3736	AAAGACAAA	C	hippibs	AAAGASAHK	196621008	196716634	1	1	complement factor H [Source:HGNC Symbol;Acc:4883]
ENSG00000000971	0.93	6159	AAAGATATT	C	hippibs	AAAGASAHK	196621008	196716634	1	1	complement factor H [Source:HGNC Symbol;Acc:4883]
ENSG00000000971	1	7587	AAAGACAAT	C	hippibs	AAAGASAHK	196621008	196716634	1	1	complement factor H [Source:HGNC Symbol;Acc:4883]
ENSG00000000971	1	7771	AAAGACATG	C	hippibs	AAAGASAHK	196621008	196716634	1	1	complement factor H [Source:HGNC Symbol;Acc:4883]
ENSG00000000971	0.93	7907	AAAGACAAA	C	hippibs	AAAGASAHK	196621008	196716634	1	1	complement factor H [Source:HGNC Symbol;Acc:4883]
ENSG00000000971	0.96	8282	AAAGAGAGG	C	hippibs	AAAGASAHK	196621008	196716634	1	1	complement factor H [Source:HGNC Symbol;Acc:4883]
ENSG00000002586	0.93	2234	AAAGAAAAT	C	hippibs	AAAGASAHK	2609220	2659350	1	X	CD99 molecule [Source:HGNC Symbol;Acc:7082]
ENSG00000002586	0.93	5372	AAAGACACA	C	hippibs	AAAGASAHK	2609220	2659350	1	X	CD99 molecule [Source:HGNC Symbol;Acc:7082]
ENSG00000002586	0.93	6489	AAAGAAAAG	C	hippibs	AAAGASAHK	2609220	2659350	1	X	CD99 molecule [Source:HGNC Symbol;Acc:7082]
ENSG00000002586	0.93	6753	AAAGACACA	C	hippibs	AAAGASAHK	2609220	2659350	1	X	CD99 molecule [Source:HGNC Symbol;Acc:7082]
ENSG00000002586	0.93	6844	AAAGAAAAT	C	hippibs	AAAGASAHK	2609220	2659350	1	X	CD99 molecule [Source:HGNC Symbol;Acc:7082]
ENSG00000002586	0.96	7544	AAAGACAGG	C	hippibs	AAAGASAHK	2609220	2659350	1	X	CD99 molecule [Source:HGNC Symbol;Acc:7082]
ENSG00000001497	0.93	379	AAAGAGAAC	C	hippibs	AAAGASAHK	64732462	64754667	-1	X	LAS1-like (S. cerevisiae) [Source:HGNC Symbol;Acc:25726]
ENSG00000001497	0.93	1043	AAAGATAAG	C	hippibs	AAAGASAHK	64732462	64754667	-1	X	LAS1-like (S. cerevisiae) [Source:HGNC Symbol;Acc:25726]
ENSG00000001497	0.93	1329	AAAGAGATC	C	hippibs	AAAGASAHK	64732462	64754667	-1	X	LAS1-like (S. cerevisiae) [Source:HGNC Symbol;Acc:25726]
ENSG00000001497	0.93	1896	AAAGAAAAG	C	hippibs	AAAGASAHK	64732462	64754667	-1	X	LAS1-like (S. cerevisiae) [Source:HGNC Symbol;Acc:25726]
ENSG00000001497	0.93	1905	AAAGAAAAG	C	hippibs	AAAGASAHK	64732462	64754667	-1	X	LAS1-like (S. cerevisiae) [Source:HGNC Symbol;Acc:25726]
ENSG00000001497	0.93	3194	AAAGACACC	C	hippibs	AAAGASAHK	64732462	64754667	-1	X	LAS1-like (S. cerevisiae) [Source:HGNC Symbol;Acc:25726]
ENSG00000001497	0.93	7435	AAAGATACT	C	hippibs	AAAGASAHK	64732462	64754667	-1	X	LAS1-like (S. cerevisiae) [Source:HGNC Symbol;Acc:25726]
ENSG00000001497	1	7729	AAAGACAAG	C	hippibs	AAAGASAHK	64732462	64754667	-1	X	LAS1-like (S. cerevisiae) [Source:HGNC Symbol;Acc:25726]
ENSG00000002016	0.93	799	AAAGACACA	C	hippibs	AAAGASAHK	1021243	1058888	-1	12	RAD52 homolog (S. cerevisiae) [Source:HGNC Symbol;Acc:9824]
ENSG00000002016	1	5007	AAAGAGATT	C	hippibs	AAAGASAHK	1021243	1058888	-1	12	RAD52 homolog (S. cerevisiae) [Source:HGNC Symbol;Acc:9824]
ENSG00000002016	0.93	7956	AAAGAAAAG	C	hippibs	AAAGASAHK	1021243	1058888	-1	12	RAD52 homolog (S. cerevisiae) [Source:HGNC Symbol;Acc:9824]
ENSG00000002016	0.96	8085	AAAGACAGG	C	hippibs	AAAGASAHK	1021243	1058888	-1	12	RAD52 homolog (S. cerevisiae) [Source:HGNC Symbol;Acc:9824]
ENSG00000002330	0.96	1946	AAAGAGAGG	C	hippibs	AAAGASAHK	64037302	64052141	-1	11	BCL2-associated agonist of cell death [Source:HGNC Symbol;Acc:936]
ENSG00000002330	0.93	6691	AAAGACACC	C	hippibs	AAAGASAHK	64037302	64052141	-1	11	BCL2-associated agonist of cell death [Source:HGNC Symbol;Acc:936]
ENSG00000001629	0.93	153	AAAGATACT	C	hippibs	AAAGASAHK	91875548	92030698	1	7	ankyrin repeat and IBR domain containing 1 [Source:HGNC Symbol;Acc:22215]
ENSG00000001629	0.96	3304	AAAGAGAGT	C	hippibs	AAAGASAHK	91875548	92030698	1	7	ankyrin repeat and IBR domain containing 1 [Source:HGNC Symbol;Acc:22215]
ENSG00000001629	0.93	4504	AAAGATACT	C	hippibs	AAAGASAHK	91875548	92030698	1	7	ankyrin repeat and IBR domain containing 1 [Source:HGNC Symbol;Acc:22215]
ENSG00000001629	0.93	4668	AAAGAAATT	C	hippibs	AAAGASAHK	91875548	92030698	1	7	ankyrin repeat and IBR domain containing 1 [Source:HGNC Symbol;Acc:22215]
ENSG00000001629	0.93	5662	AAAGACAAA	C	hippibs	AAAGASAHK	91875548	92030698	1	7	ankyrin repeat and IBR domain containing 1 [Source:HGNC Symbol;Acc:22215]
ENSG00000001629	1	7934	AAAGACATT	C	hippibs	AAAGASAHK	91875548	92030698	1	7	ankyrin repeat and IBR domain containing 1 [Source:HGNC Symbol;Acc:22215]
ENSG00000001629	1	8040	AAAGACAAT	C	hippibs	AAAGASAHK	91875548	92030698	1	7	ankyrin repeat and IBR domain containing 1 [Source:HGNC Symbol;Acc:22215]
ENSG00000001629	0.93	8200	AAAGACATA	C	hippibs	AAAGASAHK	91875548	92030698	1	7	ankyrin repeat and IBR domain containing 1 [Source:HGNC Symbol;Acc:22215]
ENSG00000002549	0.93	2090	AAAGAGATA	C	hippibs	AAAGASAHK	17578815	17609591	1	4	leucine aminopeptidase 3 [Source:HGNC Symbol;Acc:18449]
ENSG00000002549	0.93	2808	AAAGAGAAA	C	hippibs	AAAGASAHK	17578815	17609591	1	4	leucine aminopeptidase 3 [Source:HGNC Symbol;Acc:18449]
ENSG00000002549	1	4588	AAAGACAAT	C	hippibs	AAAGASAHK	17578815	17609591	1	4	leucine aminopeptidase 3 [Source:HGNC Symbol;Acc:18449]
ENSG00000002549	0.93	4975	AAAGAGATC	C	hippibs	AAAGASAHK	17578815	17609591	1	4	leucine aminopeptidase 3 [Source:HGNC Symbol;Acc:18449]
ENSG00000002549	0.93	7184	AAAGAGAAA	C	hippibs	AAAGASAHK	17578815	17609591	1	4	leucine aminopeptidase 3 [Source:HGNC Symbol;Acc:18449]
ENSG00000002549	1	7754	AAAGAGATG	C	hippibs	AAAGASAHK	17578815	17609591	1	4	leucine aminopeptidase 3 [Source:HGNC Symbol;Acc:18449]
ENSG00000002933	0.93	417	AAAGAAAAT	C	hippibs	AAAGASAHK	150497491	150502208	1	7	transmembrane protein 176A [Source:HGNC Symbol;Acc:24930]
ENSG00000002933	0.93	510	AAAGAGACA	C	hippibs	AAAGASAHK	150497491	150502208	1	7	transmembrane protein 176A [Source:HGNC Symbol;Acc:24930]
ENSG00000002933	0.93	548	AAAGAGAAA	C	hippibs	AAAGASAHK	150497491	150502208	1	7	transmembrane protein 176A [Source:HGNC Symbol;Acc:24930]
ENSG00000002933	0.93	3203	AAAGAGACA	C	hippibs	AAAGASAHK	150497491	150502208	1	7	transmembrane protein 176A [Source:HGNC Symbol;Acc:24930]
ENSG00000002933	0.93	5805	AAAGACATA	C	hippibs	AAAGASAHK	150497491	150502208	1	7	transmembrane protein 176A [Source:HGNC Symbol;Acc:24930]
ENSG00000002933	0.93	6026	AAAGAAACT	C	hippibs	AAAGASAHK	150497491	150502208	1	7	transmembrane protein 176A [Source:HGNC Symbol;Acc:24930]
ENSG00000002933	0.93	6971	AAAGAAAAT	C	hippibs	AAAGASAHK	150497491	150502208	1	7	transmembrane protein 176A [Source:HGNC Symbol;Acc:24930]
ENSG00000002933	0.93	8779	AAAGATACG	C	hippibs	AAAGASAHK	150497491	150502208	1	7	transmembrane protein 176A [Source:HGNC Symbol;Acc:24930]
ENSG00000002834	1	1890	AAAGAGAAG	C	hippibs	AAAGASAHK	37026256	37078023	1	17	LIM and SH3 protein 1 [Source:HGNC Symbol;Acc:6513]
ENSG00000002834	0.93	7552	AAAGAGACA	C	hippibs	AAAGASAHK	37026256	37078023	1	17	LIM and SH3 protein 1 [Source:HGNC Symbol;Acc:6513]
ENSG00000003436	1	67	AAAGAGAAT	C	hippibs	AAAGASAHK	188328957	188430487	-1	2	tissue factor pathway inhibitor (lipoprotein-associated coagulation inhibitor) [Source:HGNC Symbol;Acc:11760]
ENSG00000003436	0.93	622	AAAGAGAAA	C	hippibs	AAAGASAHK	188328957	188430487	-1	2	tissue factor pathway inhibitor (lipoprotein-associated coagulation inhibitor) [Source:HGNC Symbol;Acc:11760]
ENSG00000003436	0.93	879	AAAGATATT	C	hippibs	AAAGASAHK	188328957	188430487	-1	2	tissue factor pathway inhibitor (lipoprotein-associated coagulation inhibitor) [Source:HGNC Symbol;Acc:11760]
ENSG00000003436	1	929	AAAGAGAAT	C	hippibs	AAAGASAHK	188328957	188430487	-1	2	tissue factor pathway inhibitor (lipoprotein-associated coagulation inhibitor) [Source:HGNC Symbol;Acc:11760]
ENSG00000003436	0.93	1747	AAAGACATC	C	hippibs	AAAGASAHK	188328957	188430487	-1	2	tissue factor pathway inhibitor (lipoprotein-associated coagulation inhibitor) [Source:HGNC Symbol;Acc:11760]
ENSG00000003436	0.93	1791	AAAGAAAAT	C	hippibs	AAAGASAHK	188328957	188430487	-1	2	tissue factor pathway inhibitor (lipoprotein-associated coagulation inhibitor) [Source:HGNC Symbol;Acc:11760]
ENSG00000003436	0.93	3419	AAAGACACA	C	hippibs	AAAGASAHK	188328957	188430487	-1	2	tissue factor pathway inhibitor (lipoprotein-associated coagulation inhibitor) [Source:HGNC Symbol;Acc:11760]
ENSG00000003436	0.93	3511	AAAGAAAAT	C	hippibs	AAAGASAHK	188328957	188430487	-1	2	tissue factor pathway inhibitor (lipoprotein-associated coagulation inhibitor) [Source:HGNC Symbol;Acc:11760]
ENSG00000003436	0.93	4808	AAAGACACC	C	hippibs	AAAGASAHK	188328957	188430487	-1	2	tissue factor pathway inhibitor (lipoprotein-associated coagulation inhibitor) [Source:HGNC Symbol;Acc:11760]
ENSG00000003436	0.93	6897	AAAGAGAAA	C	hippibs	AAAGASAHK	188328957	188430487	-1	2	tissue factor pathway inhibitor (lipoprotein-associated coagulation inhibitor) [Source:HGNC Symbol;Acc:11760]
ENSG00000003436	0.96	9047	AAAGAGAGT	C	hippibs	AAAGASAHK	188328957	188430487	-1	2	tissue factor pathway inhibitor (lipoprotein-associated coagulation inhibitor) [Source:HGNC Symbol;Acc:11760]
ENSG00000002745	0.93	735	AAAGAGACA	C	hippibs	AAAGASAHK	120965421	120981158	1	7	wingless-type MMTV integration site family, member 16 [Source:HGNC Symbol;Acc:16267]
ENSG00000002745	0.93	6261	AAAGAAAAT	C	hippibs	AAAGASAHK	120965421	120981158	1	7	wingless-type MMTV integration site family, member 16 [Source:HGNC Symbol;Acc:16267]
ENSG00000002745	0.93	6844	AAAGAAATT	C	hippibs	AAAGASAHK	120965421	120981158	1	7	wingless-type MMTV integration site family, member 16 [Source:HGNC Symbol;Acc:16267]
ENSG00000002745	0.93	6887	AAAGACAAA	C	hippibs	AAAGASAHK	120965421	120981158	1	7	wingless-type MMTV integration site family, member 16 [Source:HGNC Symbol;Acc:16267]
ENSG00000002745	1	7303	AAAGACATT	C	hippibs	AAAGASAHK	120965421	120981158	1	7	wingless-type MMTV integration site family, member 16 [Source:HGNC Symbol;Acc:16267]
ENSG00000002745	0.93	9869	AAAGAAATT	C	hippibs	AAAGASAHK	120965421	120981158	1	7	wingless-type MMTV integration site family, member 16 [Source:HGNC Symbol;Acc:16267]
ENSG00000003756	1	4724	AAAGACAAT	C	hippibs	AAAGASAHK	50126341	50156454	1	3	RNA binding motif protein 5 [Source:HGNC Symbol;Acc:9902]
ENSG00000003756	1	6982	AAAGACAAT	C	hippibs	AAAGASAHK	50126341	50156454	1	3	RNA binding motif protein 5 [Source:HGNC Symbol;Acc:9902]
ENSG00000004838	0.93	4811	AAAGACATA	C	hippibs	AAAGASAHK	50378541	50384283	-1	3	zinc finger, MYND-type containing 10 [Source:HGNC Symbol;Acc:19412]
ENSG00000004838	0.93	5117	AAAGACAAA	C	hippibs	AAAGASAHK	50378541	50384283	-1	3	zinc finger, MYND-type containing 10 [Source:HGNC Symbol;Acc:19412]
ENSG00000004838	0.93	7719	AAAGAGAAA	C	hippibs	AAAGASAHK	50378541	50384283	-1	3	zinc finger, MYND-type containing 10 [Source:HGNC Symbol;Acc:19412]
ENSG00000004838	1	7929	AAAGACAAG	C	hippibs	AAAGASAHK	50378541	50384283	-1	3	zinc finger, MYND-type containing 10 [Source:HGNC Symbol;Acc:19412]
ENSG00000004838	0.93	9344	AAAGACATC	C	hippibs	AAAGASAHK	50378541	50384283	-1	3	zinc finger, MYND-type containing 10 [Source:HGNC Symbol;Acc:19412]
ENSG00000005469	0.93	1518	AAAGAGATA	C	hippibs	AAAGASAHK	86974997	87029111	1	7	carnitine O-octanoyltransferase [Source:HGNC Symbol;Acc:2366]
ENSG00000005469	0.96	3969	AAAGACAGG	C	hippibs	AAAGASAHK	86974997	87029111	1	7	carnitine O-octanoyltransferase [Source:HGNC Symbol;Acc:2366]
ENSG00000005469	0.93	5340	AAAGACACA	C	hippibs	AAAGASAHK	86974997	87029111	1	7	carnitine O-octanoyltransferase [Source:HGNC Symbol;Acc:2366]
ENSG00000005469	0.93	6252	AAAGAAATT	C	hippibs	AAAGASAHK	86974997	87029111	1	7	carnitine O-octanoyltransferase [Source:HGNC Symbol;Acc:2366]
ENSG00000005469	1	6782	AAAGACAAT	C	hippibs	AAAGASAHK	86974997	87029111	1	7	carnitine O-octanoyltransferase [Source:HGNC Symbol;Acc:2366]
ENSG00000005469	0.93	7600	AAAGAGACC	C	hippibs	AAAGASAHK	86974997	87029111	1	7	carnitine O-octanoyltransferase [Source:HGNC Symbol;Acc:2366]
ENSG00000005469	1	8559	AAAGAGATG	C	hippibs	AAAGASAHK	86974997	87029111	1	7	carnitine O-octanoyltransferase [Source:HGNC Symbol;Acc:2366]
ENSG00000005469	0.93	9245	AAAGACATC	C	hippibs	AAAGASAHK	86974997	87029111	1	7	carnitine O-octanoyltransferase [Source:HGNC Symbol;Acc:2366]
ENSG00000004399	0.96	5155	AAAGACAGG	C	hippibs	AAAGASAHK	129274018	129325661	-1	3	plexin D1 [Source:HGNC Symbol;Acc:9107]
ENSG00000004399	0.93	6892	AAAGAGACA	C	hippibs	AAAGASAHK	129274018	129325661	-1	3	plexin D1 [Source:HGNC Symbol;Acc:9107]
ENSG00000004399	1	6922	AAAGACATG	C	hippibs	AAAGASAHK	129274018	129325661	-1	3	plexin D1 [Source:HGNC Symbol;Acc:9107]
ENSG00000004399	0.96	8132	AAAGAGAGT	C	hippibs	AAAGASAHK	129274018	129325661	-1	3	plexin D1 [Source:HGNC Symbol;Acc:9107]
ENSG00000004399	0.93	9744	AAAGAGAAA	C	hippibs	AAAGASAHK	129274018	129325661	-1	3	plexin D1 [Source:HGNC Symbol;Acc:9107]
ENSG00000004799	0.93	1353	AAAGACACA	C	hippibs	AAAGASAHK	95212811	95225803	-1	7	pyruvate dehydrogenase kinase, isozyme 4 [Source:HGNC Symbol;Acc:8812]
ENSG00000004799	0.93	3036	AAAGAAAAG	C	hippibs	AAAGASAHK	95212811	95225803	-1	7	pyruvate dehydrogenase kinase, isozyme 4 [Source:HGNC Symbol;Acc:8812]
ENSG00000004799	0.93	3570	AAAGACATA	C	hippibs	AAAGASAHK	95212811	95225803	-1	7	pyruvate dehydrogenase kinase, isozyme 4 [Source:HGNC Symbol;Acc:8812]
ENSG00000004799	0.93	4839	AAAGAAACT	C	hippibs	AAAGASAHK	95212811	95225803	-1	7	pyruvate dehydrogenase kinase, isozyme 4 [Source:HGNC Symbol;Acc:8812]
ENSG00000004799	0.96	7607	AAAGAGAGT	C	hippibs	AAAGASAHK	95212811	95225803	-1	7	pyruvate dehydrogenase kinase, isozyme 4 [Source:HGNC Symbol;Acc:8812]
ENSG00000005243	1	5003	AAAGAGATT	C	hippibs	AAAGASAHK	46103535	46115139	-1	17	coatomer protein complex, subunit zeta 2 [Source:HGNC Symbol;Acc:19356]
ENSG00000005243	0.93	5304	AAAGAAAAG	C	hippibs	AAAGASAHK	46103535	46115139	-1	17	coatomer protein complex, subunit zeta 2 [Source:HGNC Symbol;Acc:19356]
ENSG00000005243	1	5317	AAAGAGATT	C	hippibs	AAAGASAHK	46103535	46115139	-1	17	coatomer protein complex, subunit zeta 2 [Source:HGNC Symbol;Acc:19356]
ENSG00000004534	1	4024	AAAGAGAAG	C	hippibs	AAAGASAHK	49977440	50137478	1	3	RNA binding motif protein 6 [Source:HGNC Symbol;Acc:9903]
ENSG00000004700	0.93	1935	AAAGAGAAA	C	hippibs	AAAGASAHK	21621845	21657515	-1	12	RecQ protein-like (DNA helicase Q1-like) [Source:HGNC Symbol;Acc:9948]
ENSG00000004700	0.93	2828	AAAGAAACT	C	hippibs	AAAGASAHK	21621845	21657515	-1	12	RecQ protein-like (DNA helicase Q1-like) [Source:HGNC Symbol;Acc:9948]
ENSG00000004700	0.93	3856	AAAGAAAAT	C	hippibs	AAAGASAHK	21621845	21657515	-1	12	RecQ protein-like (DNA helicase Q1-like) [Source:HGNC Symbol;Acc:9948]
ENSG00000004700	0.93	5998	AAAGAGACA	C	hippibs	AAAGASAHK	21621845	21657515	-1	12	RecQ protein-like (DNA helicase Q1-like) [Source:HGNC Symbol;Acc:9948]
ENSG00000004700	0.93	6203	AAAGAGAAA	C	hippibs	AAAGASAHK	21621845	21657515	-1	12	RecQ protein-like (DNA helicase Q1-like) [Source:HGNC Symbol;Acc:9948]
ENSG00000004700	0.93	6443	AAAGAGAAA	C	hippibs	AAAGASAHK	21621845	21657515	-1	12	RecQ protein-like (DNA helicase Q1-like) [Source:HGNC Symbol;Acc:9948]
ENSG00000004700	1	7636	AAAGAGAAT	C	hippibs	AAAGASAHK	21621845	21657515	-1	12	RecQ protein-like (DNA helicase Q1-like) [Source:HGNC Symbol;Acc:9948]
ENSG00000004700	0.93	9369	AAAGACACC	C	hippibs	AAAGASAHK	21621845	21657515	-1	12	RecQ protein-like (DNA helicase Q1-like) [Source:HGNC Symbol;Acc:9948]
ENSG00000005339	0.93	727	AAAGAGAAA	C	hippibs	AAAGASAHK	3775055	3930722	-1	16	CREB binding protein [Source:HGNC Symbol;Acc:2348]
ENSG00000005339	1	1331	AAAGAGAAG	C	hippibs	AAAGASAHK	3775055	3930722	-1	16	CREB binding protein [Source:HGNC Symbol;Acc:2348]
ENSG00000005339	0.93	1946	AAAGAAAAG	C	hippibs	AAAGASAHK	3775055	3930722	-1	16	CREB binding protein [Source:HGNC Symbol;Acc:2348]
ENSG00000005339	0.93	4347	AAAGAAACT	C	hippibs	AAAGASAHK	3775055	3930722	-1	16	CREB binding protein [Source:HGNC Symbol;Acc:2348]
ENSG00000005339	0.93	4847	AAAGACACA	C	hippibs	AAAGASAHK	3775055	3930722	-1	16	CREB binding protein [Source:HGNC Symbol;Acc:2348]
ENSG00000005339	1	9977	AAAGAGAAG	C	hippibs	AAAGASAHK	3775055	3930722	-1	16	CREB binding protein [Source:HGNC Symbol;Acc:2348]
ENSG00000005059	0.93	2905	AAAGAGACC	C	hippibs	AAAGASAHK	110481365	110609882	1	4	coiled-coil domain containing 109B [Source:HGNC Symbol;Acc:26076]
ENSG00000005059	0.93	5234	AAAGAAAAG	C	hippibs	AAAGASAHK	110481365	110609882	1	4	coiled-coil domain containing 109B [Source:HGNC Symbol;Acc:26076]
ENSG00000005059	0.93	6330	AAAGAAAAG	C	hippibs	AAAGASAHK	110481365	110609882	1	4	coiled-coil domain containing 109B [Source:HGNC Symbol;Acc:26076]
ENSG00000005059	1	8896	AAAGACATG	C	hippibs	AAAGASAHK	110481365	110609882	1	4	coiled-coil domain containing 109B [Source:HGNC Symbol;Acc:26076]
ENSG00000005059	1	9403	AAAGAGAAG	C	hippibs	AAAGASAHK	110481365	110609882	1	4	coiled-coil domain containing 109B [Source:HGNC Symbol;Acc:26076]
ENSG00000004866	0.93	1547	AAAGATAAT	C	hippibs	AAAGASAHK	116593292	116870157	1	7	ST7 overlapping transcript 3 (non-protein coding) [Source:HGNC Symbol;Acc:16045]
ENSG00000004866	0.93	1876	AAAGATAAT	C	hippibs	AAAGASAHK	116593292	116870157	1	7	ST7 overlapping transcript 3 (non-protein coding) [Source:HGNC Symbol;Acc:16045]
ENSG00000004866	0.93	3587	AAAGAAATT	C	hippibs	AAAGASAHK	116593292	116870157	1	7	ST7 overlapping transcript 3 (non-protein coding) [Source:HGNC Symbol;Acc:16045]
ENSG00000004866	0.93	5636	AAAGATATG	C	hippibs	AAAGASAHK	116593292	116870157	1	7	ST7 overlapping transcript 3 (non-protein coding) [Source:HGNC Symbol;Acc:16045]
ENSG00000004866	1	6042	AAAGAGAAT	C	hippibs	AAAGASAHK	116593292	116870157	1	7	ST7 overlapping transcript 3 (non-protein coding) [Source:HGNC Symbol;Acc:16045]
ENSG00000004866	0.93	9586	AAAGAGACA	C	hippibs	AAAGASAHK	116593292	116870157	1	7	ST7 overlapping transcript 3 (non-protein coding) [Source:HGNC Symbol;Acc:16045]
ENSG00000005073	1	1674	AAAGACACT	C	hippibs	AAAGASAHK	27220776	27224842	-1	7	homeobox A11 [Source:HGNC Symbol;Acc:5101]
ENSG00000005073	1	7683	AAAGAGATG	C	hippibs	AAAGASAHK	27220776	27224842	-1	7	homeobox A11 [Source:HGNC Symbol;Acc:5101]
ENSG00000005073	0.93	8660	AAAGACATC	C	hippibs	AAAGASAHK	27220776	27224842	-1	7	homeobox A11 [Source:HGNC Symbol;Acc:5101]
ENSG00000004776	1	2958	AAAGAGAAG	C	hippibs	AAAGASAHK	36245470	36247959	-1	19	heat shock protein, alpha-crystallin-related, B6 [Source:HGNC Symbol;Acc:26511]
ENSG00000004776	0.93	6847	AAAGAGATA	C	hippibs	AAAGASAHK	36245470	36247959	-1	19	heat shock protein, alpha-crystallin-related, B6 [Source:HGNC Symbol;Acc:26511]
ENSG00000004776	0.93	8516	AAAGACAAC	C	hippibs	AAAGASAHK	36245470	36247959	-1	19	heat shock protein, alpha-crystallin-related, B6 [Source:HGNC Symbol;Acc:26511]
ENSG00000004776	0.96	8988	AAAGAGAGG	C	hippibs	AAAGASAHK	36245470	36247959	-1	19	heat shock protein, alpha-crystallin-related, B6 [Source:HGNC Symbol;Acc:26511]
ENSG00000004455	0.93	873	AAAGAGAAA	C	hippibs	AAAGASAHK	33473585	33502593	-1	1	adenylate kinase 2 [Source:HGNC Symbol;Acc:362]
ENSG00000004455	1	1437	AAAGACATG	C	hippibs	AAAGASAHK	33473585	33502593	-1	1	adenylate kinase 2 [Source:HGNC Symbol;Acc:362]
ENSG00000004455	1	2869	AAAGACAAG	C	hippibs	AAAGASAHK	33473585	33502593	-1	1	adenylate kinase 2 [Source:HGNC Symbol;Acc:362]
ENSG00000004455	1	3407	AAAGACATG	C	hippibs	AAAGASAHK	33473585	33502593	-1	1	adenylate kinase 2 [Source:HGNC Symbol;Acc:362]
ENSG00000004455	0.93	5129	AAAGAGAAA	C	hippibs	AAAGASAHK	33473585	33502593	-1	1	adenylate kinase 2 [Source:HGNC Symbol;Acc:362]
ENSG00000004455	0.93	7235	AAAGAAATT	C	hippibs	AAAGASAHK	33473585	33502593	-1	1	adenylate kinase 2 [Source:HGNC Symbol;Acc:362]
ENSG00000005381	0.93	3541	AAAGAAATT	C	hippibs	AAAGASAHK	56347217	56358296	-1	17	myeloperoxidase [Source:HGNC Symbol;Acc:7218]
ENSG00000005381	0.96	6468	AAAGACAGG	C	hippibs	AAAGASAHK	56347217	56358296	-1	17	myeloperoxidase [Source:HGNC Symbol;Acc:7218]
ENSG00000004468	1	1582	AAAGACAAT	C	hippibs	AAAGASAHK	15779901	15851069	1	4	CD38 molecule [Source:HGNC Symbol;Acc:1667]
ENSG00000004468	0.93	3263	AAAGAGAAA	C	hippibs	AAAGASAHK	15779901	15851069	1	4	CD38 molecule [Source:HGNC Symbol;Acc:1667]
ENSG00000004468	0.93	8010	AAAGAAACT	C	hippibs	AAAGASAHK	15779901	15851069	1	4	CD38 molecule [Source:HGNC Symbol;Acc:1667]
ENSG00000004468	1	8597	AAAGACAAT	C	hippibs	AAAGASAHK	15779901	15851069	1	4	CD38 molecule [Source:HGNC Symbol;Acc:1667]
ENSG00000004468	0.96	9692	AAAGAGAGG	C	hippibs	AAAGASAHK	15779901	15851069	1	4	CD38 molecule [Source:HGNC Symbol;Acc:1667]
ENSG00000004864	1	279	AAAGACACT	C	hippibs	AAAGASAHK	95749532	95951448	-1	7	solute carrier family 25, member 13 (citrin) [Source:HGNC Symbol;Acc:10983]
ENSG00000004864	0.93	2588	AAAGAAATG	C	hippibs	AAAGASAHK	95749532	95951448	-1	7	solute carrier family 25, member 13 (citrin) [Source:HGNC Symbol;Acc:10983]
ENSG00000004864	1	3103	AAAGAGAAT	C	hippibs	AAAGASAHK	95749532	95951448	-1	7	solute carrier family 25, member 13 (citrin) [Source:HGNC Symbol;Acc:10983]
ENSG00000004975	1	695	AAAGAGAAG	C	hippibs	AAAGASAHK	7128660	7137868	-1	17	dishevelled, dsh homolog 2 (Drosophila) [Source:HGNC Symbol;Acc:3086]
ENSG00000004975	0.93	2750	AAAGACAAA	C	hippibs	AAAGASAHK	7128660	7137868	-1	17	dishevelled, dsh homolog 2 (Drosophila) [Source:HGNC Symbol;Acc:3086]
ENSG00000004975	0.93	3379	AAAGAGAAC	C	hippibs	AAAGASAHK	7128660	7137868	-1	17	dishevelled, dsh homolog 2 (Drosophila) [Source:HGNC Symbol;Acc:3086]
ENSG00000004975	0.93	8253	AAAGAGATC	C	hippibs	AAAGASAHK	7128660	7137868	-1	17	dishevelled, dsh homolog 2 (Drosophila) [Source:HGNC Symbol;Acc:3086]
ENSG00000005471	0.93	2755	AAAGATATG	C	hippibs	AAAGASAHK	87031013	87109751	-1	7	ATP-binding cassette, sub-family B (MDR/TAP), member 4 [Source:HGNC Symbol;Acc:45]
ENSG00000005471	0.93	9553	AAAGAAAAT	C	hippibs	AAAGASAHK	87031013	87109751	-1	7	ATP-binding cassette, sub-family B (MDR/TAP), member 4 [Source:HGNC Symbol;Acc:45]
ENSG00000005471	0.93	9780	AAAGACAAA	C	hippibs	AAAGASAHK	87031013	87109751	-1	7	ATP-binding cassette, sub-family B (MDR/TAP), member 4 [Source:HGNC Symbol;Acc:45]
ENSG00000005893	0.93	2276	AAAGAGAAA	C	hippibs	AAAGASAHK	119560004	119603204	-1	X	lysosomal-associated membrane protein 2 [Source:HGNC Symbol;Acc:6501]
ENSG00000005893	0.93	3614	AAAGAAAAT	C	hippibs	AAAGASAHK	119560004	119603204	-1	X	lysosomal-associated membrane protein 2 [Source:HGNC Symbol;Acc:6501]
ENSG00000005893	0.93	5302	AAAGATAAT	C	hippibs	AAAGASAHK	119560004	119603204	-1	X	lysosomal-associated membrane protein 2 [Source:HGNC Symbol;Acc:6501]
ENSG00000005893	1	7473	AAAGAGAAG	C	hippibs	AAAGASAHK	119560004	119603204	-1	X	lysosomal-associated membrane protein 2 [Source:HGNC Symbol;Acc:6501]
ENSG00000005893	1	7600	AAAGACATT	C	hippibs	AAAGASAHK	119560004	119603204	-1	X	lysosomal-associated membrane protein 2 [Source:HGNC Symbol;Acc:6501]
ENSG00000005893	0.93	8913	AAAGAAATT	C	hippibs	AAAGASAHK	119560004	119603204	-1	X	lysosomal-associated membrane protein 2 [Source:HGNC Symbol;Acc:6501]
ENSG00000005893	1	9089	AAAGACATT	C	hippibs	AAAGASAHK	119560004	119603204	-1	X	lysosomal-associated membrane protein 2 [Source:HGNC Symbol;Acc:6501]
ENSG00000005893	0.93	9860	AAAGAAAAT	C	hippibs	AAAGASAHK	119560004	119603204	-1	X	lysosomal-associated membrane protein 2 [Source:HGNC Symbol;Acc:6501]
ENSG00000007341	1	1051	AAAGAGAAG	C	hippibs	AAAGASAHK	113066140	113163447	-1	1	suppression of tumorigenicity 7 like [Source:HGNC Symbol;Acc:18441]
ENSG00000007341	0.93	1391	AAAGACAAC	C	hippibs	AAAGASAHK	113066140	113163447	-1	1	suppression of tumorigenicity 7 like [Source:HGNC Symbol;Acc:18441]
ENSG00000007341	0.93	1461	AAAGAAAAG	C	hippibs	AAAGASAHK	113066140	113163447	-1	1	suppression of tumorigenicity 7 like [Source:HGNC Symbol;Acc:18441]
ENSG00000007341	0.93	5864	AAAGAGACA	C	hippibs	AAAGASAHK	113066140	113163447	-1	1	suppression of tumorigenicity 7 like [Source:HGNC Symbol;Acc:18441]
ENSG00000007341	0.93	6569	AAAGAAAAG	C	hippibs	AAAGASAHK	113066140	113163447	-1	1	suppression of tumorigenicity 7 like [Source:HGNC Symbol;Acc:18441]
ENSG00000007341	0.93	9185	AAAGACAAA	C	hippibs	AAAGASAHK	113066140	113163447	-1	1	suppression of tumorigenicity 7 like [Source:HGNC Symbol;Acc:18441]
ENSG00000006837	0.93	1047	AAAGACATC	C	hippibs	AAAGASAHK	133634111	133702765	-1	5	cyclin-dependent kinase-like 3 [Source:HGNC Symbol;Acc:15483]
ENSG00000006837	0.93	3113	AAAGACACA	C	hippibs	AAAGASAHK	133634111	133702765	-1	5	cyclin-dependent kinase-like 3 [Source:HGNC Symbol;Acc:15483]
ENSG00000006837	0.93	7200	AAAGAGAAA	C	hippibs	AAAGASAHK	133634111	133702765	-1	5	cyclin-dependent kinase-like 3 [Source:HGNC Symbol;Acc:15483]
ENSG00000006837	0.93	8750	AAAGAAAAG	C	hippibs	AAAGASAHK	133634111	133702765	-1	5	cyclin-dependent kinase-like 3 [Source:HGNC Symbol;Acc:15483]
ENSG00000006652	0.93	1229	AAAGAAAAG	C	hippibs	AAAGASAHK	112063023	112121072	1	7	interferon-related developmental regulator 1 [Source:HGNC Symbol;Acc:5456]
ENSG00000006652	0.93	3404	AAAGAAATG	C	hippibs	AAAGASAHK	112063023	112121072	1	7	interferon-related developmental regulator 1 [Source:HGNC Symbol;Acc:5456]
ENSG00000006652	0.93	3696	AAAGAAATT	C	hippibs	AAAGASAHK	112063023	112121072	1	7	interferon-related developmental regulator 1 [Source:HGNC Symbol;Acc:5456]
ENSG00000006652	0.93	4215	AAAGACACA	C	hippibs	AAAGASAHK	112063023	112121072	1	7	interferon-related developmental regulator 1 [Source:HGNC Symbol;Acc:5456]
ENSG00000006652	0.93	4809	AAAGAGACA	C	hippibs	AAAGASAHK	112063023	112121072	1	7	interferon-related developmental regulator 1 [Source:HGNC Symbol;Acc:5456]
ENSG00000006652	0.93	5304	AAAGAAATT	C	hippibs	AAAGASAHK	112063023	112121072	1	7	interferon-related developmental regulator 1 [Source:HGNC Symbol;Acc:5456]
ENSG00000006652	1	5372	AAAGACATT	C	hippibs	AAAGASAHK	112063023	112121072	1	7	interferon-related developmental regulator 1 [Source:HGNC Symbol;Acc:5456]
ENSG00000006652	0.93	5694	AAAGACACA	C	hippibs	AAAGASAHK	112063023	112121072	1	7	interferon-related developmental regulator 1 [Source:HGNC Symbol;Acc:5456]
ENSG00000006652	1	5741	AAAGACATG	C	hippibs	AAAGASAHK	112063023	112121072	1	7	interferon-related developmental regulator 1 [Source:HGNC Symbol;Acc:5456]
ENSG00000006652	0.93	5786	AAAGAAAAT	C	hippibs	AAAGASAHK	112063023	112121072	1	7	interferon-related developmental regulator 1 [Source:HGNC Symbol;Acc:5456]
ENSG00000006652	0.93	6371	AAAGAAAAG	C	hippibs	AAAGASAHK	112063023	112121072	1	7	interferon-related developmental regulator 1 [Source:HGNC Symbol;Acc:5456]
ENSG00000006652	0.93	6572	AAAGAAACG	C	hippibs	AAAGASAHK	112063023	112121072	1	7	interferon-related developmental regulator 1 [Source:HGNC Symbol;Acc:5456]
ENSG00000006652	0.93	6801	AAAGAAAAG	C	hippibs	AAAGASAHK	112063023	112121072	1	7	interferon-related developmental regulator 1 [Source:HGNC Symbol;Acc:5456]
ENSG00000006652	1	9989	AAAGAGAAG	C	hippibs	AAAGASAHK	112063023	112121072	1	7	interferon-related developmental regulator 1 [Source:HGNC Symbol;Acc:5456]
ENSG00000007174	0.93	2870	AAAGACATA	C	hippibs	AAAGASAHK	11501748	11873485	1	17	dynein, axonemal, heavy chain 9 [Source:HGNC Symbol;Acc:2953]
ENSG00000007174	0.93	7157	AAAGAGATC	C	hippibs	AAAGASAHK	11501748	11873485	1	17	dynein, axonemal, heavy chain 9 [Source:HGNC Symbol;Acc:2953]
ENSG00000007174	1	7555	AAAGACACT	C	hippibs	AAAGASAHK	11501748	11873485	1	17	dynein, axonemal, heavy chain 9 [Source:HGNC Symbol;Acc:2953]
ENSG00000005513	0.93	2234	AAAGACAAC	C	hippibs	AAAGASAHK	1031808	1036979	1	16	SRY (sex determining region Y)-box 8 [Source:HGNC Symbol;Acc:11203]
ENSG00000005513	0.93	9936	AAAGAAACT	C	hippibs	AAAGASAHK	1031808	1036979	1	16	SRY (sex determining region Y)-box 8 [Source:HGNC Symbol;Acc:11203]
ENSG00000005981	0.93	1222	AAAGAAAAG	C	hippibs	AAAGASAHK	95107756	95169544	1	7	ankyrin repeat and SOCS box-containing 4 [Source:HGNC Symbol;Acc:16009]
ENSG00000005981	0.93	2392	AAAGATACT	C	hippibs	AAAGASAHK	95107756	95169544	1	7	ankyrin repeat and SOCS box-containing 4 [Source:HGNC Symbol;Acc:16009]
ENSG00000005981	0.93	2446	AAAGAAATT	C	hippibs	AAAGASAHK	95107756	95169544	1	7	ankyrin repeat and SOCS box-containing 4 [Source:HGNC Symbol;Acc:16009]
ENSG00000005981	0.93	8573	AAAGATATG	C	hippibs	AAAGASAHK	95107756	95169544	1	7	ankyrin repeat and SOCS box-containing 4 [Source:HGNC Symbol;Acc:16009]
ENSG00000005981	0.93	8760	AAAGACAAC	C	hippibs	AAAGASAHK	95107756	95169544	1	7	ankyrin repeat and SOCS box-containing 4 [Source:HGNC Symbol;Acc:16009]
ENSG00000005955	0.93	3752	AAAGAAATT	C	hippibs	AAAGASAHK	34900773	34946278	1	17	gametogenetin binding protein 2 [Source:HGNC Symbol;Acc:19357]
ENSG00000005955	0.93	4219	AAAGAAACT	C	hippibs	AAAGASAHK	34900773	34946278	1	17	gametogenetin binding protein 2 [Source:HGNC Symbol;Acc:19357]
ENSG00000005955	0.93	7217	AAAGATACT	C	hippibs	AAAGASAHK	34900773	34946278	1	17	gametogenetin binding protein 2 [Source:HGNC Symbol;Acc:19357]
ENSG00000005955	0.93	7284	AAAGAGACC	C	hippibs	AAAGASAHK	34900773	34946278	1	17	gametogenetin binding protein 2 [Source:HGNC Symbol;Acc:19357]
ENSG00000006747	0.93	1675	AAAGATAAT	C	hippibs	AAAGASAHK	12610203	12693228	1	7	scinderin [Source:HGNC Symbol;Acc:21695]
ENSG00000006747	1	2149	AAAGACATG	C	hippibs	AAAGASAHK	12610203	12693228	1	7	scinderin [Source:HGNC Symbol;Acc:21695]
ENSG00000006747	0.93	2327	AAAGAAAAG	C	hippibs	AAAGASAHK	12610203	12693228	1	7	scinderin [Source:HGNC Symbol;Acc:21695]
ENSG00000006747	0.93	2551	AAAGAAATG	C	hippibs	AAAGASAHK	12610203	12693228	1	7	scinderin [Source:HGNC Symbol;Acc:21695]
ENSG00000006747	1	2793	AAAGACACT	C	hippibs	AAAGASAHK	12610203	12693228	1	7	scinderin [Source:HGNC Symbol;Acc:21695]
ENSG00000006747	1	2965	AAAGAGAAT	C	hippibs	AAAGASAHK	12610203	12693228	1	7	scinderin [Source:HGNC Symbol;Acc:21695]
ENSG00000006747	0.93	4410	AAAGAAATG	C	hippibs	AAAGASAHK	12610203	12693228	1	7	scinderin [Source:HGNC Symbol;Acc:21695]
ENSG00000006747	0.93	6646	AAAGAAATG	C	hippibs	AAAGASAHK	12610203	12693228	1	7	scinderin [Source:HGNC Symbol;Acc:21695]
ENSG00000006747	0.93	9158	AAAGAAAAT	C	hippibs	AAAGASAHK	12610203	12693228	1	7	scinderin [Source:HGNC Symbol;Acc:21695]
ENSG00000006756	0.93	1571	AAAGACATA	C	hippibs	AAAGASAHK	2822011	2847392	-1	X	arylsulfatase D [Source:HGNC Symbol;Acc:717]
ENSG00000006756	0.93	3657	AAAGAAAAG	C	hippibs	AAAGASAHK	2822011	2847392	-1	X	arylsulfatase D [Source:HGNC Symbol;Acc:717]
ENSG00000006756	0.93	3667	AAAGAAAAG	C	hippibs	AAAGASAHK	2822011	2847392	-1	X	arylsulfatase D [Source:HGNC Symbol;Acc:717]
ENSG00000006756	0.93	9489	AAAGAAAAG	C	hippibs	AAAGASAHK	2822011	2847392	-1	X	arylsulfatase D [Source:HGNC Symbol;Acc:717]
ENSG00000007384	1	9844	AAAGAGAAT	C	hippibs	AAAGASAHK	108058	126354	-1	16	rhomboid 5 homolog 1 (Drosophila) [Source:HGNC Symbol;Acc:20561]
ENSG00000006016	0.93	5599	AAAGAAAAG	C	hippibs	AAAGASAHK	18704047	18717660	-1	19	cytokine receptor-like factor 1 [Source:HGNC Symbol;Acc:2364]
ENSG00000006016	0.93	7443	AAAGAAAAT	C	hippibs	AAAGASAHK	18704047	18717660	-1	19	cytokine receptor-like factor 1 [Source:HGNC Symbol;Acc:2364]
ENSG00000007392	0.93	3821	AAAGACACC	C	hippibs	AAAGASAHK	238968	279462	-1	16	LUC7-like (S. cerevisiae) [Source:HGNC Symbol;Acc:6723]
ENSG00000006282	1	2958	AAAGAGAAT	C	hippibs	AAAGASAHK	48624555	48633211	1	17	spermatogenesis associated 20 [Source:HGNC Symbol;Acc:26125]
ENSG00000006611	0.93	1065	AAAGAGAAC	C	hippibs	AAAGASAHK	17515442	17565963	-1	11	Usher syndrome 1C (autosomal recessive, severe) [Source:HGNC Symbol;Acc:12597]
ENSG00000006611	0.93	5860	AAAGAGAAC	C	hippibs	AAAGASAHK	17515442	17565963	-1	11	Usher syndrome 1C (autosomal recessive, severe) [Source:HGNC Symbol;Acc:12597]
ENSG00000006025	1	868	AAAGACATT	C	hippibs	AAAGASAHK	45884733	45899147	-1	17	oxysterol binding protein-like 7 [Source:HGNC Symbol;Acc:16387]
ENSG00000006025	0.93	1572	AAAGAGAAA	C	hippibs	AAAGASAHK	45884733	45899147	-1	17	oxysterol binding protein-like 7 [Source:HGNC Symbol;Acc:16387]
ENSG00000006025	1	2934	AAAGAGAAG	C	hippibs	AAAGASAHK	45884733	45899147	-1	17	oxysterol binding protein-like 7 [Source:HGNC Symbol;Acc:16387]
ENSG00000007516	1	672	AAAGAGAAG	C	hippibs	AAAGASAHK	1383654	1399440	1	16	BAI1-associated protein 3 [Source:HGNC Symbol;Acc:948]
ENSG00000007516	0.93	6339	AAAGAAAAG	C	hippibs	AAAGASAHK	1383654	1399440	1	16	BAI1-associated protein 3 [Source:HGNC Symbol;Acc:948]
ENSG00000006114	0.96	5848	AAAGAGAGG	C	hippibs	AAAGASAHK	35874900	35969520	-1	17	synergin, gamma [Source:HGNC Symbol;Acc:557]
ENSG00000005483	0.96	2344	AAAGAGAGT	C	hippibs	AAAGASAHK	104654626	104754808	1	7	myeloid/lymphoid or mixed-lineage leukemia 5 (trithorax homolog, Drosophila) [Source:HGNC Symbol;Acc:18541]
ENSG00000005483	0.93	4983	AAAGAAATG	C	hippibs	AAAGASAHK	104654626	104754808	1	7	myeloid/lymphoid or mixed-lineage leukemia 5 (trithorax homolog, Drosophila) [Source:HGNC Symbol;Acc:18541]
ENSG00000005483	0.93	5662	AAAGACAAC	C	hippibs	AAAGASAHK	104654626	104754808	1	7	myeloid/lymphoid or mixed-lineage leukemia 5 (trithorax homolog, Drosophila) [Source:HGNC Symbol;Acc:18541]
ENSG00000005483	0.93	6148	AAAGAAAAG	C	hippibs	AAAGASAHK	104654626	104754808	1	7	myeloid/lymphoid or mixed-lineage leukemia 5 (trithorax homolog, Drosophila) [Source:HGNC Symbol;Acc:18541]
ENSG00000005483	0.93	6618	AAAGAAAAG	C	hippibs	AAAGASAHK	104654626	104754808	1	7	myeloid/lymphoid or mixed-lineage leukemia 5 (trithorax homolog, Drosophila) [Source:HGNC Symbol;Acc:18541]
ENSG00000005483	0.93	8638	AAAGAGACC	C	hippibs	AAAGASAHK	104654626	104754808	1	7	myeloid/lymphoid or mixed-lineage leukemia 5 (trithorax homolog, Drosophila) [Source:HGNC Symbol;Acc:18541]
ENSG00000006712	0.93	3008	AAAGAGACA	C	hippibs	AAAGASAHK	39876275	39881746	-1	19	Paf1, RNA polymerase II associated factor, homolog (S. cerevisiae) [Source:HGNC Symbol;Acc:25459]
ENSG00000006712	0.93	7701	AAAGAAAAG	C	hippibs	AAAGASAHK	39876275	39881746	-1	19	Paf1, RNA polymerase II associated factor, homolog (S. cerevisiae) [Source:HGNC Symbol;Acc:25459]
ENSG00000006712	0.93	8023	AAAGAAAAG	C	hippibs	AAAGASAHK	39876275	39881746	-1	19	Paf1, RNA polymerase II associated factor, homolog (S. cerevisiae) [Source:HGNC Symbol;Acc:25459]
ENSG00000006712	0.93	8044	AAAGAAAAG	C	hippibs	AAAGASAHK	39876275	39881746	-1	19	Paf1, RNA polymerase II associated factor, homolog (S. cerevisiae) [Source:HGNC Symbol;Acc:25459]
ENSG00000006831	0.93	3357	AAAGAAAAG	C	hippibs	AAAGASAHK	1800193	1897844	1	12	adiponectin receptor 2 [Source:HGNC Symbol;Acc:24041]
ENSG00000006831	0.93	4499	AAAGAAAAT	C	hippibs	AAAGASAHK	1800193	1897844	1	12	adiponectin receptor 2 [Source:HGNC Symbol;Acc:24041]
ENSG00000006118	1	1277	AAAGAGAAG	C	hippibs	AAAGASAHK	60691913	60704631	1	11	transmembrane protein 132A [Source:HGNC Symbol;Acc:31092]
ENSG00000006118	0.96	2595	AAAGACAGT	C	hippibs	AAAGASAHK	60691913	60704631	1	11	transmembrane protein 132A [Source:HGNC Symbol;Acc:31092]
ENSG00000005889	1	70	AAAGAGAAT	C	hippibs	AAAGASAHK	24167290	24234206	1	X	zinc finger protein, X-linked [Source:HGNC Symbol;Acc:12869]
ENSG00000005889	0.93	487	AAAGAAAAT	C	hippibs	AAAGASAHK	24167290	24234206	1	X	zinc finger protein, X-linked [Source:HGNC Symbol;Acc:12869]
ENSG00000005889	0.93	2703	AAAGAAAAG	C	hippibs	AAAGASAHK	24167290	24234206	1	X	zinc finger protein, X-linked [Source:HGNC Symbol;Acc:12869]
ENSG00000005889	1	3485	AAAGACATT	C	hippibs	AAAGASAHK	24167290	24234206	1	X	zinc finger protein, X-linked [Source:HGNC Symbol;Acc:12869]
ENSG00000005889	1	3711	AAAGACAAG	C	hippibs	AAAGASAHK	24167290	24234206	1	X	zinc finger protein, X-linked [Source:HGNC Symbol;Acc:12869]
ENSG00000005889	1	9238	AAAGAGATT	C	hippibs	AAAGASAHK	24167290	24234206	1	X	zinc finger protein, X-linked [Source:HGNC Symbol;Acc:12869]
ENSG00000007372	1	1518	AAAGACAAT	C	hippibs	AAAGASAHK	31806340	31839509	-1	11	paired box 6 [Source:HGNC Symbol;Acc:8620]
ENSG00000007372	1	1775	AAAGAGACT	C	hippibs	AAAGASAHK	31806340	31839509	-1	11	paired box 6 [Source:HGNC Symbol;Acc:8620]
ENSG00000007372	0.93	7438	AAAGAAAAG	C	hippibs	AAAGASAHK	31806340	31839509	-1	11	paired box 6 [Source:HGNC Symbol;Acc:8620]
ENSG00000006788	0.96	1478	AAAGACAGT	C	hippibs	AAAGASAHK	10204183	10276322	-1	17	myosin, heavy chain 13, skeletal muscle [Source:HGNC Symbol;Acc:7571]
ENSG00000006788	1	1531	AAAGACATG	C	hippibs	AAAGASAHK	10204183	10276322	-1	17	myosin, heavy chain 13, skeletal muscle [Source:HGNC Symbol;Acc:7571]
ENSG00000006788	0.93	3887	AAAGACATC	C	hippibs	AAAGASAHK	10204183	10276322	-1	17	myosin, heavy chain 13, skeletal muscle [Source:HGNC Symbol;Acc:7571]
ENSG00000006788	0.93	8389	AAAGAGAAA	C	hippibs	AAAGASAHK	10204183	10276322	-1	17	myosin, heavy chain 13, skeletal muscle [Source:HGNC Symbol;Acc:7571]
ENSG00000006788	0.93	8928	AAAGACAAA	C	hippibs	AAAGASAHK	10204183	10276322	-1	17	myosin, heavy chain 13, skeletal muscle [Source:HGNC Symbol;Acc:7571]
ENSG00000006788	0.93	8947	AAAGAAATT	C	hippibs	AAAGASAHK	10204183	10276322	-1	17	myosin, heavy chain 13, skeletal muscle [Source:HGNC Symbol;Acc:7571]
ENSG00000005812	1	135	AAAGAGATT	C	hippibs	AAAGASAHK	77566740	77601330	-1	13	F-box and leucine-rich repeat protein 3 [Source:HGNC Symbol;Acc:13599]
ENSG00000005812	0.93	4449	AAAGAAAAG	C	hippibs	AAAGASAHK	77566740	77601330	-1	13	F-box and leucine-rich repeat protein 3 [Source:HGNC Symbol;Acc:13599]
ENSG00000005812	0.93	5396	AAAGAGACA	C	hippibs	AAAGASAHK	77566740	77601330	-1	13	F-box and leucine-rich repeat protein 3 [Source:HGNC Symbol;Acc:13599]
ENSG00000005812	0.96	6430	AAAGACAGG	C	hippibs	AAAGASAHK	77566740	77601330	-1	13	F-box and leucine-rich repeat protein 3 [Source:HGNC Symbol;Acc:13599]
ENSG00000005812	0.93	7276	AAAGAAATT	C	hippibs	AAAGASAHK	77566740	77601330	-1	13	F-box and leucine-rich repeat protein 3 [Source:HGNC Symbol;Acc:13599]
ENSG00000005812	0.96	7601	AAAGAGAGG	C	hippibs	AAAGASAHK	77566740	77601330	-1	13	F-box and leucine-rich repeat protein 3 [Source:HGNC Symbol;Acc:13599]
ENSG00000005812	1	8024	AAAGAGACT	C	hippibs	AAAGASAHK	77566740	77601330	-1	13	F-box and leucine-rich repeat protein 3 [Source:HGNC Symbol;Acc:13599]
ENSG00000006451	0.93	889	AAAGAAACT	C	hippibs	AAAGASAHK	39663082	39747723	1	7	v-ral simian leukemia viral oncogene homolog A (ras related) [Source:HGNC Symbol;Acc:9839]
ENSG00000006451	0.93	913	AAAGACATC	C	hippibs	AAAGASAHK	39663082	39747723	1	7	v-ral simian leukemia viral oncogene homolog A (ras related) [Source:HGNC Symbol;Acc:9839]
ENSG00000006451	0.93	2354	AAAGACAAA	C	hippibs	AAAGASAHK	39663082	39747723	1	7	v-ral simian leukemia viral oncogene homolog A (ras related) [Source:HGNC Symbol;Acc:9839]
ENSG00000006451	0.93	2749	AAAGAGATA	C	hippibs	AAAGASAHK	39663082	39747723	1	7	v-ral simian leukemia viral oncogene homolog A (ras related) [Source:HGNC Symbol;Acc:9839]
ENSG00000006451	1	3349	AAAGAGAAT	C	hippibs	AAAGASAHK	39663082	39747723	1	7	v-ral simian leukemia viral oncogene homolog A (ras related) [Source:HGNC Symbol;Acc:9839]
ENSG00000006451	1	9793	AAAGACAAG	C	hippibs	AAAGASAHK	39663082	39747723	1	7	v-ral simian leukemia viral oncogene homolog A (ras related) [Source:HGNC Symbol;Acc:9839]
ENSG00000009830	0.93	1772	AAAGAAAAT	C	hippibs	AAAGASAHK	77741299	77787225	-1	14	protein-O-mannosyltransferase 2 [Source:HGNC Symbol;Acc:19743]
ENSG00000007944	0.96	754	AAAGAGAGG	C	hippibs	AAAGASAHK	16129356	16148479	1	6	myosin regulatory light chain interacting protein [Source:HGNC Symbol;Acc:21155]
ENSG00000009413	0.93	225	AAAGAAAAG	C	hippibs	AAAGASAHK	111620234	111804918	-1	6	REV3-like, catalytic subunit of DNA polymerase zeta (yeast) [Source:HGNC Symbol;Acc:9968]
ENSG00000009413	0.93	252	AAAGAGACA	C	hippibs	AAAGASAHK	111620234	111804918	-1	6	REV3-like, catalytic subunit of DNA polymerase zeta (yeast) [Source:HGNC Symbol;Acc:9968]
ENSG00000009413	0.93	1761	AAAGAGAAA	C	hippibs	AAAGASAHK	111620234	111804918	-1	6	REV3-like, catalytic subunit of DNA polymerase zeta (yeast) [Source:HGNC Symbol;Acc:9968]
ENSG00000009413	0.93	2287	AAAGAAAAG	C	hippibs	AAAGASAHK	111620234	111804918	-1	6	REV3-like, catalytic subunit of DNA polymerase zeta (yeast) [Source:HGNC Symbol;Acc:9968]
ENSG00000009413	0.93	2836	AAAGAAAAT	C	hippibs	AAAGASAHK	111620234	111804918	-1	6	REV3-like, catalytic subunit of DNA polymerase zeta (yeast) [Source:HGNC Symbol;Acc:9968]
ENSG00000009413	0.93	3191	AAAGATATG	C	hippibs	AAAGASAHK	111620234	111804918	-1	6	REV3-like, catalytic subunit of DNA polymerase zeta (yeast) [Source:HGNC Symbol;Acc:9968]
ENSG00000009413	1	3289	AAAGAGAAG	C	hippibs	AAAGASAHK	111620234	111804918	-1	6	REV3-like, catalytic subunit of DNA polymerase zeta (yeast) [Source:HGNC Symbol;Acc:9968]
ENSG00000009413	0.93	6397	AAAGATACT	C	hippibs	AAAGASAHK	111620234	111804918	-1	6	REV3-like, catalytic subunit of DNA polymerase zeta (yeast) [Source:HGNC Symbol;Acc:9968]
ENSG00000015532	0.93	58	AAAGAGAAA	C	hippibs	AAAGASAHK	48423393	48438512	1	17	xylosyltransferase II [Source:HGNC Symbol;Acc:15517]
ENSG00000015532	0.93	110	AAAGACACC	C	hippibs	AAAGASAHK	48423393	48438512	1	17	xylosyltransferase II [Source:HGNC Symbol;Acc:15517]
ENSG00000015532	0.93	930	AAAGAAATT	C	hippibs	AAAGASAHK	48423393	48438512	1	17	xylosyltransferase II [Source:HGNC Symbol;Acc:15517]
ENSG00000015532	0.93	2510	AAAGAAAAT	C	hippibs	AAAGASAHK	48423393	48438512	1	17	xylosyltransferase II [Source:HGNC Symbol;Acc:15517]
ENSG00000015532	0.93	4500	AAAGATATG	C	hippibs	AAAGASAHK	48423393	48438512	1	17	xylosyltransferase II [Source:HGNC Symbol;Acc:15517]
ENSG00000013573	0.93	439	AAAGAAAAG	C	hippibs	AAAGASAHK	31226779	31257725	1	12	DEAD/H (Asp-Glu-Ala-Asp/His) box polypeptide 11 (CHL1-like helicase homolog, S. cerevisiae) [Source:HGNC Symbol;Acc:2736]
ENSG00000008083	0.93	474	AAAGAAAAG	C	hippibs	AAAGASAHK	15246527	15522253	1	6	jumonji, AT rich interactive domain 2 [Source:HGNC Symbol;Acc:6196]
ENSG00000008083	1	3165	AAAGAGAAT	C	hippibs	AAAGASAHK	15246527	15522253	1	6	jumonji, AT rich interactive domain 2 [Source:HGNC Symbol;Acc:6196]
ENSG00000008083	0.93	5360	AAAGAAACT	C	hippibs	AAAGASAHK	15246527	15522253	1	6	jumonji, AT rich interactive domain 2 [Source:HGNC Symbol;Acc:6196]
ENSG00000008083	0.93	7301	AAAGAAACT	C	hippibs	AAAGASAHK	15246527	15522253	1	6	jumonji, AT rich interactive domain 2 [Source:HGNC Symbol;Acc:6196]
ENSG00000008083	1	9718	AAAGAGACT	C	hippibs	AAAGASAHK	15246527	15522253	1	6	jumonji, AT rich interactive domain 2 [Source:HGNC Symbol;Acc:6196]
ENSG00000017260	0.96	5240	AAAGACAGG	C	hippibs	AAAGASAHK	130613434	130735553	1	3	ATPase, Ca++ transporting, type 2C, member 1 [Source:HGNC Symbol;Acc:13211]
ENSG00000017260	0.93	6787	AAAGAAAAT	C	hippibs	AAAGASAHK	130613434	130735553	1	3	ATPase, Ca++ transporting, type 2C, member 1 [Source:HGNC Symbol;Acc:13211]
ENSG00000013523	0.93	2723	AAAGACATC	C	hippibs	AAAGASAHK	77253588	77279283	-1	14	angel homolog 1 (Drosophila) [Source:HGNC Symbol;Acc:19961]
ENSG00000013523	0.93	6163	AAAGAAATG	C	hippibs	AAAGASAHK	77253588	77279283	-1	14	angel homolog 1 (Drosophila) [Source:HGNC Symbol;Acc:19961]
ENSG00000013523	0.93	6231	AAAGAAAAG	C	hippibs	AAAGASAHK	77253588	77279283	-1	14	angel homolog 1 (Drosophila) [Source:HGNC Symbol;Acc:19961]
ENSG00000011454	0.93	742	AAAGACAAC	C	hippibs	AAAGASAHK	125703112	125867147	1	9	RAB GTPase activating protein 1 [Source:HGNC Symbol;Acc:17155]
ENSG00000011454	0.93	6033	AAAGACACA	C	hippibs	AAAGASAHK	125703112	125867147	1	9	RAB GTPase activating protein 1 [Source:HGNC Symbol;Acc:17155]
ENSG00000011454	0.93	6854	AAAGAGAAA	C	hippibs	AAAGASAHK	125703112	125867147	1	9	RAB GTPase activating protein 1 [Source:HGNC Symbol;Acc:17155]
ENSG00000018189	0.93	4189	AAAGACACA	C	hippibs	AAAGASAHK	71570654	71673032	1	4	RUN and FYVE domain containing 3 [Source:HGNC Symbol;Acc:30285]
ENSG00000018189	0.93	7901	AAAGACAAA	C	hippibs	AAAGASAHK	71570654	71673032	1	4	RUN and FYVE domain containing 3 [Source:HGNC Symbol;Acc:30285]
ENSG00000018189	0.93	9053	AAAGAAATG	C	hippibs	AAAGASAHK	71570654	71673032	1	4	RUN and FYVE domain containing 3 [Source:HGNC Symbol;Acc:30285]
ENSG00000018189	0.93	9151	AAAGAGAAA	C	hippibs	AAAGASAHK	71570654	71673032	1	4	RUN and FYVE domain containing 3 [Source:HGNC Symbol;Acc:30285]
ENSG00000012660	1	3327	AAAGAGAAT	C	hippibs	AAAGASAHK	53132196	53213947	-1	6	ELOVL family member 5, elongation of long chain fatty acids (FEN1/Elo2, SUR4/Elo3-like, yeast) [Source:HGNC Symbol;Acc:21308]
ENSG00000012660	0.93	3953	AAAGACACA	C	hippibs	AAAGASAHK	53132196	53213947	-1	6	ELOVL family member 5, elongation of long chain fatty acids (FEN1/Elo2, SUR4/Elo3-like, yeast) [Source:HGNC Symbol;Acc:21308]
ENSG00000012660	1	6577	AAAGACAAG	C	hippibs	AAAGASAHK	53132196	53213947	-1	6	ELOVL family member 5, elongation of long chain fatty acids (FEN1/Elo2, SUR4/Elo3-like, yeast) [Source:HGNC Symbol;Acc:21308]
ENSG00000012660	0.93	8426	AAAGATATT	C	hippibs	AAAGASAHK	53132196	53213947	-1	6	ELOVL family member 5, elongation of long chain fatty acids (FEN1/Elo2, SUR4/Elo3-like, yeast) [Source:HGNC Symbol;Acc:21308]
ENSG00000012660	1	9530	AAAGACACT	C	hippibs	AAAGASAHK	53132196	53213947	-1	6	ELOVL family member 5, elongation of long chain fatty acids (FEN1/Elo2, SUR4/Elo3-like, yeast) [Source:HGNC Symbol;Acc:21308]
ENSG00000008282	1	6579	AAAGACATT	C	hippibs	AAAGASAHK	105730949	105753022	-1	7	synaptophysin-like 1 [Source:HGNC Symbol;Acc:11507]
ENSG00000008282	0.93	8560	AAAGAGAAC	C	hippibs	AAAGASAHK	105730949	105753022	-1	7	synaptophysin-like 1 [Source:HGNC Symbol;Acc:11507]
ENSG00000008282	1	8571	AAAGAGAAG	C	hippibs	AAAGASAHK	105730949	105753022	-1	7	synaptophysin-like 1 [Source:HGNC Symbol;Acc:11507]
ENSG00000008282	0.93	9174	AAAGAGAAA	C	hippibs	AAAGASAHK	105730949	105753022	-1	7	synaptophysin-like 1 [Source:HGNC Symbol;Acc:11507]
ENSG00000012171	0.93	8	AAAGACACC	C	hippibs	AAAGASAHK	50304990	50314977	1	3	sema domain, immunoglobulin domain (Ig), short basic domain, secreted, (semaphorin) 3B [Source:HGNC Symbol;Acc:10724]
ENSG00000012171	0.93	4444	AAAGAGACC	C	hippibs	AAAGASAHK	50304990	50314977	1	3	sema domain, immunoglobulin domain (Ig), short basic domain, secreted, (semaphorin) 3B [Source:HGNC Symbol;Acc:10724]
ENSG00000012171	0.96	5975	AAAGAGAGT	C	hippibs	AAAGASAHK	50304990	50314977	1	3	sema domain, immunoglobulin domain (Ig), short basic domain, secreted, (semaphorin) 3B [Source:HGNC Symbol;Acc:10724]
ENSG00000012171	0.93	8452	AAAGATAAT	C	hippibs	AAAGASAHK	50304990	50314977	1	3	sema domain, immunoglobulin domain (Ig), short basic domain, secreted, (semaphorin) 3B [Source:HGNC Symbol;Acc:10724]
ENSG00000012171	1	9335	AAAGAGAAG	C	hippibs	AAAGASAHK	50304990	50314977	1	3	sema domain, immunoglobulin domain (Ig), short basic domain, secreted, (semaphorin) 3B [Source:HGNC Symbol;Acc:10724]
ENSG00000011304	0.93	6818	AAAGACAAC	C	hippibs	AAAGASAHK	797392	812327	1	19	polypyrimidine tract binding protein 1 [Source:HGNC Symbol;Acc:9583]
ENSG00000017797	0.93	3752	AAAGACATC	C	hippibs	AAAGASAHK	9475007	9538112	1	18	ralA binding protein 1 [Source:HGNC Symbol;Acc:9841]
ENSG00000017797	1	4513	AAAGACATT	C	hippibs	AAAGASAHK	9475007	9538112	1	18	ralA binding protein 1 [Source:HGNC Symbol;Acc:9841]
ENSG00000017797	0.93	8396	AAAGAAATT	C	hippibs	AAAGASAHK	9475007	9538112	1	18	ralA binding protein 1 [Source:HGNC Symbol;Acc:9841]
ENSG00000009335	0.93	581	AAAGAGACA	C	hippibs	AAAGASAHK	156931607	157062066	1	7	ubiquitin protein ligase E3C [Source:HGNC Symbol;Acc:16803]
ENSG00000009335	0.93	1637	AAAGATATG	C	hippibs	AAAGASAHK	156931607	157062066	1	7	ubiquitin protein ligase E3C [Source:HGNC Symbol;Acc:16803]
ENSG00000009335	1	7513	AAAGACAAG	C	hippibs	AAAGASAHK	156931607	157062066	1	7	ubiquitin protein ligase E3C [Source:HGNC Symbol;Acc:16803]
ENSG00000009335	0.93	7812	AAAGATACT	C	hippibs	AAAGASAHK	156931607	157062066	1	7	ubiquitin protein ligase E3C [Source:HGNC Symbol;Acc:16803]
ENSG00000013374	0.93	1757	AAAGAAATG	C	hippibs	AAAGASAHK	151038785	151075535	1	7	negative regulator of ubiquitin-like proteins 1 [Source:HGNC Symbol;Acc:17623]
ENSG00000013374	0.93	1927	AAAGAAAAG	C	hippibs	AAAGASAHK	151038785	151075535	1	7	negative regulator of ubiquitin-like proteins 1 [Source:HGNC Symbol;Acc:17623]
ENSG00000013374	0.93	2226	AAAGAAAAG	C	hippibs	AAAGASAHK	151038785	151075535	1	7	negative regulator of ubiquitin-like proteins 1 [Source:HGNC Symbol;Acc:17623]
ENSG00000013374	0.93	2238	AAAGAAAAG	C	hippibs	AAAGASAHK	151038785	151075535	1	7	negative regulator of ubiquitin-like proteins 1 [Source:HGNC Symbol;Acc:17623]
ENSG00000013374	0.93	2247	AAAGAGACA	C	hippibs	AAAGASAHK	151038785	151075535	1	7	negative regulator of ubiquitin-like proteins 1 [Source:HGNC Symbol;Acc:17623]
ENSG00000013374	0.96	2351	AAAGAGAGT	C	hippibs	AAAGASAHK	151038785	151075535	1	7	negative regulator of ubiquitin-like proteins 1 [Source:HGNC Symbol;Acc:17623]
ENSG00000013374	0.96	3741	AAAGACAGT	C	hippibs	AAAGASAHK	151038785	151075535	1	7	negative regulator of ubiquitin-like proteins 1 [Source:HGNC Symbol;Acc:17623]
ENSG00000013374	0.93	5651	AAAGAGAAA	C	hippibs	AAAGASAHK	151038785	151075535	1	7	negative regulator of ubiquitin-like proteins 1 [Source:HGNC Symbol;Acc:17623]
ENSG00000013374	0.96	7844	AAAGACAGG	C	hippibs	AAAGASAHK	151038785	151075535	1	7	negative regulator of ubiquitin-like proteins 1 [Source:HGNC Symbol;Acc:17623]
ENSG00000011465	0.93	238	AAAGAAAAG	C	hippibs	AAAGASAHK	91539036	91576806	-1	12	decorin [Source:HGNC Symbol;Acc:2705]
ENSG00000011465	0.93	2724	AAAGAAATG	C	hippibs	AAAGASAHK	91539036	91576806	-1	12	decorin [Source:HGNC Symbol;Acc:2705]
ENSG00000011465	1	3476	AAAGAGATT	C	hippibs	AAAGASAHK	91539036	91576806	-1	12	decorin [Source:HGNC Symbol;Acc:2705]
ENSG00000011465	1	6421	AAAGAGATG	C	hippibs	AAAGASAHK	91539036	91576806	-1	12	decorin [Source:HGNC Symbol;Acc:2705]
ENSG00000011465	0.93	7878	AAAGAAAAT	C	hippibs	AAAGASAHK	91539036	91576806	-1	12	decorin [Source:HGNC Symbol;Acc:2705]
ENSG00000011465	0.93	8867	AAAGAGATA	C	hippibs	AAAGASAHK	91539036	91576806	-1	12	decorin [Source:HGNC Symbol;Acc:2705]
ENSG00000011465	0.93	9451	AAAGACACA	C	hippibs	AAAGASAHK	91539036	91576806	-1	12	decorin [Source:HGNC Symbol;Acc:2705]
ENSG00000011426	0.93	3018	AAAGAAAAG	C	hippibs	AAAGASAHK	36429415	36493400	1	7	anillin, actin binding protein [Source:HGNC Symbol;Acc:14082]
ENSG00000011426	0.93	3543	AAAGACACA	C	hippibs	AAAGASAHK	36429415	36493400	1	7	anillin, actin binding protein [Source:HGNC Symbol;Acc:14082]
ENSG00000011426	0.93	3635	AAAGAAAAT	C	hippibs	AAAGASAHK	36429415	36493400	1	7	anillin, actin binding protein [Source:HGNC Symbol;Acc:14082]
ENSG00000011426	0.93	4375	AAAGACATA	C	hippibs	AAAGASAHK	36429415	36493400	1	7	anillin, actin binding protein [Source:HGNC Symbol;Acc:14082]
ENSG00000011426	0.93	5192	AAAGACATA	C	hippibs	AAAGASAHK	36429415	36493400	1	7	anillin, actin binding protein [Source:HGNC Symbol;Acc:14082]
ENSG00000011426	0.93	5299	AAAGATACG	C	hippibs	AAAGASAHK	36429415	36493400	1	7	anillin, actin binding protein [Source:HGNC Symbol;Acc:14082]
ENSG00000011426	0.93	6361	AAAGAAAAG	C	hippibs	AAAGASAHK	36429415	36493400	1	7	anillin, actin binding protein [Source:HGNC Symbol;Acc:14082]
ENSG00000011426	0.93	6486	AAAGACAAA	C	hippibs	AAAGASAHK	36429415	36493400	1	7	anillin, actin binding protein [Source:HGNC Symbol;Acc:14082]
ENSG00000011426	1	6718	AAAGACAAG	C	hippibs	AAAGASAHK	36429415	36493400	1	7	anillin, actin binding protein [Source:HGNC Symbol;Acc:14082]
ENSG00000011426	0.93	6880	AAAGAAAAT	C	hippibs	AAAGASAHK	36429415	36493400	1	7	anillin, actin binding protein [Source:HGNC Symbol;Acc:14082]
ENSG00000011426	0.93	7303	AAAGATATT	C	hippibs	AAAGASAHK	36429415	36493400	1	7	anillin, actin binding protein [Source:HGNC Symbol;Acc:14082]
ENSG00000011426	0.93	7875	AAAGACATA	C	hippibs	AAAGASAHK	36429415	36493400	1	7	anillin, actin binding protein [Source:HGNC Symbol;Acc:14082]
ENSG00000011426	0.93	7986	AAAGAAACT	C	hippibs	AAAGASAHK	36429415	36493400	1	7	anillin, actin binding protein [Source:HGNC Symbol;Acc:14082]
ENSG00000016402	0.93	876	AAAGATAAT	C	hippibs	AAAGASAHK	137321108	137366298	-1	6	interleukin 20 receptor, alpha [Source:HGNC Symbol;Acc:6003]
ENSG00000016402	0.93	2686	AAAGACAAA	C	hippibs	AAAGASAHK	137321108	137366298	-1	6	interleukin 20 receptor, alpha [Source:HGNC Symbol;Acc:6003]
ENSG00000016402	0.93	4600	AAAGAGAAA	C	hippibs	AAAGASAHK	137321108	137366298	-1	6	interleukin 20 receptor, alpha [Source:HGNC Symbol;Acc:6003]
ENSG00000016402	0.93	5735	AAAGAAAAT	C	hippibs	AAAGASAHK	137321108	137366298	-1	6	interleukin 20 receptor, alpha [Source:HGNC Symbol;Acc:6003]
ENSG00000016402	1	7047	AAAGACAAG	C	hippibs	AAAGASAHK	137321108	137366298	-1	6	interleukin 20 receptor, alpha [Source:HGNC Symbol;Acc:6003]
ENSG00000016402	0.93	7711	AAAGAGACA	C	hippibs	AAAGASAHK	137321108	137366298	-1	6	interleukin 20 receptor, alpha [Source:HGNC Symbol;Acc:6003]
ENSG00000016402	1	8398	AAAGAGATG	C	hippibs	AAAGASAHK	137321108	137366298	-1	6	interleukin 20 receptor, alpha [Source:HGNC Symbol;Acc:6003]
ENSG00000010282	1	1216	AAAGACAAG	C	hippibs	AAAGASAHK	42734155	42744319	-1	3	hedgehog acyltransferase-like [Source:HGNC Symbol;Acc:13242]
ENSG00000011028	0.96	6439	AAAGACAGG	C	hippibs	AAAGASAHK	60704762	60770953	1	17	mannose receptor, C type 2 [Source:HGNC Symbol;Acc:16875]
ENSG00000011028	0.93	7106	AAAGAAAAG	C	hippibs	AAAGASAHK	60704762	60770953	1	17	mannose receptor, C type 2 [Source:HGNC Symbol;Acc:16875]
ENSG00000011028	0.93	7139	AAAGAAAAG	C	hippibs	AAAGASAHK	60704762	60770953	1	17	mannose receptor, C type 2 [Source:HGNC Symbol;Acc:16875]
ENSG00000016864	0.93	4400	AAAGAAATT	C	hippibs	AAAGASAHK	52728505	52740048	-1	3	glycosyltransferase 8 domain containing 1 [Source:HGNC Symbol;Acc:24870]
ENSG00000016864	0.93	5158	AAAGAAATT	C	hippibs	AAAGASAHK	52728505	52740048	-1	3	glycosyltransferase 8 domain containing 1 [Source:HGNC Symbol;Acc:24870]
ENSG00000016864	0.93	7984	AAAGAAACT	C	hippibs	AAAGASAHK	52728505	52740048	-1	3	glycosyltransferase 8 domain containing 1 [Source:HGNC Symbol;Acc:24870]
ENSG00000016864	0.93	8095	AAAGAGAAC	C	hippibs	AAAGASAHK	52728505	52740048	-1	3	glycosyltransferase 8 domain containing 1 [Source:HGNC Symbol;Acc:24870]
ENSG00000010219	0.93	2814	AAAGAGACA	C	hippibs	AAAGASAHK	4699486	4723030	1	12	dual-specificity tyrosine-(Y)-phosphorylation regulated kinase 4 [Source:HGNC Symbol;Acc:3095]
ENSG00000010219	0.93	5527	AAAGAAACT	C	hippibs	AAAGASAHK	4699486	4723030	1	12	dual-specificity tyrosine-(Y)-phosphorylation regulated kinase 4 [Source:HGNC Symbol;Acc:3095]
ENSG00000015171	0.93	3195	AAAGATAAT	C	hippibs	AAAGASAHK	180405	300577	1	10	zinc finger, MYND domain containing 11 [Source:HGNC Symbol;Acc:16966]
ENSG00000015171	0.93	3542	AAAGAAACG	C	hippibs	AAAGASAHK	180405	300577	1	10	zinc finger, MYND domain containing 11 [Source:HGNC Symbol;Acc:16966]
ENSG00000015171	0.93	4553	AAAGAAACT	C	hippibs	AAAGASAHK	180405	300577	1	10	zinc finger, MYND domain containing 11 [Source:HGNC Symbol;Acc:16966]
ENSG00000015171	0.93	5409	AAAGAGAAA	C	hippibs	AAAGASAHK	180405	300577	1	10	zinc finger, MYND domain containing 11 [Source:HGNC Symbol;Acc:16966]
ENSG00000015171	0.96	6772	AAAGACAGG	C	hippibs	AAAGASAHK	180405	300577	1	10	zinc finger, MYND domain containing 11 [Source:HGNC Symbol;Acc:16966]
ENSG00000016602	0.93	1262	AAAGAAAAT	C	hippibs	AAAGASAHK	87012759	87046437	1	1	chloride channel accessory 4 [Source:HGNC Symbol;Acc:2018]
ENSG00000016602	0.93	2015	AAAGAAAAG	C	hippibs	AAAGASAHK	87012759	87046437	1	1	chloride channel accessory 4 [Source:HGNC Symbol;Acc:2018]
ENSG00000016602	0.93	2090	AAAGAGATA	C	hippibs	AAAGASAHK	87012759	87046437	1	1	chloride channel accessory 4 [Source:HGNC Symbol;Acc:2018]
ENSG00000016602	0.93	2175	AAAGACAAA	C	hippibs	AAAGASAHK	87012759	87046437	1	1	chloride channel accessory 4 [Source:HGNC Symbol;Acc:2018]
ENSG00000016602	0.93	2640	AAAGAGAAA	C	hippibs	AAAGASAHK	87012759	87046437	1	1	chloride channel accessory 4 [Source:HGNC Symbol;Acc:2018]
ENSG00000016602	0.93	3342	AAAGAAAAG	C	hippibs	AAAGASAHK	87012759	87046437	1	1	chloride channel accessory 4 [Source:HGNC Symbol;Acc:2018]
ENSG00000016602	0.93	4902	AAAGAAAAT	C	hippibs	AAAGASAHK	87012759	87046437	1	1	chloride channel accessory 4 [Source:HGNC Symbol;Acc:2018]
ENSG00000016602	0.93	9353	AAAGAAAAT	C	hippibs	AAAGASAHK	87012759	87046437	1	1	chloride channel accessory 4 [Source:HGNC Symbol;Acc:2018]
ENSG00000016602	0.93	9430	AAAGAAATG	C	hippibs	AAAGASAHK	87012759	87046437	1	1	chloride channel accessory 4 [Source:HGNC Symbol;Acc:2018]
ENSG00000016602	0.93	9977	AAAGAGAAA	C	hippibs	AAAGASAHK	87012759	87046437	1	1	chloride channel accessory 4 [Source:HGNC Symbol;Acc:2018]
ENSG00000016602	0.93	9988	AAAGAAAAG	C	hippibs	AAAGASAHK	87012759	87046437	1	1	chloride channel accessory 4 [Source:HGNC Symbol;Acc:2018]
ENSG00000011258	0.93	1704	AAAGAAACT	C	hippibs	AAAGASAHK	49254786	49337524	-1	17	mbt domain containing 1 [Source:HGNC Symbol;Acc:19866]
ENSG00000011258	0.96	2197	AAAGAGAGT	C	hippibs	AAAGASAHK	49254786	49337524	-1	17	mbt domain containing 1 [Source:HGNC Symbol;Acc:19866]
ENSG00000011258	1	2447	AAAGAGACT	C	hippibs	AAAGASAHK	49254786	49337524	-1	17	mbt domain containing 1 [Source:HGNC Symbol;Acc:19866]
ENSG00000011258	1	3872	AAAGACACT	C	hippibs	AAAGASAHK	49254786	49337524	-1	17	mbt domain containing 1 [Source:HGNC Symbol;Acc:19866]
ENSG00000011258	0.93	6141	AAAGAAAAT	C	hippibs	AAAGASAHK	49254786	49337524	-1	17	mbt domain containing 1 [Source:HGNC Symbol;Acc:19866]
ENSG00000008277	0.93	391	AAAGAAATG	C	hippibs	AAAGASAHK	87563458	87832204	1	7	ADAM metallopeptidase domain 22 [Source:HGNC Symbol;Acc:201]
ENSG00000008277	0.93	543	AAAGAAAAT	C	hippibs	AAAGASAHK	87563458	87832204	1	7	ADAM metallopeptidase domain 22 [Source:HGNC Symbol;Acc:201]
ENSG00000008277	0.93	1878	AAAGAAAAT	C	hippibs	AAAGASAHK	87563458	87832204	1	7	ADAM metallopeptidase domain 22 [Source:HGNC Symbol;Acc:201]
ENSG00000008277	0.93	2013	AAAGAAACT	C	hippibs	AAAGASAHK	87563458	87832204	1	7	ADAM metallopeptidase domain 22 [Source:HGNC Symbol;Acc:201]
ENSG00000008277	0.93	2850	AAAGACAAA	C	hippibs	AAAGASAHK	87563458	87832204	1	7	ADAM metallopeptidase domain 22 [Source:HGNC Symbol;Acc:201]
ENSG00000008277	0.93	3762	AAAGACAAA	C	hippibs	AAAGASAHK	87563458	87832204	1	7	ADAM metallopeptidase domain 22 [Source:HGNC Symbol;Acc:201]
ENSG00000008277	0.93	3991	AAAGATAAT	C	hippibs	AAAGASAHK	87563458	87832204	1	7	ADAM metallopeptidase domain 22 [Source:HGNC Symbol;Acc:201]
ENSG00000008277	0.93	4915	AAAGATATT	C	hippibs	AAAGASAHK	87563458	87832204	1	7	ADAM metallopeptidase domain 22 [Source:HGNC Symbol;Acc:201]
ENSG00000008277	0.93	5006	AAAGACAAA	C	hippibs	AAAGASAHK	87563458	87832204	1	7	ADAM metallopeptidase domain 22 [Source:HGNC Symbol;Acc:201]
ENSG00000008277	0.93	6399	AAAGATAAT	C	hippibs	AAAGASAHK	87563458	87832204	1	7	ADAM metallopeptidase domain 22 [Source:HGNC Symbol;Acc:201]
ENSG00000008277	0.93	8271	AAAGAAACT	C	hippibs	AAAGASAHK	87563458	87832204	1	7	ADAM metallopeptidase domain 22 [Source:HGNC Symbol;Acc:201]
ENSG00000008277	0.93	8363	AAAGAAAAT	C	hippibs	AAAGASAHK	87563458	87832204	1	7	ADAM metallopeptidase domain 22 [Source:HGNC Symbol;Acc:201]
ENSG00000007968	0.93	24	AAAGAAAAG	C	hippibs	AAAGASAHK	23832922	23857712	-1	1	E2F transcription factor 2 [Source:HGNC Symbol;Acc:3114]
ENSG00000007968	0.93	618	AAAGAGATC	C	hippibs	AAAGASAHK	23832922	23857712	-1	1	E2F transcription factor 2 [Source:HGNC Symbol;Acc:3114]
ENSG00000007968	0.93	746	AAAGAAATT	C	hippibs	AAAGASAHK	23832922	23857712	-1	1	E2F transcription factor 2 [Source:HGNC Symbol;Acc:3114]
ENSG00000010810	0.93	2479	AAAGACATA	C	hippibs	AAAGASAHK	111981535	112194655	-1	6	FYN oncogene related to SRC, FGR, YES [Source:HGNC Symbol;Acc:4037]
ENSG00000010810	1	3590	AAAGAGACG	C	hippibs	AAAGASAHK	111981535	112194655	-1	6	FYN oncogene related to SRC, FGR, YES [Source:HGNC Symbol;Acc:4037]
ENSG00000010810	1	7142	AAAGAGAAG	C	hippibs	AAAGASAHK	111981535	112194655	-1	6	FYN oncogene related to SRC, FGR, YES [Source:HGNC Symbol;Acc:4037]
ENSG00000010810	0.93	9027	AAAGAAAAT	C	hippibs	AAAGASAHK	111981535	112194655	-1	6	FYN oncogene related to SRC, FGR, YES [Source:HGNC Symbol;Acc:4037]
ENSG00000010810	0.93	9224	AAAGACAAC	C	hippibs	AAAGASAHK	111981535	112194655	-1	6	FYN oncogene related to SRC, FGR, YES [Source:HGNC Symbol;Acc:4037]
ENSG00000010810	0.93	9571	AAAGACACC	C	hippibs	AAAGASAHK	111981535	112194655	-1	6	FYN oncogene related to SRC, FGR, YES [Source:HGNC Symbol;Acc:4037]
ENSG00000007545	0.93	3476	AAAGATATG	C	hippibs	AAAGASAHK	1662338	1736716	1	16	Crm, cramped-like (Drosophila) [Source:HGNC Symbol;Acc:14122]
ENSG00000007545	0.93	5225	AAAGAAAAG	C	hippibs	AAAGASAHK	1662338	1736716	1	16	Crm, cramped-like (Drosophila) [Source:HGNC Symbol;Acc:14122]
ENSG00000007545	0.93	9167	AAAGAAAAG	C	hippibs	AAAGASAHK	1662338	1736716	1	16	Crm, cramped-like (Drosophila) [Source:HGNC Symbol;Acc:14122]
ENSG00000007545	1	9787	AAAGAGACG	C	hippibs	AAAGASAHK	1662338	1736716	1	16	Crm, cramped-like (Drosophila) [Source:HGNC Symbol;Acc:14122]
ENSG00000018510	0.93	115	AAAGATATT	C	hippibs	AAAGASAHK	178257372	178408564	1	2	alkylglycerone phosphate synthase [Source:HGNC Symbol;Acc:327]
ENSG00000018510	0.93	3229	AAAGAGAAA	C	hippibs	AAAGASAHK	178257372	178408564	1	2	alkylglycerone phosphate synthase [Source:HGNC Symbol;Acc:327]
ENSG00000018510	0.93	5049	AAAGATAAT	C	hippibs	AAAGASAHK	178257372	178408564	1	2	alkylglycerone phosphate synthase [Source:HGNC Symbol;Acc:327]
ENSG00000018510	0.93	5456	AAAGAAATT	C	hippibs	AAAGASAHK	178257372	178408564	1	2	alkylglycerone phosphate synthase [Source:HGNC Symbol;Acc:327]
ENSG00000016391	0.93	7845	AAAGAAAAG	C	hippibs	AAAGASAHK	53850387	53880417	-1	3	choline dehydrogenase [Source:HGNC Symbol;Acc:24288]
ENSG00000010704	0.93	1380	AAAGAGAAA	C	hippibs	AAAGASAHK	26087509	26098571	1	6	hemochromatosis [Source:HGNC Symbol;Acc:4886]
ENSG00000010704	0.96	3270	AAAGACAGG	C	hippibs	AAAGASAHK	26087509	26098571	1	6	hemochromatosis [Source:HGNC Symbol;Acc:4886]
ENSG00000010704	0.93	5263	AAAGAAATG	C	hippibs	AAAGASAHK	26087509	26098571	1	6	hemochromatosis [Source:HGNC Symbol;Acc:4886]
ENSG00000010704	0.93	5331	AAAGAAATT	C	hippibs	AAAGASAHK	26087509	26098571	1	6	hemochromatosis [Source:HGNC Symbol;Acc:4886]
ENSG00000017483	1	4901	AAAGAGATG	C	hippibs	AAAGASAHK	48316920	48328644	-1	X	solute carrier family 38, member 5 [Source:HGNC Symbol;Acc:18070]
ENSG00000017483	0.93	6354	AAAGAAACT	C	hippibs	AAAGASAHK	48316920	48328644	-1	X	solute carrier family 38, member 5 [Source:HGNC Symbol;Acc:18070]
ENSG00000017483	0.93	7211	AAAGACATC	C	hippibs	AAAGASAHK	48316920	48328644	-1	X	solute carrier family 38, member 5 [Source:HGNC Symbol;Acc:18070]
ENSG00000008311	1	1590	AAAGAGATT	C	hippibs	AAAGASAHK	121715701	121784334	-1	7	aminoadipate-semialdehyde synthase [Source:HGNC Symbol;Acc:17366]
ENSG00000008311	0.93	1609	AAAGAAACT	C	hippibs	AAAGASAHK	121715701	121784334	-1	7	aminoadipate-semialdehyde synthase [Source:HGNC Symbol;Acc:17366]
ENSG00000008311	0.96	2774	AAAGAGAGG	C	hippibs	AAAGASAHK	121715701	121784334	-1	7	aminoadipate-semialdehyde synthase [Source:HGNC Symbol;Acc:17366]
ENSG00000008311	0.93	3004	AAAGACACA	C	hippibs	AAAGASAHK	121715701	121784334	-1	7	aminoadipate-semialdehyde synthase [Source:HGNC Symbol;Acc:17366]
ENSG00000008311	0.96	6102	AAAGAGAGG	C	hippibs	AAAGASAHK	121715701	121784334	-1	7	aminoadipate-semialdehyde synthase [Source:HGNC Symbol;Acc:17366]
ENSG00000008311	0.93	6283	AAAGAAATT	C	hippibs	AAAGASAHK	121715701	121784334	-1	7	aminoadipate-semialdehyde synthase [Source:HGNC Symbol;Acc:17366]
ENSG00000008311	0.93	7708	AAAGAAAAG	C	hippibs	AAAGASAHK	121715701	121784334	-1	7	aminoadipate-semialdehyde synthase [Source:HGNC Symbol;Acc:17366]
ENSG00000010318	1	4593	AAAGACACT	C	hippibs	AAAGASAHK	52443510	52457657	1	3	PHD finger protein 7 [Source:HGNC Symbol;Acc:18458]
ENSG00000010318	0.93	6622	AAAGAAAAG	C	hippibs	AAAGASAHK	52443510	52457657	1	3	PHD finger protein 7 [Source:HGNC Symbol;Acc:18458]
ENSG00000010318	1	8135	AAAGAGATG	C	hippibs	AAAGASAHK	52443510	52457657	1	3	PHD finger protein 7 [Source:HGNC Symbol;Acc:18458]
ENSG00000010318	1	9767	AAAGACATT	C	hippibs	AAAGASAHK	52443510	52457657	1	3	PHD finger protein 7 [Source:HGNC Symbol;Acc:18458]
ENSG00000018408	0.93	1024	AAAGATAAT	C	hippibs	AAAGASAHK	149235022	149454501	-1	3	WW domain containing transcription regulator 1 [Source:HGNC Symbol;Acc:24042]
ENSG00000018408	0.93	6971	AAAGAAACT	C	hippibs	AAAGASAHK	149235022	149454501	-1	3	WW domain containing transcription regulator 1 [Source:HGNC Symbol;Acc:24042]
ENSG00000018408	0.93	8305	AAAGAAACT	C	hippibs	AAAGASAHK	149235022	149454501	-1	3	WW domain containing transcription regulator 1 [Source:HGNC Symbol;Acc:24042]
ENSG00000012223	0.93	2079	AAAGATAAG	C	hippibs	AAAGASAHK	46477136	46526724	-1	3	lactotransferrin [Source:HGNC Symbol;Acc:6720]
ENSG00000012223	0.93	3552	AAAGAAATT	C	hippibs	AAAGASAHK	46477136	46526724	-1	3	lactotransferrin [Source:HGNC Symbol;Acc:6720]
ENSG00000012223	0.93	5190	AAAGAAATT	C	hippibs	AAAGASAHK	46477136	46526724	-1	3	lactotransferrin [Source:HGNC Symbol;Acc:6720]
ENSG00000014919	0.93	574	AAAGAAAAG	C	hippibs	AAAGASAHK	101471601	101491866	-1	10	COX15 homolog, cytochrome c oxidase assembly protein (yeast) [Source:HGNC Symbol;Acc:2263]
ENSG00000014919	0.93	687	AAAGAAACT	C	hippibs	AAAGASAHK	101471601	101491866	-1	10	COX15 homolog, cytochrome c oxidase assembly protein (yeast) [Source:HGNC Symbol;Acc:2263]
ENSG00000014919	0.93	1569	AAAGAGACA	C	hippibs	AAAGASAHK	101471601	101491866	-1	10	COX15 homolog, cytochrome c oxidase assembly protein (yeast) [Source:HGNC Symbol;Acc:2263]
ENSG00000014919	0.93	1596	AAAGATATG	C	hippibs	AAAGASAHK	101471601	101491866	-1	10	COX15 homolog, cytochrome c oxidase assembly protein (yeast) [Source:HGNC Symbol;Acc:2263]
ENSG00000014919	0.93	1940	AAAGATAAT	C	hippibs	AAAGASAHK	101471601	101491866	-1	10	COX15 homolog, cytochrome c oxidase assembly protein (yeast) [Source:HGNC Symbol;Acc:2263]
ENSG00000014919	1	3622	AAAGAGACT	C	hippibs	AAAGASAHK	101471601	101491866	-1	10	COX15 homolog, cytochrome c oxidase assembly protein (yeast) [Source:HGNC Symbol;Acc:2263]
ENSG00000015285	0.96	224	AAAGAGAGG	C	hippibs	AAAGASAHK	48534985	48549818	1	X	Wiskott-Aldrich syndrome (eczema-thrombocytopenia) [Source:HGNC Symbol;Acc:12731]
ENSG00000015285	0.93	2658	AAAGAAAAG	C	hippibs	AAAGASAHK	48534985	48549818	1	X	Wiskott-Aldrich syndrome (eczema-thrombocytopenia) [Source:HGNC Symbol;Acc:12731]
ENSG00000015285	0.93	2681	AAAGAAAAG	C	hippibs	AAAGASAHK	48534985	48549818	1	X	Wiskott-Aldrich syndrome (eczema-thrombocytopenia) [Source:HGNC Symbol;Acc:12731]
ENSG00000015285	0.93	3429	AAAGAGAAA	C	hippibs	AAAGASAHK	48534985	48549818	1	X	Wiskott-Aldrich syndrome (eczema-thrombocytopenia) [Source:HGNC Symbol;Acc:12731]
ENSG00000015285	0.93	3511	AAAGACATA	C	hippibs	AAAGASAHK	48534985	48549818	1	X	Wiskott-Aldrich syndrome (eczema-thrombocytopenia) [Source:HGNC Symbol;Acc:12731]
ENSG00000012779	0.93	178	AAAGAGACA	C	hippibs	AAAGASAHK	45869675	45941561	1	10	arachidonate 5-lipoxygenase [Source:HGNC Symbol;Acc:435]
ENSG00000012779	1	307	AAAGAGACT	C	hippibs	AAAGASAHK	45869675	45941561	1	10	arachidonate 5-lipoxygenase [Source:HGNC Symbol;Acc:435]
ENSG00000012779	0.93	747	AAAGACACA	C	hippibs	AAAGASAHK	45869675	45941561	1	10	arachidonate 5-lipoxygenase [Source:HGNC Symbol;Acc:435]
ENSG00000012779	0.93	1676	AAAGACAAA	C	hippibs	AAAGASAHK	45869675	45941561	1	10	arachidonate 5-lipoxygenase [Source:HGNC Symbol;Acc:435]
ENSG00000012779	1	2197	AAAGAGAAT	C	hippibs	AAAGASAHK	45869675	45941561	1	10	arachidonate 5-lipoxygenase [Source:HGNC Symbol;Acc:435]
ENSG00000012779	0.93	2975	AAAGAAACT	C	hippibs	AAAGASAHK	45869675	45941561	1	10	arachidonate 5-lipoxygenase [Source:HGNC Symbol;Acc:435]
ENSG00000012779	1	3134	AAAGACACT	C	hippibs	AAAGASAHK	45869675	45941561	1	10	arachidonate 5-lipoxygenase [Source:HGNC Symbol;Acc:435]
ENSG00000012779	0.93	3470	AAAGACACA	C	hippibs	AAAGASAHK	45869675	45941561	1	10	arachidonate 5-lipoxygenase [Source:HGNC Symbol;Acc:435]
ENSG00000012779	0.93	3946	AAAGAAAAT	C	hippibs	AAAGASAHK	45869675	45941561	1	10	arachidonate 5-lipoxygenase [Source:HGNC Symbol;Acc:435]
ENSG00000012779	0.93	4437	AAAGAGATA	C	hippibs	AAAGASAHK	45869675	45941561	1	10	arachidonate 5-lipoxygenase [Source:HGNC Symbol;Acc:435]
ENSG00000012779	1	4480	AAAGAGAAG	C	hippibs	AAAGASAHK	45869675	45941561	1	10	arachidonate 5-lipoxygenase [Source:HGNC Symbol;Acc:435]
ENSG00000012779	0.93	4727	AAAGAAAAG	C	hippibs	AAAGASAHK	45869675	45941561	1	10	arachidonate 5-lipoxygenase [Source:HGNC Symbol;Acc:435]
ENSG00000012779	0.93	6415	AAAGAGATA	C	hippibs	AAAGASAHK	45869675	45941561	1	10	arachidonate 5-lipoxygenase [Source:HGNC Symbol;Acc:435]
ENSG00000012779	0.93	6501	AAAGAAAAT	C	hippibs	AAAGASAHK	45869675	45941561	1	10	arachidonate 5-lipoxygenase [Source:HGNC Symbol;Acc:435]
ENSG00000012779	0.93	8037	AAAGAAAAG	C	hippibs	AAAGASAHK	45869675	45941561	1	10	arachidonate 5-lipoxygenase [Source:HGNC Symbol;Acc:435]
ENSG00000012779	0.93	8670	AAAGAAATT	C	hippibs	AAAGASAHK	45869675	45941561	1	10	arachidonate 5-lipoxygenase [Source:HGNC Symbol;Acc:435]
ENSG00000010610	0.93	519	AAAGACACA	C	hippibs	AAAGASAHK	6898651	6929976	1	12	CD4 molecule [Source:HGNC Symbol;Acc:1678]
ENSG00000010610	0.93	2911	AAAGACAAA	C	hippibs	AAAGASAHK	6898651	6929976	1	12	CD4 molecule [Source:HGNC Symbol;Acc:1678]
ENSG00000010610	0.93	3836	AAAGATACT	C	hippibs	AAAGASAHK	6898651	6929976	1	12	CD4 molecule [Source:HGNC Symbol;Acc:1678]
ENSG00000010610	0.93	6247	AAAGAAAAG	C	hippibs	AAAGASAHK	6898651	6929976	1	12	CD4 molecule [Source:HGNC Symbol;Acc:1678]
ENSG00000008513	0.93	917	AAAGAAAAG	C	hippibs	AAAGASAHK	134467091	134584183	-1	8	ST3 beta-galactoside alpha-2,3-sialyltransferase 1 [Source:HGNC Symbol;Acc:10862]
ENSG00000008513	1	2110	AAAGAGATT	C	hippibs	AAAGASAHK	134467091	134584183	-1	8	ST3 beta-galactoside alpha-2,3-sialyltransferase 1 [Source:HGNC Symbol;Acc:10862]
ENSG00000008513	0.96	2393	AAAGACAGT	C	hippibs	AAAGASAHK	134467091	134584183	-1	8	ST3 beta-galactoside alpha-2,3-sialyltransferase 1 [Source:HGNC Symbol;Acc:10862]
ENSG00000008513	0.93	2531	AAAGAAAAT	C	hippibs	AAAGASAHK	134467091	134584183	-1	8	ST3 beta-galactoside alpha-2,3-sialyltransferase 1 [Source:HGNC Symbol;Acc:10862]
ENSG00000008513	0.93	2843	AAAGAAAAG	C	hippibs	AAAGASAHK	134467091	134584183	-1	8	ST3 beta-galactoside alpha-2,3-sialyltransferase 1 [Source:HGNC Symbol;Acc:10862]
ENSG00000008513	0.93	6845	AAAGAAACT	C	hippibs	AAAGASAHK	134467091	134584183	-1	8	ST3 beta-galactoside alpha-2,3-sialyltransferase 1 [Source:HGNC Symbol;Acc:10862]
ENSG00000008513	0.96	8655	AAAGACAGT	C	hippibs	AAAGASAHK	134467091	134584183	-1	8	ST3 beta-galactoside alpha-2,3-sialyltransferase 1 [Source:HGNC Symbol;Acc:10862]
ENSG00000008294	0.93	840	AAAGACAAC	C	hippibs	AAAGASAHK	49039535	49198226	-1	17	sperm associated antigen 9 [Source:HGNC Symbol;Acc:14524]
ENSG00000008294	0.96	8278	AAAGAGAGG	C	hippibs	AAAGASAHK	49039535	49198226	-1	17	sperm associated antigen 9 [Source:HGNC Symbol;Acc:14524]
ENSG00000011201	1	788	AAAGACATG	C	hippibs	AAAGASAHK	8496915	8700227	-1	X	Kallmann syndrome 1 sequence [Source:HGNC Symbol;Acc:6211]
ENSG00000011201	0.93	1967	AAAGAAAAG	C	hippibs	AAAGASAHK	8496915	8700227	-1	X	Kallmann syndrome 1 sequence [Source:HGNC Symbol;Acc:6211]
ENSG00000011201	0.93	4761	AAAGAGACA	C	hippibs	AAAGASAHK	8496915	8700227	-1	X	Kallmann syndrome 1 sequence [Source:HGNC Symbol;Acc:6211]
ENSG00000011201	0.93	5889	AAAGATACT	C	hippibs	AAAGASAHK	8496915	8700227	-1	X	Kallmann syndrome 1 sequence [Source:HGNC Symbol;Acc:6211]
ENSG00000011201	0.93	6502	AAAGAAAAG	C	hippibs	AAAGASAHK	8496915	8700227	-1	X	Kallmann syndrome 1 sequence [Source:HGNC Symbol;Acc:6211]
ENSG00000011201	0.93	6782	AAAGACATA	C	hippibs	AAAGASAHK	8496915	8700227	-1	X	Kallmann syndrome 1 sequence [Source:HGNC Symbol;Acc:6211]
ENSG00000011201	1	9236	AAAGAGATT	C	hippibs	AAAGASAHK	8496915	8700227	-1	X	Kallmann syndrome 1 sequence [Source:HGNC Symbol;Acc:6211]
ENSG00000011132	1	359	AAAGACATG	C	hippibs	AAAGASAHK	3750771	3761673	-1	19	amyloid beta (A4) precursor protein-binding, family A, member 3 [Source:HGNC Symbol;Acc:580]
ENSG00000011132	0.96	6947	AAAGACAGG	C	hippibs	AAAGASAHK	3750771	3761673	-1	19	amyloid beta (A4) precursor protein-binding, family A, member 3 [Source:HGNC Symbol;Acc:580]
ENSG00000013297	0.93	215	AAAGAAATT	C	hippibs	AAAGASAHK	170136653	170578169	1	3	claudin 11 [Source:HGNC Symbol;Acc:8514]
ENSG00000013297	0.96	1024	AAAGAGAGG	C	hippibs	AAAGASAHK	170136653	170578169	1	3	claudin 11 [Source:HGNC Symbol;Acc:8514]
ENSG00000008128	0.93	5942	AAAGAAAAT	C	hippibs	AAAGASAHK	1571100	1655966	-1	1	cyclin-dependent kinase 11A [Source:HGNC Symbol;Acc:1730]
ENSG00000014138	0.93	542	AAAGAGATA	C	hippibs	AAAGASAHK	65029430	65065087	1	11	polymerase (DNA directed), alpha 2 (70kD subunit) [Source:HGNC Symbol;Acc:30073]
ENSG00000014138	1	1657	AAAGACATG	C	hippibs	AAAGASAHK	65029430	65065087	1	11	polymerase (DNA directed), alpha 2 (70kD subunit) [Source:HGNC Symbol;Acc:30073]
ENSG00000014138	0.93	1702	AAAGAAAAT	C	hippibs	AAAGASAHK	65029430	65065087	1	11	polymerase (DNA directed), alpha 2 (70kD subunit) [Source:HGNC Symbol;Acc:30073]
ENSG00000014138	0.93	1870	AAAGACAAA	C	hippibs	AAAGASAHK	65029430	65065087	1	11	polymerase (DNA directed), alpha 2 (70kD subunit) [Source:HGNC Symbol;Acc:30073]
ENSG00000014138	0.96	2144	AAAGACAGT	C	hippibs	AAAGASAHK	65029430	65065087	1	11	polymerase (DNA directed), alpha 2 (70kD subunit) [Source:HGNC Symbol;Acc:30073]
ENSG00000014138	0.96	3656	AAAGACAGT	C	hippibs	AAAGASAHK	65029430	65065087	1	11	polymerase (DNA directed), alpha 2 (70kD subunit) [Source:HGNC Symbol;Acc:30073]
ENSG00000014138	0.93	5980	AAAGACAAA	C	hippibs	AAAGASAHK	65029430	65065087	1	11	polymerase (DNA directed), alpha 2 (70kD subunit) [Source:HGNC Symbol;Acc:30073]
ENSG00000014138	0.93	7454	AAAGACAAC	C	hippibs	AAAGASAHK	65029430	65065087	1	11	polymerase (DNA directed), alpha 2 (70kD subunit) [Source:HGNC Symbol;Acc:30073]
ENSG00000014138	0.96	7835	AAAGACAGG	C	hippibs	AAAGASAHK	65029430	65065087	1	11	polymerase (DNA directed), alpha 2 (70kD subunit) [Source:HGNC Symbol;Acc:30073]
ENSG00000012983	0.93	2208	AAAGACATC	C	hippibs	AAAGASAHK	50885249	50999376	-1	14	mitogen-activated protein kinase kinase kinase kinase 5 [Source:HGNC Symbol;Acc:6867]
ENSG00000012983	1	3637	AAAGAGAAT	C	hippibs	AAAGASAHK	50885249	50999376	-1	14	mitogen-activated protein kinase kinase kinase kinase 5 [Source:HGNC Symbol;Acc:6867]
ENSG00000012983	0.93	3946	AAAGAAAAG	C	hippibs	AAAGASAHK	50885249	50999376	-1	14	mitogen-activated protein kinase kinase kinase kinase 5 [Source:HGNC Symbol;Acc:6867]
ENSG00000012983	0.93	6534	AAAGACAAA	C	hippibs	AAAGASAHK	50885249	50999376	-1	14	mitogen-activated protein kinase kinase kinase kinase 5 [Source:HGNC Symbol;Acc:6867]
ENSG00000012983	0.96	6671	AAAGAGAGG	C	hippibs	AAAGASAHK	50885249	50999376	-1	14	mitogen-activated protein kinase kinase kinase kinase 5 [Source:HGNC Symbol;Acc:6867]
ENSG00000012983	1	7046	AAAGACAAG	C	hippibs	AAAGASAHK	50885249	50999376	-1	14	mitogen-activated protein kinase kinase kinase kinase 5 [Source:HGNC Symbol;Acc:6867]
ENSG00000014914	1	1254	AAAGACAAT	C	hippibs	AAAGASAHK	149900543	149910252	-1	1	myotubularin related protein 11 [Source:HGNC Symbol;Acc:24307]
ENSG00000014914	1	5034	AAAGACAAG	C	hippibs	AAAGASAHK	149900543	149910252	-1	1	myotubularin related protein 11 [Source:HGNC Symbol;Acc:24307]
ENSG00000011600	0.93	2400	AAAGATAAG	C	hippibs	AAAGASAHK	36395312	36399186	-1	19	TYRO protein tyrosine kinase binding protein [Source:HGNC Symbol;Acc:12449]
ENSG00000011600	0.96	6694	AAAGAGAGT	C	hippibs	AAAGASAHK	36395312	36399186	-1	19	TYRO protein tyrosine kinase binding protein [Source:HGNC Symbol;Acc:12449]
ENSG00000008952	0.93	3354	AAAGAGAAA	C	hippibs	AAAGASAHK	169681668	169716161	1	3	SEC62 homolog (S. cerevisiae) [Source:HGNC Symbol;Acc:11846]
ENSG00000008952	1	7300	AAAGAGAAG	C	hippibs	AAAGASAHK	169681668	169716161	1	3	SEC62 homolog (S. cerevisiae) [Source:HGNC Symbol;Acc:11846]
ENSG00000008952	0.93	7484	AAAGAGATA	C	hippibs	AAAGASAHK	169681668	169716161	1	3	SEC62 homolog (S. cerevisiae) [Source:HGNC Symbol;Acc:11846]
ENSG00000008952	0.93	7918	AAAGAAAAG	C	hippibs	AAAGASAHK	169681668	169716161	1	3	SEC62 homolog (S. cerevisiae) [Source:HGNC Symbol;Acc:11846]
ENSG00000008952	0.93	9186	AAAGAAAAT	C	hippibs	AAAGASAHK	169681668	169716161	1	3	SEC62 homolog (S. cerevisiae) [Source:HGNC Symbol;Acc:11846]
ENSG00000010244	0.96	1889	AAAGACAGT	C	hippibs	AAAGASAHK	30677150	30708905	1	17	zinc finger protein 207 [Source:HGNC Symbol;Acc:12998]
ENSG00000010244	0.93	4483	AAAGAAACT	C	hippibs	AAAGASAHK	30677150	30708905	1	17	zinc finger protein 207 [Source:HGNC Symbol;Acc:12998]
ENSG00000008226	0.93	3982	AAAGAAAAG	C	hippibs	AAAGASAHK	38080696	38165516	1	3	deleted in lung and esophageal cancer 1 [Source:HGNC Symbol;Acc:2899]
ENSG00000008226	0.96	4591	AAAGAGAGG	C	hippibs	AAAGASAHK	38080696	38165516	1	3	deleted in lung and esophageal cancer 1 [Source:HGNC Symbol;Acc:2899]
ENSG00000008226	0.96	5565	AAAGAGAGG	C	hippibs	AAAGASAHK	38080696	38165516	1	3	deleted in lung and esophageal cancer 1 [Source:HGNC Symbol;Acc:2899]
ENSG00000007908	0.93	3529	AAAGAGATC	C	hippibs	AAAGASAHK	169691781	169703220	-1	1	selectin E [Source:HGNC Symbol;Acc:10718]
ENSG00000007908	1	4131	AAAGAGAAT	C	hippibs	AAAGASAHK	169691781	169703220	-1	1	selectin E [Source:HGNC Symbol;Acc:10718]
ENSG00000007908	0.96	6220	AAAGAGAGT	C	hippibs	AAAGASAHK	169691781	169703220	-1	1	selectin E [Source:HGNC Symbol;Acc:10718]
ENSG00000007908	0.93	8147	AAAGAGAAA	C	hippibs	AAAGASAHK	169691781	169703220	-1	1	selectin E [Source:HGNC Symbol;Acc:10718]
ENSG00000007908	0.93	9728	AAAGACATA	C	hippibs	AAAGASAHK	169691781	169703220	-1	1	selectin E [Source:HGNC Symbol;Acc:10718]
ENSG00000010327	0.93	627	AAAGAGACA	C	hippibs	AAAGASAHK	52529354	52558511	1	3	stabilin 1 [Source:HGNC Symbol;Acc:18628]
ENSG00000015568	0.93	2300	AAAGACACC	C	hippibs	AAAGASAHK	110550335	110615272	1	2	RANBP2-like and GRIP domain containing 5 [Source:HGNC Symbol;Acc:32418]
ENSG00000015568	1	6147	AAAGAGAAG	C	hippibs	AAAGASAHK	110550335	110615272	1	2	RANBP2-like and GRIP domain containing 5 [Source:HGNC Symbol;Acc:32418]
ENSG00000015568	0.93	7566	AAAGATAAT	C	hippibs	AAAGASAHK	110550335	110615272	1	2	RANBP2-like and GRIP domain containing 5 [Source:HGNC Symbol;Acc:32418]
ENSG00000015568	1	9919	AAAGAGAAG	C	hippibs	AAAGASAHK	110550335	110615272	1	2	RANBP2-like and GRIP domain containing 5 [Source:HGNC Symbol;Acc:32418]
ENSG00000010292	0.93	2	AAAGAGAAA	C	hippibs	AAAGASAHK	6602545	6641120	1	12	non-SMC condensin I complex, subunit D2 [Source:HGNC Symbol;Acc:24305]
ENSG00000010292	1	714	AAAGACATT	C	hippibs	AAAGASAHK	6602545	6641120	1	12	non-SMC condensin I complex, subunit D2 [Source:HGNC Symbol;Acc:24305]
ENSG00000012048	1	3240	AAAGAGAAG	C	hippibs	AAAGASAHK	41196312	41277500	-1	17	breast cancer 1, early onset [Source:HGNC Symbol;Acc:1100]
ENSG00000012048	0.93	3690	AAAGAAAAG	C	hippibs	AAAGASAHK	41196312	41277500	-1	17	breast cancer 1, early onset [Source:HGNC Symbol;Acc:1100]
ENSG00000012048	0.93	3709	AAAGAAAAG	C	hippibs	AAAGASAHK	41196312	41277500	-1	17	breast cancer 1, early onset [Source:HGNC Symbol;Acc:1100]
ENSG00000012048	0.93	3722	AAAGAAAAG	C	hippibs	AAAGASAHK	41196312	41277500	-1	17	breast cancer 1, early onset [Source:HGNC Symbol;Acc:1100]
ENSG00000012048	0.96	9125	AAAGACAGT	C	hippibs	AAAGASAHK	41196312	41277500	-1	17	breast cancer 1, early onset [Source:HGNC Symbol;Acc:1100]
ENSG00000009954	0.96	3766	AAAGAGAGG	C	hippibs	AAAGASAHK	72854728	72936608	-1	7	bromodomain adjacent to zinc finger domain, 1B [Source:HGNC Symbol;Acc:961]
ENSG00000009954	0.96	5103	AAAGACAGG	C	hippibs	AAAGASAHK	72854728	72936608	-1	7	bromodomain adjacent to zinc finger domain, 1B [Source:HGNC Symbol;Acc:961]
ENSG00000009954	0.93	6149	AAAGAAAAG	C	hippibs	AAAGASAHK	72854728	72936608	-1	7	bromodomain adjacent to zinc finger domain, 1B [Source:HGNC Symbol;Acc:961]
ENSG00000009954	0.93	6311	AAAGAAAAT	C	hippibs	AAAGASAHK	72854728	72936608	-1	7	bromodomain adjacent to zinc finger domain, 1B [Source:HGNC Symbol;Acc:961]
ENSG00000009954	0.93	8458	AAAGAGACA	C	hippibs	AAAGASAHK	72854728	72936608	-1	7	bromodomain adjacent to zinc finger domain, 1B [Source:HGNC Symbol;Acc:961]
ENSG00000009954	0.93	9579	AAAGACAAA	C	hippibs	AAAGASAHK	72854728	72936608	-1	7	bromodomain adjacent to zinc finger domain, 1B [Source:HGNC Symbol;Acc:961]
ENSG00000011198	0.93	476	AAAGATACT	C	hippibs	AAAGASAHK	43731605	43775863	1	3	abhydrolase domain containing 5 [Source:HGNC Symbol;Acc:21396]
ENSG00000011198	0.93	1006	AAAGACACA	C	hippibs	AAAGASAHK	43731605	43775863	1	3	abhydrolase domain containing 5 [Source:HGNC Symbol;Acc:21396]
ENSG00000011198	1	1336	AAAGAGACT	C	hippibs	AAAGASAHK	43731605	43775863	1	3	abhydrolase domain containing 5 [Source:HGNC Symbol;Acc:21396]
ENSG00000011198	0.93	1776	AAAGACACA	C	hippibs	AAAGASAHK	43731605	43775863	1	3	abhydrolase domain containing 5 [Source:HGNC Symbol;Acc:21396]
ENSG00000011198	0.93	2517	AAAGAGAAA	C	hippibs	AAAGASAHK	43731605	43775863	1	3	abhydrolase domain containing 5 [Source:HGNC Symbol;Acc:21396]
ENSG00000011198	1	3227	AAAGAGAAT	C	hippibs	AAAGASAHK	43731605	43775863	1	3	abhydrolase domain containing 5 [Source:HGNC Symbol;Acc:21396]
ENSG00000011198	0.93	4202	AAAGACACA	C	hippibs	AAAGASAHK	43731605	43775863	1	3	abhydrolase domain containing 5 [Source:HGNC Symbol;Acc:21396]
ENSG00000011198	0.93	4504	AAAGACACA	C	hippibs	AAAGASAHK	43731605	43775863	1	3	abhydrolase domain containing 5 [Source:HGNC Symbol;Acc:21396]
ENSG00000011198	0.93	4970	AAAGAGAAA	C	hippibs	AAAGASAHK	43731605	43775863	1	3	abhydrolase domain containing 5 [Source:HGNC Symbol;Acc:21396]
ENSG00000011198	0.93	9540	AAAGATATT	C	hippibs	AAAGASAHK	43731605	43775863	1	3	abhydrolase domain containing 5 [Source:HGNC Symbol;Acc:21396]
ENSG00000011198	0.96	9616	AAAGACAGG	C	hippibs	AAAGASAHK	43731605	43775863	1	3	abhydrolase domain containing 5 [Source:HGNC Symbol;Acc:21396]
ENSG00000010626	0.93	711	AAAGACAAC	C	hippibs	AAAGASAHK	6982733	7023407	1	12	leucine rich repeat containing 23 [Source:HGNC Symbol;Acc:19138]
ENSG00000010626	0.93	6294	AAAGACACA	C	hippibs	AAAGASAHK	6982733	7023407	1	12	leucine rich repeat containing 23 [Source:HGNC Symbol;Acc:19138]
ENSG00000014123	1	2386	AAAGAGAAG	C	hippibs	AAAGASAHK	96969471	97003152	1	6	KIAA0776 [Source:HGNC Symbol;Acc:23039]
ENSG00000014123	0.93	2467	AAAGAAAAG	C	hippibs	AAAGASAHK	96969471	97003152	1	6	KIAA0776 [Source:HGNC Symbol;Acc:23039]
ENSG00000014123	0.93	3498	AAAGAGAAA	C	hippibs	AAAGASAHK	96969471	97003152	1	6	KIAA0776 [Source:HGNC Symbol;Acc:23039]
ENSG00000014123	0.93	4516	AAAGAAATT	C	hippibs	AAAGASAHK	96969471	97003152	1	6	KIAA0776 [Source:HGNC Symbol;Acc:23039]
ENSG00000014123	0.93	7341	AAAGAAATG	C	hippibs	AAAGASAHK	96969471	97003152	1	6	KIAA0776 [Source:HGNC Symbol;Acc:23039]
ENSG00000014123	1	7495	AAAGACATG	C	hippibs	AAAGASAHK	96969471	97003152	1	6	KIAA0776 [Source:HGNC Symbol;Acc:23039]
ENSG00000014123	0.93	8069	AAAGAAATT	C	hippibs	AAAGASAHK	96969471	97003152	1	6	KIAA0776 [Source:HGNC Symbol;Acc:23039]
ENSG00000014123	0.93	9921	AAAGAAAAG	C	hippibs	AAAGASAHK	96969471	97003152	1	6	KIAA0776 [Source:HGNC Symbol;Acc:23039]
ENSG00000008394	0.93	1116	AAAGACAAA	C	hippibs	AAAGASAHK	16500076	16517343	1	12	microsomal glutathione S-transferase 1 [Source:HGNC Symbol;Acc:7061]
ENSG00000008394	0.93	1573	AAAGACAAA	C	hippibs	AAAGASAHK	16500076	16517343	1	12	microsomal glutathione S-transferase 1 [Source:HGNC Symbol;Acc:7061]
ENSG00000008394	0.93	2357	AAAGAAACT	C	hippibs	AAAGASAHK	16500076	16517343	1	12	microsomal glutathione S-transferase 1 [Source:HGNC Symbol;Acc:7061]
ENSG00000008394	1	2564	AAAGAGATT	C	hippibs	AAAGASAHK	16500076	16517343	1	12	microsomal glutathione S-transferase 1 [Source:HGNC Symbol;Acc:7061]
ENSG00000013441	0.93	433	AAAGAAAAT	C	hippibs	AAAGASAHK	201717732	201750495	-1	2	CDC-like kinase 1 [Source:HGNC Symbol;Acc:2068]
ENSG00000013441	0.93	2344	AAAGAGAAA	C	hippibs	AAAGASAHK	201717732	201750495	-1	2	CDC-like kinase 1 [Source:HGNC Symbol;Acc:2068]
ENSG00000013441	0.93	3330	AAAGACATC	C	hippibs	AAAGASAHK	201717732	201750495	-1	2	CDC-like kinase 1 [Source:HGNC Symbol;Acc:2068]
ENSG00000013441	0.93	3869	AAAGAAAAT	C	hippibs	AAAGASAHK	201717732	201750495	-1	2	CDC-like kinase 1 [Source:HGNC Symbol;Acc:2068]
ENSG00000013441	0.93	5153	AAAGATAAT	C	hippibs	AAAGASAHK	201717732	201750495	-1	2	CDC-like kinase 1 [Source:HGNC Symbol;Acc:2068]
ENSG00000013441	0.93	6717	AAAGAAACT	C	hippibs	AAAGASAHK	201717732	201750495	-1	2	CDC-like kinase 1 [Source:HGNC Symbol;Acc:2068]
ENSG00000013441	1	7249	AAAGAGAAG	C	hippibs	AAAGASAHK	201717732	201750495	-1	2	CDC-like kinase 1 [Source:HGNC Symbol;Acc:2068]
ENSG00000011143	0.93	3008	AAAGAAAAG	C	hippibs	AAAGASAHK	56282802	56296666	-1	17	Meckel syndrome, type 1 [Source:HGNC Symbol;Acc:7121]
ENSG00000011143	1	3329	AAAGACATT	C	hippibs	AAAGASAHK	56282802	56296666	-1	17	Meckel syndrome, type 1 [Source:HGNC Symbol;Acc:7121]
ENSG00000011143	0.93	7504	AAAGACACA	C	hippibs	AAAGASAHK	56282802	56296666	-1	17	Meckel syndrome, type 1 [Source:HGNC Symbol;Acc:7121]
ENSG00000011143	1	7551	AAAGACATG	C	hippibs	AAAGASAHK	56282802	56296666	-1	17	Meckel syndrome, type 1 [Source:HGNC Symbol;Acc:7121]
ENSG00000011143	0.93	7596	AAAGAAAAT	C	hippibs	AAAGASAHK	56282802	56296666	-1	17	Meckel syndrome, type 1 [Source:HGNC Symbol;Acc:7121]
ENSG00000056345	0.93	2870	AAAGAAATG	C	hippibs	AAAGASAHK	45331208	45390077	1	17	integrin, beta 3 (platelet glycoprotein IIIa, antigen CD61) [Source:HGNC Symbol;Acc:6156]
ENSG00000056345	0.96	2895	AAAGACAGG	C	hippibs	AAAGASAHK	45331208	45390077	1	17	integrin, beta 3 (platelet glycoprotein IIIa, antigen CD61) [Source:HGNC Symbol;Acc:6156]
ENSG00000056345	0.93	4142	AAAGACAAC	C	hippibs	AAAGASAHK	45331208	45390077	1	17	integrin, beta 3 (platelet glycoprotein IIIa, antigen CD61) [Source:HGNC Symbol;Acc:6156]
ENSG00000056345	1	4260	AAAGAGATG	C	hippibs	AAAGASAHK	45331208	45390077	1	17	integrin, beta 3 (platelet glycoprotein IIIa, antigen CD61) [Source:HGNC Symbol;Acc:6156]
ENSG00000056345	0.93	6088	AAAGAGAAA	C	hippibs	AAAGASAHK	45331208	45390077	1	17	integrin, beta 3 (platelet glycoprotein IIIa, antigen CD61) [Source:HGNC Symbol;Acc:6156]
ENSG00000056345	0.93	7337	AAAGAGAAA	C	hippibs	AAAGASAHK	45331208	45390077	1	17	integrin, beta 3 (platelet glycoprotein IIIa, antigen CD61) [Source:HGNC Symbol;Acc:6156]
ENSG00000056345	0.93	7562	AAAGACATC	C	hippibs	AAAGASAHK	45331208	45390077	1	17	integrin, beta 3 (platelet glycoprotein IIIa, antigen CD61) [Source:HGNC Symbol;Acc:6156]
ENSG00000056345	0.93	8235	AAAGAGAAA	C	hippibs	AAAGASAHK	45331208	45390077	1	17	integrin, beta 3 (platelet glycoprotein IIIa, antigen CD61) [Source:HGNC Symbol;Acc:6156]
ENSG00000056345	0.93	8858	AAAGATAAG	C	hippibs	AAAGASAHK	45331208	45390077	1	17	integrin, beta 3 (platelet glycoprotein IIIa, antigen CD61) [Source:HGNC Symbol;Acc:6156]
ENSG00000053900	0.93	257	AAAGAGAAA	C	hippibs	AAAGASAHK	25378835	25420120	1	4	anaphase promoting complex subunit 4 [Source:HGNC Symbol;Acc:19990]
ENSG00000053900	0.93	1910	AAAGAAAAG	C	hippibs	AAAGASAHK	25378835	25420120	1	4	anaphase promoting complex subunit 4 [Source:HGNC Symbol;Acc:19990]
ENSG00000053900	0.93	6443	AAAGATAAG	C	hippibs	AAAGASAHK	25378835	25420120	1	4	anaphase promoting complex subunit 4 [Source:HGNC Symbol;Acc:19990]
ENSG00000053900	0.93	7624	AAAGAAAAG	C	hippibs	AAAGASAHK	25378835	25420120	1	4	anaphase promoting complex subunit 4 [Source:HGNC Symbol;Acc:19990]
ENSG00000024048	0.96	167	AAAGAGAGG	C	hippibs	AAAGASAHK	42531800	42661242	1	6	ubiquitin protein ligase E3 component n-recognin 2 [Source:HGNC Symbol;Acc:21289]
ENSG00000024048	0.93	9486	AAAGATATG	C	hippibs	AAAGASAHK	42531800	42661242	1	6	ubiquitin protein ligase E3 component n-recognin 2 [Source:HGNC Symbol;Acc:21289]
ENSG00000052723	0.93	1307	AAAGAAAAG	C	hippibs	AAAGASAHK	115312100	115323306	-1	1	suppressor of IKBKE 1 [Source:HGNC Symbol;Acc:26119]
ENSG00000052723	0.93	1666	AAAGAAAAG	C	hippibs	AAAGASAHK	115312100	115323306	-1	1	suppressor of IKBKE 1 [Source:HGNC Symbol;Acc:26119]
ENSG00000052723	0.93	2062	AAAGAAAAG	C	hippibs	AAAGASAHK	115312100	115323306	-1	1	suppressor of IKBKE 1 [Source:HGNC Symbol;Acc:26119]
ENSG00000052723	0.93	2393	AAAGACACA	C	hippibs	AAAGASAHK	115312100	115323306	-1	1	suppressor of IKBKE 1 [Source:HGNC Symbol;Acc:26119]
ENSG00000052723	0.93	2468	AAAGACACA	C	hippibs	AAAGASAHK	115312100	115323306	-1	1	suppressor of IKBKE 1 [Source:HGNC Symbol;Acc:26119]
ENSG00000052723	0.93	2593	AAAGACAAA	C	hippibs	AAAGASAHK	115312100	115323306	-1	1	suppressor of IKBKE 1 [Source:HGNC Symbol;Acc:26119]
ENSG00000052723	1	2721	AAAGAGACT	C	hippibs	AAAGASAHK	115312100	115323306	-1	1	suppressor of IKBKE 1 [Source:HGNC Symbol;Acc:26119]
ENSG00000052723	0.93	2810	AAAGATATT	C	hippibs	AAAGASAHK	115312100	115323306	-1	1	suppressor of IKBKE 1 [Source:HGNC Symbol;Acc:26119]
ENSG00000052723	0.93	3160	AAAGAGACA	C	hippibs	AAAGASAHK	115312100	115323306	-1	1	suppressor of IKBKE 1 [Source:HGNC Symbol;Acc:26119]
ENSG00000052723	0.93	3308	AAAGAAACT	C	hippibs	AAAGASAHK	115312100	115323306	-1	1	suppressor of IKBKE 1 [Source:HGNC Symbol;Acc:26119]
ENSG00000052723	0.93	3899	AAAGAAAAT	C	hippibs	AAAGASAHK	115312100	115323306	-1	1	suppressor of IKBKE 1 [Source:HGNC Symbol;Acc:26119]
ENSG00000052723	1	4419	AAAGACATG	C	hippibs	AAAGASAHK	115312100	115323306	-1	1	suppressor of IKBKE 1 [Source:HGNC Symbol;Acc:26119]
ENSG00000052723	0.93	5383	AAAGAAACT	C	hippibs	AAAGASAHK	115312100	115323306	-1	1	suppressor of IKBKE 1 [Source:HGNC Symbol;Acc:26119]
ENSG00000052723	0.93	6287	AAAGAAAAT	C	hippibs	AAAGASAHK	115312100	115323306	-1	1	suppressor of IKBKE 1 [Source:HGNC Symbol;Acc:26119]
ENSG00000052723	0.93	9725	AAAGAAACT	C	hippibs	AAAGASAHK	115312100	115323306	-1	1	suppressor of IKBKE 1 [Source:HGNC Symbol;Acc:26119]
ENSG00000029725	0.93	2921	AAAGAAACT	C	hippibs	AAAGASAHK	5185558	5289129	1	17	rabaptin, RAB GTPase binding effector protein 1 [Source:HGNC Symbol;Acc:17677]
ENSG00000029725	0.93	3107	AAAGAAATG	C	hippibs	AAAGASAHK	5185558	5289129	1	17	rabaptin, RAB GTPase binding effector protein 1 [Source:HGNC Symbol;Acc:17677]
ENSG00000029725	0.93	4401	AAAGACAAC	C	hippibs	AAAGASAHK	5185558	5289129	1	17	rabaptin, RAB GTPase binding effector protein 1 [Source:HGNC Symbol;Acc:17677]
ENSG00000029725	0.93	8772	AAAGAGACC	C	hippibs	AAAGASAHK	5185558	5289129	1	17	rabaptin, RAB GTPase binding effector protein 1 [Source:HGNC Symbol;Acc:17677]
ENSG00000026103	1	72	AAAGAGAAT	C	hippibs	AAAGASAHK	90749226	90775542	1	10	Fas (TNF receptor superfamily, member 6) [Source:HGNC Symbol;Acc:11920]
ENSG00000026103	0.96	1003	AAAGAGAGG	C	hippibs	AAAGASAHK	90749226	90775542	1	10	Fas (TNF receptor superfamily, member 6) [Source:HGNC Symbol;Acc:11920]
ENSG00000026103	0.96	2381	AAAGACAGG	C	hippibs	AAAGASAHK	90749226	90775542	1	10	Fas (TNF receptor superfamily, member 6) [Source:HGNC Symbol;Acc:11920]
ENSG00000026103	1	2906	AAAGACAAT	C	hippibs	AAAGASAHK	90749226	90775542	1	10	Fas (TNF receptor superfamily, member 6) [Source:HGNC Symbol;Acc:11920]
ENSG00000026103	0.93	3374	AAAGAAATG	C	hippibs	AAAGASAHK	90749226	90775542	1	10	Fas (TNF receptor superfamily, member 6) [Source:HGNC Symbol;Acc:11920]
ENSG00000026103	0.93	8747	AAAGACAAC	C	hippibs	AAAGASAHK	90749226	90775542	1	10	Fas (TNF receptor superfamily, member 6) [Source:HGNC Symbol;Acc:11920]
ENSG00000048052	0.93	2487	AAAGATACT	C	hippibs	AAAGASAHK	18126572	19036993	1	7	histone deacetylase 9 [Source:HGNC Symbol;Acc:14065]
ENSG00000048052	0.93	2946	AAAGACATC	C	hippibs	AAAGASAHK	18126572	19036993	1	7	histone deacetylase 9 [Source:HGNC Symbol;Acc:14065]
ENSG00000048052	0.93	4925	AAAGATAAT	C	hippibs	AAAGASAHK	18126572	19036993	1	7	histone deacetylase 9 [Source:HGNC Symbol;Acc:14065]
ENSG00000048052	1	6515	AAAGACATG	C	hippibs	AAAGASAHK	18126572	19036993	1	7	histone deacetylase 9 [Source:HGNC Symbol;Acc:14065]
ENSG00000020181	1	921	AAAGAGAAT	C	hippibs	AAAGASAHK	37641709	37701494	1	8	G protein-coupled receptor 124 [Source:HGNC Symbol;Acc:17849]
ENSG00000020181	0.93	2320	AAAGAAAAG	C	hippibs	AAAGASAHK	37641709	37701494	1	8	G protein-coupled receptor 124 [Source:HGNC Symbol;Acc:17849]
ENSG00000020181	0.93	7536	AAAGAAAAG	C	hippibs	AAAGASAHK	37641709	37701494	1	8	G protein-coupled receptor 124 [Source:HGNC Symbol;Acc:17849]
ENSG00000020181	0.93	8130	AAAGAAACT	C	hippibs	AAAGASAHK	37641709	37701494	1	8	G protein-coupled receptor 124 [Source:HGNC Symbol;Acc:17849]
ENSG00000048140	1	956	AAAGAGAAG	C	hippibs	AAAGASAHK	176074388	176086058	1	5	tetraspanin 17 [Source:HGNC Symbol;Acc:13594]
ENSG00000048140	0.93	7521	AAAGAGACA	C	hippibs	AAAGASAHK	176074388	176086058	1	5	tetraspanin 17 [Source:HGNC Symbol;Acc:13594]
ENSG00000046653	1	5138	AAAGAGATT	C	hippibs	AAAGASAHK	13789150	13956757	-1	X	glycoprotein M6B [Source:HGNC Symbol;Acc:4461]
ENSG00000046653	0.93	8243	AAAGACAAA	C	hippibs	AAAGASAHK	13789150	13956757	-1	X	glycoprotein M6B [Source:HGNC Symbol;Acc:4461]
ENSG00000028137	0.96	408	AAAGACAGG	C	hippibs	AAAGASAHK	12227060	12269285	1	1	tumor necrosis factor receptor superfamily, member 1B [Source:HGNC Symbol;Acc:11917]
ENSG00000028137	0.93	2850	AAAGAGAAA	C	hippibs	AAAGASAHK	12227060	12269285	1	1	tumor necrosis factor receptor superfamily, member 1B [Source:HGNC Symbol;Acc:11917]
ENSG00000028137	0.93	3216	AAAGATAAT	C	hippibs	AAAGASAHK	12227060	12269285	1	1	tumor necrosis factor receptor superfamily, member 1B [Source:HGNC Symbol;Acc:11917]
ENSG00000028137	0.93	3547	AAAGAAAAT	C	hippibs	AAAGASAHK	12227060	12269285	1	1	tumor necrosis factor receptor superfamily, member 1B [Source:HGNC Symbol;Acc:11917]
ENSG00000029639	0.93	3291	AAAGAGATC	C	hippibs	AAAGASAHK	155578643	155635627	-1	6	transcription factor B1, mitochondrial [Source:HGNC Symbol;Acc:17037]
ENSG00000029639	1	4061	AAAGACATT	C	hippibs	AAAGASAHK	155578643	155635627	-1	6	transcription factor B1, mitochondrial [Source:HGNC Symbol;Acc:17037]
ENSG00000029639	0.93	4324	AAAGAAAAG	C	hippibs	AAAGASAHK	155578643	155635627	-1	6	transcription factor B1, mitochondrial [Source:HGNC Symbol;Acc:17037]
ENSG00000029639	0.96	4396	AAAGAGAGG	C	hippibs	AAAGASAHK	155578643	155635627	-1	6	transcription factor B1, mitochondrial [Source:HGNC Symbol;Acc:17037]
ENSG00000029639	0.93	5600	AAAGATATG	C	hippibs	AAAGASAHK	155578643	155635627	-1	6	transcription factor B1, mitochondrial [Source:HGNC Symbol;Acc:17037]
ENSG00000029639	1	8281	AAAGACAAG	C	hippibs	AAAGASAHK	155578643	155635627	-1	6	transcription factor B1, mitochondrial [Source:HGNC Symbol;Acc:17037]
ENSG00000021355	0.93	5255	AAAGAAAAT	C	hippibs	AAAGASAHK	2832566	2842240	-1	6	serpin peptidase inhibitor, clade B (ovalbumin), member 1 [Source:HGNC Symbol;Acc:3311]
ENSG00000021355	0.93	5906	AAAGAAAAG	C	hippibs	AAAGASAHK	2832566	2842240	-1	6	serpin peptidase inhibitor, clade B (ovalbumin), member 1 [Source:HGNC Symbol;Acc:3311]
ENSG00000021355	0.93	6616	AAAGAAAAT	C	hippibs	AAAGASAHK	2832566	2842240	-1	6	serpin peptidase inhibitor, clade B (ovalbumin), member 1 [Source:HGNC Symbol;Acc:3311]
ENSG00000021355	1	8029	AAAGACACT	C	hippibs	AAAGASAHK	2832566	2842240	-1	6	serpin peptidase inhibitor, clade B (ovalbumin), member 1 [Source:HGNC Symbol;Acc:3311]
ENSG00000057019	1	3981	AAAGACAAT	C	hippibs	AAAGASAHK	98514785	98620533	-1	3	discoidin, CUB and LCCL domain containing 2 [Source:HGNC Symbol;Acc:24627]
ENSG00000057019	0.93	4108	AAAGAAAAT	C	hippibs	AAAGASAHK	98514785	98620533	-1	3	discoidin, CUB and LCCL domain containing 2 [Source:HGNC Symbol;Acc:24627]
ENSG00000057019	0.96	4699	AAAGAGAGT	C	hippibs	AAAGASAHK	98514785	98620533	-1	3	discoidin, CUB and LCCL domain containing 2 [Source:HGNC Symbol;Acc:24627]
ENSG00000057019	0.93	4983	AAAGAGAAA	C	hippibs	AAAGASAHK	98514785	98620533	-1	3	discoidin, CUB and LCCL domain containing 2 [Source:HGNC Symbol;Acc:24627]
ENSG00000057019	0.93	5099	AAAGAAAAT	C	hippibs	AAAGASAHK	98514785	98620533	-1	3	discoidin, CUB and LCCL domain containing 2 [Source:HGNC Symbol;Acc:24627]
ENSG00000057019	0.93	7610	AAAGACATC	C	hippibs	AAAGASAHK	98514785	98620533	-1	3	discoidin, CUB and LCCL domain containing 2 [Source:HGNC Symbol;Acc:24627]
ENSG00000057019	1	8656	AAAGAGATT	C	hippibs	AAAGASAHK	98514785	98620533	-1	3	discoidin, CUB and LCCL domain containing 2 [Source:HGNC Symbol;Acc:24627]
ENSG00000038210	0.93	1160	AAAGACATA	C	hippibs	AAAGASAHK	25235597	25280714	1	4	phosphatidylinositol 4-kinase type 2 beta [Source:HGNC Symbol;Acc:18215]
ENSG00000038210	0.96	1299	AAAGAGAGG	C	hippibs	AAAGASAHK	25235597	25280714	1	4	phosphatidylinositol 4-kinase type 2 beta [Source:HGNC Symbol;Acc:18215]
ENSG00000038210	0.93	2473	AAAGAAATG	C	hippibs	AAAGASAHK	25235597	25280714	1	4	phosphatidylinositol 4-kinase type 2 beta [Source:HGNC Symbol;Acc:18215]
ENSG00000038210	0.93	4694	AAAGAAATG	C	hippibs	AAAGASAHK	25235597	25280714	1	4	phosphatidylinositol 4-kinase type 2 beta [Source:HGNC Symbol;Acc:18215]
ENSG00000038210	0.93	5163	AAAGACAAA	C	hippibs	AAAGASAHK	25235597	25280714	1	4	phosphatidylinositol 4-kinase type 2 beta [Source:HGNC Symbol;Acc:18215]
ENSG00000038210	1	5297	AAAGAGAAT	C	hippibs	AAAGASAHK	25235597	25280714	1	4	phosphatidylinositol 4-kinase type 2 beta [Source:HGNC Symbol;Acc:18215]
ENSG00000038210	0.93	5889	AAAGAGACC	C	hippibs	AAAGASAHK	25235597	25280714	1	4	phosphatidylinositol 4-kinase type 2 beta [Source:HGNC Symbol;Acc:18215]
ENSG00000038210	0.93	5952	AAAGAAATG	C	hippibs	AAAGASAHK	25235597	25280714	1	4	phosphatidylinositol 4-kinase type 2 beta [Source:HGNC Symbol;Acc:18215]
ENSG00000038210	1	6510	AAAGACATT	C	hippibs	AAAGASAHK	25235597	25280714	1	4	phosphatidylinositol 4-kinase type 2 beta [Source:HGNC Symbol;Acc:18215]
ENSG00000038210	0.93	6671	AAAGAAAAT	C	hippibs	AAAGASAHK	25235597	25280714	1	4	phosphatidylinositol 4-kinase type 2 beta [Source:HGNC Symbol;Acc:18215]
ENSG00000038210	1	6932	AAAGACAAT	C	hippibs	AAAGASAHK	25235597	25280714	1	4	phosphatidylinositol 4-kinase type 2 beta [Source:HGNC Symbol;Acc:18215]
ENSG00000038210	0.93	8490	AAAGAAAAT	C	hippibs	AAAGASAHK	25235597	25280714	1	4	phosphatidylinositol 4-kinase type 2 beta [Source:HGNC Symbol;Acc:18215]
ENSG00000038210	1	9658	AAAGACAAG	C	hippibs	AAAGASAHK	25235597	25280714	1	4	phosphatidylinositol 4-kinase type 2 beta [Source:HGNC Symbol;Acc:18215]
ENSG00000038210	0.93	9697	AAAGAAATG	C	hippibs	AAAGASAHK	25235597	25280714	1	4	phosphatidylinositol 4-kinase type 2 beta [Source:HGNC Symbol;Acc:18215]
ENSG00000047932	1	815	AAAGAGATT	C	hippibs	AAAGASAHK	117639374	117923691	-1	6	golgi associated PDZ and coiled-coil motif containing [Source:HGNC Symbol;Acc:17643]
ENSG00000047932	0.93	929	AAAGAAAAT	C	hippibs	AAAGASAHK	117639374	117923691	-1	6	golgi associated PDZ and coiled-coil motif containing [Source:HGNC Symbol;Acc:17643]
ENSG00000047932	0.93	1061	AAAGACAAA	C	hippibs	AAAGASAHK	117639374	117923691	-1	6	golgi associated PDZ and coiled-coil motif containing [Source:HGNC Symbol;Acc:17643]
ENSG00000047932	1	3852	AAAGACATT	C	hippibs	AAAGASAHK	117639374	117923691	-1	6	golgi associated PDZ and coiled-coil motif containing [Source:HGNC Symbol;Acc:17643]
ENSG00000047932	0.93	4196	AAAGAAAAT	C	hippibs	AAAGASAHK	117639374	117923691	-1	6	golgi associated PDZ and coiled-coil motif containing [Source:HGNC Symbol;Acc:17643]
ENSG00000047932	0.93	5950	AAAGATAAG	C	hippibs	AAAGASAHK	117639374	117923691	-1	6	golgi associated PDZ and coiled-coil motif containing [Source:HGNC Symbol;Acc:17643]
ENSG00000047932	0.93	6029	AAAGATATT	C	hippibs	AAAGASAHK	117639374	117923691	-1	6	golgi associated PDZ and coiled-coil motif containing [Source:HGNC Symbol;Acc:17643]
ENSG00000047932	0.93	7455	AAAGAAATG	C	hippibs	AAAGASAHK	117639374	117923691	-1	6	golgi associated PDZ and coiled-coil motif containing [Source:HGNC Symbol;Acc:17643]
ENSG00000047932	0.93	7706	AAAGACACC	C	hippibs	AAAGASAHK	117639374	117923691	-1	6	golgi associated PDZ and coiled-coil motif containing [Source:HGNC Symbol;Acc:17643]
ENSG00000047932	0.93	8038	AAAGAAAAT	C	hippibs	AAAGASAHK	117639374	117923691	-1	6	golgi associated PDZ and coiled-coil motif containing [Source:HGNC Symbol;Acc:17643]
ENSG00000047932	0.96	8690	AAAGAGAGG	C	hippibs	AAAGASAHK	117639374	117923691	-1	6	golgi associated PDZ and coiled-coil motif containing [Source:HGNC Symbol;Acc:17643]
ENSG00000054983	1	328	AAAGACAAT	C	hippibs	AAAGASAHK	88399360	88459907	-1	14	galactosylceramidase [Source:HGNC Symbol;Acc:4115]
ENSG00000054983	0.93	3023	AAAGAAATT	C	hippibs	AAAGASAHK	88399360	88459907	-1	14	galactosylceramidase [Source:HGNC Symbol;Acc:4115]
ENSG00000054983	0.93	4618	AAAGAAATG	C	hippibs	AAAGASAHK	88399360	88459907	-1	14	galactosylceramidase [Source:HGNC Symbol;Acc:4115]
ENSG00000054983	0.96	5096	AAAGACAGG	C	hippibs	AAAGASAHK	88399360	88459907	-1	14	galactosylceramidase [Source:HGNC Symbol;Acc:4115]
ENSG00000054983	0.93	5730	AAAGACACA	C	hippibs	AAAGASAHK	88399360	88459907	-1	14	galactosylceramidase [Source:HGNC Symbol;Acc:4115]
ENSG00000054983	0.93	5825	AAAGAAAAT	C	hippibs	AAAGASAHK	88399360	88459907	-1	14	galactosylceramidase [Source:HGNC Symbol;Acc:4115]
ENSG00000054983	0.93	8675	AAAGAAAAT	C	hippibs	AAAGASAHK	88399360	88459907	-1	14	galactosylceramidase [Source:HGNC Symbol;Acc:4115]
ENSG00000047365	0.93	2537	AAAGACATC	C	hippibs	AAAGASAHK	36067626	36246131	-1	4	ArfGAP with RhoGAP domain, ankyrin repeat and PH domain 2 [Source:HGNC Symbol;Acc:16924]
ENSG00000047365	0.93	5111	AAAGACAAA	C	hippibs	AAAGASAHK	36067626	36246131	-1	4	ArfGAP with RhoGAP domain, ankyrin repeat and PH domain 2 [Source:HGNC Symbol;Acc:16924]
ENSG00000050820	0.93	1667	AAAGAGAAC	C	hippibs	AAAGASAHK	75262928	75301951	-1	16	breast cancer anti-estrogen resistance 1 [Source:HGNC Symbol;Acc:971]
ENSG00000050820	1	2364	AAAGACATG	C	hippibs	AAAGASAHK	75262928	75301951	-1	16	breast cancer anti-estrogen resistance 1 [Source:HGNC Symbol;Acc:971]
ENSG00000050820	0.93	6679	AAAGACAAA	C	hippibs	AAAGASAHK	75262928	75301951	-1	16	breast cancer anti-estrogen resistance 1 [Source:HGNC Symbol;Acc:971]
ENSG00000050820	0.93	9174	AAAGAGAAA	C	hippibs	AAAGASAHK	75262928	75301951	-1	16	breast cancer anti-estrogen resistance 1 [Source:HGNC Symbol;Acc:971]
ENSG00000041802	1	270	AAAGAGATG	C	hippibs	AAAGASAHK	194361517	194393206	-1	3	large subunit GTPase 1 homolog (S. cerevisiae) [Source:HGNC Symbol;Acc:25652]
ENSG00000041802	0.93	4134	AAAGACAAA	C	hippibs	AAAGASAHK	194361517	194393206	-1	3	large subunit GTPase 1 homolog (S. cerevisiae) [Source:HGNC Symbol;Acc:25652]
ENSG00000041802	1	6067	AAAGACACT	C	hippibs	AAAGASAHK	194361517	194393206	-1	3	large subunit GTPase 1 homolog (S. cerevisiae) [Source:HGNC Symbol;Acc:25652]
ENSG00000041802	0.93	6339	AAAGAAATG	C	hippibs	AAAGASAHK	194361517	194393206	-1	3	large subunit GTPase 1 homolog (S. cerevisiae) [Source:HGNC Symbol;Acc:25652]
ENSG00000041802	0.93	8123	AAAGAAACT	C	hippibs	AAAGASAHK	194361517	194393206	-1	3	large subunit GTPase 1 homolog (S. cerevisiae) [Source:HGNC Symbol;Acc:25652]
ENSG00000041802	1	9441	AAAGAGATG	C	hippibs	AAAGASAHK	194361517	194393206	-1	3	large subunit GTPase 1 homolog (S. cerevisiae) [Source:HGNC Symbol;Acc:25652]
ENSG00000031823	0.93	146	AAAGAAAAT	C	hippibs	AAAGASAHK	5916154	5978320	-1	19	RAN binding protein 3 [Source:HGNC Symbol;Acc:9850]
ENSG00000031823	0.93	5341	AAAGAAAAG	C	hippibs	AAAGASAHK	5916154	5978320	-1	19	RAN binding protein 3 [Source:HGNC Symbol;Acc:9850]
ENSG00000031823	0.93	5655	AAAGAAAAG	C	hippibs	AAAGASAHK	5916154	5978320	-1	19	RAN binding protein 3 [Source:HGNC Symbol;Acc:9850]
ENSG00000031823	0.93	7813	AAAGACACA	C	hippibs	AAAGASAHK	5916154	5978320	-1	19	RAN binding protein 3 [Source:HGNC Symbol;Acc:9850]
ENSG00000050405	0.96	1566	AAAGACAGT	C	hippibs	AAAGASAHK	50569565	50677353	-1	12	LIM domain and actin binding 1 [Source:HGNC Symbol;Acc:24636]
ENSG00000050405	0.96	2140	AAAGACAGG	C	hippibs	AAAGASAHK	50569565	50677353	-1	12	LIM domain and actin binding 1 [Source:HGNC Symbol;Acc:24636]
ENSG00000050405	1	2343	AAAGAGATG	C	hippibs	AAAGASAHK	50569565	50677353	-1	12	LIM domain and actin binding 1 [Source:HGNC Symbol;Acc:24636]
ENSG00000050405	0.93	2441	AAAGAAAAT	C	hippibs	AAAGASAHK	50569565	50677353	-1	12	LIM domain and actin binding 1 [Source:HGNC Symbol;Acc:24636]
ENSG00000050405	0.93	3643	AAAGACATC	C	hippibs	AAAGASAHK	50569565	50677353	-1	12	LIM domain and actin binding 1 [Source:HGNC Symbol;Acc:24636]
ENSG00000050405	1	5037	AAAGACATG	C	hippibs	AAAGASAHK	50569565	50677353	-1	12	LIM domain and actin binding 1 [Source:HGNC Symbol;Acc:24636]
ENSG00000050405	0.96	7508	AAAGACAGG	C	hippibs	AAAGASAHK	50569565	50677353	-1	12	LIM domain and actin binding 1 [Source:HGNC Symbol;Acc:24636]
ENSG00000054690	0.93	44	AAAGAAAAG	C	hippibs	AAAGASAHK	68000008	68056255	1	14	pleckstrin homology domain containing, family H (with MyTH4 domain) member 1 [Source:HGNC Symbol;Acc:17733]
ENSG00000054598	0.93	189	AAAGACAAC	C	hippibs	AAAGASAHK	1610681	1614127	1	6	forkhead box C1 [Source:HGNC Symbol;Acc:3800]
ENSG00000054598	0.93	1719	AAAGACAAC	C	hippibs	AAAGASAHK	1610681	1614127	1	6	forkhead box C1 [Source:HGNC Symbol;Acc:3800]
ENSG00000054598	0.93	5870	AAAGACATC	C	hippibs	AAAGASAHK	1610681	1614127	1	6	forkhead box C1 [Source:HGNC Symbol;Acc:3800]
ENSG00000046647	0.93	4531	AAAGAGACA	C	hippibs	AAAGASAHK	14024845	14048035	-1	X	gem (nuclear organelle) associated protein 8 [Source:HGNC Symbol;Acc:26044]
ENSG00000046647	0.96	5955	AAAGAGAGG	C	hippibs	AAAGASAHK	14024845	14048035	-1	X	gem (nuclear organelle) associated protein 8 [Source:HGNC Symbol;Acc:26044]
ENSG00000046647	0.93	6353	AAAGAGAAA	C	hippibs	AAAGASAHK	14024845	14048035	-1	X	gem (nuclear organelle) associated protein 8 [Source:HGNC Symbol;Acc:26044]
ENSG00000046647	0.93	6746	AAAGAAACT	C	hippibs	AAAGASAHK	14024845	14048035	-1	X	gem (nuclear organelle) associated protein 8 [Source:HGNC Symbol;Acc:26044]
ENSG00000046647	1	7655	AAAGACAAT	C	hippibs	AAAGASAHK	14024845	14048035	-1	X	gem (nuclear organelle) associated protein 8 [Source:HGNC Symbol;Acc:26044]
ENSG00000046647	0.93	8897	AAAGAAATT	C	hippibs	AAAGASAHK	14024845	14048035	-1	X	gem (nuclear organelle) associated protein 8 [Source:HGNC Symbol;Acc:26044]
ENSG00000046647	0.93	9648	AAAGAAAAG	C	hippibs	AAAGASAHK	14024845	14048035	-1	X	gem (nuclear organelle) associated protein 8 [Source:HGNC Symbol;Acc:26044]
ENSG00000046647	1	9664	AAAGACAAG	C	hippibs	AAAGASAHK	14024845	14048035	-1	X	gem (nuclear organelle) associated protein 8 [Source:HGNC Symbol;Acc:26044]
ENSG00000049245	0.93	2310	AAAGAAACT	C	hippibs	AAAGASAHK	7831329	7841492	1	1	vesicle-associated membrane protein 3 (cellubrevin) [Source:HGNC Symbol;Acc:12644]
ENSG00000049245	0.93	2645	AAAGAAAAT	C	hippibs	AAAGASAHK	7831329	7841492	1	1	vesicle-associated membrane protein 3 (cellubrevin) [Source:HGNC Symbol;Acc:12644]
ENSG00000049245	0.93	6442	AAAGAAATG	C	hippibs	AAAGASAHK	7831329	7841492	1	1	vesicle-associated membrane protein 3 (cellubrevin) [Source:HGNC Symbol;Acc:12644]
ENSG00000049245	1	8133	AAAGACAAT	C	hippibs	AAAGASAHK	7831329	7841492	1	1	vesicle-associated membrane protein 3 (cellubrevin) [Source:HGNC Symbol;Acc:12644]
ENSG00000049245	1	8701	AAAGACATT	C	hippibs	AAAGASAHK	7831329	7841492	1	1	vesicle-associated membrane protein 3 (cellubrevin) [Source:HGNC Symbol;Acc:12644]
ENSG00000019582	1	2879	AAAGACACT	C	hippibs	AAAGASAHK	149781206	149792332	-1	5	CD74 molecule, major histocompatibility complex, class II invariant chain [Source:HGNC Symbol;Acc:1697]
ENSG00000019582	0.93	5351	AAAGAAATT	C	hippibs	AAAGASAHK	149781206	149792332	-1	5	CD74 molecule, major histocompatibility complex, class II invariant chain [Source:HGNC Symbol;Acc:1697]
ENSG00000019582	1	8051	AAAGACATT	C	hippibs	AAAGASAHK	149781206	149792332	-1	5	CD74 molecule, major histocompatibility complex, class II invariant chain [Source:HGNC Symbol;Acc:1697]
ENSG00000019582	0.93	9518	AAAGAAAAG	C	hippibs	AAAGASAHK	149781206	149792332	-1	5	CD74 molecule, major histocompatibility complex, class II invariant chain [Source:HGNC Symbol;Acc:1697]
ENSG00000051523	0.96	6550	AAAGAGAGG	C	hippibs	AAAGASAHK	88709698	88717457	-1	16	cytochrome b-245, alpha polypeptide [Source:HGNC Symbol;Acc:2577]
ENSG00000048342	0.93	792	AAAGAAATT	C	hippibs	AAAGASAHK	15471489	15603180	1	4	coiled-coil and C2 domain containing 2A [Source:HGNC Symbol;Acc:29253]
ENSG00000048342	1	2434	AAAGAGAAT	C	hippibs	AAAGASAHK	15471489	15603180	1	4	coiled-coil and C2 domain containing 2A [Source:HGNC Symbol;Acc:29253]
ENSG00000048342	0.93	3023	AAAGAAAAG	C	hippibs	AAAGASAHK	15471489	15603180	1	4	coiled-coil and C2 domain containing 2A [Source:HGNC Symbol;Acc:29253]
ENSG00000048342	0.93	4264	AAAGAAATT	C	hippibs	AAAGASAHK	15471489	15603180	1	4	coiled-coil and C2 domain containing 2A [Source:HGNC Symbol;Acc:29253]
ENSG00000048342	0.93	8755	AAAGAGAAA	C	hippibs	AAAGASAHK	15471489	15603180	1	4	coiled-coil and C2 domain containing 2A [Source:HGNC Symbol;Acc:29253]
ENSG00000056972	0.93	3292	AAAGAGACA	C	hippibs	AAAGASAHK	111877657	111927449	-1	6	TRAF3 interacting protein 2 [Source:HGNC Symbol;Acc:1343]
ENSG00000056972	0.93	7003	AAAGAGAAA	C	hippibs	AAAGASAHK	111877657	111927449	-1	6	TRAF3 interacting protein 2 [Source:HGNC Symbol;Acc:1343]
ENSG00000056972	0.93	7640	AAAGACACA	C	hippibs	AAAGASAHK	111877657	111927449	-1	6	TRAF3 interacting protein 2 [Source:HGNC Symbol;Acc:1343]
ENSG00000056972	0.93	7886	AAAGAGAAA	C	hippibs	AAAGASAHK	111877657	111927449	-1	6	TRAF3 interacting protein 2 [Source:HGNC Symbol;Acc:1343]
ENSG00000049323	0.96	1683	AAAGACAGG	C	hippibs	AAAGASAHK	33172039	33624576	1	2	latent transforming growth factor beta binding protein 1 [Source:HGNC Symbol;Acc:6714]
ENSG00000049323	1	3156	AAAGACACT	C	hippibs	AAAGASAHK	33172039	33624576	1	2	latent transforming growth factor beta binding protein 1 [Source:HGNC Symbol;Acc:6714]
ENSG00000049323	1	8212	AAAGACAAG	C	hippibs	AAAGASAHK	33172039	33624576	1	2	latent transforming growth factor beta binding protein 1 [Source:HGNC Symbol;Acc:6714]
ENSG00000018625	1	3183	AAAGACAAT	C	hippibs	AAAGASAHK	160085549	160113381	1	1	ATPase, Na+/K+ transporting, alpha 2 (+) polypeptide [Source:HGNC Symbol;Acc:800]
ENSG00000023318	0.93	273	AAAGAGACA	C	hippibs	AAAGASAHK	102741461	102861322	-1	9	endoplasmic reticulum protein 44 [Source:HGNC Symbol;Acc:18311]
ENSG00000023318	0.93	443	AAAGAGAAA	C	hippibs	AAAGASAHK	102741461	102861322	-1	9	endoplasmic reticulum protein 44 [Source:HGNC Symbol;Acc:18311]
ENSG00000023318	0.93	1105	AAAGATACT	C	hippibs	AAAGASAHK	102741461	102861322	-1	9	endoplasmic reticulum protein 44 [Source:HGNC Symbol;Acc:18311]
ENSG00000023318	0.93	1565	AAAGAGATA	C	hippibs	AAAGASAHK	102741461	102861322	-1	9	endoplasmic reticulum protein 44 [Source:HGNC Symbol;Acc:18311]
ENSG00000023318	1	2931	AAAGAGAAT	C	hippibs	AAAGASAHK	102741461	102861322	-1	9	endoplasmic reticulum protein 44 [Source:HGNC Symbol;Acc:18311]
ENSG00000023318	0.93	3512	AAAGATAAG	C	hippibs	AAAGASAHK	102741461	102861322	-1	9	endoplasmic reticulum protein 44 [Source:HGNC Symbol;Acc:18311]
ENSG00000023318	1	4958	AAAGACAAT	C	hippibs	AAAGASAHK	102741461	102861322	-1	9	endoplasmic reticulum protein 44 [Source:HGNC Symbol;Acc:18311]
ENSG00000023318	1	6200	AAAGAGATG	C	hippibs	AAAGASAHK	102741461	102861322	-1	9	endoplasmic reticulum protein 44 [Source:HGNC Symbol;Acc:18311]
ENSG00000052841	0.93	7730	AAAGATAAG	C	hippibs	AAAGASAHK	43380491	43515493	1	11	tetratricopeptide repeat domain 17 [Source:HGNC Symbol;Acc:25596]
ENSG00000052841	0.93	7823	AAAGAAATT	C	hippibs	AAAGASAHK	43380491	43515493	1	11	tetratricopeptide repeat domain 17 [Source:HGNC Symbol;Acc:25596]
ENSG00000042062	0.96	5806	AAAGACAGG	C	hippibs	AAAGASAHK	49202645	49308065	-1	20	family with sequence similarity 65, member C [Source:HGNC Symbol;Acc:16168]
ENSG00000042062	0.93	9258	AAAGAAATT	C	hippibs	AAAGASAHK	49202645	49308065	-1	20	family with sequence similarity 65, member C [Source:HGNC Symbol;Acc:16168]
ENSG00000033178	0.93	1816	AAAGAGACA	C	hippibs	AAAGASAHK	68481479	68566897	-1	4	ubiquitin-like modifier activating enzyme 6 [Source:HGNC Symbol;Acc:25581]
ENSG00000033178	0.93	2874	AAAGAAAAG	C	hippibs	AAAGASAHK	68481479	68566897	-1	4	ubiquitin-like modifier activating enzyme 6 [Source:HGNC Symbol;Acc:25581]
ENSG00000033178	0.93	3828	AAAGAGAAA	C	hippibs	AAAGASAHK	68481479	68566897	-1	4	ubiquitin-like modifier activating enzyme 6 [Source:HGNC Symbol;Acc:25581]
ENSG00000033178	1	5018	AAAGACATT	C	hippibs	AAAGASAHK	68481479	68566897	-1	4	ubiquitin-like modifier activating enzyme 6 [Source:HGNC Symbol;Acc:25581]
ENSG00000033178	0.93	6012	AAAGACAAA	C	hippibs	AAAGASAHK	68481479	68566897	-1	4	ubiquitin-like modifier activating enzyme 6 [Source:HGNC Symbol;Acc:25581]
ENSG00000033178	0.93	8000	AAAGATAAT	C	hippibs	AAAGASAHK	68481479	68566897	-1	4	ubiquitin-like modifier activating enzyme 6 [Source:HGNC Symbol;Acc:25581]
ENSG00000033178	0.93	8085	AAAGATATG	C	hippibs	AAAGASAHK	68481479	68566897	-1	4	ubiquitin-like modifier activating enzyme 6 [Source:HGNC Symbol;Acc:25581]
ENSG00000033178	0.93	8888	AAAGAAACT	C	hippibs	AAAGASAHK	68481479	68566897	-1	4	ubiquitin-like modifier activating enzyme 6 [Source:HGNC Symbol;Acc:25581]
ENSG00000033178	0.93	9296	AAAGACAAA	C	hippibs	AAAGASAHK	68481479	68566897	-1	4	ubiquitin-like modifier activating enzyme 6 [Source:HGNC Symbol;Acc:25581]
ENSG00000025796	0.96	2974	AAAGACAGG	C	hippibs	AAAGASAHK	108188960	108279482	-1	6	SEC63 homolog (S. cerevisiae) [Source:HGNC Symbol;Acc:21082]
ENSG00000025796	0.93	5745	AAAGATAAT	C	hippibs	AAAGASAHK	108188960	108279482	-1	6	SEC63 homolog (S. cerevisiae) [Source:HGNC Symbol;Acc:21082]
ENSG00000025796	1	6914	AAAGACAAG	C	hippibs	AAAGASAHK	108188960	108279482	-1	6	SEC63 homolog (S. cerevisiae) [Source:HGNC Symbol;Acc:21082]
ENSG00000025796	1	8363	AAAGACAAT	C	hippibs	AAAGASAHK	108188960	108279482	-1	6	SEC63 homolog (S. cerevisiae) [Source:HGNC Symbol;Acc:21082]
ENSG00000019995	0.93	2759	AAAGATAAG	C	hippibs	AAAGASAHK	126630692	126676758	1	10	zinc finger, RAN-binding domain containing 1 [Source:HGNC Symbol;Acc:18224]
ENSG00000019995	1	4110	AAAGAGAAT	C	hippibs	AAAGASAHK	126630692	126676758	1	10	zinc finger, RAN-binding domain containing 1 [Source:HGNC Symbol;Acc:18224]
ENSG00000019995	1	4547	AAAGAGATG	C	hippibs	AAAGASAHK	126630692	126676758	1	10	zinc finger, RAN-binding domain containing 1 [Source:HGNC Symbol;Acc:18224]
ENSG00000049089	1	945	AAAGAGATG	C	hippibs	AAAGASAHK	40766159	40783488	-1	1	collagen, type IX, alpha 2 [Source:HGNC Symbol;Acc:2218]
ENSG00000049089	0.93	3178	AAAGACACA	C	hippibs	AAAGASAHK	40766159	40783488	-1	1	collagen, type IX, alpha 2 [Source:HGNC Symbol;Acc:2218]
ENSG00000049089	0.93	7743	AAAGACATA	C	hippibs	AAAGASAHK	40766159	40783488	-1	1	collagen, type IX, alpha 2 [Source:HGNC Symbol;Acc:2218]
ENSG00000049089	0.93	7933	AAAGACAAA	C	hippibs	AAAGASAHK	40766159	40783488	-1	1	collagen, type IX, alpha 2 [Source:HGNC Symbol;Acc:2218]
ENSG00000049089	0.93	8352	AAAGAGATA	C	hippibs	AAAGASAHK	40766159	40783488	-1	1	collagen, type IX, alpha 2 [Source:HGNC Symbol;Acc:2218]
ENSG00000049089	0.93	8551	AAAGAAATT	C	hippibs	AAAGASAHK	40766159	40783488	-1	1	collagen, type IX, alpha 2 [Source:HGNC Symbol;Acc:2218]
ENSG00000053371	0.93	1055	AAAGAGAAA	C	hippibs	AAAGASAHK	19630459	19638640	-1	1	aldo-keto reductase family 7, member A2 (aflatoxin aldehyde reductase) [Source:HGNC Symbol;Acc:389]
ENSG00000053371	0.96	1732	AAAGACAGG	C	hippibs	AAAGASAHK	19630459	19638640	-1	1	aldo-keto reductase family 7, member A2 (aflatoxin aldehyde reductase) [Source:HGNC Symbol;Acc:389]
ENSG00000053371	0.93	2236	AAAGAAAAG	C	hippibs	AAAGASAHK	19630459	19638640	-1	1	aldo-keto reductase family 7, member A2 (aflatoxin aldehyde reductase) [Source:HGNC Symbol;Acc:389]
ENSG00000053371	0.93	4669	AAAGACATA	C	hippibs	AAAGASAHK	19630459	19638640	-1	1	aldo-keto reductase family 7, member A2 (aflatoxin aldehyde reductase) [Source:HGNC Symbol;Acc:389]
ENSG00000053371	0.93	5289	AAAGAAAAG	C	hippibs	AAAGASAHK	19630459	19638640	-1	1	aldo-keto reductase family 7, member A2 (aflatoxin aldehyde reductase) [Source:HGNC Symbol;Acc:389]
ENSG00000019102	0.93	3873	AAAGAAAAG	C	hippibs	AAAGASAHK	124617368	124622134	-1	11	V-set and immunoglobulin domain containing 2 [Source:HGNC Symbol;Acc:17149]
ENSG00000050393	0.93	317	AAAGATATG	C	hippibs	AAAGASAHK	13791020	13814800	-1	6	coiled-coil domain containing 90A [Source:HGNC Symbol;Acc:21097]
ENSG00000050393	1	432	AAAGACAAG	C	hippibs	AAAGASAHK	13791020	13814800	-1	6	coiled-coil domain containing 90A [Source:HGNC Symbol;Acc:21097]
ENSG00000050393	0.93	465	AAAGAGAAA	C	hippibs	AAAGASAHK	13791020	13814800	-1	6	coiled-coil domain containing 90A [Source:HGNC Symbol;Acc:21097]
ENSG00000050393	0.93	566	AAAGAGACC	C	hippibs	AAAGASAHK	13791020	13814800	-1	6	coiled-coil domain containing 90A [Source:HGNC Symbol;Acc:21097]
ENSG00000050393	0.93	2677	AAAGAAAAT	C	hippibs	AAAGASAHK	13791020	13814800	-1	6	coiled-coil domain containing 90A [Source:HGNC Symbol;Acc:21097]
ENSG00000050393	0.93	3563	AAAGAAAAT	C	hippibs	AAAGASAHK	13791020	13814800	-1	6	coiled-coil domain containing 90A [Source:HGNC Symbol;Acc:21097]
ENSG00000050393	0.93	3573	AAAGACATC	C	hippibs	AAAGASAHK	13791020	13814800	-1	6	coiled-coil domain containing 90A [Source:HGNC Symbol;Acc:21097]
ENSG00000050393	1	4695	AAAGAGATT	C	hippibs	AAAGASAHK	13791020	13814800	-1	6	coiled-coil domain containing 90A [Source:HGNC Symbol;Acc:21097]
ENSG00000050393	0.96	5863	AAAGACAGG	C	hippibs	AAAGASAHK	13791020	13814800	-1	6	coiled-coil domain containing 90A [Source:HGNC Symbol;Acc:21097]
ENSG00000050393	0.93	8160	AAAGACACA	C	hippibs	AAAGASAHK	13791020	13814800	-1	6	coiled-coil domain containing 90A [Source:HGNC Symbol;Acc:21097]
ENSG00000050393	0.93	8212	AAAGACAAA	C	hippibs	AAAGASAHK	13791020	13814800	-1	6	coiled-coil domain containing 90A [Source:HGNC Symbol;Acc:21097]
ENSG00000050393	0.93	8543	AAAGAGAAA	C	hippibs	AAAGASAHK	13791020	13814800	-1	6	coiled-coil domain containing 90A [Source:HGNC Symbol;Acc:21097]
ENSG00000048392	0.93	6191	AAAGAAAAG	C	hippibs	AAAGASAHK	103216732	103251346	-1	8	ribonucleotide reductase M2 B (TP53 inducible) [Source:HGNC Symbol;Acc:17296]
ENSG00000050327	0.93	13	AAAGACACC	C	hippibs	AAAGASAHK	144052381	144077725	1	7	Rho guanine nucleotide exchange factor (GEF) 5 [Source:HGNC Symbol;Acc:13209]
ENSG00000050327	1	118	AAAGACACT	C	hippibs	AAAGASAHK	144052381	144077725	1	7	Rho guanine nucleotide exchange factor (GEF) 5 [Source:HGNC Symbol;Acc:13209]
ENSG00000050327	0.93	1205	AAAGACAAA	C	hippibs	AAAGASAHK	144052381	144077725	1	7	Rho guanine nucleotide exchange factor (GEF) 5 [Source:HGNC Symbol;Acc:13209]
ENSG00000050327	1	4992	AAAGACAAG	C	hippibs	AAAGASAHK	144052381	144077725	1	7	Rho guanine nucleotide exchange factor (GEF) 5 [Source:HGNC Symbol;Acc:13209]
ENSG00000050327	0.93	9626	AAAGACACA	C	hippibs	AAAGASAHK	144052381	144077725	1	7	Rho guanine nucleotide exchange factor (GEF) 5 [Source:HGNC Symbol;Acc:13209]
ENSG00000050327	0.93	9679	AAAGACAAA	C	hippibs	AAAGASAHK	144052381	144077725	1	7	Rho guanine nucleotide exchange factor (GEF) 5 [Source:HGNC Symbol;Acc:13209]
ENSG00000042445	1	1431	AAAGACAAG	C	hippibs	AAAGASAHK	85569079	85581821	-1	2	retinol saturase (all-trans-retinol 13,14-reductase) [Source:HGNC Symbol;Acc:25991]
ENSG00000042445	0.93	2561	AAAGATAAT	C	hippibs	AAAGASAHK	85569079	85581821	-1	2	retinol saturase (all-trans-retinol 13,14-reductase) [Source:HGNC Symbol;Acc:25991]
ENSG00000042445	0.93	3182	AAAGATAAT	C	hippibs	AAAGASAHK	85569079	85581821	-1	2	retinol saturase (all-trans-retinol 13,14-reductase) [Source:HGNC Symbol;Acc:25991]
ENSG00000042445	0.93	5653	AAAGACAAA	C	hippibs	AAAGASAHK	85569079	85581821	-1	2	retinol saturase (all-trans-retinol 13,14-reductase) [Source:HGNC Symbol;Acc:25991]
ENSG00000042445	0.96	6585	AAAGACAGG	C	hippibs	AAAGASAHK	85569079	85581821	-1	2	retinol saturase (all-trans-retinol 13,14-reductase) [Source:HGNC Symbol;Acc:25991]
ENSG00000042445	0.93	7083	AAAGACATA	C	hippibs	AAAGASAHK	85569079	85581821	-1	2	retinol saturase (all-trans-retinol 13,14-reductase) [Source:HGNC Symbol;Acc:25991]
ENSG00000042445	0.93	7327	AAAGAGAAC	C	hippibs	AAAGASAHK	85569079	85581821	-1	2	retinol saturase (all-trans-retinol 13,14-reductase) [Source:HGNC Symbol;Acc:25991]
ENSG00000042445	0.93	7749	AAAGAAATT	C	hippibs	AAAGASAHK	85569079	85581821	-1	2	retinol saturase (all-trans-retinol 13,14-reductase) [Source:HGNC Symbol;Acc:25991]
ENSG00000034533	0.93	2715	AAAGATACT	C	hippibs	AAAGASAHK	130732721	130745646	-1	3	asteroid homolog 1 (Drosophila) [Source:HGNC Symbol;Acc:25021]
ENSG00000034533	0.93	2823	AAAGAAAAT	C	hippibs	AAAGASAHK	130732721	130745646	-1	3	asteroid homolog 1 (Drosophila) [Source:HGNC Symbol;Acc:25021]
ENSG00000034533	0.93	4084	AAAGATAAG	C	hippibs	AAAGASAHK	130732721	130745646	-1	3	asteroid homolog 1 (Drosophila) [Source:HGNC Symbol;Acc:25021]
ENSG00000034533	0.93	4880	AAAGACATC	C	hippibs	AAAGASAHK	130732721	130745646	-1	3	asteroid homolog 1 (Drosophila) [Source:HGNC Symbol;Acc:25021]
ENSG00000034533	0.93	5475	AAAGAGAAA	C	hippibs	AAAGASAHK	130732721	130745646	-1	3	asteroid homolog 1 (Drosophila) [Source:HGNC Symbol;Acc:25021]
ENSG00000034533	1	6064	AAAGAGACG	C	hippibs	AAAGASAHK	130732721	130745646	-1	3	asteroid homolog 1 (Drosophila) [Source:HGNC Symbol;Acc:25021]
ENSG00000034533	0.93	6192	AAAGAAAAT	C	hippibs	AAAGASAHK	130732721	130745646	-1	3	asteroid homolog 1 (Drosophila) [Source:HGNC Symbol;Acc:25021]
ENSG00000034533	1	8658	AAAGACACG	C	hippibs	AAAGASAHK	130732721	130745646	-1	3	asteroid homolog 1 (Drosophila) [Source:HGNC Symbol;Acc:25021]
ENSG00000034533	0.93	9423	AAAGACAAC	C	hippibs	AAAGASAHK	130732721	130745646	-1	3	asteroid homolog 1 (Drosophila) [Source:HGNC Symbol;Acc:25021]
ENSG00000043462	1	2730	AAAGAGAAG	C	hippibs	AAAGASAHK	169675089	169724822	-1	5	lymphocyte cytosolic protein 2 (SH2 domain containing leukocyte protein of 76kDa) [Source:HGNC Symbol;Acc:6529]
ENSG00000043462	1	8566	AAAGAGAAT	C	hippibs	AAAGASAHK	169675089	169724822	-1	5	lymphocyte cytosolic protein 2 (SH2 domain containing leukocyte protein of 76kDa) [Source:HGNC Symbol;Acc:6529]
ENSG00000043462	0.93	8709	AAAGAAAAG	C	hippibs	AAAGASAHK	169675089	169724822	-1	5	lymphocyte cytosolic protein 2 (SH2 domain containing leukocyte protein of 76kDa) [Source:HGNC Symbol;Acc:6529]
ENSG00000029363	0.93	357	AAAGACATA	C	hippibs	AAAGASAHK	136578001	136610989	-1	6	BCL2-associated transcription factor 1 [Source:HGNC Symbol;Acc:16863]
ENSG00000029363	0.93	3312	AAAGAAATT	C	hippibs	AAAGASAHK	136578001	136610989	-1	6	BCL2-associated transcription factor 1 [Source:HGNC Symbol;Acc:16863]
ENSG00000029363	0.93	3779	AAAGAGAAC	C	hippibs	AAAGASAHK	136578001	136610989	-1	6	BCL2-associated transcription factor 1 [Source:HGNC Symbol;Acc:16863]
ENSG00000029363	1	3827	AAAGACATG	C	hippibs	AAAGASAHK	136578001	136610989	-1	6	BCL2-associated transcription factor 1 [Source:HGNC Symbol;Acc:16863]
ENSG00000029363	0.93	3872	AAAGAAAAT	C	hippibs	AAAGASAHK	136578001	136610989	-1	6	BCL2-associated transcription factor 1 [Source:HGNC Symbol;Acc:16863]
ENSG00000029363	0.93	6926	AAAGAAATT	C	hippibs	AAAGASAHK	136578001	136610989	-1	6	BCL2-associated transcription factor 1 [Source:HGNC Symbol;Acc:16863]
ENSG00000029363	0.93	6996	AAAGAAATT	C	hippibs	AAAGASAHK	136578001	136610989	-1	6	BCL2-associated transcription factor 1 [Source:HGNC Symbol;Acc:16863]
ENSG00000056661	0.93	1489	AAAGAAAAG	C	hippibs	AAAGASAHK	36890150	36904558	-1	17	polycomb group ring finger 2 [Source:HGNC Symbol;Acc:12929]
ENSG00000056661	0.93	1504	AAAGAGATC	C	hippibs	AAAGASAHK	36890150	36904558	-1	17	polycomb group ring finger 2 [Source:HGNC Symbol;Acc:12929]
ENSG00000056661	1	3506	AAAGAGACT	C	hippibs	AAAGASAHK	36890150	36904558	-1	17	polycomb group ring finger 2 [Source:HGNC Symbol;Acc:12929]
ENSG00000056661	0.93	6766	AAAGACACA	C	hippibs	AAAGASAHK	36890150	36904558	-1	17	polycomb group ring finger 2 [Source:HGNC Symbol;Acc:12929]
ENSG00000055147	0.96	1895	AAAGACAGG	C	hippibs	AAAGASAHK	153369688	153418479	-1	5	family with sequence similarity 114, member A2 [Source:HGNC Symbol;Acc:1333]
ENSG00000055147	0.93	3898	AAAGACAAA	C	hippibs	AAAGASAHK	153369688	153418479	-1	5	family with sequence similarity 114, member A2 [Source:HGNC Symbol;Acc:1333]
ENSG00000055147	0.93	4516	AAAGATACG	C	hippibs	AAAGASAHK	153369688	153418479	-1	5	family with sequence similarity 114, member A2 [Source:HGNC Symbol;Acc:1333]
ENSG00000055147	0.93	4911	AAAGACAAA	C	hippibs	AAAGASAHK	153369688	153418479	-1	5	family with sequence similarity 114, member A2 [Source:HGNC Symbol;Acc:1333]
ENSG00000055147	1	5842	AAAGAGAAG	C	hippibs	AAAGASAHK	153369688	153418479	-1	5	family with sequence similarity 114, member A2 [Source:HGNC Symbol;Acc:1333]
ENSG00000055147	0.93	8067	AAAGACACC	C	hippibs	AAAGASAHK	153369688	153418479	-1	5	family with sequence similarity 114, member A2 [Source:HGNC Symbol;Acc:1333]
ENSG00000055147	1	8541	AAAGAGATT	C	hippibs	AAAGASAHK	153369688	153418479	-1	5	family with sequence similarity 114, member A2 [Source:HGNC Symbol;Acc:1333]
ENSG00000055147	0.93	8751	AAAGAAATT	C	hippibs	AAAGASAHK	153369688	153418479	-1	5	family with sequence similarity 114, member A2 [Source:HGNC Symbol;Acc:1333]
ENSG00000053254	0.93	2046	AAAGAAAAG	C	hippibs	AAAGASAHK	89622529	89883454	-1	14	forkhead box N3 [Source:HGNC Symbol;Acc:1928]
ENSG00000053254	1	4558	AAAGAGACT	C	hippibs	AAAGASAHK	89622529	89883454	-1	14	forkhead box N3 [Source:HGNC Symbol;Acc:1928]
ENSG00000053254	0.93	5971	AAAGAAAAT	C	hippibs	AAAGASAHK	89622529	89883454	-1	14	forkhead box N3 [Source:HGNC Symbol;Acc:1928]
ENSG00000053254	1	8128	AAAGAGATT	C	hippibs	AAAGASAHK	89622529	89883454	-1	14	forkhead box N3 [Source:HGNC Symbol;Acc:1928]
ENSG00000055917	0.93	3532	AAAGAAAAT	C	hippibs	AAAGASAHK	20448452	20551995	-1	2	pumilio homolog 2 (Drosophila) [Source:HGNC Symbol;Acc:14958]
ENSG00000055917	0.93	3868	AAAGACATA	C	hippibs	AAAGASAHK	20448452	20551995	-1	2	pumilio homolog 2 (Drosophila) [Source:HGNC Symbol;Acc:14958]
ENSG00000055917	1	8708	AAAGAGAAG	C	hippibs	AAAGASAHK	20448452	20551995	-1	2	pumilio homolog 2 (Drosophila) [Source:HGNC Symbol;Acc:14958]
ENSG00000025434	1	8878	AAAGACAAG	C	hippibs	AAAGASAHK	47269851	47290401	1	11	nuclear receptor subfamily 1, group H, member 3 [Source:HGNC Symbol;Acc:7966]
ENSG00000031081	0.93	3613	AAAGACATA	C	hippibs	AAAGASAHK	119013220	119139561	1	3	Cdc42 GTPase-activating protein [Source:UniProtKB/Swiss-Prot;Acc:Q2M1Z3]
ENSG00000031081	1	6042	AAAGAGATG	C	hippibs	AAAGASAHK	119013220	119139561	1	3	Cdc42 GTPase-activating protein [Source:UniProtKB/Swiss-Prot;Acc:Q2M1Z3]
ENSG00000031081	0.93	6645	AAAGAGATA	C	hippibs	AAAGASAHK	119013220	119139561	1	3	Cdc42 GTPase-activating protein [Source:UniProtKB/Swiss-Prot;Acc:Q2M1Z3]
ENSG00000031081	0.93	6666	AAAGAGAAA	C	hippibs	AAAGASAHK	119013220	119139561	1	3	Cdc42 GTPase-activating protein [Source:UniProtKB/Swiss-Prot;Acc:Q2M1Z3]
ENSG00000031081	1	8550	AAAGACAAT	C	hippibs	AAAGASAHK	119013220	119139561	1	3	Cdc42 GTPase-activating protein [Source:UniProtKB/Swiss-Prot;Acc:Q2M1Z3]
ENSG00000031081	0.93	9612	AAAGATACG	C	hippibs	AAAGASAHK	119013220	119139561	1	3	Cdc42 GTPase-activating protein [Source:UniProtKB/Swiss-Prot;Acc:Q2M1Z3]
ENSG00000021776	0.93	1186	AAAGAGAAC	C	hippibs	AAAGASAHK	35147750	35261956	-1	15	aquarius homolog (mouse) [Source:HGNC Symbol;Acc:29513]
ENSG00000021776	0.93	4122	AAAGAGAAA	C	hippibs	AAAGASAHK	35147750	35261956	-1	15	aquarius homolog (mouse) [Source:HGNC Symbol;Acc:29513]
ENSG00000021776	0.93	4750	AAAGAAAAG	C	hippibs	AAAGASAHK	35147750	35261956	-1	15	aquarius homolog (mouse) [Source:HGNC Symbol;Acc:29513]
ENSG00000051108	0.93	185	AAAGAAACT	C	hippibs	AAAGASAHK	56965748	56977793	1	16	homocysteine-inducible, endoplasmic reticulum stress-inducible, ubiquitin-like domain member 1 [Source:HGNC Symbol;Acc:13744]
ENSG00000051108	0.93	562	AAAGAAAAG	C	hippibs	AAAGASAHK	56965748	56977793	1	16	homocysteine-inducible, endoplasmic reticulum stress-inducible, ubiquitin-like domain member 1 [Source:HGNC Symbol;Acc:13744]
ENSG00000051108	0.93	1373	AAAGACATA	C	hippibs	AAAGASAHK	56965748	56977793	1	16	homocysteine-inducible, endoplasmic reticulum stress-inducible, ubiquitin-like domain member 1 [Source:HGNC Symbol;Acc:13744]
ENSG00000051108	0.93	6047	AAAGATAAT	C	hippibs	AAAGASAHK	56965748	56977793	1	16	homocysteine-inducible, endoplasmic reticulum stress-inducible, ubiquitin-like domain member 1 [Source:HGNC Symbol;Acc:13744]
ENSG00000051108	1	6604	AAAGAGATG	C	hippibs	AAAGASAHK	56965748	56977793	1	16	homocysteine-inducible, endoplasmic reticulum stress-inducible, ubiquitin-like domain member 1 [Source:HGNC Symbol;Acc:13744]
ENSG00000051108	0.93	6741	AAAGAAATG	C	hippibs	AAAGASAHK	56965748	56977793	1	16	homocysteine-inducible, endoplasmic reticulum stress-inducible, ubiquitin-like domain member 1 [Source:HGNC Symbol;Acc:13744]
ENSG00000038427	1	2939	AAAGAGACT	C	hippibs	AAAGASAHK	82767284	82878122	1	5	versican [Source:HGNC Symbol;Acc:2464]
ENSG00000038427	1	5226	AAAGAGATT	C	hippibs	AAAGASAHK	82767284	82878122	1	5	versican [Source:HGNC Symbol;Acc:2464]
ENSG00000038427	1	6797	AAAGAGAAT	C	hippibs	AAAGASAHK	82767284	82878122	1	5	versican [Source:HGNC Symbol;Acc:2464]
ENSG00000038427	1	7254	AAAGACAAG	C	hippibs	AAAGASAHK	82767284	82878122	1	5	versican [Source:HGNC Symbol;Acc:2464]
ENSG00000038427	0.96	7835	AAAGACAGG	C	hippibs	AAAGASAHK	82767284	82878122	1	5	versican [Source:HGNC Symbol;Acc:2464]
ENSG00000038427	0.93	7957	AAAGAAACT	C	hippibs	AAAGASAHK	82767284	82878122	1	5	versican [Source:HGNC Symbol;Acc:2464]
ENSG00000038427	0.93	8215	AAAGATAAT	C	hippibs	AAAGASAHK	82767284	82878122	1	5	versican [Source:HGNC Symbol;Acc:2464]
ENSG00000038427	0.93	8731	AAAGAAATG	C	hippibs	AAAGASAHK	82767284	82878122	1	5	versican [Source:HGNC Symbol;Acc:2464]
ENSG00000038427	0.93	9149	AAAGAAAAG	C	hippibs	AAAGASAHK	82767284	82878122	1	5	versican [Source:HGNC Symbol;Acc:2464]
ENSG00000033170	0.93	860	AAAGAGATA	C	hippibs	AAAGASAHK	65877310	66210839	1	14	fucosyltransferase 8 (alpha (1,6) fucosyltransferase) [Source:HGNC Symbol;Acc:4019]
ENSG00000026508	0.93	173	AAAGACAAC	C	hippibs	AAAGASAHK	35160417	35253946	1	11	CD44 molecule (Indian blood group) [Source:HGNC Symbol;Acc:1681]
ENSG00000026508	0.93	758	AAAGAAAAT	C	hippibs	AAAGASAHK	35160417	35253946	1	11	CD44 molecule (Indian blood group) [Source:HGNC Symbol;Acc:1681]
ENSG00000026508	1	968	AAAGACAAG	C	hippibs	AAAGASAHK	35160417	35253946	1	11	CD44 molecule (Indian blood group) [Source:HGNC Symbol;Acc:1681]
ENSG00000026508	1	3335	AAAGAGAAG	C	hippibs	AAAGASAHK	35160417	35253946	1	11	CD44 molecule (Indian blood group) [Source:HGNC Symbol;Acc:1681]
ENSG00000026508	0.93	4276	AAAGAGAAA	C	hippibs	AAAGASAHK	35160417	35253946	1	11	CD44 molecule (Indian blood group) [Source:HGNC Symbol;Acc:1681]
ENSG00000026508	0.93	4540	AAAGAAACT	C	hippibs	AAAGASAHK	35160417	35253946	1	11	CD44 molecule (Indian blood group) [Source:HGNC Symbol;Acc:1681]
ENSG00000026025	1	1482	AAAGAGATT	C	hippibs	AAAGASAHK	17270258	17279592	1	10	vimentin [Source:HGNC Symbol;Acc:12692]
ENSG00000026025	0.93	1584	AAAGAAAAT	C	hippibs	AAAGASAHK	17270258	17279592	1	10	vimentin [Source:HGNC Symbol;Acc:12692]
ENSG00000026025	0.93	1982	AAAGAGATC	C	hippibs	AAAGASAHK	17270258	17279592	1	10	vimentin [Source:HGNC Symbol;Acc:12692]
ENSG00000026025	0.93	2315	AAAGAAAAT	C	hippibs	AAAGASAHK	17270258	17279592	1	10	vimentin [Source:HGNC Symbol;Acc:12692]
ENSG00000026025	0.93	6596	AAAGAAAAG	C	hippibs	AAAGASAHK	17270258	17279592	1	10	vimentin [Source:HGNC Symbol;Acc:12692]
ENSG00000026025	1	7247	AAAGAGAAG	C	hippibs	AAAGASAHK	17270258	17279592	1	10	vimentin [Source:HGNC Symbol;Acc:12692]
ENSG00000048649	1	252	AAAGACAAG	C	hippibs	AAAGASAHK	77371041	77531915	-1	11	remodeling and spacing factor 1 [Source:HGNC Symbol;Acc:18118]
ENSG00000048649	0.93	358	AAAGAGATA	C	hippibs	AAAGASAHK	77371041	77531915	-1	11	remodeling and spacing factor 1 [Source:HGNC Symbol;Acc:18118]
ENSG00000048649	0.93	4460	AAAGACATA	C	hippibs	AAAGASAHK	77371041	77531915	-1	11	remodeling and spacing factor 1 [Source:HGNC Symbol;Acc:18118]
ENSG00000048649	0.93	7603	AAAGATATT	C	hippibs	AAAGASAHK	77371041	77531915	-1	11	remodeling and spacing factor 1 [Source:HGNC Symbol;Acc:18118]
ENSG00000047578	0.93	3260	AAAGAGATC	C	hippibs	AAAGASAHK	27561468	27791689	1	16	KIAA0556 [Source:HGNC Symbol;Acc:29068]
ENSG00000047578	0.93	4250	AAAGAAAAT	C	hippibs	AAAGASAHK	27561468	27791689	1	16	KIAA0556 [Source:HGNC Symbol;Acc:29068]
ENSG00000047578	0.93	4662	AAAGAGAAA	C	hippibs	AAAGASAHK	27561468	27791689	1	16	KIAA0556 [Source:HGNC Symbol;Acc:29068]
ENSG00000047410	0.93	2099	AAAGAAAAT	C	hippibs	AAAGASAHK	186282954	186344825	-1	1	translocated promoter region (to activated MET oncogene) [Source:HGNC Symbol;Acc:12017]
ENSG00000047410	0.93	3905	AAAGAAACT	C	hippibs	AAAGASAHK	186282954	186344825	-1	1	translocated promoter region (to activated MET oncogene) [Source:HGNC Symbol;Acc:12017]
ENSG00000047410	0.93	4045	AAAGAGATA	C	hippibs	AAAGASAHK	186282954	186344825	-1	1	translocated promoter region (to activated MET oncogene) [Source:HGNC Symbol;Acc:12017]
ENSG00000047410	0.93	4536	AAAGAGAAA	C	hippibs	AAAGASAHK	186282954	186344825	-1	1	translocated promoter region (to activated MET oncogene) [Source:HGNC Symbol;Acc:12017]
ENSG00000047410	0.93	4604	AAAGAAATT	C	hippibs	AAAGASAHK	186282954	186344825	-1	1	translocated promoter region (to activated MET oncogene) [Source:HGNC Symbol;Acc:12017]
ENSG00000047410	0.93	4985	AAAGAAAAT	C	hippibs	AAAGASAHK	186282954	186344825	-1	1	translocated promoter region (to activated MET oncogene) [Source:HGNC Symbol;Acc:12017]
ENSG00000047410	0.93	5504	AAAGACAAC	C	hippibs	AAAGASAHK	186282954	186344825	-1	1	translocated promoter region (to activated MET oncogene) [Source:HGNC Symbol;Acc:12017]
ENSG00000047410	0.93	5863	AAAGATACT	C	hippibs	AAAGASAHK	186282954	186344825	-1	1	translocated promoter region (to activated MET oncogene) [Source:HGNC Symbol;Acc:12017]
ENSG00000047410	0.93	7218	AAAGATATT	C	hippibs	AAAGASAHK	186282954	186344825	-1	1	translocated promoter region (to activated MET oncogene) [Source:HGNC Symbol;Acc:12017]
ENSG00000047410	1	7298	AAAGAGATG	C	hippibs	AAAGASAHK	186282954	186344825	-1	1	translocated promoter region (to activated MET oncogene) [Source:HGNC Symbol;Acc:12017]
ENSG00000029993	0.93	743	AAAGAAAAG	C	hippibs	AAAGASAHK	150148982	150159248	1	X	high-mobility group box 3 [Source:HGNC Symbol;Acc:5004]
ENSG00000029993	0.93	759	AAAGAAAAT	C	hippibs	AAAGASAHK	150148982	150159248	1	X	high-mobility group box 3 [Source:HGNC Symbol;Acc:5004]
ENSG00000029993	0.96	2668	AAAGAGAGG	C	hippibs	AAAGASAHK	150148982	150159248	1	X	high-mobility group box 3 [Source:HGNC Symbol;Acc:5004]
ENSG00000029993	0.93	5067	AAAGAGAAA	C	hippibs	AAAGASAHK	150148982	150159248	1	X	high-mobility group box 3 [Source:HGNC Symbol;Acc:5004]
ENSG00000029993	0.93	6901	AAAGAAAAT	C	hippibs	AAAGASAHK	150148982	150159248	1	X	high-mobility group box 3 [Source:HGNC Symbol;Acc:5004]
ENSG00000048471	0.96	1175	AAAGACAGG	C	hippibs	AAAGASAHK	12146055	12668145	1	16	sorting nexin 29 [Source:HGNC Symbol;Acc:30542]
ENSG00000048471	0.96	6952	AAAGAGAGG	C	hippibs	AAAGASAHK	12146055	12668145	1	16	sorting nexin 29 [Source:HGNC Symbol;Acc:30542]
ENSG00000048471	0.93	9750	AAAGACACC	C	hippibs	AAAGASAHK	12146055	12668145	1	16	sorting nexin 29 [Source:HGNC Symbol;Acc:30542]
ENSG00000038219	0.93	2880	AAAGAAATG	C	hippibs	AAAGASAHK	13570362	13629347	-1	4	biorientation of chromosomes in cell division 1-like [Source:HGNC Symbol;Acc:31792]
ENSG00000038219	0.93	4438	AAAGACAAA	C	hippibs	AAAGASAHK	13570362	13629347	-1	4	biorientation of chromosomes in cell division 1-like [Source:HGNC Symbol;Acc:31792]
ENSG00000038219	0.93	4780	AAAGAAATT	C	hippibs	AAAGASAHK	13570362	13629347	-1	4	biorientation of chromosomes in cell division 1-like [Source:HGNC Symbol;Acc:31792]
ENSG00000038219	0.93	5782	AAAGAGAAA	C	hippibs	AAAGASAHK	13570362	13629347	-1	4	biorientation of chromosomes in cell division 1-like [Source:HGNC Symbol;Acc:31792]
ENSG00000038219	0.93	6522	AAAGAAATT	C	hippibs	AAAGASAHK	13570362	13629347	-1	4	biorientation of chromosomes in cell division 1-like [Source:HGNC Symbol;Acc:31792]
ENSG00000038219	0.93	6698	AAAGAAAAT	C	hippibs	AAAGASAHK	13570362	13629347	-1	4	biorientation of chromosomes in cell division 1-like [Source:HGNC Symbol;Acc:31792]
ENSG00000051341	0.93	97	AAAGAAATG	C	hippibs	AAAGASAHK	121150274	121265488	-1	3	polymerase (DNA directed), theta [Source:HGNC Symbol;Acc:9186]
ENSG00000051341	0.93	630	AAAGAAAAG	C	hippibs	AAAGASAHK	121150274	121265488	-1	3	polymerase (DNA directed), theta [Source:HGNC Symbol;Acc:9186]
ENSG00000051341	0.93	711	AAAGAAATT	C	hippibs	AAAGASAHK	121150274	121265488	-1	3	polymerase (DNA directed), theta [Source:HGNC Symbol;Acc:9186]
ENSG00000055609	0.96	284	AAAGACAGG	C	hippibs	AAAGASAHK	151832007	152133628	-1	7	myeloid/lymphoid or mixed-lineage leukemia 3 [Source:HGNC Symbol;Acc:13726]
ENSG00000055609	0.93	3476	AAAGATAAT	C	hippibs	AAAGASAHK	151832007	152133628	-1	7	myeloid/lymphoid or mixed-lineage leukemia 3 [Source:HGNC Symbol;Acc:13726]
ENSG00000055609	1	7531	AAAGACAAT	C	hippibs	AAAGASAHK	151832007	152133628	-1	7	myeloid/lymphoid or mixed-lineage leukemia 3 [Source:HGNC Symbol;Acc:13726]
ENSG00000030066	0.93	694	AAAGAGAAA	C	hippibs	AAAGASAHK	47799670	47870057	-1	11	nucleoporin 160kDa [Source:HGNC Symbol;Acc:18017]
ENSG00000030066	0.93	765	AAAGACATA	C	hippibs	AAAGASAHK	47799670	47870057	-1	11	nucleoporin 160kDa [Source:HGNC Symbol;Acc:18017]
ENSG00000030066	0.93	3426	AAAGAGAAA	C	hippibs	AAAGASAHK	47799670	47870057	-1	11	nucleoporin 160kDa [Source:HGNC Symbol;Acc:18017]
ENSG00000030066	0.93	5949	AAAGAGAAA	C	hippibs	AAAGASAHK	47799670	47870057	-1	11	nucleoporin 160kDa [Source:HGNC Symbol;Acc:18017]
ENSG00000022277	0.96	347	AAAGAGAGT	C	hippibs	AAAGASAHK	55043647	55093943	1	20	UPF0549 protein C20orf43 [Source:UniProtKB/Swiss-Prot;Acc:Q9BY42]
ENSG00000022277	1	3616	AAAGACAAG	C	hippibs	AAAGASAHK	55043647	55093943	1	20	UPF0549 protein C20orf43 [Source:UniProtKB/Swiss-Prot;Acc:Q9BY42]
ENSG00000022277	0.93	7750	AAAGACAAC	C	hippibs	AAAGASAHK	55043647	55093943	1	20	UPF0549 protein C20orf43 [Source:UniProtKB/Swiss-Prot;Acc:Q9BY42]
ENSG00000049130	0.93	8	AAAGAGAAA	C	hippibs	AAAGASAHK	88886566	88974238	-1	12	KIT ligand [Source:HGNC Symbol;Acc:6343]
ENSG00000049130	0.93	349	AAAGAGAAA	C	hippibs	AAAGASAHK	88886566	88974238	-1	12	KIT ligand [Source:HGNC Symbol;Acc:6343]
ENSG00000049130	0.93	5073	AAAGAGAAC	C	hippibs	AAAGASAHK	88886566	88974238	-1	12	KIT ligand [Source:HGNC Symbol;Acc:6343]
ENSG00000049130	0.93	5296	AAAGATAAG	C	hippibs	AAAGASAHK	88886566	88974238	-1	12	KIT ligand [Source:HGNC Symbol;Acc:6343]
ENSG00000049130	0.93	6112	AAAGAGATC	C	hippibs	AAAGASAHK	88886566	88974238	-1	12	KIT ligand [Source:HGNC Symbol;Acc:6343]
ENSG00000049130	0.93	7368	AAAGAAATT	C	hippibs	AAAGASAHK	88886566	88974238	-1	12	KIT ligand [Source:HGNC Symbol;Acc:6343]
ENSG00000049130	0.93	9370	AAAGACACA	C	hippibs	AAAGASAHK	88886566	88974238	-1	12	KIT ligand [Source:HGNC Symbol;Acc:6343]
ENSG00000044115	0.96	5691	AAAGACAGG	C	hippibs	AAAGASAHK	138089107	138270720	1	5	catenin (cadherin-associated protein), alpha 1, 102kDa [Source:HGNC Symbol;Acc:2509]
ENSG00000044115	0.93	6967	AAAGAAAAG	C	hippibs	AAAGASAHK	138089107	138270720	1	5	catenin (cadherin-associated protein), alpha 1, 102kDa [Source:HGNC Symbol;Acc:2509]
ENSG00000041982	0.93	2352	AAAGATACT	C	hippibs	AAAGASAHK	117782806	117880486	-1	9	tenascin C [Source:HGNC Symbol;Acc:5318]
ENSG00000041982	1	2681	AAAGACACT	C	hippibs	AAAGASAHK	117782806	117880486	-1	9	tenascin C [Source:HGNC Symbol;Acc:5318]
ENSG00000041982	0.93	4307	AAAGACAAC	C	hippibs	AAAGASAHK	117782806	117880486	-1	9	tenascin C [Source:HGNC Symbol;Acc:5318]
ENSG00000041982	0.93	4783	AAAGAAATT	C	hippibs	AAAGASAHK	117782806	117880486	-1	9	tenascin C [Source:HGNC Symbol;Acc:5318]
ENSG00000041982	0.93	5810	AAAGAGAAC	C	hippibs	AAAGASAHK	117782806	117880486	-1	9	tenascin C [Source:HGNC Symbol;Acc:5318]
ENSG00000041982	0.93	6792	AAAGAAATG	C	hippibs	AAAGASAHK	117782806	117880486	-1	9	tenascin C [Source:HGNC Symbol;Acc:5318]
ENSG00000041982	0.93	8868	AAAGAGACA	C	hippibs	AAAGASAHK	117782806	117880486	-1	9	tenascin C [Source:HGNC Symbol;Acc:5318]
ENSG00000038945	0.93	202	AAAGAGAAA	C	hippibs	AAAGASAHK	15965387	16050300	-1	8	macrophage scavenger receptor 1 [Source:HGNC Symbol;Acc:7376]
ENSG00000038945	0.93	348	AAAGAAAAG	C	hippibs	AAAGASAHK	15965387	16050300	-1	8	macrophage scavenger receptor 1 [Source:HGNC Symbol;Acc:7376]
ENSG00000038945	0.93	508	AAAGAAATG	C	hippibs	AAAGASAHK	15965387	16050300	-1	8	macrophage scavenger receptor 1 [Source:HGNC Symbol;Acc:7376]
ENSG00000038945	0.93	4520	AAAGAGAAA	C	hippibs	AAAGASAHK	15965387	16050300	-1	8	macrophage scavenger receptor 1 [Source:HGNC Symbol;Acc:7376]
ENSG00000038945	0.93	6759	AAAGAAAAT	C	hippibs	AAAGASAHK	15965387	16050300	-1	8	macrophage scavenger receptor 1 [Source:HGNC Symbol;Acc:7376]
ENSG00000054118	1	2917	AAAGAGATG	C	hippibs	AAAGASAHK	36690017	36770958	1	1	thyroid hormone receptor associated protein 3 [Source:HGNC Symbol;Acc:22964]
ENSG00000032742	0.93	28	AAAGAAAAT	C	hippibs	AAAGASAHK	21141208	21265572	1	13	intraflagellar transport 88 homolog (Chlamydomonas) [Source:HGNC Symbol;Acc:20606]
ENSG00000032742	0.93	6562	AAAGACAAA	C	hippibs	AAAGASAHK	21141208	21265572	1	13	intraflagellar transport 88 homolog (Chlamydomonas) [Source:HGNC Symbol;Acc:20606]
ENSG00000032742	0.93	8495	AAAGAAAAT	C	hippibs	AAAGASAHK	21141208	21265572	1	13	intraflagellar transport 88 homolog (Chlamydomonas) [Source:HGNC Symbol;Acc:20606]
ENSG00000029364	0.93	272	AAAGAAAAT	C	hippibs	AAAGASAHK	69865407	69929107	1	14	solute carrier family 39 (zinc transporter), member 9 [Source:HGNC Symbol;Acc:20182]
ENSG00000029364	0.93	766	AAAGAGATA	C	hippibs	AAAGASAHK	69865407	69929107	1	14	solute carrier family 39 (zinc transporter), member 9 [Source:HGNC Symbol;Acc:20182]
ENSG00000029364	0.93	1405	AAAGACATC	C	hippibs	AAAGASAHK	69865407	69929107	1	14	solute carrier family 39 (zinc transporter), member 9 [Source:HGNC Symbol;Acc:20182]
ENSG00000029364	1	2016	AAAGACACT	C	hippibs	AAAGASAHK	69865407	69929107	1	14	solute carrier family 39 (zinc transporter), member 9 [Source:HGNC Symbol;Acc:20182]
ENSG00000029364	1	3674	AAAGACATG	C	hippibs	AAAGASAHK	69865407	69929107	1	14	solute carrier family 39 (zinc transporter), member 9 [Source:HGNC Symbol;Acc:20182]
ENSG00000029364	0.93	3776	AAAGACAAA	C	hippibs	AAAGASAHK	69865407	69929107	1	14	solute carrier family 39 (zinc transporter), member 9 [Source:HGNC Symbol;Acc:20182]
ENSG00000029364	0.96	4099	AAAGAGAGT	C	hippibs	AAAGASAHK	69865407	69929107	1	14	solute carrier family 39 (zinc transporter), member 9 [Source:HGNC Symbol;Acc:20182]
ENSG00000029364	1	4295	AAAGAGATG	C	hippibs	AAAGASAHK	69865407	69929107	1	14	solute carrier family 39 (zinc transporter), member 9 [Source:HGNC Symbol;Acc:20182]
ENSG00000029364	0.93	4644	AAAGACACC	C	hippibs	AAAGASAHK	69865407	69929107	1	14	solute carrier family 39 (zinc transporter), member 9 [Source:HGNC Symbol;Acc:20182]
ENSG00000029364	1	8450	AAAGACAAG	C	hippibs	AAAGASAHK	69865407	69929107	1	14	solute carrier family 39 (zinc transporter), member 9 [Source:HGNC Symbol;Acc:20182]
ENSG00000055950	0.93	4727	AAAGAGAAA	C	hippibs	AAAGASAHK	102737578	102747272	-1	10	mitochondrial ribosomal protein L43 [Source:HGNC Symbol;Acc:14517]
ENSG00000055950	0.96	4988	AAAGACAGG	C	hippibs	AAAGASAHK	102737578	102747272	-1	10	mitochondrial ribosomal protein L43 [Source:HGNC Symbol;Acc:14517]
ENSG00000055950	0.93	8197	AAAGATACG	C	hippibs	AAAGASAHK	102737578	102747272	-1	10	mitochondrial ribosomal protein L43 [Source:HGNC Symbol;Acc:14517]
ENSG00000028116	0.93	3350	AAAGAAAAT	C	hippibs	AAAGASAHK	58134786	58387055	1	2	vaccinia related kinase 2 [Source:HGNC Symbol;Acc:12719]
ENSG00000028116	0.93	3504	AAAGACATA	C	hippibs	AAAGASAHK	58134786	58387055	1	2	vaccinia related kinase 2 [Source:HGNC Symbol;Acc:12719]
ENSG00000028116	0.93	4474	AAAGAGAAA	C	hippibs	AAAGASAHK	58134786	58387055	1	2	vaccinia related kinase 2 [Source:HGNC Symbol;Acc:12719]
ENSG00000028116	0.93	5582	AAAGAGAAA	C	hippibs	AAAGASAHK	58134786	58387055	1	2	vaccinia related kinase 2 [Source:HGNC Symbol;Acc:12719]
ENSG00000028116	1	6589	AAAGACAAT	C	hippibs	AAAGASAHK	58134786	58387055	1	2	vaccinia related kinase 2 [Source:HGNC Symbol;Acc:12719]
ENSG00000028116	0.93	7330	AAAGACAAA	C	hippibs	AAAGASAHK	58134786	58387055	1	2	vaccinia related kinase 2 [Source:HGNC Symbol;Acc:12719]
ENSG00000028116	0.93	8460	AAAGAGAAA	C	hippibs	AAAGASAHK	58134786	58387055	1	2	vaccinia related kinase 2 [Source:HGNC Symbol;Acc:12719]
ENSG00000055211	0.93	434	AAAGAAAAG	C	hippibs	AAAGASAHK	149887410	149912884	1	6	Uncharacterized protein C6orf72 Precursor [Source:UniProtKB/Swiss-Prot;Acc:Q9NU53]
ENSG00000055211	0.93	2471	AAAGAAATT	C	hippibs	AAAGASAHK	149887410	149912884	1	6	Uncharacterized protein C6orf72 Precursor [Source:UniProtKB/Swiss-Prot;Acc:Q9NU53]
ENSG00000055211	0.93	3647	AAAGACATA	C	hippibs	AAAGASAHK	149887410	149912884	1	6	Uncharacterized protein C6orf72 Precursor [Source:UniProtKB/Swiss-Prot;Acc:Q9NU53]
ENSG00000055211	0.93	3764	AAAGACAAA	C	hippibs	AAAGASAHK	149887410	149912884	1	6	Uncharacterized protein C6orf72 Precursor [Source:UniProtKB/Swiss-Prot;Acc:Q9NU53]
ENSG00000055211	0.93	4900	AAAGACACC	C	hippibs	AAAGASAHK	149887410	149912884	1	6	Uncharacterized protein C6orf72 Precursor [Source:UniProtKB/Swiss-Prot;Acc:Q9NU53]
ENSG00000055211	0.96	5637	AAAGACAGG	C	hippibs	AAAGASAHK	149887410	149912884	1	6	Uncharacterized protein C6orf72 Precursor [Source:UniProtKB/Swiss-Prot;Acc:Q9NU53]
ENSG00000055211	1	7660	AAAGACATT	C	hippibs	AAAGASAHK	149887410	149912884	1	6	Uncharacterized protein C6orf72 Precursor [Source:UniProtKB/Swiss-Prot;Acc:Q9NU53]
ENSG00000055211	0.93	8125	AAAGAGAAC	C	hippibs	AAAGASAHK	149887410	149912884	1	6	Uncharacterized protein C6orf72 Precursor [Source:UniProtKB/Swiss-Prot;Acc:Q9NU53]
ENSG00000021300	0.93	1066	AAAGAGACA	C	hippibs	AAAGASAHK	73357223	73373862	1	11	pleckstrin homology domain containing, family B (evectins) member 1 [Source:HGNC Symbol;Acc:19079]
ENSG00000021300	0.93	1394	AAAGAAATT	C	hippibs	AAAGASAHK	73357223	73373862	1	11	pleckstrin homology domain containing, family B (evectins) member 1 [Source:HGNC Symbol;Acc:19079]
ENSG00000021300	0.93	1889	AAAGAAAAT	C	hippibs	AAAGASAHK	73357223	73373862	1	11	pleckstrin homology domain containing, family B (evectins) member 1 [Source:HGNC Symbol;Acc:19079]
ENSG00000021300	1	1986	AAAGAGACT	C	hippibs	AAAGASAHK	73357223	73373862	1	11	pleckstrin homology domain containing, family B (evectins) member 1 [Source:HGNC Symbol;Acc:19079]
ENSG00000021300	1	5522	AAAGAGATT	C	hippibs	AAAGASAHK	73357223	73373862	1	11	pleckstrin homology domain containing, family B (evectins) member 1 [Source:HGNC Symbol;Acc:19079]
ENSG00000021300	0.93	5716	AAAGATAAT	C	hippibs	AAAGASAHK	73357223	73373862	1	11	pleckstrin homology domain containing, family B (evectins) member 1 [Source:HGNC Symbol;Acc:19079]
ENSG00000021300	0.93	8393	AAAGACAAA	C	hippibs	AAAGASAHK	73357223	73373862	1	11	pleckstrin homology domain containing, family B (evectins) member 1 [Source:HGNC Symbol;Acc:19079]
ENSG00000021300	0.93	8818	AAAGATAAT	C	hippibs	AAAGASAHK	73357223	73373862	1	11	pleckstrin homology domain containing, family B (evectins) member 1 [Source:HGNC Symbol;Acc:19079]
ENSG00000021300	0.93	9004	AAAGAAATG	C	hippibs	AAAGASAHK	73357223	73373862	1	11	pleckstrin homology domain containing, family B (evectins) member 1 [Source:HGNC Symbol;Acc:19079]
ENSG00000023608	1	1154	AAAGAGACT	C	hippibs	AAAGASAHK	62229093	62263146	1	14	small nuclear RNA activating complex, polypeptide 1, 43kDa [Source:HGNC Symbol;Acc:11134]
ENSG00000023608	0.93	3801	AAAGAAAAG	C	hippibs	AAAGASAHK	62229093	62263146	1	14	small nuclear RNA activating complex, polypeptide 1, 43kDa [Source:HGNC Symbol;Acc:11134]
ENSG00000023608	0.93	4886	AAAGAAAAT	C	hippibs	AAAGASAHK	62229093	62263146	1	14	small nuclear RNA activating complex, polypeptide 1, 43kDa [Source:HGNC Symbol;Acc:11134]
ENSG00000023608	0.93	5293	AAAGACAAA	C	hippibs	AAAGASAHK	62229093	62263146	1	14	small nuclear RNA activating complex, polypeptide 1, 43kDa [Source:HGNC Symbol;Acc:11134]
ENSG00000023608	0.93	6181	AAAGATACT	C	hippibs	AAAGASAHK	62229093	62263146	1	14	small nuclear RNA activating complex, polypeptide 1, 43kDa [Source:HGNC Symbol;Acc:11134]
ENSG00000023608	1	6239	AAAGACAAG	C	hippibs	AAAGASAHK	62229093	62263146	1	14	small nuclear RNA activating complex, polypeptide 1, 43kDa [Source:HGNC Symbol;Acc:11134]
ENSG00000023608	0.93	6304	AAAGAAATG	C	hippibs	AAAGASAHK	62229093	62263146	1	14	small nuclear RNA activating complex, polypeptide 1, 43kDa [Source:HGNC Symbol;Acc:11134]
ENSG00000023608	0.93	6336	AAAGATATT	C	hippibs	AAAGASAHK	62229093	62263146	1	14	small nuclear RNA activating complex, polypeptide 1, 43kDa [Source:HGNC Symbol;Acc:11134]
ENSG00000023608	0.93	8281	AAAGAGAAA	C	hippibs	AAAGASAHK	62229093	62263146	1	14	small nuclear RNA activating complex, polypeptide 1, 43kDa [Source:HGNC Symbol;Acc:11134]
ENSG00000023608	0.96	9519	AAAGAGAGG	C	hippibs	AAAGASAHK	62229093	62263146	1	14	small nuclear RNA activating complex, polypeptide 1, 43kDa [Source:HGNC Symbol;Acc:11134]
ENSG00000043093	0.93	229	AAAGACAAA	C	hippibs	AAAGASAHK	182655862	182703741	-1	3	DCN1, defective in cullin neddylation 1, domain containing 1 (S. cerevisiae) [Source:HGNC Symbol;Acc:18184]
ENSG00000043093	0.93	847	AAAGAGAAA	C	hippibs	AAAGASAHK	182655862	182703741	-1	3	DCN1, defective in cullin neddylation 1, domain containing 1 (S. cerevisiae) [Source:HGNC Symbol;Acc:18184]
ENSG00000043093	0.93	1560	AAAGACAAA	C	hippibs	AAAGASAHK	182655862	182703741	-1	3	DCN1, defective in cullin neddylation 1, domain containing 1 (S. cerevisiae) [Source:HGNC Symbol;Acc:18184]
ENSG00000043093	0.93	2025	AAAGAAATG	C	hippibs	AAAGASAHK	182655862	182703741	-1	3	DCN1, defective in cullin neddylation 1, domain containing 1 (S. cerevisiae) [Source:HGNC Symbol;Acc:18184]
ENSG00000043093	0.93	2183	AAAGACACA	C	hippibs	AAAGASAHK	182655862	182703741	-1	3	DCN1, defective in cullin neddylation 1, domain containing 1 (S. cerevisiae) [Source:HGNC Symbol;Acc:18184]
ENSG00000043093	0.93	3561	AAAGAAATT	C	hippibs	AAAGASAHK	182655862	182703741	-1	3	DCN1, defective in cullin neddylation 1, domain containing 1 (S. cerevisiae) [Source:HGNC Symbol;Acc:18184]
ENSG00000043093	0.93	5585	AAAGAAAAT	C	hippibs	AAAGASAHK	182655862	182703741	-1	3	DCN1, defective in cullin neddylation 1, domain containing 1 (S. cerevisiae) [Source:HGNC Symbol;Acc:18184]
ENSG00000043093	0.93	7870	AAAGAAATG	C	hippibs	AAAGASAHK	182655862	182703741	-1	3	DCN1, defective in cullin neddylation 1, domain containing 1 (S. cerevisiae) [Source:HGNC Symbol;Acc:18184]
ENSG00000043093	0.93	8450	AAAGACATA	C	hippibs	AAAGASAHK	182655862	182703741	-1	3	DCN1, defective in cullin neddylation 1, domain containing 1 (S. cerevisiae) [Source:HGNC Symbol;Acc:18184]
ENSG00000043093	1	8859	AAAGAGACG	C	hippibs	AAAGASAHK	182655862	182703741	-1	3	DCN1, defective in cullin neddylation 1, domain containing 1 (S. cerevisiae) [Source:HGNC Symbol;Acc:18184]
ENSG00000043093	1	9267	AAAGACAAT	C	hippibs	AAAGASAHK	182655862	182703741	-1	3	DCN1, defective in cullin neddylation 1, domain containing 1 (S. cerevisiae) [Source:HGNC Symbol;Acc:18184]
ENSG00000056998	1	1520	AAAGAGAAG	C	hippibs	AAAGASAHK	2746863	2800859	1	X	glycogenin 2 [Source:HGNC Symbol;Acc:4700]
ENSG00000056998	1	3796	AAAGACATT	C	hippibs	AAAGASAHK	2746863	2800859	1	X	glycogenin 2 [Source:HGNC Symbol;Acc:4700]
ENSG00000056998	0.93	7323	AAAGATACG	C	hippibs	AAAGASAHK	2746863	2800859	1	X	glycogenin 2 [Source:HGNC Symbol;Acc:4700]
ENSG00000054267	0.93	3070	AAAGACACC	C	hippibs	AAAGASAHK	235294949	235491534	-1	1	AT rich interactive domain 4B (RBP1-like) [Source:HGNC Symbol;Acc:15550]
ENSG00000054267	1	5559	AAAGACAAG	C	hippibs	AAAGASAHK	235294949	235491534	-1	1	AT rich interactive domain 4B (RBP1-like) [Source:HGNC Symbol;Acc:15550]
ENSG00000054267	0.93	5722	AAAGATATG	C	hippibs	AAAGASAHK	235294949	235491534	-1	1	AT rich interactive domain 4B (RBP1-like) [Source:HGNC Symbol;Acc:15550]
ENSG00000054267	0.93	5767	AAAGAAAAT	C	hippibs	AAAGASAHK	235294949	235491534	-1	1	AT rich interactive domain 4B (RBP1-like) [Source:HGNC Symbol;Acc:15550]
ENSG00000054267	0.93	5887	AAAGACAAA	C	hippibs	AAAGASAHK	235294949	235491534	-1	1	AT rich interactive domain 4B (RBP1-like) [Source:HGNC Symbol;Acc:15550]
ENSG00000054267	0.93	6981	AAAGAGAAA	C	hippibs	AAAGASAHK	235294949	235491534	-1	1	AT rich interactive domain 4B (RBP1-like) [Source:HGNC Symbol;Acc:15550]
ENSG00000035928	0.93	3672	AAAGAAATT	C	hippibs	AAAGASAHK	39289076	39367995	-1	4	replication factor C (activator 1) 1, 145kDa [Source:HGNC Symbol;Acc:9969]
ENSG00000035928	0.93	3972	AAAGACATA	C	hippibs	AAAGASAHK	39289076	39367995	-1	4	replication factor C (activator 1) 1, 145kDa [Source:HGNC Symbol;Acc:9969]
ENSG00000035928	0.93	5908	AAAGACATA	C	hippibs	AAAGASAHK	39289076	39367995	-1	4	replication factor C (activator 1) 1, 145kDa [Source:HGNC Symbol;Acc:9969]
ENSG00000035928	1	5942	AAAGACATT	C	hippibs	AAAGASAHK	39289076	39367995	-1	4	replication factor C (activator 1) 1, 145kDa [Source:HGNC Symbol;Acc:9969]
ENSG00000035928	0.93	7461	AAAGAAAAT	C	hippibs	AAAGASAHK	39289076	39367995	-1	4	replication factor C (activator 1) 1, 145kDa [Source:HGNC Symbol;Acc:9969]
ENSG00000035928	0.96	7623	AAAGACAGG	C	hippibs	AAAGASAHK	39289076	39367995	-1	4	replication factor C (activator 1) 1, 145kDa [Source:HGNC Symbol;Acc:9969]
ENSG00000035928	1	8738	AAAGACACG	C	hippibs	AAAGASAHK	39289076	39367995	-1	4	replication factor C (activator 1) 1, 145kDa [Source:HGNC Symbol;Acc:9969]
ENSG00000031691	0.93	366	AAAGACAAC	C	hippibs	AAAGASAHK	49431096	49460820	1	6	centromere protein Q [Source:HGNC Symbol;Acc:21347]
ENSG00000031691	0.93	4833	AAAGATACT	C	hippibs	AAAGASAHK	49431096	49460820	1	6	centromere protein Q [Source:HGNC Symbol;Acc:21347]
ENSG00000031691	0.93	6833	AAAGACATC	C	hippibs	AAAGASAHK	49431096	49460820	1	6	centromere protein Q [Source:HGNC Symbol;Acc:21347]
ENSG00000031691	0.93	7291	AAAGATATT	C	hippibs	AAAGASAHK	49431096	49460820	1	6	centromere protein Q [Source:HGNC Symbol;Acc:21347]
ENSG00000031691	0.93	7984	AAAGAGAAA	C	hippibs	AAAGASAHK	49431096	49460820	1	6	centromere protein Q [Source:HGNC Symbol;Acc:21347]
ENSG00000033100	0.93	7741	AAAGAGAAA	C	hippibs	AAAGASAHK	150929575	150935908	1	7	microRNA 671 [Source:HGNC Symbol;Acc:33134]
ENSG00000057252	0.93	811	AAAGATATG	C	hippibs	AAAGASAHK	179262937	179327815	1	1	sterol O-acyltransferase 1 [Source:HGNC Symbol;Acc:11177]
ENSG00000057252	1	855	AAAGAGAAG	C	hippibs	AAAGASAHK	179262937	179327815	1	1	sterol O-acyltransferase 1 [Source:HGNC Symbol;Acc:11177]
ENSG00000057252	0.93	2868	AAAGAAAAT	C	hippibs	AAAGASAHK	179262937	179327815	1	1	sterol O-acyltransferase 1 [Source:HGNC Symbol;Acc:11177]
ENSG00000056558	0.96	7338	AAAGAGAGG	C	hippibs	AAAGASAHK	123664671	123691047	-1	9	TNF receptor-associated factor 1 [Source:HGNC Symbol;Acc:12031]
ENSG00000056558	0.93	7729	AAAGATAAT	C	hippibs	AAAGASAHK	123664671	123691047	-1	9	TNF receptor-associated factor 1 [Source:HGNC Symbol;Acc:12031]
ENSG00000056558	1	8830	AAAGAGATT	C	hippibs	AAAGASAHK	123664671	123691047	-1	9	TNF receptor-associated factor 1 [Source:HGNC Symbol;Acc:12031]
ENSG00000047648	1	884	AAAGACACT	C	hippibs	AAAGASAHK	11155663	11683821	-1	X	Rho GTPase activating protein 6 [Source:HGNC Symbol;Acc:676]
ENSG00000047648	1	1117	AAAGACATT	C	hippibs	AAAGASAHK	11155663	11683821	-1	X	Rho GTPase activating protein 6 [Source:HGNC Symbol;Acc:676]
ENSG00000047648	1	3442	AAAGACATT	C	hippibs	AAAGASAHK	11155663	11683821	-1	X	Rho GTPase activating protein 6 [Source:HGNC Symbol;Acc:676]
ENSG00000047648	1	4229	AAAGACACT	C	hippibs	AAAGASAHK	11155663	11683821	-1	X	Rho GTPase activating protein 6 [Source:HGNC Symbol;Acc:676]
ENSG00000047648	1	7635	AAAGAGAAT	C	hippibs	AAAGASAHK	11155663	11683821	-1	X	Rho GTPase activating protein 6 [Source:HGNC Symbol;Acc:676]
ENSG00000047648	0.93	8982	AAAGAAATG	C	hippibs	AAAGASAHK	11155663	11683821	-1	X	Rho GTPase activating protein 6 [Source:HGNC Symbol;Acc:676]
ENSG00000025708	0.96	3037	AAAGACAGG	C	hippibs	AAAGASAHK	50964181	50968514	-1	22	thymidine phosphorylase [Source:HGNC Symbol;Acc:3148]
ENSG00000025708	0.93	5341	AAAGACACA	C	hippibs	AAAGASAHK	50964181	50968514	-1	22	thymidine phosphorylase [Source:HGNC Symbol;Acc:3148]
ENSG00000025708	0.93	5354	AAAGAGATA	C	hippibs	AAAGASAHK	50964181	50968514	-1	22	thymidine phosphorylase [Source:HGNC Symbol;Acc:3148]
ENSG00000034152	0.93	2722	AAAGAGAAA	C	hippibs	AAAGASAHK	21187984	21218552	1	17	mitogen-activated protein kinase kinase 3 [Source:HGNC Symbol;Acc:6843]
ENSG00000034152	0.93	8014	AAAGACATC	C	hippibs	AAAGASAHK	21187984	21218552	1	17	mitogen-activated protein kinase kinase 3 [Source:HGNC Symbol;Acc:6843]
ENSG00000026036	0.93	8672	AAAGAAATT	C	hippibs	AAAGASAHK	62289163	62330051	1	20	regulator of telomere elongation helicase 1 [Source:HGNC Symbol;Acc:15888]
ENSG00000036549	1	1050	AAAGACATT	C	hippibs	AAAGASAHK	78028101	78149104	-1	1	zinc finger, ZZ-type containing 3 [Source:HGNC Symbol;Acc:24523]
ENSG00000036549	0.93	2743	AAAGATAAT	C	hippibs	AAAGASAHK	78028101	78149104	-1	1	zinc finger, ZZ-type containing 3 [Source:HGNC Symbol;Acc:24523]
ENSG00000036549	0.93	4903	AAAGAAATT	C	hippibs	AAAGASAHK	78028101	78149104	-1	1	zinc finger, ZZ-type containing 3 [Source:HGNC Symbol;Acc:24523]
ENSG00000052795	0.93	840	AAAGAAAAG	C	hippibs	AAAGASAHK	159690182	159827952	1	4	folliculin interacting protein 2 [Source:HGNC Symbol;Acc:29280]
ENSG00000052795	1	2014	AAAGACAAT	C	hippibs	AAAGASAHK	159690182	159827952	1	4	folliculin interacting protein 2 [Source:HGNC Symbol;Acc:29280]
ENSG00000052795	1	5566	AAAGAGAAG	C	hippibs	AAAGASAHK	159690182	159827952	1	4	folliculin interacting protein 2 [Source:HGNC Symbol;Acc:29280]
ENSG00000052795	0.93	6385	AAAGAAAAT	C	hippibs	AAAGASAHK	159690182	159827952	1	4	folliculin interacting protein 2 [Source:HGNC Symbol;Acc:29280]
ENSG00000052795	0.93	8794	AAAGAAAAT	C	hippibs	AAAGASAHK	159690182	159827952	1	4	folliculin interacting protein 2 [Source:HGNC Symbol;Acc:29280]
ENSG00000019991	0.93	450	AAAGATATG	C	hippibs	AAAGASAHK	81328322	81399754	-1	7	hepatocyte growth factor (hepapoietin A; scatter factor) [Source:HGNC Symbol;Acc:4893]
ENSG00000019991	1	2345	AAAGAGAAT	C	hippibs	AAAGASAHK	81328322	81399754	-1	7	hepatocyte growth factor (hepapoietin A; scatter factor) [Source:HGNC Symbol;Acc:4893]
ENSG00000019991	1	2372	AAAGAGAAG	C	hippibs	AAAGASAHK	81328322	81399754	-1	7	hepatocyte growth factor (hepapoietin A; scatter factor) [Source:HGNC Symbol;Acc:4893]
ENSG00000019991	1	2435	AAAGAGACT	C	hippibs	AAAGASAHK	81328322	81399754	-1	7	hepatocyte growth factor (hepapoietin A; scatter factor) [Source:HGNC Symbol;Acc:4893]
ENSG00000019991	0.93	4471	AAAGACAAA	C	hippibs	AAAGASAHK	81328322	81399754	-1	7	hepatocyte growth factor (hepapoietin A; scatter factor) [Source:HGNC Symbol;Acc:4893]
ENSG00000019991	1	7218	AAAGAGAAT	C	hippibs	AAAGASAHK	81328322	81399754	-1	7	hepatocyte growth factor (hepapoietin A; scatter factor) [Source:HGNC Symbol;Acc:4893]
ENSG00000019991	0.93	8131	AAAGAAATT	C	hippibs	AAAGASAHK	81328322	81399754	-1	7	hepatocyte growth factor (hepapoietin A; scatter factor) [Source:HGNC Symbol;Acc:4893]
ENSG00000019991	1	8772	AAAGAGAAG	C	hippibs	AAAGASAHK	81328322	81399754	-1	7	hepatocyte growth factor (hepapoietin A; scatter factor) [Source:HGNC Symbol;Acc:4893]
ENSG00000019991	0.93	9178	AAAGACAAA	C	hippibs	AAAGASAHK	81328322	81399754	-1	7	hepatocyte growth factor (hepapoietin A; scatter factor) [Source:HGNC Symbol;Acc:4893]
ENSG00000019991	0.96	9329	AAAGAGAGG	C	hippibs	AAAGASAHK	81328322	81399754	-1	7	hepatocyte growth factor (hepapoietin A; scatter factor) [Source:HGNC Symbol;Acc:4893]
ENSG00000027001	0.93	123	AAAGACATA	C	hippibs	AAAGASAHK	24304328	24463558	-1	13	mitochondrial intermediate peptidase [Source:HGNC Symbol;Acc:7104]
ENSG00000027001	0.93	3322	AAAGAAAAT	C	hippibs	AAAGASAHK	24304328	24463558	-1	13	mitochondrial intermediate peptidase [Source:HGNC Symbol;Acc:7104]
ENSG00000049618	1	3243	AAAGAGAAG	C	hippibs	AAAGASAHK	157099064	157530401	1	6	AT rich interactive domain 1B (SWI1-like) [Source:HGNC Symbol;Acc:18040]
ENSG00000049618	0.93	3377	AAAGACACC	C	hippibs	AAAGASAHK	157099064	157530401	1	6	AT rich interactive domain 1B (SWI1-like) [Source:HGNC Symbol;Acc:18040]
ENSG00000049618	0.93	7211	AAAGACAAA	C	hippibs	AAAGASAHK	157099064	157530401	1	6	AT rich interactive domain 1B (SWI1-like) [Source:HGNC Symbol;Acc:18040]
ENSG00000049618	1	7425	AAAGAGATT	C	hippibs	AAAGASAHK	157099064	157530401	1	6	AT rich interactive domain 1B (SWI1-like) [Source:HGNC Symbol;Acc:18040]
ENSG00000049618	0.93	9513	AAAGAGAAA	C	hippibs	AAAGASAHK	157099064	157530401	1	6	AT rich interactive domain 1B (SWI1-like) [Source:HGNC Symbol;Acc:18040]
ENSG00000043355	1	1677	AAAGACAAT	C	hippibs	AAAGASAHK	100634026	100639018	1	13	Zic family member 2 (odd-paired homolog, Drosophila) [Source:HGNC Symbol;Acc:12873]
ENSG00000043355	0.93	2440	AAAGAAAAG	C	hippibs	AAAGASAHK	100634026	100639018	1	13	Zic family member 2 (odd-paired homolog, Drosophila) [Source:HGNC Symbol;Acc:12873]
ENSG00000043355	0.93	2555	AAAGATAAT	C	hippibs	AAAGASAHK	100634026	100639018	1	13	Zic family member 2 (odd-paired homolog, Drosophila) [Source:HGNC Symbol;Acc:12873]
ENSG00000043355	0.93	2600	AAAGAAAAG	C	hippibs	AAAGASAHK	100634026	100639018	1	13	Zic family member 2 (odd-paired homolog, Drosophila) [Source:HGNC Symbol;Acc:12873]
ENSG00000043355	1	5438	AAAGACATT	C	hippibs	AAAGASAHK	100634026	100639018	1	13	Zic family member 2 (odd-paired homolog, Drosophila) [Source:HGNC Symbol;Acc:12873]
ENSG00000051180	0.96	1764	AAAGACAGG	C	hippibs	AAAGASAHK	40987358	41024356	1	15	RAD51 homolog (RecA homolog, E. coli) (S. cerevisiae) [Source:HGNC Symbol;Acc:9817]
ENSG00000051620	0.93	1944	AAAGAAATT	C	hippibs	AAAGASAHK	138724668	138734310	1	6	heme binding protein 2 [Source:HGNC Symbol;Acc:15716]
ENSG00000051620	0.93	1956	AAAGAAATT	C	hippibs	AAAGASAHK	138724668	138734310	1	6	heme binding protein 2 [Source:HGNC Symbol;Acc:15716]
ENSG00000051620	0.93	2090	AAAGAAAAG	C	hippibs	AAAGASAHK	138724668	138734310	1	6	heme binding protein 2 [Source:HGNC Symbol;Acc:15716]
ENSG00000051620	0.93	2749	AAAGAAAAG	C	hippibs	AAAGASAHK	138724668	138734310	1	6	heme binding protein 2 [Source:HGNC Symbol;Acc:15716]
ENSG00000051620	0.93	3040	AAAGAAAAG	C	hippibs	AAAGASAHK	138724668	138734310	1	6	heme binding protein 2 [Source:HGNC Symbol;Acc:15716]
ENSG00000051620	0.93	5527	AAAGACAAA	C	hippibs	AAAGASAHK	138724668	138734310	1	6	heme binding protein 2 [Source:HGNC Symbol;Acc:15716]
ENSG00000051620	1	6041	AAAGACATT	C	hippibs	AAAGASAHK	138724668	138734310	1	6	heme binding protein 2 [Source:HGNC Symbol;Acc:15716]
ENSG00000051620	0.93	6060	AAAGATACT	C	hippibs	AAAGASAHK	138724668	138734310	1	6	heme binding protein 2 [Source:HGNC Symbol;Acc:15716]
ENSG00000051620	1	6372	AAAGAGAAG	C	hippibs	AAAGASAHK	138724668	138734310	1	6	heme binding protein 2 [Source:HGNC Symbol;Acc:15716]
ENSG00000051620	0.93	7897	AAAGAAATG	C	hippibs	AAAGASAHK	138724668	138734310	1	6	heme binding protein 2 [Source:HGNC Symbol;Acc:15716]
ENSG00000051620	0.93	8517	AAAGAGACA	C	hippibs	AAAGASAHK	138724668	138734310	1	6	heme binding protein 2 [Source:HGNC Symbol;Acc:15716]
ENSG00000051620	0.93	9356	AAAGATAAT	C	hippibs	AAAGASAHK	138724668	138734310	1	6	heme binding protein 2 [Source:HGNC Symbol;Acc:15716]
ENSG00000047849	0.93	800	AAAGAGACC	C	hippibs	AAAGASAHK	47892182	48130769	-1	3	microtubule-associated protein 4 [Source:HGNC Symbol;Acc:6862]
ENSG00000047849	0.93	7595	AAAGAAACT	C	hippibs	AAAGASAHK	47892182	48130769	-1	3	microtubule-associated protein 4 [Source:HGNC Symbol;Acc:6862]
ENSG00000047849	0.93	8161	AAAGAAATT	C	hippibs	AAAGASAHK	47892182	48130769	-1	3	microtubule-associated protein 4 [Source:HGNC Symbol;Acc:6862]
ENSG00000056277	0.96	644	AAAGAGAGG	C	hippibs	AAAGASAHK	129336682	129402873	-1	X	zinc finger protein 280C [Source:HGNC Symbol;Acc:25955]
ENSG00000056277	0.96	1257	AAAGAGAGT	C	hippibs	AAAGASAHK	129336682	129402873	-1	X	zinc finger protein 280C [Source:HGNC Symbol;Acc:25955]
ENSG00000056277	0.93	2582	AAAGAGACA	C	hippibs	AAAGASAHK	129336682	129402873	-1	X	zinc finger protein 280C [Source:HGNC Symbol;Acc:25955]
ENSG00000056277	0.93	2655	AAAGAGACA	C	hippibs	AAAGASAHK	129336682	129402873	-1	X	zinc finger protein 280C [Source:HGNC Symbol;Acc:25955]
ENSG00000056277	0.93	2682	AAAGAGACA	C	hippibs	AAAGASAHK	129336682	129402873	-1	X	zinc finger protein 280C [Source:HGNC Symbol;Acc:25955]
ENSG00000056277	0.93	4494	AAAGAAACT	C	hippibs	AAAGASAHK	129336682	129402873	-1	X	zinc finger protein 280C [Source:HGNC Symbol;Acc:25955]
ENSG00000056277	1	5171	AAAGAGAAT	C	hippibs	AAAGASAHK	129336682	129402873	-1	X	zinc finger protein 280C [Source:HGNC Symbol;Acc:25955]
ENSG00000056277	0.93	6821	AAAGAAATG	C	hippibs	AAAGASAHK	129336682	129402873	-1	X	zinc finger protein 280C [Source:HGNC Symbol;Acc:25955]
ENSG00000026297	0.93	513	AAAGACACA	C	hippibs	AAAGASAHK	167343004	167370679	-1	6	ribonuclease T2 [Source:HGNC Symbol;Acc:21686]
ENSG00000026297	0.93	528	AAAGAGAAA	C	hippibs	AAAGASAHK	167343004	167370679	-1	6	ribonuclease T2 [Source:HGNC Symbol;Acc:21686]
ENSG00000026297	0.93	657	AAAGACAAA	C	hippibs	AAAGASAHK	167343004	167370679	-1	6	ribonuclease T2 [Source:HGNC Symbol;Acc:21686]
ENSG00000026297	0.93	3182	AAAGAAACT	C	hippibs	AAAGASAHK	167343004	167370679	-1	6	ribonuclease T2 [Source:HGNC Symbol;Acc:21686]
ENSG00000026297	1	3331	AAAGACATG	C	hippibs	AAAGASAHK	167343004	167370679	-1	6	ribonuclease T2 [Source:HGNC Symbol;Acc:21686]
ENSG00000026297	0.93	4516	AAAGACACA	C	hippibs	AAAGASAHK	167343004	167370679	-1	6	ribonuclease T2 [Source:HGNC Symbol;Acc:21686]
ENSG00000026297	1	4563	AAAGACATG	C	hippibs	AAAGASAHK	167343004	167370679	-1	6	ribonuclease T2 [Source:HGNC Symbol;Acc:21686]
ENSG00000026297	0.96	8520	AAAGACAGG	C	hippibs	AAAGASAHK	167343004	167370679	-1	6	ribonuclease T2 [Source:HGNC Symbol;Acc:21686]
ENSG00000026297	0.93	9164	AAAGAAAAG	C	hippibs	AAAGASAHK	167343004	167370679	-1	6	ribonuclease T2 [Source:HGNC Symbol;Acc:21686]
ENSG00000028528	0.93	4517	AAAGAGACC	C	hippibs	AAAGASAHK	64388177	64436433	1	15	sorting nexin 1 [Source:HGNC Symbol;Acc:11172]
ENSG00000028528	1	4996	AAAGAGATG	C	hippibs	AAAGASAHK	64388177	64436433	1	15	sorting nexin 1 [Source:HGNC Symbol;Acc:11172]
ENSG00000028528	0.93	5022	AAAGAGAAA	C	hippibs	AAAGASAHK	64388177	64436433	1	15	sorting nexin 1 [Source:HGNC Symbol;Acc:11172]
ENSG00000028528	0.93	8458	AAAGACAAC	C	hippibs	AAAGASAHK	64388177	64436433	1	15	sorting nexin 1 [Source:HGNC Symbol;Acc:11172]
ENSG00000033800	0.93	4393	AAAGATACT	C	hippibs	AAAGASAHK	68346572	68480402	1	15	protein inhibitor of activated STAT, 1 [Source:HGNC Symbol;Acc:2752]
ENSG00000033800	0.93	4666	AAAGAAAAT	C	hippibs	AAAGASAHK	68346572	68480402	1	15	protein inhibitor of activated STAT, 1 [Source:HGNC Symbol;Acc:2752]
ENSG00000033800	0.93	5126	AAAGAGAAA	C	hippibs	AAAGASAHK	68346572	68480402	1	15	protein inhibitor of activated STAT, 1 [Source:HGNC Symbol;Acc:2752]
ENSG00000033800	0.93	5852	AAAGAAAAG	C	hippibs	AAAGASAHK	68346572	68480402	1	15	protein inhibitor of activated STAT, 1 [Source:HGNC Symbol;Acc:2752]
ENSG00000033800	0.93	8072	AAAGAAAAG	C	hippibs	AAAGASAHK	68346572	68480402	1	15	protein inhibitor of activated STAT, 1 [Source:HGNC Symbol;Acc:2752]
ENSG00000024422	0.96	8570	AAAGACAGT	C	hippibs	AAAGASAHK	48216601	48246390	1	19	EH-domain containing 2 [Source:HGNC Symbol;Acc:3243]
ENSG00000042493	0.93	3181	AAAGAAAAG	C	hippibs	AAAGASAHK	85621871	85645555	-1	2	capping protein (actin filament), gelsolin-like [Source:HGNC Symbol;Acc:1474]
ENSG00000022976	0.93	515	AAAGAAAAG	C	hippibs	AAAGASAHK	102786096	102809044	1	14	zinc finger protein 839 [Source:HGNC Symbol;Acc:20345]
ENSG00000022976	0.93	3617	AAAGACAAA	C	hippibs	AAAGASAHK	102786096	102809044	1	14	zinc finger protein 839 [Source:HGNC Symbol;Acc:20345]
ENSG00000022976	0.93	4209	AAAGAAAAT	C	hippibs	AAAGASAHK	102786096	102809044	1	14	zinc finger protein 839 [Source:HGNC Symbol;Acc:20345]
ENSG00000039560	0.96	1063	AAAGACAGT	C	hippibs	AAAGASAHK	34656518	34832716	1	5	retinoic acid induced 14 [Source:HGNC Symbol;Acc:14873]
ENSG00000039560	1	1441	AAAGAGAAG	C	hippibs	AAAGASAHK	34656518	34832716	1	5	retinoic acid induced 14 [Source:HGNC Symbol;Acc:14873]
ENSG00000039560	0.93	1771	AAAGAGAAA	C	hippibs	AAAGASAHK	34656518	34832716	1	5	retinoic acid induced 14 [Source:HGNC Symbol;Acc:14873]
ENSG00000039560	1	2772	AAAGAGAAG	C	hippibs	AAAGASAHK	34656518	34832716	1	5	retinoic acid induced 14 [Source:HGNC Symbol;Acc:14873]
ENSG00000039560	0.93	3609	AAAGAAAAG	C	hippibs	AAAGASAHK	34656518	34832716	1	5	retinoic acid induced 14 [Source:HGNC Symbol;Acc:14873]
ENSG00000039560	0.93	7507	AAAGAAAAG	C	hippibs	AAAGASAHK	34656518	34832716	1	5	retinoic acid induced 14 [Source:HGNC Symbol;Acc:14873]
ENSG00000039560	0.93	7620	AAAGAAATG	C	hippibs	AAAGASAHK	34656518	34832716	1	5	retinoic acid induced 14 [Source:HGNC Symbol;Acc:14873]
ENSG00000047457	0.93	1309	AAAGAAAAG	C	hippibs	AAAGASAHK	148880197	148939842	-1	3	ceruloplasmin (ferroxidase) [Source:HGNC Symbol;Acc:2295]
ENSG00000047457	1	2597	AAAGAGACT	C	hippibs	AAAGASAHK	148880197	148939842	-1	3	ceruloplasmin (ferroxidase) [Source:HGNC Symbol;Acc:2295]
ENSG00000047457	0.93	4894	AAAGATATT	C	hippibs	AAAGASAHK	148880197	148939842	-1	3	ceruloplasmin (ferroxidase) [Source:HGNC Symbol;Acc:2295]
ENSG00000047457	0.93	5180	AAAGAAAAG	C	hippibs	AAAGASAHK	148880197	148939842	-1	3	ceruloplasmin (ferroxidase) [Source:HGNC Symbol;Acc:2295]
ENSG00000047457	0.93	7075	AAAGAAAAT	C	hippibs	AAAGASAHK	148880197	148939842	-1	3	ceruloplasmin (ferroxidase) [Source:HGNC Symbol;Acc:2295]
ENSG00000047457	0.93	9164	AAAGAGAAA	C	hippibs	AAAGASAHK	148880197	148939842	-1	3	ceruloplasmin (ferroxidase) [Source:HGNC Symbol;Acc:2295]
ENSG00000026950	1	807	AAAGACACG	C	hippibs	AAAGASAHK	26402465	26415444	1	6	butyrophilin, subfamily 3, member A1 [Source:HGNC Symbol;Acc:1138]
ENSG00000026950	0.93	4991	AAAGAGAAC	C	hippibs	AAAGASAHK	26402465	26415444	1	6	butyrophilin, subfamily 3, member A1 [Source:HGNC Symbol;Acc:1138]
ENSG00000026950	0.93	6201	AAAGAAACT	C	hippibs	AAAGASAHK	26402465	26415444	1	6	butyrophilin, subfamily 3, member A1 [Source:HGNC Symbol;Acc:1138]
ENSG00000026950	0.93	7029	AAAGAAAAT	C	hippibs	AAAGASAHK	26402465	26415444	1	6	butyrophilin, subfamily 3, member A1 [Source:HGNC Symbol;Acc:1138]
ENSG00000026950	0.93	7190	AAAGACAAA	C	hippibs	AAAGASAHK	26402465	26415444	1	6	butyrophilin, subfamily 3, member A1 [Source:HGNC Symbol;Acc:1138]
ENSG00000026950	0.93	8137	AAAGAGAAA	C	hippibs	AAAGASAHK	26402465	26415444	1	6	butyrophilin, subfamily 3, member A1 [Source:HGNC Symbol;Acc:1138]
ENSG00000026950	0.93	9866	AAAGAGATA	C	hippibs	AAAGASAHK	26402465	26415444	1	6	butyrophilin, subfamily 3, member A1 [Source:HGNC Symbol;Acc:1138]
ENSG00000028310	0.93	1496	AAAGAAAAG	C	hippibs	AAAGASAHK	850406	892939	-1	5	bromodomain containing 9 [Source:HGNC Symbol;Acc:25818]
ENSG00000039319	0.93	4	AAAGAAATG	C	hippibs	AAAGASAHK	79703845	79775498	1	5	zinc finger, FYVE domain containing 16 [Source:HGNC Symbol;Acc:20756]
ENSG00000039319	0.93	270	AAAGACACA	C	hippibs	AAAGASAHK	79703845	79775498	1	5	zinc finger, FYVE domain containing 16 [Source:HGNC Symbol;Acc:20756]
ENSG00000039319	0.93	2002	AAAGATAAT	C	hippibs	AAAGASAHK	79703845	79775498	1	5	zinc finger, FYVE domain containing 16 [Source:HGNC Symbol;Acc:20756]
ENSG00000039319	0.93	2346	AAAGACATA	C	hippibs	AAAGASAHK	79703845	79775498	1	5	zinc finger, FYVE domain containing 16 [Source:HGNC Symbol;Acc:20756]
ENSG00000039319	0.93	3293	AAAGAAATG	C	hippibs	AAAGASAHK	79703845	79775498	1	5	zinc finger, FYVE domain containing 16 [Source:HGNC Symbol;Acc:20756]
ENSG00000039319	0.93	7732	AAAGAGAAA	C	hippibs	AAAGASAHK	79703845	79775498	1	5	zinc finger, FYVE domain containing 16 [Source:HGNC Symbol;Acc:20756]
ENSG00000055483	1	3922	AAAGACACG	C	hippibs	AAAGASAHK	76792965	76836969	-1	17	ubiquitin specific peptidase 36 [Source:HGNC Symbol;Acc:20062]
ENSG00000055483	0.93	8007	AAAGAGAAA	C	hippibs	AAAGASAHK	76792965	76836969	-1	17	ubiquitin specific peptidase 36 [Source:HGNC Symbol;Acc:20062]
ENSG00000055483	0.93	9120	AAAGACACA	C	hippibs	AAAGASAHK	76792965	76836969	-1	17	ubiquitin specific peptidase 36 [Source:HGNC Symbol;Acc:20062]
ENSG00000037637	0.93	1979	AAAGAAAAT	C	hippibs	AAAGASAHK	16573334	16678949	-1	1	F-box protein 42 [Source:HGNC Symbol;Acc:29249]
ENSG00000037637	0.93	3652	AAAGACACA	C	hippibs	AAAGASAHK	16573334	16678949	-1	1	F-box protein 42 [Source:HGNC Symbol;Acc:29249]
ENSG00000019549	1	233	AAAGACAAT	C	hippibs	AAAGASAHK	49830249	49834299	-1	8	snail homolog 2 (Drosophila) [Source:HGNC Symbol;Acc:11094]
ENSG00000019549	1	742	AAAGAGAAT	C	hippibs	AAAGASAHK	49830249	49834299	-1	8	snail homolog 2 (Drosophila) [Source:HGNC Symbol;Acc:11094]
ENSG00000019549	0.93	4395	AAAGACATA	C	hippibs	AAAGASAHK	49830249	49834299	-1	8	snail homolog 2 (Drosophila) [Source:HGNC Symbol;Acc:11094]
ENSG00000019549	0.93	4693	AAAGAGAAA	C	hippibs	AAAGASAHK	49830249	49834299	-1	8	snail homolog 2 (Drosophila) [Source:HGNC Symbol;Acc:11094]
ENSG00000019549	0.93	5979	AAAGACAAA	C	hippibs	AAAGASAHK	49830249	49834299	-1	8	snail homolog 2 (Drosophila) [Source:HGNC Symbol;Acc:11094]
ENSG00000019549	1	7013	AAAGAGATG	C	hippibs	AAAGASAHK	49830249	49834299	-1	8	snail homolog 2 (Drosophila) [Source:HGNC Symbol;Acc:11094]
ENSG00000019549	0.93	9479	AAAGATAAG	C	hippibs	AAAGASAHK	49830249	49834299	-1	8	snail homolog 2 (Drosophila) [Source:HGNC Symbol;Acc:11094]
ENSG00000043143	0.93	9418	AAAGAAACG	C	hippibs	AAAGASAHK	133861347	133918918	1	5	PHD finger protein 15 [Source:HGNC Symbol;Acc:22984]
ENSG00000043143	0.93	9977	AAAGAGATC	C	hippibs	AAAGASAHK	133861347	133918918	1	5	PHD finger protein 15 [Source:HGNC Symbol;Acc:22984]
ENSG00000047644	0.96	5995	AAAGACAGG	C	hippibs	AAAGASAHK	9983602	10112518	1	X	WWC family member 3 [Source:HGNC Symbol;Acc:29237]
ENSG00000034239	0.93	845	AAAGAAAAT	C	hippibs	AAAGASAHK	49627474	49647870	-1	8	EF-hand calcium binding domain 1 [Source:HGNC Symbol;Acc:25678]
ENSG00000034239	0.93	1580	AAAGACAAA	C	hippibs	AAAGASAHK	49627474	49647870	-1	8	EF-hand calcium binding domain 1 [Source:HGNC Symbol;Acc:25678]
ENSG00000034239	0.93	1868	AAAGACATA	C	hippibs	AAAGASAHK	49627474	49647870	-1	8	EF-hand calcium binding domain 1 [Source:HGNC Symbol;Acc:25678]
ENSG00000034239	0.93	2707	AAAGAAAAG	C	hippibs	AAAGASAHK	49627474	49647870	-1	8	EF-hand calcium binding domain 1 [Source:HGNC Symbol;Acc:25678]
ENSG00000034239	0.93	3201	AAAGATATT	C	hippibs	AAAGASAHK	49627474	49647870	-1	8	EF-hand calcium binding domain 1 [Source:HGNC Symbol;Acc:25678]
ENSG00000034239	0.93	4241	AAAGACAAC	C	hippibs	AAAGASAHK	49627474	49647870	-1	8	EF-hand calcium binding domain 1 [Source:HGNC Symbol;Acc:25678]
ENSG00000056736	1	1503	AAAGAGACT	C	hippibs	AAAGASAHK	53880607	53899827	1	3	interleukin 17 receptor B [Source:HGNC Symbol;Acc:18015]
ENSG00000056736	0.93	2000	AAAGACAAC	C	hippibs	AAAGASAHK	53880607	53899827	1	3	interleukin 17 receptor B [Source:HGNC Symbol;Acc:18015]
ENSG00000056736	0.93	2511	AAAGATATG	C	hippibs	AAAGASAHK	53880607	53899827	1	3	interleukin 17 receptor B [Source:HGNC Symbol;Acc:18015]
ENSG00000056736	0.93	3164	AAAGAGATA	C	hippibs	AAAGASAHK	53880607	53899827	1	3	interleukin 17 receptor B [Source:HGNC Symbol;Acc:18015]
ENSG00000056736	0.93	5570	AAAGAAAAG	C	hippibs	AAAGASAHK	53880607	53899827	1	3	interleukin 17 receptor B [Source:HGNC Symbol;Acc:18015]
ENSG00000037474	0.93	3136	AAAGATATG	C	hippibs	AAAGASAHK	6599352	6633169	-1	5	NOP2/Sun domain family, member 2 [Source:HGNC Symbol;Acc:25994]
ENSG00000037474	0.93	3149	AAAGATAAT	C	hippibs	AAAGASAHK	6599352	6633169	-1	5	NOP2/Sun domain family, member 2 [Source:HGNC Symbol;Acc:25994]
ENSG00000037474	0.93	8230	AAAGATACG	C	hippibs	AAAGASAHK	6599352	6633169	-1	5	NOP2/Sun domain family, member 2 [Source:HGNC Symbol;Acc:25994]
ENSG00000023445	0.93	825	AAAGATATT	C	hippibs	AAAGASAHK	102188194	102208448	1	11	baculoviral IAP repeat-containing 3 [Source:HGNC Symbol;Acc:591]
ENSG00000023445	0.93	1971	AAAGATAAT	C	hippibs	AAAGASAHK	102188194	102208448	1	11	baculoviral IAP repeat-containing 3 [Source:HGNC Symbol;Acc:591]
ENSG00000023445	0.93	3344	AAAGAAAAT	C	hippibs	AAAGASAHK	102188194	102208448	1	11	baculoviral IAP repeat-containing 3 [Source:HGNC Symbol;Acc:591]
ENSG00000023445	0.93	3473	AAAGAAACT	C	hippibs	AAAGASAHK	102188194	102208448	1	11	baculoviral IAP repeat-containing 3 [Source:HGNC Symbol;Acc:591]
ENSG00000023445	1	3495	AAAGACAAG	C	hippibs	AAAGASAHK	102188194	102208448	1	11	baculoviral IAP repeat-containing 3 [Source:HGNC Symbol;Acc:591]
ENSG00000023445	0.93	4498	AAAGAAACT	C	hippibs	AAAGASAHK	102188194	102208448	1	11	baculoviral IAP repeat-containing 3 [Source:HGNC Symbol;Acc:591]
ENSG00000023445	0.93	4803	AAAGAAACT	C	hippibs	AAAGASAHK	102188194	102208448	1	11	baculoviral IAP repeat-containing 3 [Source:HGNC Symbol;Acc:591]
ENSG00000023445	0.93	6402	AAAGAAAAT	C	hippibs	AAAGASAHK	102188194	102208448	1	11	baculoviral IAP repeat-containing 3 [Source:HGNC Symbol;Acc:591]
ENSG00000023445	0.96	7297	AAAGACAGG	C	hippibs	AAAGASAHK	102188194	102208448	1	11	baculoviral IAP repeat-containing 3 [Source:HGNC Symbol;Acc:591]
ENSG00000027697	0.93	311	AAAGAGAAA	C	hippibs	AAAGASAHK	137518621	137540586	-1	6	interferon gamma receptor 1 [Source:HGNC Symbol;Acc:5439]
ENSG00000027697	0.93	346	AAAGAGAAA	C	hippibs	AAAGASAHK	137518621	137540586	-1	6	interferon gamma receptor 1 [Source:HGNC Symbol;Acc:5439]
ENSG00000027697	0.93	2194	AAAGACATA	C	hippibs	AAAGASAHK	137518621	137540586	-1	6	interferon gamma receptor 1 [Source:HGNC Symbol;Acc:5439]
ENSG00000027697	0.93	3755	AAAGAAAAG	C	hippibs	AAAGASAHK	137518621	137540586	-1	6	interferon gamma receptor 1 [Source:HGNC Symbol;Acc:5439]
ENSG00000027697	0.93	4223	AAAGATAAG	C	hippibs	AAAGASAHK	137518621	137540586	-1	6	interferon gamma receptor 1 [Source:HGNC Symbol;Acc:5439]
ENSG00000027697	0.93	7597	AAAGACACA	C	hippibs	AAAGASAHK	137518621	137540586	-1	6	interferon gamma receptor 1 [Source:HGNC Symbol;Acc:5439]
ENSG00000027697	0.93	7917	AAAGAAAAG	C	hippibs	AAAGASAHK	137518621	137540586	-1	6	interferon gamma receptor 1 [Source:HGNC Symbol;Acc:5439]
ENSG00000027697	0.93	8373	AAAGAAATG	C	hippibs	AAAGASAHK	137518621	137540586	-1	6	interferon gamma receptor 1 [Source:HGNC Symbol;Acc:5439]
ENSG00000042980	1	577	AAAGAGAAT	C	hippibs	AAAGASAHK	24151580	24212726	1	8	ADAM metallopeptidase domain 28 [Source:HGNC Symbol;Acc:206]
ENSG00000042980	0.93	1369	AAAGAAACT	C	hippibs	AAAGASAHK	24151580	24212726	1	8	ADAM metallopeptidase domain 28 [Source:HGNC Symbol;Acc:206]
ENSG00000042980	1	1793	AAAGACATG	C	hippibs	AAAGASAHK	24151580	24212726	1	8	ADAM metallopeptidase domain 28 [Source:HGNC Symbol;Acc:206]
ENSG00000042980	0.93	2231	AAAGAAAAT	C	hippibs	AAAGASAHK	24151580	24212726	1	8	ADAM metallopeptidase domain 28 [Source:HGNC Symbol;Acc:206]
ENSG00000042980	0.93	2608	AAAGACACA	C	hippibs	AAAGASAHK	24151580	24212726	1	8	ADAM metallopeptidase domain 28 [Source:HGNC Symbol;Acc:206]
ENSG00000042980	0.93	4586	AAAGAAAAG	C	hippibs	AAAGASAHK	24151580	24212726	1	8	ADAM metallopeptidase domain 28 [Source:HGNC Symbol;Acc:206]
ENSG00000042980	0.93	8310	AAAGACAAA	C	hippibs	AAAGASAHK	24151580	24212726	1	8	ADAM metallopeptidase domain 28 [Source:HGNC Symbol;Acc:206]
ENSG00000042980	0.93	9039	AAAGACACA	C	hippibs	AAAGASAHK	24151580	24212726	1	8	ADAM metallopeptidase domain 28 [Source:HGNC Symbol;Acc:206]
ENSG00000042980	1	9553	AAAGAGAAT	C	hippibs	AAAGASAHK	24151580	24212726	1	8	ADAM metallopeptidase domain 28 [Source:HGNC Symbol;Acc:206]
ENSG00000037749	0.93	87	AAAGATATT	C	hippibs	AAAGASAHK	153418519	153437014	1	5	microfibrillar-associated protein 3 [Source:HGNC Symbol;Acc:7034]
ENSG00000037749	0.93	453	AAAGAAAAG	C	hippibs	AAAGASAHK	153418519	153437014	1	5	microfibrillar-associated protein 3 [Source:HGNC Symbol;Acc:7034]
ENSG00000037749	0.93	468	AAAGATATG	C	hippibs	AAAGASAHK	153418519	153437014	1	5	microfibrillar-associated protein 3 [Source:HGNC Symbol;Acc:7034]
ENSG00000037749	0.93	2879	AAAGAAAAT	C	hippibs	AAAGASAHK	153418519	153437014	1	5	microfibrillar-associated protein 3 [Source:HGNC Symbol;Acc:7034]
ENSG00000037749	0.93	3805	AAAGAAACT	C	hippibs	AAAGASAHK	153418519	153437014	1	5	microfibrillar-associated protein 3 [Source:HGNC Symbol;Acc:7034]
ENSG00000037749	0.93	5550	AAAGAAATG	C	hippibs	AAAGASAHK	153418519	153437014	1	5	microfibrillar-associated protein 3 [Source:HGNC Symbol;Acc:7034]
ENSG00000037749	0.93	5667	AAAGAGAAA	C	hippibs	AAAGASAHK	153418519	153437014	1	5	microfibrillar-associated protein 3 [Source:HGNC Symbol;Acc:7034]
ENSG00000037749	0.96	8771	AAAGACAGG	C	hippibs	AAAGASAHK	153418519	153437014	1	5	microfibrillar-associated protein 3 [Source:HGNC Symbol;Acc:7034]
ENSG00000034677	0.93	4488	AAAGAAACT	C	hippibs	AAAGASAHK	101269288	101322327	-1	8	ring finger protein 19A [Source:HGNC Symbol;Acc:13432]
ENSG00000034677	1	4588	AAAGAGAAT	C	hippibs	AAAGASAHK	101269288	101322327	-1	8	ring finger protein 19A [Source:HGNC Symbol;Acc:13432]
ENSG00000034677	0.93	5466	AAAGAGAAA	C	hippibs	AAAGASAHK	101269288	101322327	-1	8	ring finger protein 19A [Source:HGNC Symbol;Acc:13432]
ENSG00000034677	1	5497	AAAGAGAAG	C	hippibs	AAAGASAHK	101269288	101322327	-1	8	ring finger protein 19A [Source:HGNC Symbol;Acc:13432]
ENSG00000034677	0.93	5565	AAAGAAATG	C	hippibs	AAAGASAHK	101269288	101322327	-1	8	ring finger protein 19A [Source:HGNC Symbol;Acc:13432]
ENSG00000034677	0.93	6438	AAAGACAAA	C	hippibs	AAAGASAHK	101269288	101322327	-1	8	ring finger protein 19A [Source:HGNC Symbol;Acc:13432]
ENSG00000034677	1	7008	AAAGAGAAT	C	hippibs	AAAGASAHK	101269288	101322327	-1	8	ring finger protein 19A [Source:HGNC Symbol;Acc:13432]
ENSG00000034677	1	8863	AAAGACACT	C	hippibs	AAAGASAHK	101269288	101322327	-1	8	ring finger protein 19A [Source:HGNC Symbol;Acc:13432]
ENSG00000034677	0.93	9232	AAAGATATG	C	hippibs	AAAGASAHK	101269288	101322327	-1	8	ring finger protein 19A [Source:HGNC Symbol;Acc:13432]
ENSG00000034677	1	9347	AAAGAGATG	C	hippibs	AAAGASAHK	101269288	101322327	-1	8	ring finger protein 19A [Source:HGNC Symbol;Acc:13432]
ENSG00000034677	0.96	9428	AAAGACAGG	C	hippibs	AAAGASAHK	101269288	101322327	-1	8	ring finger protein 19A [Source:HGNC Symbol;Acc:13432]
ENSG00000044574	0.93	2613	AAAGAAATG	C	hippibs	AAAGASAHK	127997132	128003609	-1	9	heat shock 70kDa protein 5 (glucose-regulated protein, 78kDa) [Source:HGNC Symbol;Acc:5238]
ENSG00000044574	0.93	3194	AAAGAAATT	C	hippibs	AAAGASAHK	127997132	128003609	-1	9	heat shock 70kDa protein 5 (glucose-regulated protein, 78kDa) [Source:HGNC Symbol;Acc:5238]
ENSG00000044574	0.93	4245	AAAGACATC	C	hippibs	AAAGASAHK	127997132	128003609	-1	9	heat shock 70kDa protein 5 (glucose-regulated protein, 78kDa) [Source:HGNC Symbol;Acc:5238]
ENSG00000044574	0.93	4553	AAAGACATC	C	hippibs	AAAGASAHK	127997132	128003609	-1	9	heat shock 70kDa protein 5 (glucose-regulated protein, 78kDa) [Source:HGNC Symbol;Acc:5238]
ENSG00000044574	0.93	7382	AAAGAGATA	C	hippibs	AAAGASAHK	127997132	128003609	-1	9	heat shock 70kDa protein 5 (glucose-regulated protein, 78kDa) [Source:HGNC Symbol;Acc:5238]
ENSG00000044574	1	7843	AAAGAGATG	C	hippibs	AAAGASAHK	127997132	128003609	-1	9	heat shock 70kDa protein 5 (glucose-regulated protein, 78kDa) [Source:HGNC Symbol;Acc:5238]
ENSG00000044574	0.93	7925	AAAGAAAAT	C	hippibs	AAAGASAHK	127997132	128003609	-1	9	heat shock 70kDa protein 5 (glucose-regulated protein, 78kDa) [Source:HGNC Symbol;Acc:5238]
ENSG00000044574	0.93	9448	AAAGAAATG	C	hippibs	AAAGASAHK	127997132	128003609	-1	9	heat shock 70kDa protein 5 (glucose-regulated protein, 78kDa) [Source:HGNC Symbol;Acc:5238]
ENSG00000055208	0.93	482	AAAGAAATG	C	hippibs	AAAGASAHK	149639063	149732749	1	6	mitogen-activated protein kinase kinase kinase 7 interacting protein 2 [Source:HGNC Symbol;Acc:17075]
ENSG00000055208	1	4066	AAAGAGACT	C	hippibs	AAAGASAHK	149639063	149732749	1	6	mitogen-activated protein kinase kinase kinase 7 interacting protein 2 [Source:HGNC Symbol;Acc:17075]
ENSG00000055208	1	7030	AAAGACACT	C	hippibs	AAAGASAHK	149639063	149732749	1	6	mitogen-activated protein kinase kinase kinase 7 interacting protein 2 [Source:HGNC Symbol;Acc:17075]
ENSG00000055208	1	8088	AAAGACAAG	C	hippibs	AAAGASAHK	149639063	149732749	1	6	mitogen-activated protein kinase kinase kinase 7 interacting protein 2 [Source:HGNC Symbol;Acc:17075]
ENSG00000040531	0.93	3278	AAAGATATG	C	hippibs	AAAGASAHK	3539762	3564836	1	17	cystinosis, nephropathic [Source:HGNC Symbol;Acc:2518]
ENSG00000040531	0.93	3431	AAAGAGAAA	C	hippibs	AAAGASAHK	3539762	3564836	1	17	cystinosis, nephropathic [Source:HGNC Symbol;Acc:2518]
ENSG00000040531	0.93	3889	AAAGAGAAC	C	hippibs	AAAGASAHK	3539762	3564836	1	17	cystinosis, nephropathic [Source:HGNC Symbol;Acc:2518]
ENSG00000040531	1	6079	AAAGACAAG	C	hippibs	AAAGASAHK	3539762	3564836	1	17	cystinosis, nephropathic [Source:HGNC Symbol;Acc:2518]
ENSG00000040531	0.93	8705	AAAGAGAAA	C	hippibs	AAAGASAHK	3539762	3564836	1	17	cystinosis, nephropathic [Source:HGNC Symbol;Acc:2518]
ENSG00000053747	0.93	1756	AAAGAAAAG	C	hippibs	AAAGASAHK	21269562	21535030	1	18	laminin, alpha 3 [Source:HGNC Symbol;Acc:6483]
ENSG00000053747	0.93	1966	AAAGATATT	C	hippibs	AAAGASAHK	21269562	21535030	1	18	laminin, alpha 3 [Source:HGNC Symbol;Acc:6483]
ENSG00000053747	1	2202	AAAGACAAG	C	hippibs	AAAGASAHK	21269562	21535030	1	18	laminin, alpha 3 [Source:HGNC Symbol;Acc:6483]
ENSG00000053747	1	3900	AAAGAGAAT	C	hippibs	AAAGASAHK	21269562	21535030	1	18	laminin, alpha 3 [Source:HGNC Symbol;Acc:6483]
ENSG00000053747	0.93	5288	AAAGAGAAA	C	hippibs	AAAGASAHK	21269562	21535030	1	18	laminin, alpha 3 [Source:HGNC Symbol;Acc:6483]
ENSG00000053747	0.93	6364	AAAGAAAAT	C	hippibs	AAAGASAHK	21269562	21535030	1	18	laminin, alpha 3 [Source:HGNC Symbol;Acc:6483]
ENSG00000055070	1	2981	AAAGACACT	C	hippibs	AAAGASAHK	16679070	16724640	1	1	UPF0485 protein C1orf144 (Putative MAPK-activating protein PM18/PM20/PM22) [Source:UniProtKB/Swiss-Prot;Acc:Q7Z422]
ENSG00000055070	0.93	3289	AAAGACACC	C	hippibs	AAAGASAHK	16679070	16724640	1	1	UPF0485 protein C1orf144 (Putative MAPK-activating protein PM18/PM20/PM22) [Source:UniProtKB/Swiss-Prot;Acc:Q7Z422]
ENSG00000055070	0.93	5441	AAAGAAAAG	C	hippibs	AAAGASAHK	16679070	16724640	1	1	UPF0485 protein C1orf144 (Putative MAPK-activating protein PM18/PM20/PM22) [Source:UniProtKB/Swiss-Prot;Acc:Q7Z422]
ENSG00000055070	0.93	7336	AAAGATAAT	C	hippibs	AAAGASAHK	16679070	16724640	1	1	UPF0485 protein C1orf144 (Putative MAPK-activating protein PM18/PM20/PM22) [Source:UniProtKB/Swiss-Prot;Acc:Q7Z422]
ENSG00000055070	1	7828	AAAGACACT	C	hippibs	AAAGASAHK	16679070	16724640	1	1	UPF0485 protein C1orf144 (Putative MAPK-activating protein PM18/PM20/PM22) [Source:UniProtKB/Swiss-Prot;Acc:Q7Z422]
ENSG00000055070	0.93	8216	AAAGAAAAT	C	hippibs	AAAGASAHK	16679070	16724640	1	1	UPF0485 protein C1orf144 (Putative MAPK-activating protein PM18/PM20/PM22) [Source:UniProtKB/Swiss-Prot;Acc:Q7Z422]
ENSG00000055070	0.93	8380	AAAGACACC	C	hippibs	AAAGASAHK	16679070	16724640	1	1	UPF0485 protein C1orf144 (Putative MAPK-activating protein PM18/PM20/PM22) [Source:UniProtKB/Swiss-Prot;Acc:Q7Z422]
ENSG00000055070	0.93	8577	AAAGATATT	C	hippibs	AAAGASAHK	16679070	16724640	1	1	UPF0485 protein C1orf144 (Putative MAPK-activating protein PM18/PM20/PM22) [Source:UniProtKB/Swiss-Prot;Acc:Q7Z422]
ENSG00000055070	0.93	8662	AAAGAGACC	C	hippibs	AAAGASAHK	16679070	16724640	1	1	UPF0485 protein C1orf144 (Putative MAPK-activating protein PM18/PM20/PM22) [Source:UniProtKB/Swiss-Prot;Acc:Q7Z422]
ENSG00000049239	0.96	566	AAAGACAGT	C	hippibs	AAAGASAHK	9294863	9331396	1	1	hexose-6-phosphate dehydrogenase (glucose 1-dehydrogenase) [Source:HGNC Symbol;Acc:4795]
ENSG00000049239	1	1964	AAAGACAAT	C	hippibs	AAAGASAHK	9294863	9331396	1	1	hexose-6-phosphate dehydrogenase (glucose 1-dehydrogenase) [Source:HGNC Symbol;Acc:4795]
ENSG00000049239	0.93	2063	AAAGACAAA	C	hippibs	AAAGASAHK	9294863	9331396	1	1	hexose-6-phosphate dehydrogenase (glucose 1-dehydrogenase) [Source:HGNC Symbol;Acc:4795]
ENSG00000049239	1	5237	AAAGAGACT	C	hippibs	AAAGASAHK	9294863	9331396	1	1	hexose-6-phosphate dehydrogenase (glucose 1-dehydrogenase) [Source:HGNC Symbol;Acc:4795]
ENSG00000049239	1	5281	AAAGAGATT	C	hippibs	AAAGASAHK	9294863	9331396	1	1	hexose-6-phosphate dehydrogenase (glucose 1-dehydrogenase) [Source:HGNC Symbol;Acc:4795]
ENSG00000049239	0.96	7507	AAAGACAGG	C	hippibs	AAAGASAHK	9294863	9331396	1	1	hexose-6-phosphate dehydrogenase (glucose 1-dehydrogenase) [Source:HGNC Symbol;Acc:4795]
ENSG00000049239	0.93	9172	AAAGAAAAG	C	hippibs	AAAGASAHK	9294863	9331396	1	1	hexose-6-phosphate dehydrogenase (glucose 1-dehydrogenase) [Source:HGNC Symbol;Acc:4795]
ENSG00000054282	0.93	4598	AAAGAAACT	C	hippibs	AAAGASAHK	243419320	243663394	1	1	serologically defined colon cancer antigen 8 [Source:HGNC Symbol;Acc:10671]
ENSG00000054282	0.93	5378	AAAGACAAA	C	hippibs	AAAGASAHK	243419320	243663394	1	1	serologically defined colon cancer antigen 8 [Source:HGNC Symbol;Acc:10671]
ENSG00000054282	0.93	6060	AAAGATATT	C	hippibs	AAAGASAHK	243419320	243663394	1	1	serologically defined colon cancer antigen 8 [Source:HGNC Symbol;Acc:10671]
ENSG00000054282	0.93	6305	AAAGAAAAG	C	hippibs	AAAGASAHK	243419320	243663394	1	1	serologically defined colon cancer antigen 8 [Source:HGNC Symbol;Acc:10671]
ENSG00000046651	0.93	1358	AAAGAAACG	C	hippibs	AAAGASAHK	13752832	13787480	1	X	oral-facial-digital syndrome 1 [Source:HGNC Symbol;Acc:2567]
ENSG00000046651	0.93	1553	AAAGATACT	C	hippibs	AAAGASAHK	13752832	13787480	1	X	oral-facial-digital syndrome 1 [Source:HGNC Symbol;Acc:2567]
ENSG00000046651	0.93	1807	AAAGAGAAA	C	hippibs	AAAGASAHK	13752832	13787480	1	X	oral-facial-digital syndrome 1 [Source:HGNC Symbol;Acc:2567]
ENSG00000046651	0.93	2084	AAAGACACA	C	hippibs	AAAGASAHK	13752832	13787480	1	X	oral-facial-digital syndrome 1 [Source:HGNC Symbol;Acc:2567]
ENSG00000046651	0.93	2161	AAAGACACA	C	hippibs	AAAGASAHK	13752832	13787480	1	X	oral-facial-digital syndrome 1 [Source:HGNC Symbol;Acc:2567]
ENSG00000046651	0.93	2285	AAAGAGACA	C	hippibs	AAAGASAHK	13752832	13787480	1	X	oral-facial-digital syndrome 1 [Source:HGNC Symbol;Acc:2567]
ENSG00000046651	1	2414	AAAGAGACT	C	hippibs	AAAGASAHK	13752832	13787480	1	X	oral-facial-digital syndrome 1 [Source:HGNC Symbol;Acc:2567]
ENSG00000046651	0.93	2846	AAAGACACA	C	hippibs	AAAGASAHK	13752832	13787480	1	X	oral-facial-digital syndrome 1 [Source:HGNC Symbol;Acc:2567]
ENSG00000046651	0.93	3050	AAAGAGATA	C	hippibs	AAAGASAHK	13752832	13787480	1	X	oral-facial-digital syndrome 1 [Source:HGNC Symbol;Acc:2567]
ENSG00000046651	1	3587	AAAGAGAAT	C	hippibs	AAAGASAHK	13752832	13787480	1	X	oral-facial-digital syndrome 1 [Source:HGNC Symbol;Acc:2567]
ENSG00000046651	1	4293	AAAGAGAAT	C	hippibs	AAAGASAHK	13752832	13787480	1	X	oral-facial-digital syndrome 1 [Source:HGNC Symbol;Acc:2567]
ENSG00000046651	0.93	5394	AAAGAAACT	C	hippibs	AAAGASAHK	13752832	13787480	1	X	oral-facial-digital syndrome 1 [Source:HGNC Symbol;Acc:2567]
ENSG00000046651	0.93	5544	AAAGATATG	C	hippibs	AAAGASAHK	13752832	13787480	1	X	oral-facial-digital syndrome 1 [Source:HGNC Symbol;Acc:2567]
ENSG00000046651	0.93	5649	AAAGAGATA	C	hippibs	AAAGASAHK	13752832	13787480	1	X	oral-facial-digital syndrome 1 [Source:HGNC Symbol;Acc:2567]
ENSG00000046651	0.93	5890	AAAGACACA	C	hippibs	AAAGASAHK	13752832	13787480	1	X	oral-facial-digital syndrome 1 [Source:HGNC Symbol;Acc:2567]
ENSG00000046651	0.93	8092	AAAGACATC	C	hippibs	AAAGASAHK	13752832	13787480	1	X	oral-facial-digital syndrome 1 [Source:HGNC Symbol;Acc:2567]
ENSG00000046651	0.93	9136	AAAGACACA	C	hippibs	AAAGASAHK	13752832	13787480	1	X	oral-facial-digital syndrome 1 [Source:HGNC Symbol;Acc:2567]
ENSG00000020922	0.93	1415	AAAGAAAAT	C	hippibs	AAAGASAHK	94150475	94227040	-1	11	MRE11 meiotic recombination 11 homolog A (S. cerevisiae) [Source:HGNC Symbol;Acc:7230]
ENSG00000020922	0.93	1995	AAAGAAATT	C	hippibs	AAAGASAHK	94150475	94227040	-1	11	MRE11 meiotic recombination 11 homolog A (S. cerevisiae) [Source:HGNC Symbol;Acc:7230]
ENSG00000020922	0.93	2845	AAAGACATA	C	hippibs	AAAGASAHK	94150475	94227040	-1	11	MRE11 meiotic recombination 11 homolog A (S. cerevisiae) [Source:HGNC Symbol;Acc:7230]
ENSG00000020922	0.93	4038	AAAGAGATA	C	hippibs	AAAGASAHK	94150475	94227040	-1	11	MRE11 meiotic recombination 11 homolog A (S. cerevisiae) [Source:HGNC Symbol;Acc:7230]
ENSG00000020922	0.93	4258	AAAGACATA	C	hippibs	AAAGASAHK	94150475	94227040	-1	11	MRE11 meiotic recombination 11 homolog A (S. cerevisiae) [Source:HGNC Symbol;Acc:7230]
ENSG00000020922	0.93	4791	AAAGACAAA	C	hippibs	AAAGASAHK	94150475	94227040	-1	11	MRE11 meiotic recombination 11 homolog A (S. cerevisiae) [Source:HGNC Symbol;Acc:7230]
ENSG00000020922	1	6552	AAAGAGAAG	C	hippibs	AAAGASAHK	94150475	94227040	-1	11	MRE11 meiotic recombination 11 homolog A (S. cerevisiae) [Source:HGNC Symbol;Acc:7230]
ENSG00000020922	0.93	8041	AAAGACATC	C	hippibs	AAAGASAHK	94150475	94227040	-1	11	MRE11 meiotic recombination 11 homolog A (S. cerevisiae) [Source:HGNC Symbol;Acc:7230]
ENSG00000020922	0.93	8061	AAAGACAAC	C	hippibs	AAAGASAHK	94150475	94227040	-1	11	MRE11 meiotic recombination 11 homolog A (S. cerevisiae) [Source:HGNC Symbol;Acc:7230]
ENSG00000020922	0.93	8258	AAAGAAAAG	C	hippibs	AAAGASAHK	94150475	94227040	-1	11	MRE11 meiotic recombination 11 homolog A (S. cerevisiae) [Source:HGNC Symbol;Acc:7230]
ENSG00000020922	0.93	8484	AAAGATAAG	C	hippibs	AAAGASAHK	94150475	94227040	-1	11	MRE11 meiotic recombination 11 homolog A (S. cerevisiae) [Source:HGNC Symbol;Acc:7230]
ENSG00000049246	0.93	2881	AAAGAGACC	C	hippibs	AAAGASAHK	7844380	7905237	1	1	period homolog 3 (Drosophila) [Source:HGNC Symbol;Acc:8847]
ENSG00000049246	0.93	3361	AAAGAAATG	C	hippibs	AAAGASAHK	7844380	7905237	1	1	period homolog 3 (Drosophila) [Source:HGNC Symbol;Acc:8847]
ENSG00000049246	0.93	6692	AAAGACACA	C	hippibs	AAAGASAHK	7844380	7905237	1	1	period homolog 3 (Drosophila) [Source:HGNC Symbol;Acc:8847]
ENSG00000030582	0.93	2127	AAAGACACA	C	hippibs	AAAGASAHK	42422491	42430470	1	17	granulin [Source:HGNC Symbol;Acc:4601]
ENSG00000030582	0.93	2140	AAAGAGATA	C	hippibs	AAAGASAHK	42422491	42430470	1	17	granulin [Source:HGNC Symbol;Acc:4601]
ENSG00000030582	0.93	5090	AAAGACAAA	C	hippibs	AAAGASAHK	42422491	42430470	1	17	granulin [Source:HGNC Symbol;Acc:4601]
ENSG00000030582	0.93	5173	AAAGAAAAT	C	hippibs	AAAGASAHK	42422491	42430470	1	17	granulin [Source:HGNC Symbol;Acc:4601]
ENSG00000030582	1	5394	AAAGACAAT	C	hippibs	AAAGASAHK	42422491	42430470	1	17	granulin [Source:HGNC Symbol;Acc:4601]
ENSG00000030582	0.93	6371	AAAGAGAAA	C	hippibs	AAAGASAHK	42422491	42430470	1	17	granulin [Source:HGNC Symbol;Acc:4601]
ENSG00000030582	0.93	7456	AAAGAAATG	C	hippibs	AAAGASAHK	42422491	42430470	1	17	granulin [Source:HGNC Symbol;Acc:4601]
ENSG00000051128	0.93	4855	AAAGAAAAG	C	hippibs	AAAGASAHK	19040010	19051983	-1	19	homer homolog 3 (Drosophila) [Source:HGNC Symbol;Acc:17514]
ENSG00000051128	0.93	5275	AAAGAAAAG	C	hippibs	AAAGASAHK	19040010	19051983	-1	19	homer homolog 3 (Drosophila) [Source:HGNC Symbol;Acc:17514]
ENSG00000051128	0.93	5285	AAAGAAAAG	C	hippibs	AAAGASAHK	19040010	19051983	-1	19	homer homolog 3 (Drosophila) [Source:HGNC Symbol;Acc:17514]
ENSG00000051128	0.93	5596	AAAGAAAAG	C	hippibs	AAAGASAHK	19040010	19051983	-1	19	homer homolog 3 (Drosophila) [Source:HGNC Symbol;Acc:17514]
ENSG00000051128	0.93	8873	AAAGAAAAG	C	hippibs	AAAGASAHK	19040010	19051983	-1	19	homer homolog 3 (Drosophila) [Source:HGNC Symbol;Acc:17514]
ENSG00000051128	0.93	8883	AAAGAAAAG	C	hippibs	AAAGASAHK	19040010	19051983	-1	19	homer homolog 3 (Drosophila) [Source:HGNC Symbol;Acc:17514]
ENSG00000030419	1	1540	AAAGACATT	C	hippibs	AAAGASAHK	213864429	214017151	-1	2	IKAROS family zinc finger 2 (Helios) [Source:HGNC Symbol;Acc:13177]
ENSG00000030419	0.93	2537	AAAGACAAA	C	hippibs	AAAGASAHK	213864429	214017151	-1	2	IKAROS family zinc finger 2 (Helios) [Source:HGNC Symbol;Acc:13177]
ENSG00000030419	0.96	5435	AAAGACAGT	C	hippibs	AAAGASAHK	213864429	214017151	-1	2	IKAROS family zinc finger 2 (Helios) [Source:HGNC Symbol;Acc:13177]
ENSG00000030419	0.93	6289	AAAGAAACT	C	hippibs	AAAGASAHK	213864429	214017151	-1	2	IKAROS family zinc finger 2 (Helios) [Source:HGNC Symbol;Acc:13177]
ENSG00000030419	0.93	6552	AAAGAGAAC	C	hippibs	AAAGASAHK	213864429	214017151	-1	2	IKAROS family zinc finger 2 (Helios) [Source:HGNC Symbol;Acc:13177]
ENSG00000030419	1	6569	AAAGACAAG	C	hippibs	AAAGASAHK	213864429	214017151	-1	2	IKAROS family zinc finger 2 (Helios) [Source:HGNC Symbol;Acc:13177]
ENSG00000030419	0.93	7352	AAAGATATT	C	hippibs	AAAGASAHK	213864429	214017151	-1	2	IKAROS family zinc finger 2 (Helios) [Source:HGNC Symbol;Acc:13177]
ENSG00000030419	1	9224	AAAGAGACT	C	hippibs	AAAGASAHK	213864429	214017151	-1	2	IKAROS family zinc finger 2 (Helios) [Source:HGNC Symbol;Acc:13177]
ENSG00000030419	0.93	9383	AAAGAAAAG	C	hippibs	AAAGASAHK	213864429	214017151	-1	2	IKAROS family zinc finger 2 (Helios) [Source:HGNC Symbol;Acc:13177]
ENSG00000030419	0.93	9736	AAAGATACT	C	hippibs	AAAGASAHK	213864429	214017151	-1	2	IKAROS family zinc finger 2 (Helios) [Source:HGNC Symbol;Acc:13177]
ENSG00000034063	0.93	459	AAAGAAAAG	C	hippibs	AAAGASAHK	4909510	4962162	1	19	ubiquitin-like with PHD and ring finger domains 1 [Source:HGNC Symbol;Acc:12556]
ENSG00000020633	0.93	2414	AAAGAGAAA	C	hippibs	AAAGASAHK	25226002	25291612	-1	1	runt-related transcription factor 3 [Source:HGNC Symbol;Acc:10473]
ENSG00000020633	0.93	7066	AAAGAAAAG	C	hippibs	AAAGASAHK	25226002	25291612	-1	1	runt-related transcription factor 3 [Source:HGNC Symbol;Acc:10473]
ENSG00000020633	0.96	9834	AAAGAGAGG	C	hippibs	AAAGASAHK	25226002	25291612	-1	1	runt-related transcription factor 3 [Source:HGNC Symbol;Acc:10473]
ENSG00000054179	0.93	1740	AAAGAAAAT	C	hippibs	AAAGASAHK	139942550	139948497	-1	9	ectonucleoside triphosphate diphosphohydrolase 2 [Source:HGNC Symbol;Acc:3364]
ENSG00000054179	1	1897	AAAGAGATT	C	hippibs	AAAGASAHK	139942550	139948497	-1	9	ectonucleoside triphosphate diphosphohydrolase 2 [Source:HGNC Symbol;Acc:3364]
ENSG00000054179	0.93	2599	AAAGAAAAG	C	hippibs	AAAGASAHK	139942550	139948497	-1	9	ectonucleoside triphosphate diphosphohydrolase 2 [Source:HGNC Symbol;Acc:3364]
ENSG00000054179	0.93	3285	AAAGAGATA	C	hippibs	AAAGASAHK	139942550	139948497	-1	9	ectonucleoside triphosphate diphosphohydrolase 2 [Source:HGNC Symbol;Acc:3364]
ENSG00000054179	0.93	3763	AAAGAAAAG	C	hippibs	AAAGASAHK	139942550	139948497	-1	9	ectonucleoside triphosphate diphosphohydrolase 2 [Source:HGNC Symbol;Acc:3364]
ENSG00000054179	0.93	3832	AAAGAAATG	C	hippibs	AAAGASAHK	139942550	139948497	-1	9	ectonucleoside triphosphate diphosphohydrolase 2 [Source:HGNC Symbol;Acc:3364]
ENSG00000054179	0.93	3984	AAAGACAAA	C	hippibs	AAAGASAHK	139942550	139948497	-1	9	ectonucleoside triphosphate diphosphohydrolase 2 [Source:HGNC Symbol;Acc:3364]
ENSG00000033030	0.93	5814	AAAGAAATG	C	hippibs	AAAGASAHK	122957437	122985518	-1	12	zinc finger, CCHC domain containing 8 [Source:HGNC Symbol;Acc:25265]
ENSG00000033030	1	7055	AAAGACAAG	C	hippibs	AAAGASAHK	122957437	122985518	-1	12	zinc finger, CCHC domain containing 8 [Source:HGNC Symbol;Acc:25265]
ENSG00000033327	0.93	1319	AAAGAAACG	C	hippibs	AAAGASAHK	77926342	78128766	-1	11	GRB2-associated binding protein 2 [Source:HGNC Symbol;Acc:14458]
ENSG00000033327	1	2844	AAAGAGAAG	C	hippibs	AAAGASAHK	77926342	78128766	-1	11	GRB2-associated binding protein 2 [Source:HGNC Symbol;Acc:14458]
ENSG00000033327	1	4348	AAAGAGATT	C	hippibs	AAAGASAHK	77926342	78128766	-1	11	GRB2-associated binding protein 2 [Source:HGNC Symbol;Acc:14458]
ENSG00000033327	0.93	6562	AAAGACACC	C	hippibs	AAAGASAHK	77926342	78128766	-1	11	GRB2-associated binding protein 2 [Source:HGNC Symbol;Acc:14458]
ENSG00000039139	0.93	1815	AAAGACATA	C	hippibs	AAAGASAHK	13690437	13944589	-1	5	dynein, axonemal, heavy chain 5 [Source:HGNC Symbol;Acc:2950]
ENSG00000039139	0.93	3295	AAAGAGACA	C	hippibs	AAAGASAHK	13690437	13944589	-1	5	dynein, axonemal, heavy chain 5 [Source:HGNC Symbol;Acc:2950]
ENSG00000039139	0.93	5182	AAAGATACT	C	hippibs	AAAGASAHK	13690437	13944589	-1	5	dynein, axonemal, heavy chain 5 [Source:HGNC Symbol;Acc:2950]
ENSG00000039139	0.93	6189	AAAGATAAG	C	hippibs	AAAGASAHK	13690437	13944589	-1	5	dynein, axonemal, heavy chain 5 [Source:HGNC Symbol;Acc:2950]
ENSG00000039139	0.93	8331	AAAGATAAT	C	hippibs	AAAGASAHK	13690437	13944589	-1	5	dynein, axonemal, heavy chain 5 [Source:HGNC Symbol;Acc:2950]
ENSG00000039139	0.93	9617	AAAGAAACT	C	hippibs	AAAGASAHK	13690437	13944589	-1	5	dynein, axonemal, heavy chain 5 [Source:HGNC Symbol;Acc:2950]
ENSG00000025293	0.93	549	AAAGAAATG	C	hippibs	AAAGASAHK	34359896	34538303	1	20	PHD finger protein 20 [Source:HGNC Symbol;Acc:16098]
ENSG00000025293	0.93	6633	AAAGAAATT	C	hippibs	AAAGASAHK	34359896	34538303	1	20	PHD finger protein 20 [Source:HGNC Symbol;Acc:16098]
ENSG00000025293	0.93	7307	AAAGACAAA	C	hippibs	AAAGASAHK	34359896	34538303	1	20	PHD finger protein 20 [Source:HGNC Symbol;Acc:16098]
ENSG00000023697	0.96	1407	AAAGAGAGG	C	hippibs	AAAGASAHK	16064106	16190314	1	12	2-deoxyribose-5-phosphate aldolase homolog (C. elegans) [Source:HGNC Symbol;Acc:24269]
ENSG00000023697	1	4673	AAAGACATG	C	hippibs	AAAGASAHK	16064106	16190314	1	12	2-deoxyribose-5-phosphate aldolase homolog (C. elegans) [Source:HGNC Symbol;Acc:24269]
ENSG00000023697	0.93	8017	AAAGAAACT	C	hippibs	AAAGASAHK	16064106	16190314	1	12	2-deoxyribose-5-phosphate aldolase homolog (C. elegans) [Source:HGNC Symbol;Acc:24269]
ENSG00000023697	0.93	8861	AAAGAAAAG	C	hippibs	AAAGASAHK	16064106	16190314	1	12	2-deoxyribose-5-phosphate aldolase homolog (C. elegans) [Source:HGNC Symbol;Acc:24269]
ENSG00000019144	0.93	1631	AAAGAAATG	C	hippibs	AAAGASAHK	118477213	118528741	1	11	pleckstrin homology-like domain, family B, member 1 [Source:HGNC Symbol;Acc:23697]
ENSG00000019144	0.93	5135	AAAGATACG	C	hippibs	AAAGASAHK	118477213	118528741	1	11	pleckstrin homology-like domain, family B, member 1 [Source:HGNC Symbol;Acc:23697]
ENSG00000069011	0.93	1930	AAAGACAAA	C	hippibs	AAAGASAHK	134363424	134369988	-1	5	paired-like homeodomain 1 [Source:HGNC Symbol;Acc:9004]
ENSG00000069011	1	5442	AAAGACATT	C	hippibs	AAAGASAHK	134363424	134369988	-1	5	paired-like homeodomain 1 [Source:HGNC Symbol;Acc:9004]
ENSG00000069011	0.93	6442	AAAGAAACG	C	hippibs	AAAGASAHK	134363424	134369988	-1	5	paired-like homeodomain 1 [Source:HGNC Symbol;Acc:9004]
ENSG00000072864	0.93	1873	AAAGATATT	C	hippibs	AAAGASAHK	15737124	15820210	1	16	microRNA 484 [Source:HGNC Symbol;Acc:32341]
ENSG00000072864	0.93	2023	AAAGACAAC	C	hippibs	AAAGASAHK	15737124	15820210	1	16	microRNA 484 [Source:HGNC Symbol;Acc:32341]
ENSG00000072864	0.93	2378	AAAGATACG	C	hippibs	AAAGASAHK	15737124	15820210	1	16	microRNA 484 [Source:HGNC Symbol;Acc:32341]
ENSG00000072864	0.93	3083	AAAGAAAAT	C	hippibs	AAAGASAHK	15737124	15820210	1	16	microRNA 484 [Source:HGNC Symbol;Acc:32341]
ENSG00000072864	0.93	4548	AAAGACAAC	C	hippibs	AAAGASAHK	15737124	15820210	1	16	microRNA 484 [Source:HGNC Symbol;Acc:32341]
ENSG00000072864	0.93	5329	AAAGAAAAT	C	hippibs	AAAGASAHK	15737124	15820210	1	16	microRNA 484 [Source:HGNC Symbol;Acc:32341]
ENSG00000072864	0.96	7561	AAAGAGAGT	C	hippibs	AAAGASAHK	15737124	15820210	1	16	microRNA 484 [Source:HGNC Symbol;Acc:32341]
ENSG00000072864	1	7576	AAAGAGACT	C	hippibs	AAAGASAHK	15737124	15820210	1	16	microRNA 484 [Source:HGNC Symbol;Acc:32341]
ENSG00000072864	0.93	8447	AAAGAAACT	C	hippibs	AAAGASAHK	15737124	15820210	1	16	microRNA 484 [Source:HGNC Symbol;Acc:32341]
ENSG00000072864	1	9175	AAAGAGAAG	C	hippibs	AAAGASAHK	15737124	15820210	1	16	microRNA 484 [Source:HGNC Symbol;Acc:32341]
ENSG00000072864	0.93	9209	AAAGACACA	C	hippibs	AAAGASAHK	15737124	15820210	1	16	microRNA 484 [Source:HGNC Symbol;Acc:32341]
ENSG00000068650	0.93	6484	AAAGATAAT	C	hippibs	AAAGASAHK	113344643	113541482	1	13	ATPase, class VI, type 11A [Source:HGNC Symbol;Acc:13552]
ENSG00000068650	0.93	7834	AAAGAGAAA	C	hippibs	AAAGASAHK	113344643	113541482	1	13	ATPase, class VI, type 11A [Source:HGNC Symbol;Acc:13552]
ENSG00000066455	0.93	4922	AAAGATATT	C	hippibs	AAAGASAHK	93260650	93306304	1	14	golgi autoantigen, golgin subfamily a, 5 [Source:HGNC Symbol;Acc:4428]
ENSG00000069399	0.93	1715	AAAGAGATA	C	hippibs	AAAGASAHK	45250962	45263301	1	19	B-cell CLL/lymphoma 3 [Source:HGNC Symbol;Acc:998]
ENSG00000069399	0.93	2203	AAAGAAATT	C	hippibs	AAAGASAHK	45250962	45263301	1	19	B-cell CLL/lymphoma 3 [Source:HGNC Symbol;Acc:998]
ENSG00000075218	0.93	7983	AAAGAAAAG	C	hippibs	AAAGASAHK	46692638	46729593	1	22	G-2 and S-phase expressed 1 [Source:HGNC Symbol;Acc:13698]
ENSG00000072310	0.93	4570	AAAGACACC	C	hippibs	AAAGASAHK	17714653	17740325	-1	17	sterol regulatory element binding transcription factor 1 [Source:HGNC Symbol;Acc:11289]
ENSG00000072310	0.93	7787	AAAGAAATG	C	hippibs	AAAGASAHK	17714653	17740325	-1	17	sterol regulatory element binding transcription factor 1 [Source:HGNC Symbol;Acc:11289]
ENSG00000075914	0.93	2306	AAAGACACA	C	hippibs	AAAGASAHK	45016733	45077558	1	3	exosome component 7 [Source:HGNC Symbol;Acc:28112]
ENSG00000075914	1	3595	AAAGAGACT	C	hippibs	AAAGASAHK	45016733	45077558	1	3	exosome component 7 [Source:HGNC Symbol;Acc:28112]
ENSG00000075914	0.93	5036	AAAGAGAAC	C	hippibs	AAAGASAHK	45016733	45077558	1	3	exosome component 7 [Source:HGNC Symbol;Acc:28112]
ENSG00000072786	0.93	1951	AAAGAAATG	C	hippibs	AAAGASAHK	171469074	171615346	-1	5	serine/threonine kinase 10 [Source:HGNC Symbol;Acc:11388]
ENSG00000072786	0.96	4599	AAAGAGAGG	C	hippibs	AAAGASAHK	171469074	171615346	-1	5	serine/threonine kinase 10 [Source:HGNC Symbol;Acc:11388]
ENSG00000072786	0.93	6936	AAAGAAATT	C	hippibs	AAAGASAHK	171469074	171615346	-1	5	serine/threonine kinase 10 [Source:HGNC Symbol;Acc:11388]
ENSG00000070495	1	5180	AAAGAGAAT	C	hippibs	AAAGASAHK	74708914	74722881	-1	17	jumonji domain containing 6 [Source:HGNC Symbol;Acc:19355]
ENSG00000070495	0.93	9057	AAAGAAAAG	C	hippibs	AAAGASAHK	74708914	74722881	-1	17	jumonji domain containing 6 [Source:HGNC Symbol;Acc:19355]
ENSG00000070495	1	9909	AAAGAGACT	C	hippibs	AAAGASAHK	74708914	74722881	-1	17	jumonji domain containing 6 [Source:HGNC Symbol;Acc:19355]
ENSG00000069431	1	4573	AAAGACATT	C	hippibs	AAAGASAHK	21950323	22094336	-1	12	ATP-binding cassette, sub-family C (CFTR/MRP), member 9 [Source:HGNC Symbol;Acc:60]
ENSG00000069431	0.96	7196	AAAGAGAGG	C	hippibs	AAAGASAHK	21950323	22094336	-1	12	ATP-binding cassette, sub-family C (CFTR/MRP), member 9 [Source:HGNC Symbol;Acc:60]
ENSG00000079739	0.93	505	AAAGATAAT	C	hippibs	AAAGASAHK	64058947	64125916	1	1	phosphoglucomutase 1 [Source:HGNC Symbol;Acc:8905]
ENSG00000079739	0.93	637	AAAGAAATG	C	hippibs	AAAGASAHK	64058947	64125916	1	1	phosphoglucomutase 1 [Source:HGNC Symbol;Acc:8905]
ENSG00000079739	0.93	2134	AAAGAAAAG	C	hippibs	AAAGASAHK	64058947	64125916	1	1	phosphoglucomutase 1 [Source:HGNC Symbol;Acc:8905]
ENSG00000079739	0.93	3128	AAAGAAAAT	C	hippibs	AAAGASAHK	64058947	64125916	1	1	phosphoglucomutase 1 [Source:HGNC Symbol;Acc:8905]
ENSG00000079739	0.93	6507	AAAGAAAAG	C	hippibs	AAAGASAHK	64058947	64125916	1	1	phosphoglucomutase 1 [Source:HGNC Symbol;Acc:8905]
ENSG00000079739	0.93	6596	AAAGAAAAT	C	hippibs	AAAGASAHK	64058947	64125916	1	1	phosphoglucomutase 1 [Source:HGNC Symbol;Acc:8905]
ENSG00000079739	0.93	7306	AAAGAAATT	C	hippibs	AAAGASAHK	64058947	64125916	1	1	phosphoglucomutase 1 [Source:HGNC Symbol;Acc:8905]
ENSG00000079739	0.93	8211	AAAGATACT	C	hippibs	AAAGASAHK	64058947	64125916	1	1	phosphoglucomutase 1 [Source:HGNC Symbol;Acc:8905]
ENSG00000058673	0.96	2131	AAAGACAGG	C	hippibs	AAAGASAHK	203764782	203823252	1	1	zinc finger CCCH-type containing 11A [Source:HGNC Symbol;Acc:29093]
ENSG00000058673	0.93	7816	AAAGATATT	C	hippibs	AAAGASAHK	203764782	203823252	1	1	zinc finger CCCH-type containing 11A [Source:HGNC Symbol;Acc:29093]
ENSG00000058673	0.93	8505	AAAGAAATT	C	hippibs	AAAGASAHK	203764782	203823252	1	1	zinc finger CCCH-type containing 11A [Source:HGNC Symbol;Acc:29093]
ENSG00000075188	1	366	AAAGACAAT	C	hippibs	AAAGASAHK	102467975	102512361	-1	12	nucleoporin 37kDa [Source:HGNC Symbol;Acc:29929]
ENSG00000075188	0.93	2222	AAAGAGAAA	C	hippibs	AAAGASAHK	102467975	102512361	-1	12	nucleoporin 37kDa [Source:HGNC Symbol;Acc:29929]
ENSG00000075188	0.93	2249	AAAGAGAAA	C	hippibs	AAAGASAHK	102467975	102512361	-1	12	nucleoporin 37kDa [Source:HGNC Symbol;Acc:29929]
ENSG00000075188	0.93	2369	AAAGACAAA	C	hippibs	AAAGASAHK	102467975	102512361	-1	12	nucleoporin 37kDa [Source:HGNC Symbol;Acc:29929]
ENSG00000075188	0.93	2944	AAAGAGAAA	C	hippibs	AAAGASAHK	102467975	102512361	-1	12	nucleoporin 37kDa [Source:HGNC Symbol;Acc:29929]
ENSG00000075188	0.93	4447	AAAGAAATT	C	hippibs	AAAGASAHK	102467975	102512361	-1	12	nucleoporin 37kDa [Source:HGNC Symbol;Acc:29929]
ENSG00000071205	0.93	4055	AAAGAAAAG	C	hippibs	AAAGASAHK	148653453	148993926	1	4	Rho GTPase activating protein 10 [Source:HGNC Symbol;Acc:26099]
ENSG00000071205	1	9663	AAAGAGAAG	C	hippibs	AAAGASAHK	148653453	148993926	1	4	Rho GTPase activating protein 10 [Source:HGNC Symbol;Acc:26099]
ENSG00000075292	0.93	1913	AAAGACAAA	C	hippibs	AAAGASAHK	71503691	71662199	1	2	zinc finger protein 638 [Source:HGNC Symbol;Acc:17894]
ENSG00000075292	0.93	1929	AAAGATAAG	C	hippibs	AAAGASAHK	71503691	71662199	1	2	zinc finger protein 638 [Source:HGNC Symbol;Acc:17894]
ENSG00000075292	0.93	2422	AAAGAAAAT	C	hippibs	AAAGASAHK	71503691	71662199	1	2	zinc finger protein 638 [Source:HGNC Symbol;Acc:17894]
ENSG00000075292	0.93	4381	AAAGAAACT	C	hippibs	AAAGASAHK	71503691	71662199	1	2	zinc finger protein 638 [Source:HGNC Symbol;Acc:17894]
ENSG00000075292	0.93	4570	AAAGAGACC	C	hippibs	AAAGASAHK	71503691	71662199	1	2	zinc finger protein 638 [Source:HGNC Symbol;Acc:17894]
ENSG00000075292	1	4605	AAAGAGATG	C	hippibs	AAAGASAHK	71503691	71662199	1	2	zinc finger protein 638 [Source:HGNC Symbol;Acc:17894]
ENSG00000075292	0.93	5233	AAAGAAAAG	C	hippibs	AAAGASAHK	71503691	71662199	1	2	zinc finger protein 638 [Source:HGNC Symbol;Acc:17894]
ENSG00000075292	0.93	5568	AAAGACACA	C	hippibs	AAAGASAHK	71503691	71662199	1	2	zinc finger protein 638 [Source:HGNC Symbol;Acc:17894]
ENSG00000075292	0.93	5644	AAAGACATA	C	hippibs	AAAGASAHK	71503691	71662199	1	2	zinc finger protein 638 [Source:HGNC Symbol;Acc:17894]
ENSG00000075292	0.93	5770	AAAGACAAA	C	hippibs	AAAGASAHK	71503691	71662199	1	2	zinc finger protein 638 [Source:HGNC Symbol;Acc:17894]
ENSG00000075292	1	5897	AAAGAGACT	C	hippibs	AAAGASAHK	71503691	71662199	1	2	zinc finger protein 638 [Source:HGNC Symbol;Acc:17894]
ENSG00000075292	1	6330	AAAGAGATG	C	hippibs	AAAGASAHK	71503691	71662199	1	2	zinc finger protein 638 [Source:HGNC Symbol;Acc:17894]
ENSG00000075292	0.93	6670	AAAGATAAG	C	hippibs	AAAGASAHK	71503691	71662199	1	2	zinc finger protein 638 [Source:HGNC Symbol;Acc:17894]
ENSG00000075292	0.93	8650	AAAGACACA	C	hippibs	AAAGASAHK	71503691	71662199	1	2	zinc finger protein 638 [Source:HGNC Symbol;Acc:17894]
ENSG00000075292	1	8697	AAAGACATG	C	hippibs	AAAGASAHK	71503691	71662199	1	2	zinc finger protein 638 [Source:HGNC Symbol;Acc:17894]
ENSG00000075292	0.93	8742	AAAGAAAAT	C	hippibs	AAAGASAHK	71503691	71662199	1	2	zinc finger protein 638 [Source:HGNC Symbol;Acc:17894]
ENSG00000075292	0.93	9140	AAAGAAAAT	C	hippibs	AAAGASAHK	71503691	71662199	1	2	zinc finger protein 638 [Source:HGNC Symbol;Acc:17894]
ENSG00000072736	0.93	3791	AAAGACACC	C	hippibs	AAAGASAHK	68119375	68263162	1	16	nuclear factor of activated T-cells, cytoplasmic, calcineurin-dependent 3 [Source:HGNC Symbol;Acc:7777]
ENSG00000077514	0.93	6353	AAAGAGAAC	C	hippibs	AAAGASAHK	74303629	74353765	1	11	polymerase (DNA-directed), delta 3, accessory subunit [Source:HGNC Symbol;Acc:20932]
ENSG00000064490	0.93	269	AAAGAGACA	C	hippibs	AAAGASAHK	19303008	19312678	1	19	regulatory factor X-associated ankyrin-containing protein [Source:HGNC Symbol;Acc:9987]
ENSG00000071246	0.93	379	AAAGAAAAG	C	hippibs	AAAGASAHK	77228235	77249363	1	14	vasohibin 1 [Source:HGNC Symbol;Acc:19964]
ENSG00000071246	0.96	2920	AAAGAGAGT	C	hippibs	AAAGASAHK	77228235	77249363	1	14	vasohibin 1 [Source:HGNC Symbol;Acc:19964]
ENSG00000071246	0.93	5188	AAAGAAAAG	C	hippibs	AAAGASAHK	77228235	77249363	1	14	vasohibin 1 [Source:HGNC Symbol;Acc:19964]
ENSG00000071246	0.93	5550	AAAGAAAAG	C	hippibs	AAAGASAHK	77228235	77249363	1	14	vasohibin 1 [Source:HGNC Symbol;Acc:19964]
ENSG00000071246	0.93	5561	AAAGAAAAG	C	hippibs	AAAGASAHK	77228235	77249363	1	14	vasohibin 1 [Source:HGNC Symbol;Acc:19964]
ENSG00000078487	0.96	7060	AAAGAGAGT	C	hippibs	AAAGASAHK	99998449	100026615	-1	7	zinc finger, CW type with PWWP domain 1 [Source:HGNC Symbol;Acc:23486]
ENSG00000078487	0.93	8399	AAAGATATT	C	hippibs	AAAGASAHK	99998449	100026615	-1	7	zinc finger, CW type with PWWP domain 1 [Source:HGNC Symbol;Acc:23486]
ENSG00000077684	0.93	1366	AAAGAAAAT	C	hippibs	AAAGASAHK	129730779	129796379	1	4	PHD finger protein 17 [Source:HGNC Symbol;Acc:30027]
ENSG00000077684	0.96	2869	AAAGACAGG	C	hippibs	AAAGASAHK	129730779	129796379	1	4	PHD finger protein 17 [Source:HGNC Symbol;Acc:30027]
ENSG00000077684	0.93	3368	AAAGAAACT	C	hippibs	AAAGASAHK	129730779	129796379	1	4	PHD finger protein 17 [Source:HGNC Symbol;Acc:30027]
ENSG00000077684	1	7010	AAAGACAAG	C	hippibs	AAAGASAHK	129730779	129796379	1	4	PHD finger protein 17 [Source:HGNC Symbol;Acc:30027]
ENSG00000077684	0.93	7474	AAAGAGAAA	C	hippibs	AAAGASAHK	129730779	129796379	1	4	PHD finger protein 17 [Source:HGNC Symbol;Acc:30027]
ENSG00000077684	1	9844	AAAGAGACT	C	hippibs	AAAGASAHK	129730779	129796379	1	4	PHD finger protein 17 [Source:HGNC Symbol;Acc:30027]
ENSG00000071282	0.93	2607	AAAGATAAT	C	hippibs	AAAGASAHK	8543393	8609805	1	3	LIM and cysteine-rich domains 1 [Source:HGNC Symbol;Acc:6633]
ENSG00000071282	1	7010	AAAGAGAAG	C	hippibs	AAAGASAHK	8543393	8609805	1	3	LIM and cysteine-rich domains 1 [Source:HGNC Symbol;Acc:6633]
ENSG00000071282	0.93	8318	AAAGAAAAG	C	hippibs	AAAGASAHK	8543393	8609805	1	3	LIM and cysteine-rich domains 1 [Source:HGNC Symbol;Acc:6633]
ENSG00000071282	0.93	8356	AAAGAAATT	C	hippibs	AAAGASAHK	8543393	8609805	1	3	LIM and cysteine-rich domains 1 [Source:HGNC Symbol;Acc:6633]
ENSG00000071282	0.93	8629	AAAGATAAG	C	hippibs	AAAGASAHK	8543393	8609805	1	3	LIM and cysteine-rich domains 1 [Source:HGNC Symbol;Acc:6633]
ENSG00000075651	0.93	210	AAAGAAAAT	C	hippibs	AAAGASAHK	171318195	171528740	-1	3	phospholipase D1, phosphatidylcholine-specific [Source:HGNC Symbol;Acc:9067]
ENSG00000075651	0.93	684	AAAGATAAT	C	hippibs	AAAGASAHK	171318195	171528740	-1	3	phospholipase D1, phosphatidylcholine-specific [Source:HGNC Symbol;Acc:9067]
ENSG00000075651	1	1086	AAAGAGAAT	C	hippibs	AAAGASAHK	171318195	171528740	-1	3	phospholipase D1, phosphatidylcholine-specific [Source:HGNC Symbol;Acc:9067]
ENSG00000075651	0.96	3358	AAAGACAGG	C	hippibs	AAAGASAHK	171318195	171528740	-1	3	phospholipase D1, phosphatidylcholine-specific [Source:HGNC Symbol;Acc:9067]
ENSG00000075651	0.93	3591	AAAGAAATT	C	hippibs	AAAGASAHK	171318195	171528740	-1	3	phospholipase D1, phosphatidylcholine-specific [Source:HGNC Symbol;Acc:9067]
ENSG00000075651	0.96	5298	AAAGACAGT	C	hippibs	AAAGASAHK	171318195	171528740	-1	3	phospholipase D1, phosphatidylcholine-specific [Source:HGNC Symbol;Acc:9067]
ENSG00000075651	0.93	5963	AAAGACACA	C	hippibs	AAAGASAHK	171318195	171528740	-1	3	phospholipase D1, phosphatidylcholine-specific [Source:HGNC Symbol;Acc:9067]
ENSG00000075651	1	9103	AAAGACAAG	C	hippibs	AAAGASAHK	171318195	171528740	-1	3	phospholipase D1, phosphatidylcholine-specific [Source:HGNC Symbol;Acc:9067]
ENSG00000075651	0.93	9314	AAAGACATC	C	hippibs	AAAGASAHK	171318195	171528740	-1	3	phospholipase D1, phosphatidylcholine-specific [Source:HGNC Symbol;Acc:9067]
ENSG00000078177	0.93	468	AAAGAAACT	C	hippibs	AAAGASAHK	40058524	40159872	1	4	NEDD4 binding protein 2 [Source:HGNC Symbol;Acc:29851]
ENSG00000078177	0.93	7386	AAAGAGACA	C	hippibs	AAAGASAHK	40058524	40159872	1	4	NEDD4 binding protein 2 [Source:HGNC Symbol;Acc:29851]
ENSG00000078177	0.93	7702	AAAGAAATT	C	hippibs	AAAGASAHK	40058524	40159872	1	4	NEDD4 binding protein 2 [Source:HGNC Symbol;Acc:29851]
ENSG00000073417	0.93	1808	AAAGAAATG	C	hippibs	AAAGASAHK	85523671	85682376	1	15	phosphodiesterase 8A [Source:HGNC Symbol;Acc:8793]
ENSG00000073417	0.93	7353	AAAGATAAG	C	hippibs	AAAGASAHK	85523671	85682376	1	15	phosphodiesterase 8A [Source:HGNC Symbol;Acc:8793]
ENSG00000077232	0.93	96	AAAGACACA	C	hippibs	AAAGASAHK	183580999	183644334	1	2	DnaJ (Hsp40) homolog, subfamily C, member 10 [Source:HGNC Symbol;Acc:24637]
ENSG00000077232	1	286	AAAGACAAT	C	hippibs	AAAGASAHK	183580999	183644334	1	2	DnaJ (Hsp40) homolog, subfamily C, member 10 [Source:HGNC Symbol;Acc:24637]
ENSG00000077232	0.93	455	AAAGAGACC	C	hippibs	AAAGASAHK	183580999	183644334	1	2	DnaJ (Hsp40) homolog, subfamily C, member 10 [Source:HGNC Symbol;Acc:24637]
ENSG00000077232	0.93	1024	AAAGATAAG	C	hippibs	AAAGASAHK	183580999	183644334	1	2	DnaJ (Hsp40) homolog, subfamily C, member 10 [Source:HGNC Symbol;Acc:24637]
ENSG00000077232	0.93	1050	AAAGAGAAA	C	hippibs	AAAGASAHK	183580999	183644334	1	2	DnaJ (Hsp40) homolog, subfamily C, member 10 [Source:HGNC Symbol;Acc:24637]
ENSG00000077232	0.93	1208	AAAGATAAT	C	hippibs	AAAGASAHK	183580999	183644334	1	2	DnaJ (Hsp40) homolog, subfamily C, member 10 [Source:HGNC Symbol;Acc:24637]
ENSG00000077232	0.93	1285	AAAGACACA	C	hippibs	AAAGASAHK	183580999	183644334	1	2	DnaJ (Hsp40) homolog, subfamily C, member 10 [Source:HGNC Symbol;Acc:24637]
ENSG00000077232	0.93	1346	AAAGAAATT	C	hippibs	AAAGASAHK	183580999	183644334	1	2	DnaJ (Hsp40) homolog, subfamily C, member 10 [Source:HGNC Symbol;Acc:24637]
ENSG00000077232	0.93	5876	AAAGACATC	C	hippibs	AAAGASAHK	183580999	183644334	1	2	DnaJ (Hsp40) homolog, subfamily C, member 10 [Source:HGNC Symbol;Acc:24637]
ENSG00000074527	0.93	833	AAAGATAAG	C	hippibs	AAAGASAHK	96051584	96184536	-1	12	netrin 4 [Source:HGNC Symbol;Acc:13658]
ENSG00000074527	0.93	2722	AAAGAAAAG	C	hippibs	AAAGASAHK	96051584	96184536	-1	12	netrin 4 [Source:HGNC Symbol;Acc:13658]
ENSG00000074527	1	3078	AAAGAGATT	C	hippibs	AAAGASAHK	96051584	96184536	-1	12	netrin 4 [Source:HGNC Symbol;Acc:13658]
ENSG00000066855	0.93	2502	AAAGAGAAA	C	hippibs	AAAGASAHK	66556974	66622796	1	8	mitochondrial fission regulator 1 [Source:HGNC Symbol;Acc:29510]
ENSG00000066855	0.93	4578	AAAGATAAG	C	hippibs	AAAGASAHK	66556974	66622796	1	8	mitochondrial fission regulator 1 [Source:HGNC Symbol;Acc:29510]
ENSG00000066855	0.93	4747	AAAGAAAAG	C	hippibs	AAAGASAHK	66556974	66622796	1	8	mitochondrial fission regulator 1 [Source:HGNC Symbol;Acc:29510]
ENSG00000066855	0.93	6753	AAAGACAAA	C	hippibs	AAAGASAHK	66556974	66622796	1	8	mitochondrial fission regulator 1 [Source:HGNC Symbol;Acc:29510]
ENSG00000066855	0.93	6869	AAAGAAACG	C	hippibs	AAAGASAHK	66556974	66622796	1	8	mitochondrial fission regulator 1 [Source:HGNC Symbol;Acc:29510]
ENSG00000066855	0.96	8608	AAAGACAGG	C	hippibs	AAAGASAHK	66556974	66622796	1	8	mitochondrial fission regulator 1 [Source:HGNC Symbol;Acc:29510]
ENSG00000066855	0.93	9546	AAAGAGAAA	C	hippibs	AAAGASAHK	66556974	66622796	1	8	mitochondrial fission regulator 1 [Source:HGNC Symbol;Acc:29510]
ENSG00000076248	0.93	564	AAAGAGAAA	C	hippibs	AAAGASAHK	109535415	109548798	1	12	uracil-DNA glycosylase [Source:HGNC Symbol;Acc:12572]
ENSG00000076248	1	2159	AAAGAGAAG	C	hippibs	AAAGASAHK	109535415	109548798	1	12	uracil-DNA glycosylase [Source:HGNC Symbol;Acc:12572]
ENSG00000076248	1	3491	AAAGAGATG	C	hippibs	AAAGASAHK	109535415	109548798	1	12	uracil-DNA glycosylase [Source:HGNC Symbol;Acc:12572]
ENSG00000076248	0.93	8057	AAAGAAATT	C	hippibs	AAAGASAHK	109535415	109548798	1	12	uracil-DNA glycosylase [Source:HGNC Symbol;Acc:12572]
ENSG00000076248	0.93	8745	AAAGAGAAC	C	hippibs	AAAGASAHK	109535415	109548798	1	12	uracil-DNA glycosylase [Source:HGNC Symbol;Acc:12572]
ENSG00000076248	1	8871	AAAGAGAAT	C	hippibs	AAAGASAHK	109535415	109548798	1	12	uracil-DNA glycosylase [Source:HGNC Symbol;Acc:12572]
ENSG00000068078	0.93	7283	AAAGACATA	C	hippibs	AAAGASAHK	1795034	1810598	1	4	fibroblast growth factor receptor 3 [Source:HGNC Symbol;Acc:3690]
ENSG00000076053	0.93	39	AAAGAGAAA	C	hippibs	AAAGASAHK	114271338	114279646	1	11	RNA binding motif protein 7 [Source:HGNC Symbol;Acc:9904]
ENSG00000076053	0.96	54	AAAGAGAGG	C	hippibs	AAAGASAHK	114271338	114279646	1	11	RNA binding motif protein 7 [Source:HGNC Symbol;Acc:9904]
ENSG00000076053	0.93	210	AAAGAGAAA	C	hippibs	AAAGASAHK	114271338	114279646	1	11	RNA binding motif protein 7 [Source:HGNC Symbol;Acc:9904]
ENSG00000076053	1	2952	AAAGACATT	C	hippibs	AAAGASAHK	114271338	114279646	1	11	RNA binding motif protein 7 [Source:HGNC Symbol;Acc:9904]
ENSG00000076053	1	4345	AAAGAGACT	C	hippibs	AAAGASAHK	114271338	114279646	1	11	RNA binding motif protein 7 [Source:HGNC Symbol;Acc:9904]
ENSG00000076053	0.93	5028	AAAGAAAAT	C	hippibs	AAAGASAHK	114271338	114279646	1	11	RNA binding motif protein 7 [Source:HGNC Symbol;Acc:9904]
ENSG00000076053	1	5190	AAAGACATT	C	hippibs	AAAGASAHK	114271338	114279646	1	11	RNA binding motif protein 7 [Source:HGNC Symbol;Acc:9904]
ENSG00000076053	0.93	6183	AAAGACATA	C	hippibs	AAAGASAHK	114271338	114279646	1	11	RNA binding motif protein 7 [Source:HGNC Symbol;Acc:9904]
ENSG00000078747	0.93	3358	AAAGAGAAA	C	hippibs	AAAGASAHK	32951041	33099198	1	20	itchy E3 ubiquitin protein ligase homolog (mouse) [Source:HGNC Symbol;Acc:13890]
ENSG00000078747	1	3499	AAAGAGATG	C	hippibs	AAAGASAHK	32951041	33099198	1	20	itchy E3 ubiquitin protein ligase homolog (mouse) [Source:HGNC Symbol;Acc:13890]
ENSG00000078747	1	5082	AAAGACACT	C	hippibs	AAAGASAHK	32951041	33099198	1	20	itchy E3 ubiquitin protein ligase homolog (mouse) [Source:HGNC Symbol;Acc:13890]
ENSG00000078747	1	8363	AAAGAGACG	C	hippibs	AAAGASAHK	32951041	33099198	1	20	itchy E3 ubiquitin protein ligase homolog (mouse) [Source:HGNC Symbol;Acc:13890]
ENSG00000078747	0.93	9550	AAAGAAAAG	C	hippibs	AAAGASAHK	32951041	33099198	1	20	itchy E3 ubiquitin protein ligase homolog (mouse) [Source:HGNC Symbol;Acc:13890]
ENSG00000070731	0.93	158	AAAGAAATG	C	hippibs	AAAGASAHK	74561461	74582145	-1	17	ST6 (alpha-N-acetyl-neuraminyl-2,3-beta-galactosyl-1,3)-N-acetylgalactosaminide alpha-2,6-sialyltransferase 2 [Source:HGNC Symbol;Acc:10867]
ENSG00000070731	0.93	455	AAAGAAAAG	C	hippibs	AAAGASAHK	74561461	74582145	-1	17	ST6 (alpha-N-acetyl-neuraminyl-2,3-beta-galactosyl-1,3)-N-acetylgalactosaminide alpha-2,6-sialyltransferase 2 [Source:HGNC Symbol;Acc:10867]
ENSG00000070731	0.93	3306	AAAGAAACT	C	hippibs	AAAGASAHK	74561461	74582145	-1	17	ST6 (alpha-N-acetyl-neuraminyl-2,3-beta-galactosyl-1,3)-N-acetylgalactosaminide alpha-2,6-sialyltransferase 2 [Source:HGNC Symbol;Acc:10867]
ENSG00000070731	0.96	6398	AAAGAGAGT	C	hippibs	AAAGASAHK	74561461	74582145	-1	17	ST6 (alpha-N-acetyl-neuraminyl-2,3-beta-galactosyl-1,3)-N-acetylgalactosaminide alpha-2,6-sialyltransferase 2 [Source:HGNC Symbol;Acc:10867]
ENSG00000070731	0.93	7089	AAAGATAAT	C	hippibs	AAAGASAHK	74561461	74582145	-1	17	ST6 (alpha-N-acetyl-neuraminyl-2,3-beta-galactosyl-1,3)-N-acetylgalactosaminide alpha-2,6-sialyltransferase 2 [Source:HGNC Symbol;Acc:10867]
ENSG00000070731	1	7251	AAAGAGAAG	C	hippibs	AAAGASAHK	74561461	74582145	-1	17	ST6 (alpha-N-acetyl-neuraminyl-2,3-beta-galactosyl-1,3)-N-acetylgalactosaminide alpha-2,6-sialyltransferase 2 [Source:HGNC Symbol;Acc:10867]
ENSG00000076604	0.93	4949	AAAGACACA	C	hippibs	AAAGASAHK	27071036	27077974	1	17	TNF receptor-associated factor 4 [Source:HGNC Symbol;Acc:12034]
ENSG00000076604	0.93	9823	AAAGAAAAG	C	hippibs	AAAGASAHK	27071036	27077974	1	17	TNF receptor-associated factor 4 [Source:HGNC Symbol;Acc:12034]
ENSG00000077782	1	2189	AAAGACATG	C	hippibs	AAAGASAHK	38268656	38326352	-1	8	fibroblast growth factor receptor 1 [Source:HGNC Symbol;Acc:3688]
ENSG00000077782	0.93	2847	AAAGAGATA	C	hippibs	AAAGASAHK	38268656	38326352	-1	8	fibroblast growth factor receptor 1 [Source:HGNC Symbol;Acc:3688]
ENSG00000077782	0.93	5147	AAAGATATG	C	hippibs	AAAGASAHK	38268656	38326352	-1	8	fibroblast growth factor receptor 1 [Source:HGNC Symbol;Acc:3688]
ENSG00000077782	0.93	8148	AAAGATATG	C	hippibs	AAAGASAHK	38268656	38326352	-1	8	fibroblast growth factor receptor 1 [Source:HGNC Symbol;Acc:3688]
ENSG00000058453	0.93	723	AAAGACAAC	C	hippibs	AAAGASAHK	17222232	17299474	1	1	ciliary rootlet coiled-coil, rootletin [Source:HGNC Symbol;Acc:21299]
ENSG00000058453	0.93	786	AAAGAAATG	C	hippibs	AAAGASAHK	17222232	17299474	1	1	ciliary rootlet coiled-coil, rootletin [Source:HGNC Symbol;Acc:21299]
ENSG00000058453	0.93	1565	AAAGAAAAT	C	hippibs	AAAGASAHK	17222232	17299474	1	1	ciliary rootlet coiled-coil, rootletin [Source:HGNC Symbol;Acc:21299]
ENSG00000058453	0.93	2368	AAAGAAACG	C	hippibs	AAAGASAHK	17222232	17299474	1	1	ciliary rootlet coiled-coil, rootletin [Source:HGNC Symbol;Acc:21299]
ENSG00000060138	0.93	1022	AAAGAAAAT	C	hippibs	AAAGASAHK	10851676	10875953	-1	12	cold shock domain protein A pseudogene 1 [Source:HGNC Symbol;Acc:2429]
ENSG00000060138	0.93	2076	AAAGAAAAT	C	hippibs	AAAGASAHK	10851676	10875953	-1	12	cold shock domain protein A pseudogene 1 [Source:HGNC Symbol;Acc:2429]
ENSG00000060138	1	3459	AAAGAGAAG	C	hippibs	AAAGASAHK	10851676	10875953	-1	12	cold shock domain protein A pseudogene 1 [Source:HGNC Symbol;Acc:2429]
ENSG00000060138	0.93	3668	AAAGACATA	C	hippibs	AAAGASAHK	10851676	10875953	-1	12	cold shock domain protein A pseudogene 1 [Source:HGNC Symbol;Acc:2429]
ENSG00000060138	0.93	3818	AAAGAGACC	C	hippibs	AAAGASAHK	10851676	10875953	-1	12	cold shock domain protein A pseudogene 1 [Source:HGNC Symbol;Acc:2429]
ENSG00000060138	0.93	4141	AAAGAAAAT	C	hippibs	AAAGASAHK	10851676	10875953	-1	12	cold shock domain protein A pseudogene 1 [Source:HGNC Symbol;Acc:2429]
ENSG00000060138	1	4655	AAAGAGAAG	C	hippibs	AAAGASAHK	10851676	10875953	-1	12	cold shock domain protein A pseudogene 1 [Source:HGNC Symbol;Acc:2429]
ENSG00000060138	1	4814	AAAGACACT	C	hippibs	AAAGASAHK	10851676	10875953	-1	12	cold shock domain protein A pseudogene 1 [Source:HGNC Symbol;Acc:2429]
ENSG00000060138	0.93	4946	AAAGAGAAA	C	hippibs	AAAGASAHK	10851676	10875953	-1	12	cold shock domain protein A pseudogene 1 [Source:HGNC Symbol;Acc:2429]
ENSG00000060138	0.93	4970	AAAGAGACA	C	hippibs	AAAGASAHK	10851676	10875953	-1	12	cold shock domain protein A pseudogene 1 [Source:HGNC Symbol;Acc:2429]
ENSG00000079134	0.93	2208	AAAGACAAA	C	hippibs	AAAGASAHK	214527	268059	-1	18	THO complex 1 [Source:HGNC Symbol;Acc:19070]
ENSG00000079134	0.93	4899	AAAGAAAAT	C	hippibs	AAAGASAHK	214527	268059	-1	18	THO complex 1 [Source:HGNC Symbol;Acc:19070]
ENSG00000067445	0.93	1219	AAAGAGATC	C	hippibs	AAAGASAHK	54946895	54957864	1	X	trophinin [Source:HGNC Symbol;Acc:12326]
ENSG00000067445	1	2345	AAAGACACG	C	hippibs	AAAGASAHK	54946895	54957864	1	X	trophinin [Source:HGNC Symbol;Acc:12326]
ENSG00000067445	0.93	2434	AAAGAAATT	C	hippibs	AAAGASAHK	54946895	54957864	1	X	trophinin [Source:HGNC Symbol;Acc:12326]
ENSG00000067445	1	7531	AAAGAGAAT	C	hippibs	AAAGASAHK	54946895	54957864	1	X	trophinin [Source:HGNC Symbol;Acc:12326]
ENSG00000067445	0.93	7630	AAAGAAATG	C	hippibs	AAAGASAHK	54946895	54957864	1	X	trophinin [Source:HGNC Symbol;Acc:12326]
ENSG00000067445	0.93	8308	AAAGAAACT	C	hippibs	AAAGASAHK	54946895	54957864	1	X	trophinin [Source:HGNC Symbol;Acc:12326]
ENSG00000067445	0.93	8809	AAAGACACA	C	hippibs	AAAGASAHK	54946895	54957864	1	X	trophinin [Source:HGNC Symbol;Acc:12326]
ENSG00000066185	0.93	4205	AAAGACAAA	C	hippibs	AAAGASAHK	42896000	42921938	-1	1	zinc finger, MYND-type containing 12 [Source:HGNC Symbol;Acc:21192]
ENSG00000066185	0.93	6190	AAAGACAAA	C	hippibs	AAAGASAHK	42896000	42921938	-1	1	zinc finger, MYND-type containing 12 [Source:HGNC Symbol;Acc:21192]
ENSG00000066185	0.93	6677	AAAGAAAAG	C	hippibs	AAAGASAHK	42896000	42921938	-1	1	zinc finger, MYND-type containing 12 [Source:HGNC Symbol;Acc:21192]
ENSG00000066185	0.93	9026	AAAGAGAAA	C	hippibs	AAAGASAHK	42896000	42921938	-1	1	zinc finger, MYND-type containing 12 [Source:HGNC Symbol;Acc:21192]
ENSG00000078246	0.93	1060	AAAGAGAAA	C	hippibs	AAAGASAHK	3000033	3050297	1	12	tubby like protein 3 [Source:HGNC Symbol;Acc:12425]
ENSG00000078246	0.93	2523	AAAGAAAAT	C	hippibs	AAAGASAHK	3000033	3050297	1	12	tubby like protein 3 [Source:HGNC Symbol;Acc:12425]
ENSG00000078246	0.93	6825	AAAGAGACA	C	hippibs	AAAGASAHK	3000033	3050297	1	12	tubby like protein 3 [Source:HGNC Symbol;Acc:12425]
ENSG00000078246	0.93	7474	AAAGACACC	C	hippibs	AAAGASAHK	3000033	3050297	1	12	tubby like protein 3 [Source:HGNC Symbol;Acc:12425]
ENSG00000078246	0.93	7617	AAAGAGATA	C	hippibs	AAAGASAHK	3000033	3050297	1	12	tubby like protein 3 [Source:HGNC Symbol;Acc:12425]
ENSG00000073792	0.93	121	AAAGAAATG	C	hippibs	AAAGASAHK	185361527	185542844	-1	3	insulin-like growth factor 2 mRNA binding protein 2 [Source:HGNC Symbol;Acc:28867]
ENSG00000073792	1	571	AAAGAGACT	C	hippibs	AAAGASAHK	185361527	185542844	-1	3	insulin-like growth factor 2 mRNA binding protein 2 [Source:HGNC Symbol;Acc:28867]
ENSG00000073792	0.93	5300	AAAGAGAAC	C	hippibs	AAAGASAHK	185361527	185542844	-1	3	insulin-like growth factor 2 mRNA binding protein 2 [Source:HGNC Symbol;Acc:28867]
ENSG00000073792	0.93	6281	AAAGAAAAG	C	hippibs	AAAGASAHK	185361527	185542844	-1	3	insulin-like growth factor 2 mRNA binding protein 2 [Source:HGNC Symbol;Acc:28867]
ENSG00000073792	1	8327	AAAGACAAT	C	hippibs	AAAGASAHK	185361527	185542844	-1	3	insulin-like growth factor 2 mRNA binding protein 2 [Source:HGNC Symbol;Acc:28867]
ENSG00000078114	1	238	AAAGAGAAG	C	hippibs	AAAGASAHK	21068902	21463116	-1	10	nebulette [Source:HGNC Symbol;Acc:16932]
ENSG00000078114	0.93	258	AAAGAAACT	C	hippibs	AAAGASAHK	21068902	21463116	-1	10	nebulette [Source:HGNC Symbol;Acc:16932]
ENSG00000078114	1	1652	AAAGACAAG	C	hippibs	AAAGASAHK	21068902	21463116	-1	10	nebulette [Source:HGNC Symbol;Acc:16932]
ENSG00000078114	1	3735	AAAGAGAAT	C	hippibs	AAAGASAHK	21068902	21463116	-1	10	nebulette [Source:HGNC Symbol;Acc:16932]
ENSG00000078114	1	7514	AAAGACATG	C	hippibs	AAAGASAHK	21068902	21463116	-1	10	nebulette [Source:HGNC Symbol;Acc:16932]
ENSG00000078114	1	8294	AAAGAGAAT	C	hippibs	AAAGASAHK	21068902	21463116	-1	10	nebulette [Source:HGNC Symbol;Acc:16932]
ENSG00000072121	0.93	1111	AAAGACATA	C	hippibs	AAAGASAHK	68194091	68283306	-1	14	zinc finger, FYVE domain containing 26 [Source:HGNC Symbol;Acc:20761]
ENSG00000072121	0.96	1139	AAAGAGAGT	C	hippibs	AAAGASAHK	68194091	68283306	-1	14	zinc finger, FYVE domain containing 26 [Source:HGNC Symbol;Acc:20761]
ENSG00000072121	0.93	1170	AAAGATACT	C	hippibs	AAAGASAHK	68194091	68283306	-1	14	zinc finger, FYVE domain containing 26 [Source:HGNC Symbol;Acc:20761]
ENSG00000072121	0.93	3062	AAAGAAAAG	C	hippibs	AAAGASAHK	68194091	68283306	-1	14	zinc finger, FYVE domain containing 26 [Source:HGNC Symbol;Acc:20761]
ENSG00000072121	0.93	4813	AAAGAAAAG	C	hippibs	AAAGASAHK	68194091	68283306	-1	14	zinc finger, FYVE domain containing 26 [Source:HGNC Symbol;Acc:20761]
ENSG00000072121	0.96	5374	AAAGAGAGG	C	hippibs	AAAGASAHK	68194091	68283306	-1	14	zinc finger, FYVE domain containing 26 [Source:HGNC Symbol;Acc:20761]
ENSG00000072121	0.93	6139	AAAGAAAAT	C	hippibs	AAAGASAHK	68194091	68283306	-1	14	zinc finger, FYVE domain containing 26 [Source:HGNC Symbol;Acc:20761]
ENSG00000072121	1	6993	AAAGAGAAT	C	hippibs	AAAGASAHK	68194091	68283306	-1	14	zinc finger, FYVE domain containing 26 [Source:HGNC Symbol;Acc:20761]
ENSG00000058799	0.93	3622	AAAGAGAAA	C	hippibs	AAAGASAHK	54317392	54355507	-1	1	Yip1 domain family, member 1 [Source:HGNC Symbol;Acc:25231]
ENSG00000058799	1	4010	AAAGACAAG	C	hippibs	AAAGASAHK	54317392	54355507	-1	1	Yip1 domain family, member 1 [Source:HGNC Symbol;Acc:25231]
ENSG00000058799	0.93	4059	AAAGAAATG	C	hippibs	AAAGASAHK	54317392	54355507	-1	1	Yip1 domain family, member 1 [Source:HGNC Symbol;Acc:25231]
ENSG00000058799	0.93	4308	AAAGAGAAA	C	hippibs	AAAGASAHK	54317392	54355507	-1	1	Yip1 domain family, member 1 [Source:HGNC Symbol;Acc:25231]
ENSG00000058799	0.93	4866	AAAGAAAAG	C	hippibs	AAAGASAHK	54317392	54355507	-1	1	Yip1 domain family, member 1 [Source:HGNC Symbol;Acc:25231]
ENSG00000058799	0.93	5942	AAAGAGAAC	C	hippibs	AAAGASAHK	54317392	54355507	-1	1	Yip1 domain family, member 1 [Source:HGNC Symbol;Acc:25231]
ENSG00000058799	0.93	9675	AAAGAAACT	C	hippibs	AAAGASAHK	54317392	54355507	-1	1	Yip1 domain family, member 1 [Source:HGNC Symbol;Acc:25231]
ENSG00000067167	0.93	1977	AAAGACAAC	C	hippibs	AAAGASAHK	71485673	71520604	-1	8	translocation associated membrane protein 1 [Source:HGNC Symbol;Acc:20568]
ENSG00000067167	0.93	4682	AAAGAAAAG	C	hippibs	AAAGASAHK	71485673	71520604	-1	8	translocation associated membrane protein 1 [Source:HGNC Symbol;Acc:20568]
ENSG00000067167	0.93	4852	AAAGAAAAT	C	hippibs	AAAGASAHK	71485673	71520604	-1	8	translocation associated membrane protein 1 [Source:HGNC Symbol;Acc:20568]
ENSG00000067167	0.93	6589	AAAGAGAAA	C	hippibs	AAAGASAHK	71485673	71520604	-1	8	translocation associated membrane protein 1 [Source:HGNC Symbol;Acc:20568]
ENSG00000067167	0.93	6676	AAAGAAAAT	C	hippibs	AAAGASAHK	71485673	71520604	-1	8	translocation associated membrane protein 1 [Source:HGNC Symbol;Acc:20568]
ENSG00000067167	0.93	7516	AAAGAAAAG	C	hippibs	AAAGASAHK	71485673	71520604	-1	8	translocation associated membrane protein 1 [Source:HGNC Symbol;Acc:20568]
ENSG00000067167	0.93	7542	AAAGAAATG	C	hippibs	AAAGASAHK	71485673	71520604	-1	8	translocation associated membrane protein 1 [Source:HGNC Symbol;Acc:20568]
ENSG00000070540	0.93	409	AAAGAAATG	C	hippibs	AAAGASAHK	66417423	66453653	-1	17	WD repeat domain, phosphoinositide interacting 1 [Source:HGNC Symbol;Acc:25471]
ENSG00000070540	0.93	5884	AAAGAGAAA	C	hippibs	AAAGASAHK	66417423	66453653	-1	17	WD repeat domain, phosphoinositide interacting 1 [Source:HGNC Symbol;Acc:25471]
ENSG00000070540	0.93	6362	AAAGAGAAA	C	hippibs	AAAGASAHK	66417423	66453653	-1	17	WD repeat domain, phosphoinositide interacting 1 [Source:HGNC Symbol;Acc:25471]
ENSG00000070540	1	8034	AAAGACACT	C	hippibs	AAAGASAHK	66417423	66453653	-1	17	WD repeat domain, phosphoinositide interacting 1 [Source:HGNC Symbol;Acc:25471]
ENSG00000070540	0.93	8451	AAAGAAACT	C	hippibs	AAAGASAHK	66417423	66453653	-1	17	WD repeat domain, phosphoinositide interacting 1 [Source:HGNC Symbol;Acc:25471]
ENSG00000070540	1	8844	AAAGAGATT	C	hippibs	AAAGASAHK	66417423	66453653	-1	17	WD repeat domain, phosphoinositide interacting 1 [Source:HGNC Symbol;Acc:25471]
ENSG00000075131	0.93	2556	AAAGAAAAG	C	hippibs	AAAGASAHK	66629052	66649054	-1	15	TIMELESS interacting protein [Source:HGNC Symbol;Acc:30750]
ENSG00000075131	1	5486	AAAGAGAAT	C	hippibs	AAAGASAHK	66629052	66649054	-1	15	TIMELESS interacting protein [Source:HGNC Symbol;Acc:30750]
ENSG00000075131	0.93	8297	AAAGAAAAG	C	hippibs	AAAGASAHK	66629052	66649054	-1	15	TIMELESS interacting protein [Source:HGNC Symbol;Acc:30750]
ENSG00000074621	0.93	2366	AAAGAGAAC	C	hippibs	AAAGASAHK	65914270	65948598	1	15	solute carrier family 24 (sodium/potassium/calcium exchanger), member 1 [Source:HGNC Symbol;Acc:10975]
ENSG00000074621	0.93	2743	AAAGAAAAG	C	hippibs	AAAGASAHK	65914270	65948598	1	15	solute carrier family 24 (sodium/potassium/calcium exchanger), member 1 [Source:HGNC Symbol;Acc:10975]
ENSG00000068323	0.93	1712	AAAGAAAAG	C	hippibs	AAAGASAHK	48886242	48901012	-1	X	transcription factor binding to IGHM enhancer 3 [Source:HGNC Symbol;Acc:11752]
ENSG00000068323	0.93	3515	AAAGAAAAG	C	hippibs	AAAGASAHK	48886242	48901012	-1	X	transcription factor binding to IGHM enhancer 3 [Source:HGNC Symbol;Acc:11752]
ENSG00000068323	0.93	6862	AAAGAAAAG	C	hippibs	AAAGASAHK	48886242	48901012	-1	X	transcription factor binding to IGHM enhancer 3 [Source:HGNC Symbol;Acc:11752]
ENSG00000068878	0.93	3778	AAAGAAAAG	C	hippibs	AAAGASAHK	54091204	54197977	-1	2	proteasome (prosome, macropain) activator subunit 4 [Source:HGNC Symbol;Acc:20635]
ENSG00000068878	0.93	3854	AAAGAAATT	C	hippibs	AAAGASAHK	54091204	54197977	-1	2	proteasome (prosome, macropain) activator subunit 4 [Source:HGNC Symbol;Acc:20635]
ENSG00000068878	0.93	4794	AAAGACATA	C	hippibs	AAAGASAHK	54091204	54197977	-1	2	proteasome (prosome, macropain) activator subunit 4 [Source:HGNC Symbol;Acc:20635]
ENSG00000068878	0.93	7300	AAAGAAACT	C	hippibs	AAAGASAHK	54091204	54197977	-1	2	proteasome (prosome, macropain) activator subunit 4 [Source:HGNC Symbol;Acc:20635]
ENSG00000076984	0.96	1985	AAAGAGAGG	C	hippibs	AAAGASAHK	7968728	7979363	1	19	mitogen-activated protein kinase kinase 7 [Source:HGNC Symbol;Acc:6847]
ENSG00000076984	0.93	2439	AAAGAGACA	C	hippibs	AAAGASAHK	7968728	7979363	1	19	mitogen-activated protein kinase kinase 7 [Source:HGNC Symbol;Acc:6847]
ENSG00000076984	0.93	2570	AAAGACACA	C	hippibs	AAAGASAHK	7968728	7979363	1	19	mitogen-activated protein kinase kinase 7 [Source:HGNC Symbol;Acc:6847]
ENSG00000074695	0.93	73	AAAGAGACA	C	hippibs	AAAGASAHK	56995055	57026503	-1	18	lectin, mannose-binding, 1 [Source:HGNC Symbol;Acc:6631]
ENSG00000074695	0.93	302	AAAGAGACA	C	hippibs	AAAGASAHK	56995055	57026503	-1	18	lectin, mannose-binding, 1 [Source:HGNC Symbol;Acc:6631]
ENSG00000074695	0.93	831	AAAGAAAAT	C	hippibs	AAAGASAHK	56995055	57026503	-1	18	lectin, mannose-binding, 1 [Source:HGNC Symbol;Acc:6631]
ENSG00000074695	1	1540	AAAGAGAAT	C	hippibs	AAAGASAHK	56995055	57026503	-1	18	lectin, mannose-binding, 1 [Source:HGNC Symbol;Acc:6631]
ENSG00000074695	0.93	2310	AAAGAAACT	C	hippibs	AAAGASAHK	56995055	57026503	-1	18	lectin, mannose-binding, 1 [Source:HGNC Symbol;Acc:6631]
ENSG00000074695	0.93	2540	AAAGAAACT	C	hippibs	AAAGASAHK	56995055	57026503	-1	18	lectin, mannose-binding, 1 [Source:HGNC Symbol;Acc:6631]
ENSG00000074695	0.93	2785	AAAGAGATA	C	hippibs	AAAGASAHK	56995055	57026503	-1	18	lectin, mannose-binding, 1 [Source:HGNC Symbol;Acc:6631]
ENSG00000074695	0.93	3118	AAAGAAAAT	C	hippibs	AAAGASAHK	56995055	57026503	-1	18	lectin, mannose-binding, 1 [Source:HGNC Symbol;Acc:6631]
ENSG00000074695	1	4402	AAAGACACT	C	hippibs	AAAGASAHK	56995055	57026503	-1	18	lectin, mannose-binding, 1 [Source:HGNC Symbol;Acc:6631]
ENSG00000074695	1	6200	AAAGAGATT	C	hippibs	AAAGASAHK	56995055	57026503	-1	18	lectin, mannose-binding, 1 [Source:HGNC Symbol;Acc:6631]
ENSG00000074695	0.93	6903	AAAGAAAAT	C	hippibs	AAAGASAHK	56995055	57026503	-1	18	lectin, mannose-binding, 1 [Source:HGNC Symbol;Acc:6631]
ENSG00000074695	0.93	6982	AAAGAAAAG	C	hippibs	AAAGASAHK	56995055	57026503	-1	18	lectin, mannose-binding, 1 [Source:HGNC Symbol;Acc:6631]
ENSG00000074695	0.93	7744	AAAGACAAC	C	hippibs	AAAGASAHK	56995055	57026503	-1	18	lectin, mannose-binding, 1 [Source:HGNC Symbol;Acc:6631]
ENSG00000074695	0.93	8716	AAAGAAAAT	C	hippibs	AAAGASAHK	56995055	57026503	-1	18	lectin, mannose-binding, 1 [Source:HGNC Symbol;Acc:6631]
ENSG00000074695	1	8926	AAAGAGATT	C	hippibs	AAAGASAHK	56995055	57026503	-1	18	lectin, mannose-binding, 1 [Source:HGNC Symbol;Acc:6631]
ENSG00000073614	0.93	8723	AAAGATATT	C	hippibs	AAAGASAHK	389223	498620	-1	12	lysine (K)-specific demethylase 5A [Source:HGNC Symbol;Acc:9886]
ENSG00000073614	0.93	9640	AAAGAGAAA	C	hippibs	AAAGASAHK	389223	498620	-1	12	lysine (K)-specific demethylase 5A [Source:HGNC Symbol;Acc:9886]
ENSG00000079999	1	5350	AAAGAGAAT	C	hippibs	AAAGASAHK	10596796	10614054	-1	19	kelch-like ECH-associated protein 1 [Source:HGNC Symbol;Acc:23177]
ENSG00000079999	0.93	5740	AAAGAAAAG	C	hippibs	AAAGASAHK	10596796	10614054	-1	19	kelch-like ECH-associated protein 1 [Source:HGNC Symbol;Acc:23177]
ENSG00000079999	1	5790	AAAGACACT	C	hippibs	AAAGASAHK	10596796	10614054	-1	19	kelch-like ECH-associated protein 1 [Source:HGNC Symbol;Acc:23177]
ENSG00000079999	0.93	7229	AAAGAGAAA	C	hippibs	AAAGASAHK	10596796	10614054	-1	19	kelch-like ECH-associated protein 1 [Source:HGNC Symbol;Acc:23177]
ENSG00000079999	1	9053	AAAGACAAG	C	hippibs	AAAGASAHK	10596796	10614054	-1	19	kelch-like ECH-associated protein 1 [Source:HGNC Symbol;Acc:23177]
ENSG00000079999	1	9366	AAAGACAAG	C	hippibs	AAAGASAHK	10596796	10614054	-1	19	kelch-like ECH-associated protein 1 [Source:HGNC Symbol;Acc:23177]
ENSG00000079999	0.93	9719	AAAGAAAAG	C	hippibs	AAAGASAHK	10596796	10614054	-1	19	kelch-like ECH-associated protein 1 [Source:HGNC Symbol;Acc:23177]
ENSG00000079999	0.93	9729	AAAGAAAAG	C	hippibs	AAAGASAHK	10596796	10614054	-1	19	kelch-like ECH-associated protein 1 [Source:HGNC Symbol;Acc:23177]
ENSG00000059378	1	2300	AAAGAGATG	C	hippibs	AAAGASAHK	139723544	139763521	-1	7	poly (ADP-ribose) polymerase family, member 12 [Source:HGNC Symbol;Acc:21919]
ENSG00000059378	1	4101	AAAGAGAAT	C	hippibs	AAAGASAHK	139723544	139763521	-1	7	poly (ADP-ribose) polymerase family, member 12 [Source:HGNC Symbol;Acc:21919]
ENSG00000059378	0.93	7904	AAAGACAAC	C	hippibs	AAAGASAHK	139723544	139763521	-1	7	poly (ADP-ribose) polymerase family, member 12 [Source:HGNC Symbol;Acc:21919]
ENSG00000074047	0.93	182	AAAGATATG	C	hippibs	AAAGASAHK	121493199	121750229	1	2	GLI family zinc finger 2 [Source:HGNC Symbol;Acc:4318]
ENSG00000074047	0.96	3913	AAAGACAGT	C	hippibs	AAAGASAHK	121493199	121750229	1	2	GLI family zinc finger 2 [Source:HGNC Symbol;Acc:4318]
ENSG00000074047	1	4011	AAAGACAAG	C	hippibs	AAAGASAHK	121493199	121750229	1	2	GLI family zinc finger 2 [Source:HGNC Symbol;Acc:4318]
ENSG00000074047	0.93	6998	AAAGAGACC	C	hippibs	AAAGASAHK	121493199	121750229	1	2	GLI family zinc finger 2 [Source:HGNC Symbol;Acc:4318]
ENSG00000074047	0.93	9211	AAAGAAAAT	C	hippibs	AAAGASAHK	121493199	121750229	1	2	GLI family zinc finger 2 [Source:HGNC Symbol;Acc:4318]
ENSG00000064999	0.93	1887	AAAGATATG	C	hippibs	AAAGASAHK	34857038	35085254	1	6	ankyrin repeat and sterile alpha motif domain containing 1A [Source:HGNC Symbol;Acc:20961]
ENSG00000064999	0.93	3583	AAAGAAAAT	C	hippibs	AAAGASAHK	34857038	35085254	1	6	ankyrin repeat and sterile alpha motif domain containing 1A [Source:HGNC Symbol;Acc:20961]
ENSG00000064999	0.93	3832	AAAGAAACT	C	hippibs	AAAGASAHK	34857038	35085254	1	6	ankyrin repeat and sterile alpha motif domain containing 1A [Source:HGNC Symbol;Acc:20961]
ENSG00000064999	1	4505	AAAGACACT	C	hippibs	AAAGASAHK	34857038	35085254	1	6	ankyrin repeat and sterile alpha motif domain containing 1A [Source:HGNC Symbol;Acc:20961]
ENSG00000064999	0.93	4839	AAAGACACA	C	hippibs	AAAGASAHK	34857038	35085254	1	6	ankyrin repeat and sterile alpha motif domain containing 1A [Source:HGNC Symbol;Acc:20961]
ENSG00000064999	1	4886	AAAGACATG	C	hippibs	AAAGASAHK	34857038	35085254	1	6	ankyrin repeat and sterile alpha motif domain containing 1A [Source:HGNC Symbol;Acc:20961]
ENSG00000064999	0.93	4931	AAAGAAAAT	C	hippibs	AAAGASAHK	34857038	35085254	1	6	ankyrin repeat and sterile alpha motif domain containing 1A [Source:HGNC Symbol;Acc:20961]
ENSG00000064999	0.93	8128	AAAGACAAA	C	hippibs	AAAGASAHK	34857038	35085254	1	6	ankyrin repeat and sterile alpha motif domain containing 1A [Source:HGNC Symbol;Acc:20961]
ENSG00000064999	1	8300	AAAGACAAG	C	hippibs	AAAGASAHK	34857038	35085254	1	6	ankyrin repeat and sterile alpha motif domain containing 1A [Source:HGNC Symbol;Acc:20961]
ENSG00000064999	0.96	9478	AAAGAGAGG	C	hippibs	AAAGASAHK	34857038	35085254	1	6	ankyrin repeat and sterile alpha motif domain containing 1A [Source:HGNC Symbol;Acc:20961]
ENSG00000068724	0.93	3558	AAAGAAACT	C	hippibs	AAAGASAHK	47143296	47303276	1	2	tetratricopeptide repeat domain 7A [Source:HGNC Symbol;Acc:19750]
ENSG00000068724	0.96	3697	AAAGACAGG	C	hippibs	AAAGASAHK	47143296	47303276	1	2	tetratricopeptide repeat domain 7A [Source:HGNC Symbol;Acc:19750]
ENSG00000068724	0.93	3936	AAAGAAAAG	C	hippibs	AAAGASAHK	47143296	47303276	1	2	tetratricopeptide repeat domain 7A [Source:HGNC Symbol;Acc:19750]
ENSG00000068724	0.93	4318	AAAGACAAA	C	hippibs	AAAGASAHK	47143296	47303276	1	2	tetratricopeptide repeat domain 7A [Source:HGNC Symbol;Acc:19750]
ENSG00000077420	0.93	2297	AAAGAAAAT	C	hippibs	AAAGASAHK	26726706	26856732	1	10	amyloid beta (A4) precursor protein-binding, family B, member 1 interacting protein [Source:HGNC Symbol;Acc:17379]
ENSG00000077420	1	2900	AAAGAGAAT	C	hippibs	AAAGASAHK	26726706	26856732	1	10	amyloid beta (A4) precursor protein-binding, family B, member 1 interacting protein [Source:HGNC Symbol;Acc:17379]
ENSG00000077420	0.93	9526	AAAGAAACT	C	hippibs	AAAGASAHK	26726706	26856732	1	10	amyloid beta (A4) precursor protein-binding, family B, member 1 interacting protein [Source:HGNC Symbol;Acc:17379]
ENSG00000074266	0.93	152	AAAGAAAAG	C	hippibs	AAAGASAHK	85955815	85989778	1	11	embryonic ectoderm development [Source:HGNC Symbol;Acc:3188]
ENSG00000074266	0.93	198	AAAGAGAAA	C	hippibs	AAAGASAHK	85955815	85989778	1	11	embryonic ectoderm development [Source:HGNC Symbol;Acc:3188]
ENSG00000074266	0.93	441	AAAGAAAAG	C	hippibs	AAAGASAHK	85955815	85989778	1	11	embryonic ectoderm development [Source:HGNC Symbol;Acc:3188]
ENSG00000074266	0.93	1252	AAAGAAAAG	C	hippibs	AAAGASAHK	85955815	85989778	1	11	embryonic ectoderm development [Source:HGNC Symbol;Acc:3188]
ENSG00000074266	0.93	1693	AAAGAGAAA	C	hippibs	AAAGASAHK	85955815	85989778	1	11	embryonic ectoderm development [Source:HGNC Symbol;Acc:3188]
ENSG00000074266	0.93	5081	AAAGAGAAC	C	hippibs	AAAGASAHK	85955815	85989778	1	11	embryonic ectoderm development [Source:HGNC Symbol;Acc:3188]
ENSG00000074266	0.96	5180	AAAGAGAGG	C	hippibs	AAAGASAHK	85955815	85989778	1	11	embryonic ectoderm development [Source:HGNC Symbol;Acc:3188]
ENSG00000073711	0.93	1359	AAAGAGAAA	C	hippibs	AAAGASAHK	135684515	135866733	1	3	protein phosphatase 2 (formerly 2A), regulatory subunit B'', alpha [Source:HGNC Symbol;Acc:9307]
ENSG00000073711	1	1374	AAAGAGAAG	C	hippibs	AAAGASAHK	135684515	135866733	1	3	protein phosphatase 2 (formerly 2A), regulatory subunit B'', alpha [Source:HGNC Symbol;Acc:9307]
ENSG00000073711	0.96	2161	AAAGACAGG	C	hippibs	AAAGASAHK	135684515	135866733	1	3	protein phosphatase 2 (formerly 2A), regulatory subunit B'', alpha [Source:HGNC Symbol;Acc:9307]
ENSG00000073711	1	4061	AAAGAGATG	C	hippibs	AAAGASAHK	135684515	135866733	1	3	protein phosphatase 2 (formerly 2A), regulatory subunit B'', alpha [Source:HGNC Symbol;Acc:9307]
ENSG00000073711	1	7591	AAAGACAAT	C	hippibs	AAAGASAHK	135684515	135866733	1	3	protein phosphatase 2 (formerly 2A), regulatory subunit B'', alpha [Source:HGNC Symbol;Acc:9307]
ENSG00000073711	0.93	7719	AAAGAAAAG	C	hippibs	AAAGASAHK	135684515	135866733	1	3	protein phosphatase 2 (formerly 2A), regulatory subunit B'', alpha [Source:HGNC Symbol;Acc:9307]
ENSG00000065534	1	2777	AAAGAGACT	C	hippibs	AAAGASAHK	123328896	123603178	-1	3	myosin light chain kinase [Source:HGNC Symbol;Acc:7590]
ENSG00000065534	1	4811	AAAGAGATT	C	hippibs	AAAGASAHK	123328896	123603178	-1	3	myosin light chain kinase [Source:HGNC Symbol;Acc:7590]
ENSG00000065534	0.93	6104	AAAGATATT	C	hippibs	AAAGASAHK	123328896	123603178	-1	3	myosin light chain kinase [Source:HGNC Symbol;Acc:7590]
ENSG00000065534	0.93	6354	AAAGAAAAT	C	hippibs	AAAGASAHK	123328896	123603178	-1	3	myosin light chain kinase [Source:HGNC Symbol;Acc:7590]
ENSG00000065534	0.93	6407	AAAGAAATT	C	hippibs	AAAGASAHK	123328896	123603178	-1	3	myosin light chain kinase [Source:HGNC Symbol;Acc:7590]
ENSG00000065534	0.93	7388	AAAGAAAAG	C	hippibs	AAAGASAHK	123328896	123603178	-1	3	myosin light chain kinase [Source:HGNC Symbol;Acc:7590]
ENSG00000065534	0.93	7619	AAAGAAACT	C	hippibs	AAAGASAHK	123328896	123603178	-1	3	myosin light chain kinase [Source:HGNC Symbol;Acc:7590]
ENSG00000065534	0.93	7916	AAAGAAAAG	C	hippibs	AAAGASAHK	123328896	123603178	-1	3	myosin light chain kinase [Source:HGNC Symbol;Acc:7590]
ENSG00000065534	0.93	8651	AAAGACATC	C	hippibs	AAAGASAHK	123328896	123603178	-1	3	myosin light chain kinase [Source:HGNC Symbol;Acc:7590]
ENSG00000077809	0.96	1858	AAAGACAGG	C	hippibs	AAAGASAHK	74071994	74175026	1	7	general transcription factor IIi [Source:HGNC Symbol;Acc:4659]
ENSG00000077809	0.93	2233	AAAGAGAAA	C	hippibs	AAAGASAHK	74071994	74175026	1	7	general transcription factor IIi [Source:HGNC Symbol;Acc:4659]
ENSG00000077809	1	2713	AAAGAGAAG	C	hippibs	AAAGASAHK	74071994	74175026	1	7	general transcription factor IIi [Source:HGNC Symbol;Acc:4659]
ENSG00000077809	0.93	2774	AAAGACAAA	C	hippibs	AAAGASAHK	74071994	74175026	1	7	general transcription factor IIi [Source:HGNC Symbol;Acc:4659]
ENSG00000077809	0.93	2855	AAAGAAATT	C	hippibs	AAAGASAHK	74071994	74175026	1	7	general transcription factor IIi [Source:HGNC Symbol;Acc:4659]
ENSG00000077809	0.93	3783	AAAGAAAAG	C	hippibs	AAAGASAHK	74071994	74175026	1	7	general transcription factor IIi [Source:HGNC Symbol;Acc:4659]
ENSG00000077809	0.96	6382	AAAGAGAGG	C	hippibs	AAAGASAHK	74071994	74175026	1	7	general transcription factor IIi [Source:HGNC Symbol;Acc:4659]
ENSG00000077809	0.93	8455	AAAGATACT	C	hippibs	AAAGASAHK	74071994	74175026	1	7	general transcription factor IIi [Source:HGNC Symbol;Acc:4659]
ENSG00000062370	1	1674	AAAGAGACG	C	hippibs	AAAGASAHK	44830706	44860856	-1	19	zinc finger protein 112 homolog (mouse) [Source:HGNC Symbol;Acc:13021]
ENSG00000062370	0.93	1749	AAAGAAATT	C	hippibs	AAAGASAHK	44830706	44860856	-1	19	zinc finger protein 112 homolog (mouse) [Source:HGNC Symbol;Acc:13021]
ENSG00000062370	0.93	3830	AAAGACATA	C	hippibs	AAAGASAHK	44830706	44860856	-1	19	zinc finger protein 112 homolog (mouse) [Source:HGNC Symbol;Acc:13021]
ENSG00000062370	1	9566	AAAGAGAAT	C	hippibs	AAAGASAHK	44830706	44860856	-1	19	zinc finger protein 112 homolog (mouse) [Source:HGNC Symbol;Acc:13021]
ENSG00000062370	1	9608	AAAGAGACG	C	hippibs	AAAGASAHK	44830706	44860856	-1	19	zinc finger protein 112 homolog (mouse) [Source:HGNC Symbol;Acc:13021]
ENSG00000074356	0.93	7075	AAAGAAAAT	C	hippibs	AAAGASAHK	3714460	3749540	-1	17	Uncharacterized protein C17orf85 (Protein ELG) [Source:UniProtKB/Swiss-Prot;Acc:Q53F19]
ENSG00000074356	0.93	7380	AAAGAAAAT	C	hippibs	AAAGASAHK	3714460	3749540	-1	17	Uncharacterized protein C17orf85 (Protein ELG) [Source:UniProtKB/Swiss-Prot;Acc:Q53F19]
ENSG00000074356	0.93	9137	AAAGAGAAA	C	hippibs	AAAGASAHK	3714460	3749540	-1	17	Uncharacterized protein C17orf85 (Protein ELG) [Source:UniProtKB/Swiss-Prot;Acc:Q53F19]
ENSG00000074356	0.93	9147	AAAGAAAAG	C	hippibs	AAAGASAHK	3714460	3749540	-1	17	Uncharacterized protein C17orf85 (Protein ELG) [Source:UniProtKB/Swiss-Prot;Acc:Q53F19]
ENSG00000074356	0.93	9205	AAAGAAAAT	C	hippibs	AAAGASAHK	3714460	3749540	-1	17	Uncharacterized protein C17orf85 (Protein ELG) [Source:UniProtKB/Swiss-Prot;Acc:Q53F19]
ENSG00000071889	1	609	AAAGACAAG	C	hippibs	AAAGASAHK	153734490	153744566	-1	X	family with sequence similarity 3, member A [Source:HGNC Symbol;Acc:13749]
ENSG00000071889	0.93	7163	AAAGAAAAG	C	hippibs	AAAGASAHK	153734490	153744566	-1	X	family with sequence similarity 3, member A [Source:HGNC Symbol;Acc:13749]
ENSG00000065970	0.93	1154	AAAGAAACT	C	hippibs	AAAGASAHK	8185359	8208117	1	12	forkhead box J2 [Source:HGNC Symbol;Acc:24818]
ENSG00000065970	0.96	7749	AAAGAGAGG	C	hippibs	AAAGASAHK	8185359	8208117	1	12	forkhead box J2 [Source:HGNC Symbol;Acc:24818]
ENSG00000065970	1	9532	AAAGAGAAG	C	hippibs	AAAGASAHK	8185359	8208117	1	12	forkhead box J2 [Source:HGNC Symbol;Acc:24818]
ENSG00000065970	0.96	9547	AAAGACAGT	C	hippibs	AAAGASAHK	8185359	8208117	1	12	forkhead box J2 [Source:HGNC Symbol;Acc:24818]
ENSG00000069702	0.93	1824	AAAGAAATG	C	hippibs	AAAGASAHK	92145900	92371559	-1	1	transforming growth factor, beta receptor III [Source:HGNC Symbol;Acc:11774]
ENSG00000069702	0.93	3673	AAAGAAATG	C	hippibs	AAAGASAHK	92145900	92371559	-1	1	transforming growth factor, beta receptor III [Source:HGNC Symbol;Acc:11774]
ENSG00000069702	0.93	3714	AAAGAAAAG	C	hippibs	AAAGASAHK	92145900	92371559	-1	1	transforming growth factor, beta receptor III [Source:HGNC Symbol;Acc:11774]
ENSG00000069702	1	3956	AAAGAGATT	C	hippibs	AAAGASAHK	92145900	92371559	-1	1	transforming growth factor, beta receptor III [Source:HGNC Symbol;Acc:11774]
ENSG00000069702	0.93	7711	AAAGATAAT	C	hippibs	AAAGASAHK	92145900	92371559	-1	1	transforming growth factor, beta receptor III [Source:HGNC Symbol;Acc:11774]
ENSG00000069702	0.93	8942	AAAGAGAAA	C	hippibs	AAAGASAHK	92145900	92371559	-1	1	transforming growth factor, beta receptor III [Source:HGNC Symbol;Acc:11774]
ENSG00000068028	0.93	1847	AAAGAGAAA	C	hippibs	AAAGASAHK	50367217	50378411	-1	3	Ras association (RalGDS/AF-6) domain family member 1 [Source:HGNC Symbol;Acc:9882]
ENSG00000068028	1	2057	AAAGACAAG	C	hippibs	AAAGASAHK	50367217	50378411	-1	3	Ras association (RalGDS/AF-6) domain family member 1 [Source:HGNC Symbol;Acc:9882]
ENSG00000068028	0.93	3472	AAAGACATC	C	hippibs	AAAGASAHK	50367217	50378411	-1	3	Ras association (RalGDS/AF-6) domain family member 1 [Source:HGNC Symbol;Acc:9882]
ENSG00000076641	1	2423	AAAGACATT	C	hippibs	AAAGASAHK	81880050	82024303	-1	8	phosphoprotein associated with glycosphingolipid microdomains 1 [Source:HGNC Symbol;Acc:30043]
ENSG00000076641	0.93	5582	AAAGATATG	C	hippibs	AAAGASAHK	81880050	82024303	-1	8	phosphoprotein associated with glycosphingolipid microdomains 1 [Source:HGNC Symbol;Acc:30043]
ENSG00000071626	0.96	2023	AAAGAGAGG	C	hippibs	AAAGASAHK	1407584	1435683	1	19	DAZ associated protein 1 [Source:HGNC Symbol;Acc:2683]
ENSG00000070159	0.93	748	AAAGACATC	C	hippibs	AAAGASAHK	112137974	112260593	-1	9	protein tyrosine phosphatase, non-receptor type 3 [Source:HGNC Symbol;Acc:9655]
ENSG00000070159	0.93	1716	AAAGAAAAG	C	hippibs	AAAGASAHK	112137974	112260593	-1	9	protein tyrosine phosphatase, non-receptor type 3 [Source:HGNC Symbol;Acc:9655]
ENSG00000070159	0.93	2855	AAAGACACA	C	hippibs	AAAGASAHK	112137974	112260593	-1	9	protein tyrosine phosphatase, non-receptor type 3 [Source:HGNC Symbol;Acc:9655]
ENSG00000070159	1	4895	AAAGACATT	C	hippibs	AAAGASAHK	112137974	112260593	-1	9	protein tyrosine phosphatase, non-receptor type 3 [Source:HGNC Symbol;Acc:9655]
ENSG00000070159	0.93	5286	AAAGACATA	C	hippibs	AAAGASAHK	112137974	112260593	-1	9	protein tyrosine phosphatase, non-receptor type 3 [Source:HGNC Symbol;Acc:9655]
ENSG00000070159	0.93	7979	AAAGAAAAG	C	hippibs	AAAGASAHK	112137974	112260593	-1	9	protein tyrosine phosphatase, non-receptor type 3 [Source:HGNC Symbol;Acc:9655]
ENSG00000070159	1	8767	AAAGACAAG	C	hippibs	AAAGASAHK	112137974	112260593	-1	9	protein tyrosine phosphatase, non-receptor type 3 [Source:HGNC Symbol;Acc:9655]
ENSG00000074964	0.93	8042	AAAGAAAAG	C	hippibs	AAAGASAHK	17866330	18024369	1	1	Rho guanine nucleotide exchange factor (GEF) 10-like [Source:HGNC Symbol;Acc:25540]
ENSG00000079805	1	5955	AAAGAGAAT	C	hippibs	AAAGASAHK	10824143	10942579	1	19	dynamin 2 [Source:HGNC Symbol;Acc:2974]
ENSG00000079805	0.93	6559	AAAGAAAAT	C	hippibs	AAAGASAHK	10824143	10942579	1	19	dynamin 2 [Source:HGNC Symbol;Acc:2974]
ENSG00000079805	0.93	6733	AAAGAAAAG	C	hippibs	AAAGASAHK	10824143	10942579	1	19	dynamin 2 [Source:HGNC Symbol;Acc:2974]
ENSG00000064692	0.93	3074	AAAGACAAC	C	hippibs	AAAGASAHK	121647764	121799914	1	5	synuclein, alpha interacting protein [Source:HGNC Symbol;Acc:11139]
ENSG00000064692	0.93	5713	AAAGAGAAA	C	hippibs	AAAGASAHK	121647764	121799914	1	5	synuclein, alpha interacting protein [Source:HGNC Symbol;Acc:11139]
ENSG00000064692	0.93	5873	AAAGATAAG	C	hippibs	AAAGASAHK	121647764	121799914	1	5	synuclein, alpha interacting protein [Source:HGNC Symbol;Acc:11139]
ENSG00000064692	1	6707	AAAGACATG	C	hippibs	AAAGASAHK	121647764	121799914	1	5	synuclein, alpha interacting protein [Source:HGNC Symbol;Acc:11139]
ENSG00000064692	0.93	8508	AAAGAAATT	C	hippibs	AAAGASAHK	121647764	121799914	1	5	synuclein, alpha interacting protein [Source:HGNC Symbol;Acc:11139]
ENSG00000064692	1	8985	AAAGAGATT	C	hippibs	AAAGASAHK	121647764	121799914	1	5	synuclein, alpha interacting protein [Source:HGNC Symbol;Acc:11139]
ENSG00000064692	0.93	9189	AAAGATAAT	C	hippibs	AAAGASAHK	121647764	121799914	1	5	synuclein, alpha interacting protein [Source:HGNC Symbol;Acc:11139]
ENSG00000079337	0.93	6093	AAAGATAAT	C	hippibs	AAAGASAHK	48128455	48152861	-1	12	Rap guanine nucleotide exchange factor (GEF) 3 [Source:HGNC Symbol;Acc:16629]
ENSG00000079337	0.93	7711	AAAGAAATG	C	hippibs	AAAGASAHK	48128455	48152861	-1	12	Rap guanine nucleotide exchange factor (GEF) 3 [Source:HGNC Symbol;Acc:16629]
ENSG00000078808	1	1272	AAAGAGACG	C	hippibs	AAAGASAHK	1152288	1167411	-1	1	stromal cell derived factor 4 [Source:HGNC Symbol;Acc:24188]
ENSG00000065809	1	1002	AAAGAGAAT	C	hippibs	AAAGASAHK	14560556	14816896	-1	10	family with sequence similarity 107, member B [Source:HGNC Symbol;Acc:23726]
ENSG00000065809	0.93	1957	AAAGAAATG	C	hippibs	AAAGASAHK	14560556	14816896	-1	10	family with sequence similarity 107, member B [Source:HGNC Symbol;Acc:23726]
ENSG00000065809	0.93	5089	AAAGAAAAG	C	hippibs	AAAGASAHK	14560556	14816896	-1	10	family with sequence similarity 107, member B [Source:HGNC Symbol;Acc:23726]
ENSG00000066427	0.93	288	AAAGAAAAT	C	hippibs	AAAGASAHK	92524896	92572965	-1	14	ataxin 3 [Source:HGNC Symbol;Acc:7106]
ENSG00000066427	0.93	1530	AAAGAGATA	C	hippibs	AAAGASAHK	92524896	92572965	-1	14	ataxin 3 [Source:HGNC Symbol;Acc:7106]
ENSG00000066427	0.93	1563	AAAGATACT	C	hippibs	AAAGASAHK	92524896	92572965	-1	14	ataxin 3 [Source:HGNC Symbol;Acc:7106]
ENSG00000066427	0.93	5989	AAAGAAAAT	C	hippibs	AAAGASAHK	92524896	92572965	-1	14	ataxin 3 [Source:HGNC Symbol;Acc:7106]
ENSG00000066427	0.93	6635	AAAGACATC	C	hippibs	AAAGASAHK	92524896	92572965	-1	14	ataxin 3 [Source:HGNC Symbol;Acc:7106]
ENSG00000064545	0.93	4168	AAAGAAATT	C	hippibs	AAAGASAHK	19230429	19249270	-1	19	transmembrane protein 161A [Source:HGNC Symbol;Acc:26020]
ENSG00000064545	0.93	9151	AAAGACAAA	C	hippibs	AAAGASAHK	19230429	19249270	-1	19	transmembrane protein 161A [Source:HGNC Symbol;Acc:26020]
ENSG00000064545	0.93	9761	AAAGAGAAA	C	hippibs	AAAGASAHK	19230429	19249270	-1	19	transmembrane protein 161A [Source:HGNC Symbol;Acc:26020]
ENSG00000070018	0.93	2809	AAAGAAAAG	C	hippibs	AAAGASAHK	12268963	12419811	-1	12	low density lipoprotein receptor-related protein 6 [Source:HGNC Symbol;Acc:6698]
ENSG00000070018	0.93	2819	AAAGAAAAG	C	hippibs	AAAGASAHK	12268963	12419811	-1	12	low density lipoprotein receptor-related protein 6 [Source:HGNC Symbol;Acc:6698]
ENSG00000070018	1	3005	AAAGACATT	C	hippibs	AAAGASAHK	12268963	12419811	-1	12	low density lipoprotein receptor-related protein 6 [Source:HGNC Symbol;Acc:6698]
ENSG00000070018	0.93	3522	AAAGAAAAT	C	hippibs	AAAGASAHK	12268963	12419811	-1	12	low density lipoprotein receptor-related protein 6 [Source:HGNC Symbol;Acc:6698]
ENSG00000066044	0.93	954	AAAGAAAAG	C	hippibs	AAAGASAHK	8023458	8070529	-1	19	ELAV (embryonic lethal, abnormal vision, Drosophila)-like 1 (Hu antigen R) [Source:HGNC Symbol;Acc:3312]
ENSG00000066044	0.93	3866	AAAGATACT	C	hippibs	AAAGASAHK	8023458	8070529	-1	19	ELAV (embryonic lethal, abnormal vision, Drosophila)-like 1 (Hu antigen R) [Source:HGNC Symbol;Acc:3312]
ENSG00000060303	0.93	1392	AAAGAAATT	C	hippibs	AAAGASAHK	50824899	50825400	-1	6	ribosomal protein S17 pseudogene 5 [Source:HGNC Symbol;Acc:21352]
ENSG00000060303	1	5364	AAAGACAAG	C	hippibs	AAAGASAHK	50824899	50825400	-1	6	ribosomal protein S17 pseudogene 5 [Source:HGNC Symbol;Acc:21352]
ENSG00000060303	0.93	6653	AAAGAGATA	C	hippibs	AAAGASAHK	50824899	50825400	-1	6	ribosomal protein S17 pseudogene 5 [Source:HGNC Symbol;Acc:21352]
ENSG00000072135	0.93	3540	AAAGATAAG	C	hippibs	AAAGASAHK	131113580	131132982	1	2	protein tyrosine phosphatase, non-receptor type 18 (brain-derived) [Source:HGNC Symbol;Acc:9649]
ENSG00000072135	1	7745	AAAGACACT	C	hippibs	AAAGASAHK	131113580	131132982	1	2	protein tyrosine phosphatase, non-receptor type 18 (brain-derived) [Source:HGNC Symbol;Acc:9649]
ENSG00000072135	1	9327	AAAGAGAAG	C	hippibs	AAAGASAHK	131113580	131132982	1	2	protein tyrosine phosphatase, non-receptor type 18 (brain-derived) [Source:HGNC Symbol;Acc:9649]
ENSG00000067533	0.93	6719	AAAGACACA	C	hippibs	AAAGASAHK	218458629	218511325	1	1	ribosomal RNA processing 15 homolog (S. cerevisiae) [Source:HGNC Symbol;Acc:24255]
ENSG00000067533	0.93	6811	AAAGAAAAT	C	hippibs	AAAGASAHK	218458629	218511325	1	1	ribosomal RNA processing 15 homolog (S. cerevisiae) [Source:HGNC Symbol;Acc:24255]
ENSG00000067533	0.93	8874	AAAGACAAA	C	hippibs	AAAGASAHK	218458629	218511325	1	1	ribosomal RNA processing 15 homolog (S. cerevisiae) [Source:HGNC Symbol;Acc:24255]
ENSG00000064218	0.93	844	AAAGAAATG	C	hippibs	AAAGASAHK	976964	991731	1	9	doublesex and mab-3 related transcription factor 3 [Source:HGNC Symbol;Acc:13909]
ENSG00000064218	0.93	2170	AAAGAAATT	C	hippibs	AAAGASAHK	976964	991731	1	9	doublesex and mab-3 related transcription factor 3 [Source:HGNC Symbol;Acc:13909]
ENSG00000064218	0.93	6386	AAAGAAATT	C	hippibs	AAAGASAHK	976964	991731	1	9	doublesex and mab-3 related transcription factor 3 [Source:HGNC Symbol;Acc:13909]
ENSG00000064218	0.93	9101	AAAGAGAAA	C	hippibs	AAAGASAHK	976964	991731	1	9	doublesex and mab-3 related transcription factor 3 [Source:HGNC Symbol;Acc:13909]
ENSG00000060339	0.93	884	AAAGAAAAT	C	hippibs	AAAGASAHK	70480971	70552134	1	10	cell division cycle and apoptosis regulator 1 [Source:HGNC Symbol;Acc:24236]
ENSG00000060339	0.93	1727	AAAGAAAAG	C	hippibs	AAAGASAHK	70480971	70552134	1	10	cell division cycle and apoptosis regulator 1 [Source:HGNC Symbol;Acc:24236]
ENSG00000060339	0.93	2962	AAAGAAAAG	C	hippibs	AAAGASAHK	70480971	70552134	1	10	cell division cycle and apoptosis regulator 1 [Source:HGNC Symbol;Acc:24236]
ENSG00000060339	0.93	3285	AAAGAAAAG	C	hippibs	AAAGASAHK	70480971	70552134	1	10	cell division cycle and apoptosis regulator 1 [Source:HGNC Symbol;Acc:24236]
ENSG00000060339	0.93	3295	AAAGAAAAG	C	hippibs	AAAGASAHK	70480971	70552134	1	10	cell division cycle and apoptosis regulator 1 [Source:HGNC Symbol;Acc:24236]
ENSG00000060339	0.93	7996	AAAGAGAAA	C	hippibs	AAAGASAHK	70480971	70552134	1	10	cell division cycle and apoptosis regulator 1 [Source:HGNC Symbol;Acc:24236]
ENSG00000060339	1	8028	AAAGAGAAG	C	hippibs	AAAGASAHK	70480971	70552134	1	10	cell division cycle and apoptosis regulator 1 [Source:HGNC Symbol;Acc:24236]
ENSG00000060339	0.93	8045	AAAGAGAAA	C	hippibs	AAAGASAHK	70480971	70552134	1	10	cell division cycle and apoptosis regulator 1 [Source:HGNC Symbol;Acc:24236]
ENSG00000060339	0.93	8876	AAAGACACA	C	hippibs	AAAGASAHK	70480971	70552134	1	10	cell division cycle and apoptosis regulator 1 [Source:HGNC Symbol;Acc:24236]
ENSG00000069493	0.93	706	AAAGAGAAA	C	hippibs	AAAGASAHK	9809270	9852039	1	12	C-type lectin domain family 2, member D [Source:HGNC Symbol;Acc:14351]
ENSG00000069493	0.93	4722	AAAGAAAAG	C	hippibs	AAAGASAHK	9809270	9852039	1	12	C-type lectin domain family 2, member D [Source:HGNC Symbol;Acc:14351]
ENSG00000069493	1	7022	AAAGACAAT	C	hippibs	AAAGASAHK	9809270	9852039	1	12	C-type lectin domain family 2, member D [Source:HGNC Symbol;Acc:14351]
ENSG00000069493	1	7407	AAAGAGATG	C	hippibs	AAAGASAHK	9809270	9852039	1	12	C-type lectin domain family 2, member D [Source:HGNC Symbol;Acc:14351]
ENSG00000069493	1	9119	AAAGAGAAG	C	hippibs	AAAGASAHK	9809270	9852039	1	12	C-type lectin domain family 2, member D [Source:HGNC Symbol;Acc:14351]
ENSG00000065978	1	2747	AAAGAGACT	C	hippibs	AAAGASAHK	43148098	43168020	1	1	Y box binding protein 1 [Source:HGNC Symbol;Acc:8014]
ENSG00000065978	1	4051	AAAGAGAAT	C	hippibs	AAAGASAHK	43148098	43168020	1	1	Y box binding protein 1 [Source:HGNC Symbol;Acc:8014]
ENSG00000065978	0.93	5048	AAAGAAAAT	C	hippibs	AAAGASAHK	43148098	43168020	1	1	Y box binding protein 1 [Source:HGNC Symbol;Acc:8014]
ENSG00000065978	1	5747	AAAGAGATG	C	hippibs	AAAGASAHK	43148098	43168020	1	1	Y box binding protein 1 [Source:HGNC Symbol;Acc:8014]
ENSG00000065978	0.93	9486	AAAGAAAAG	C	hippibs	AAAGASAHK	43148098	43168020	1	1	Y box binding protein 1 [Source:HGNC Symbol;Acc:8014]
ENSG00000073331	1	3146	AAAGACAAG	C	hippibs	AAAGASAHK	113218499	113363762	1	4	alpha-kinase 1 [Source:HGNC Symbol;Acc:20917]
ENSG00000073331	0.93	3790	AAAGACACA	C	hippibs	AAAGASAHK	113218499	113363762	1	4	alpha-kinase 1 [Source:HGNC Symbol;Acc:20917]
ENSG00000073331	0.93	7337	AAAGATAAT	C	hippibs	AAAGASAHK	113218499	113363762	1	4	alpha-kinase 1 [Source:HGNC Symbol;Acc:20917]
ENSG00000073331	1	7504	AAAGACAAT	C	hippibs	AAAGASAHK	113218499	113363762	1	4	alpha-kinase 1 [Source:HGNC Symbol;Acc:20917]
ENSG00000073331	0.93	8014	AAAGACACA	C	hippibs	AAAGASAHK	113218499	113363762	1	4	alpha-kinase 1 [Source:HGNC Symbol;Acc:20917]
ENSG00000073331	0.93	8793	AAAGAAATT	C	hippibs	AAAGASAHK	113218499	113363762	1	4	alpha-kinase 1 [Source:HGNC Symbol;Acc:20917]
ENSG00000072134	0.93	1930	AAAGATATT	C	hippibs	AAAGASAHK	19140690	19240028	1	17	epsin 2 [Source:HGNC Symbol;Acc:18639]
ENSG00000072134	0.93	2708	AAAGAAAAT	C	hippibs	AAAGASAHK	19140690	19240028	1	17	epsin 2 [Source:HGNC Symbol;Acc:18639]
ENSG00000072134	1	2918	AAAGAGATG	C	hippibs	AAAGASAHK	19140690	19240028	1	17	epsin 2 [Source:HGNC Symbol;Acc:18639]
ENSG00000072134	0.93	7404	AAAGAGAAA	C	hippibs	AAAGASAHK	19140690	19240028	1	17	epsin 2 [Source:HGNC Symbol;Acc:18639]
ENSG00000072134	1	8722	AAAGAGAAG	C	hippibs	AAAGASAHK	19140690	19240028	1	17	epsin 2 [Source:HGNC Symbol;Acc:18639]
ENSG00000067141	0.93	5063	AAAGACACC	C	hippibs	AAAGASAHK	73344875	73597546	1	15	neogenin homolog 1 (chicken) [Source:HGNC Symbol;Acc:7754]
ENSG00000067141	0.93	6881	AAAGATATG	C	hippibs	AAAGASAHK	73344875	73597546	1	15	neogenin homolog 1 (chicken) [Source:HGNC Symbol;Acc:7754]
ENSG00000067141	1	7683	AAAGAGATG	C	hippibs	AAAGASAHK	73344875	73597546	1	15	neogenin homolog 1 (chicken) [Source:HGNC Symbol;Acc:7754]
ENSG00000067082	0.93	1142	AAAGAAATG	C	hippibs	AAAGASAHK	3818188	3827467	-1	10	Kruppel-like factor 6 [Source:HGNC Symbol;Acc:2235]
ENSG00000067082	0.96	1639	AAAGACAGG	C	hippibs	AAAGASAHK	3818188	3827467	-1	10	Kruppel-like factor 6 [Source:HGNC Symbol;Acc:2235]
ENSG00000067082	1	2151	AAAGAGAAG	C	hippibs	AAAGASAHK	3818188	3827467	-1	10	Kruppel-like factor 6 [Source:HGNC Symbol;Acc:2235]
ENSG00000067082	0.93	5224	AAAGAAACT	C	hippibs	AAAGASAHK	3818188	3827467	-1	10	Kruppel-like factor 6 [Source:HGNC Symbol;Acc:2235]
ENSG00000067082	0.93	5378	AAAGAAACG	C	hippibs	AAAGASAHK	3818188	3827467	-1	10	Kruppel-like factor 6 [Source:HGNC Symbol;Acc:2235]
ENSG00000067082	0.93	5482	AAAGAGAAC	C	hippibs	AAAGASAHK	3818188	3827467	-1	10	Kruppel-like factor 6 [Source:HGNC Symbol;Acc:2235]
ENSG00000067082	1	5493	AAAGAGAAT	C	hippibs	AAAGASAHK	3818188	3827467	-1	10	Kruppel-like factor 6 [Source:HGNC Symbol;Acc:2235]
ENSG00000067082	0.93	7814	AAAGAAAAT	C	hippibs	AAAGASAHK	3818188	3827467	-1	10	Kruppel-like factor 6 [Source:HGNC Symbol;Acc:2235]
ENSG00000064042	0.93	122	AAAGAAATG	C	hippibs	AAAGASAHK	41362804	41702059	1	4	LIM and calponin homology domains 1 [Source:HGNC Symbol;Acc:29191]
ENSG00000064042	0.93	317	AAAGATACT	C	hippibs	AAAGASAHK	41362804	41702059	1	4	LIM and calponin homology domains 1 [Source:HGNC Symbol;Acc:29191]
ENSG00000064042	0.93	517	AAAGAAAAG	C	hippibs	AAAGASAHK	41362804	41702059	1	4	LIM and calponin homology domains 1 [Source:HGNC Symbol;Acc:29191]
ENSG00000064042	0.93	851	AAAGACACA	C	hippibs	AAAGASAHK	41362804	41702059	1	4	LIM and calponin homology domains 1 [Source:HGNC Symbol;Acc:29191]
ENSG00000064042	0.93	928	AAAGACACA	C	hippibs	AAAGASAHK	41362804	41702059	1	4	LIM and calponin homology domains 1 [Source:HGNC Symbol;Acc:29191]
ENSG00000064042	0.93	1059	AAAGAGACA	C	hippibs	AAAGASAHK	41362804	41702059	1	4	LIM and calponin homology domains 1 [Source:HGNC Symbol;Acc:29191]
ENSG00000064042	1	1188	AAAGAGACT	C	hippibs	AAAGASAHK	41362804	41702059	1	4	LIM and calponin homology domains 1 [Source:HGNC Symbol;Acc:29191]
ENSG00000064042	0.93	2369	AAAGATAAT	C	hippibs	AAAGASAHK	41362804	41702059	1	4	LIM and calponin homology domains 1 [Source:HGNC Symbol;Acc:29191]
ENSG00000064042	0.93	2558	AAAGACAAA	C	hippibs	AAAGASAHK	41362804	41702059	1	4	LIM and calponin homology domains 1 [Source:HGNC Symbol;Acc:29191]
ENSG00000064042	0.93	3856	AAAGAAACT	C	hippibs	AAAGASAHK	41362804	41702059	1	4	LIM and calponin homology domains 1 [Source:HGNC Symbol;Acc:29191]
ENSG00000064042	0.93	4355	AAAGACACA	C	hippibs	AAAGASAHK	41362804	41702059	1	4	LIM and calponin homology domains 1 [Source:HGNC Symbol;Acc:29191]
ENSG00000064042	0.93	6068	AAAGACAAA	C	hippibs	AAAGASAHK	41362804	41702059	1	4	LIM and calponin homology domains 1 [Source:HGNC Symbol;Acc:29191]
ENSG00000064042	0.93	7252	AAAGAAAAG	C	hippibs	AAAGASAHK	41362804	41702059	1	4	LIM and calponin homology domains 1 [Source:HGNC Symbol;Acc:29191]
ENSG00000064042	0.93	7368	AAAGAGAAC	C	hippibs	AAAGASAHK	41362804	41702059	1	4	LIM and calponin homology domains 1 [Source:HGNC Symbol;Acc:29191]
ENSG00000073849	0.96	418	AAAGACAGG	C	hippibs	AAAGASAHK	186648274	186796341	1	3	ST6 beta-galactosamide alpha-2,6-sialyltranferase 1 [Source:HGNC Symbol;Acc:10860]
ENSG00000073849	0.93	4747	AAAGAAATT	C	hippibs	AAAGASAHK	186648274	186796341	1	3	ST6 beta-galactosamide alpha-2,6-sialyltranferase 1 [Source:HGNC Symbol;Acc:10860]
ENSG00000073849	0.93	5511	AAAGAAAAG	C	hippibs	AAAGASAHK	186648274	186796341	1	3	ST6 beta-galactosamide alpha-2,6-sialyltranferase 1 [Source:HGNC Symbol;Acc:10860]
ENSG00000073849	0.93	7310	AAAGAGAAC	C	hippibs	AAAGASAHK	186648274	186796341	1	3	ST6 beta-galactosamide alpha-2,6-sialyltranferase 1 [Source:HGNC Symbol;Acc:10860]
ENSG00000063127	0.93	2505	AAAGATATG	C	hippibs	AAAGASAHK	49792897	49828474	-1	19	solute carrier family 6, member 16 [Source:HGNC Symbol;Acc:13622]
ENSG00000063127	1	5593	AAAGACAAG	C	hippibs	AAAGASAHK	49792897	49828474	-1	19	solute carrier family 6, member 16 [Source:HGNC Symbol;Acc:13622]
ENSG00000073350	1	2166	AAAGAGACT	C	hippibs	AAAGASAHK	73521783	73571289	1	17	lethal giant larvae homolog 2 (Drosophila) [Source:HGNC Symbol;Acc:6629]
ENSG00000080298	0.93	1975	AAAGAAAAT	C	hippibs	AAAGASAHK	3218297	3526004	-1	9	regulatory factor X, 3 (influences HLA class II expression) [Source:HGNC Symbol;Acc:9984]
ENSG00000080298	0.93	4363	AAAGAAATT	C	hippibs	AAAGASAHK	3218297	3526004	-1	9	regulatory factor X, 3 (influences HLA class II expression) [Source:HGNC Symbol;Acc:9984]
ENSG00000080298	1	5147	AAAGACAAG	C	hippibs	AAAGASAHK	3218297	3526004	-1	9	regulatory factor X, 3 (influences HLA class II expression) [Source:HGNC Symbol;Acc:9984]
ENSG00000080298	0.93	5998	AAAGACAAA	C	hippibs	AAAGASAHK	3218297	3526004	-1	9	regulatory factor X, 3 (influences HLA class II expression) [Source:HGNC Symbol;Acc:9984]
ENSG00000080298	1	8080	AAAGAGAAT	C	hippibs	AAAGASAHK	3218297	3526004	-1	9	regulatory factor X, 3 (influences HLA class II expression) [Source:HGNC Symbol;Acc:9984]
ENSG00000069535	0.93	4491	AAAGACAAA	C	hippibs	AAAGASAHK	43625858	43741693	-1	X	monoamine oxidase B [Source:HGNC Symbol;Acc:6834]
ENSG00000069535	0.93	6984	AAAGATAAT	C	hippibs	AAAGASAHK	43625858	43741693	-1	X	monoamine oxidase B [Source:HGNC Symbol;Acc:6834]
ENSG00000069535	1	8166	AAAGAGATT	C	hippibs	AAAGASAHK	43625858	43741693	-1	X	monoamine oxidase B [Source:HGNC Symbol;Acc:6834]
ENSG00000068784	0.93	311	AAAGAGATC	C	hippibs	AAAGASAHK	45615819	45839304	-1	2	S1 RNA binding domain 1 [Source:HGNC Symbol;Acc:25521]
ENSG00000068784	0.93	4866	AAAGACACA	C	hippibs	AAAGASAHK	45615819	45839304	-1	2	S1 RNA binding domain 1 [Source:HGNC Symbol;Acc:25521]
ENSG00000068784	0.93	5141	AAAGAAATG	C	hippibs	AAAGASAHK	45615819	45839304	-1	2	S1 RNA binding domain 1 [Source:HGNC Symbol;Acc:25521]
ENSG00000068784	1	5575	AAAGACATT	C	hippibs	AAAGASAHK	45615819	45839304	-1	2	S1 RNA binding domain 1 [Source:HGNC Symbol;Acc:25521]
ENSG00000068784	0.93	7662	AAAGAAAAT	C	hippibs	AAAGASAHK	45615819	45839304	-1	2	S1 RNA binding domain 1 [Source:HGNC Symbol;Acc:25521]
ENSG00000067177	0.93	3040	AAAGAAACT	C	hippibs	AAAGASAHK	71798664	71934167	-1	X	phosphorylase kinase, alpha 1 (muscle) [Source:HGNC Symbol;Acc:8925]
ENSG00000067177	0.93	3185	AAAGACAAA	C	hippibs	AAAGASAHK	71798664	71934167	-1	X	phosphorylase kinase, alpha 1 (muscle) [Source:HGNC Symbol;Acc:8925]
ENSG00000067177	1	5380	AAAGACAAG	C	hippibs	AAAGASAHK	71798664	71934167	-1	X	phosphorylase kinase, alpha 1 (muscle) [Source:HGNC Symbol;Acc:8925]
ENSG00000067177	0.93	5562	AAAGACACC	C	hippibs	AAAGASAHK	71798664	71934167	-1	X	phosphorylase kinase, alpha 1 (muscle) [Source:HGNC Symbol;Acc:8925]
ENSG00000067177	0.96	5810	AAAGACAGT	C	hippibs	AAAGASAHK	71798664	71934167	-1	X	phosphorylase kinase, alpha 1 (muscle) [Source:HGNC Symbol;Acc:8925]
ENSG00000067177	0.93	6942	AAAGAGAAA	C	hippibs	AAAGASAHK	71798664	71934167	-1	X	phosphorylase kinase, alpha 1 (muscle) [Source:HGNC Symbol;Acc:8925]
ENSG00000067177	0.96	7777	AAAGAGAGG	C	hippibs	AAAGASAHK	71798664	71934167	-1	X	phosphorylase kinase, alpha 1 (muscle) [Source:HGNC Symbol;Acc:8925]
ENSG00000064655	0.93	2793	AAAGACAAA	C	hippibs	AAAGASAHK	45523263	45817492	1	20	eyes absent homolog 2 (Drosophila) [Source:HGNC Symbol;Acc:3520]
ENSG00000064655	1	3329	AAAGACAAG	C	hippibs	AAAGASAHK	45523263	45817492	1	20	eyes absent homolog 2 (Drosophila) [Source:HGNC Symbol;Acc:3520]
ENSG00000064655	1	3394	AAAGAGAAT	C	hippibs	AAAGASAHK	45523263	45817492	1	20	eyes absent homolog 2 (Drosophila) [Source:HGNC Symbol;Acc:3520]
ENSG00000064655	0.93	6517	AAAGAGATA	C	hippibs	AAAGASAHK	45523263	45817492	1	20	eyes absent homolog 2 (Drosophila) [Source:HGNC Symbol;Acc:3520]
ENSG00000064655	0.93	6536	AAAGAGACA	C	hippibs	AAAGASAHK	45523263	45817492	1	20	eyes absent homolog 2 (Drosophila) [Source:HGNC Symbol;Acc:3520]
ENSG00000064655	0.93	8050	AAAGATACT	C	hippibs	AAAGASAHK	45523263	45817492	1	20	eyes absent homolog 2 (Drosophila) [Source:HGNC Symbol;Acc:3520]
ENSG00000079819	0.93	40	AAAGAAACT	C	hippibs	AAAGASAHK	131160487	131384462	-1	6	erythrocyte membrane protein band 4.1-like 2 [Source:HGNC Symbol;Acc:3379]
ENSG00000079819	0.93	63	AAAGAGAAA	C	hippibs	AAAGASAHK	131160487	131384462	-1	6	erythrocyte membrane protein band 4.1-like 2 [Source:HGNC Symbol;Acc:3379]
ENSG00000079819	0.93	1060	AAAGACACA	C	hippibs	AAAGASAHK	131160487	131384462	-1	6	erythrocyte membrane protein band 4.1-like 2 [Source:HGNC Symbol;Acc:3379]
ENSG00000079819	1	2216	AAAGACAAT	C	hippibs	AAAGASAHK	131160487	131384462	-1	6	erythrocyte membrane protein band 4.1-like 2 [Source:HGNC Symbol;Acc:3379]
ENSG00000079819	0.93	3011	AAAGAAAAT	C	hippibs	AAAGASAHK	131160487	131384462	-1	6	erythrocyte membrane protein band 4.1-like 2 [Source:HGNC Symbol;Acc:3379]
ENSG00000079819	0.93	4447	AAAGAAAAG	C	hippibs	AAAGASAHK	131160487	131384462	-1	6	erythrocyte membrane protein band 4.1-like 2 [Source:HGNC Symbol;Acc:3379]
ENSG00000079819	0.93	9387	AAAGAAAAG	C	hippibs	AAAGASAHK	131160487	131384462	-1	6	erythrocyte membrane protein band 4.1-like 2 [Source:HGNC Symbol;Acc:3379]
ENSG00000066294	0.93	3433	AAAGATAAT	C	hippibs	AAAGASAHK	160510888	160549294	-1	1	CD84 molecule [Source:HGNC Symbol;Acc:1704]
ENSG00000066294	0.93	3616	AAAGAGAAA	C	hippibs	AAAGASAHK	160510888	160549294	-1	1	CD84 molecule [Source:HGNC Symbol;Acc:1704]
ENSG00000066294	0.93	3724	AAAGACACA	C	hippibs	AAAGASAHK	160510888	160549294	-1	1	CD84 molecule [Source:HGNC Symbol;Acc:1704]
ENSG00000066294	1	5380	AAAGAGAAT	C	hippibs	AAAGASAHK	160510888	160549294	-1	1	CD84 molecule [Source:HGNC Symbol;Acc:1704]
ENSG00000066294	0.93	6148	AAAGAAACT	C	hippibs	AAAGASAHK	160510888	160549294	-1	1	CD84 molecule [Source:HGNC Symbol;Acc:1704]
ENSG00000066294	0.93	6259	AAAGAAATT	C	hippibs	AAAGASAHK	160510888	160549294	-1	1	CD84 molecule [Source:HGNC Symbol;Acc:1704]
ENSG00000066294	0.93	6653	AAAGACACA	C	hippibs	AAAGASAHK	160510888	160549294	-1	1	CD84 molecule [Source:HGNC Symbol;Acc:1704]
ENSG00000066294	0.93	7872	AAAGATATT	C	hippibs	AAAGASAHK	160510888	160549294	-1	1	CD84 molecule [Source:HGNC Symbol;Acc:1704]
ENSG00000061987	0.93	2796	AAAGAGACA	C	hippibs	AAAGASAHK	62860597	62991363	1	12	MON2 homolog (S. cerevisiae) [Source:HGNC Symbol;Acc:29177]
ENSG00000061987	1	5529	AAAGAGAAT	C	hippibs	AAAGASAHK	62860597	62991363	1	12	MON2 homolog (S. cerevisiae) [Source:HGNC Symbol;Acc:29177]
ENSG00000061987	0.93	5617	AAAGAAAAG	C	hippibs	AAAGASAHK	62860597	62991363	1	12	MON2 homolog (S. cerevisiae) [Source:HGNC Symbol;Acc:29177]
ENSG00000061987	1	5823	AAAGACATG	C	hippibs	AAAGASAHK	62860597	62991363	1	12	MON2 homolog (S. cerevisiae) [Source:HGNC Symbol;Acc:29177]
ENSG00000061987	0.93	7435	AAAGAGAAA	C	hippibs	AAAGASAHK	62860597	62991363	1	12	MON2 homolog (S. cerevisiae) [Source:HGNC Symbol;Acc:29177]
ENSG00000061987	0.93	7622	AAAGAAATT	C	hippibs	AAAGASAHK	62860597	62991363	1	12	MON2 homolog (S. cerevisiae) [Source:HGNC Symbol;Acc:29177]
ENSG00000061987	0.93	8134	AAAGAAAAG	C	hippibs	AAAGASAHK	62860597	62991363	1	12	MON2 homolog (S. cerevisiae) [Source:HGNC Symbol;Acc:29177]
ENSG00000061987	0.93	9732	AAAGAGATA	C	hippibs	AAAGASAHK	62860597	62991363	1	12	MON2 homolog (S. cerevisiae) [Source:HGNC Symbol;Acc:29177]
ENSG00000059804	0.93	2953	AAAGACATA	C	hippibs	AAAGASAHK	8071824	8088871	-1	12	solute carrier family 2 (facilitated glucose transporter), member 3 [Source:HGNC Symbol;Acc:11007]
ENSG00000059804	0.93	3831	AAAGATACG	C	hippibs	AAAGASAHK	8071824	8088871	-1	12	solute carrier family 2 (facilitated glucose transporter), member 3 [Source:HGNC Symbol;Acc:11007]
ENSG00000059804	0.93	6051	AAAGAGACA	C	hippibs	AAAGASAHK	8071824	8088871	-1	12	solute carrier family 2 (facilitated glucose transporter), member 3 [Source:HGNC Symbol;Acc:11007]
ENSG00000076067	0.93	117	AAAGATATG	C	hippibs	AAAGASAHK	56915609	56989980	1	12	RNA binding motif, single stranded interacting protein 2 [Source:HGNC Symbol;Acc:9909]
ENSG00000076067	0.93	2610	AAAGAAAAT	C	hippibs	AAAGASAHK	56915609	56989980	1	12	RNA binding motif, single stranded interacting protein 2 [Source:HGNC Symbol;Acc:9909]
ENSG00000076067	1	5206	AAAGAGAAT	C	hippibs	AAAGASAHK	56915609	56989980	1	12	RNA binding motif, single stranded interacting protein 2 [Source:HGNC Symbol;Acc:9909]
ENSG00000076067	0.93	5532	AAAGACAAA	C	hippibs	AAAGASAHK	56915609	56989980	1	12	RNA binding motif, single stranded interacting protein 2 [Source:HGNC Symbol;Acc:9909]
ENSG00000076067	1	8784	AAAGACATT	C	hippibs	AAAGASAHK	56915609	56989980	1	12	RNA binding motif, single stranded interacting protein 2 [Source:HGNC Symbol;Acc:9909]
ENSG00000076067	0.93	8931	AAAGACAAC	C	hippibs	AAAGASAHK	56915609	56989980	1	12	RNA binding motif, single stranded interacting protein 2 [Source:HGNC Symbol;Acc:9909]
ENSG00000077238	0.93	3726	AAAGAAAAG	C	hippibs	AAAGASAHK	27325247	27376099	1	16	interleukin 4 receptor [Source:HGNC Symbol;Acc:6015]
ENSG00000077238	0.93	5366	AAAGAAATG	C	hippibs	AAAGASAHK	27325247	27376099	1	16	interleukin 4 receptor [Source:HGNC Symbol;Acc:6015]
ENSG00000077238	1	5391	AAAGACATT	C	hippibs	AAAGASAHK	27325247	27376099	1	16	interleukin 4 receptor [Source:HGNC Symbol;Acc:6015]
ENSG00000073111	0.93	2666	AAAGAGACA	C	hippibs	AAAGASAHK	127317066	127341276	1	3	minichromosome maintenance complex component 2 [Source:HGNC Symbol;Acc:6944]
ENSG00000075420	1	2059	AAAGAGAAT	C	hippibs	AAAGASAHK	171757418	172119455	1	3	fibronectin type III domain containing 3B [Source:HGNC Symbol;Acc:24670]
ENSG00000075420	0.93	5096	AAAGAAATG	C	hippibs	AAAGASAHK	171757418	172119455	1	3	fibronectin type III domain containing 3B [Source:HGNC Symbol;Acc:24670]
ENSG00000075420	0.93	5125	AAAGAAAAG	C	hippibs	AAAGASAHK	171757418	172119455	1	3	fibronectin type III domain containing 3B [Source:HGNC Symbol;Acc:24670]
ENSG00000075420	1	5570	AAAGAGAAT	C	hippibs	AAAGASAHK	171757418	172119455	1	3	fibronectin type III domain containing 3B [Source:HGNC Symbol;Acc:24670]
ENSG00000064652	0.93	945	AAAGAAAAG	C	hippibs	AAAGASAHK	122181188	122344907	1	5	sorting nexin 24 [Source:HGNC Symbol;Acc:21533]
ENSG00000064652	1	1845	AAAGAGAAT	C	hippibs	AAAGASAHK	122181188	122344907	1	5	sorting nexin 24 [Source:HGNC Symbol;Acc:21533]
ENSG00000064652	0.93	4657	AAAGACAAA	C	hippibs	AAAGASAHK	122181188	122344907	1	5	sorting nexin 24 [Source:HGNC Symbol;Acc:21533]
ENSG00000064652	0.93	7240	AAAGATATT	C	hippibs	AAAGASAHK	122181188	122344907	1	5	sorting nexin 24 [Source:HGNC Symbol;Acc:21533]
ENSG00000064652	0.93	7700	AAAGATATT	C	hippibs	AAAGASAHK	122181188	122344907	1	5	sorting nexin 24 [Source:HGNC Symbol;Acc:21533]
ENSG00000071243	0.93	123	AAAGATAAT	C	hippibs	AAAGASAHK	120590803	120617270	1	7	inhibitor of growth family, member 3 [Source:HGNC Symbol;Acc:14587]
ENSG00000071243	1	3371	AAAGAGAAG	C	hippibs	AAAGASAHK	120590803	120617270	1	7	inhibitor of growth family, member 3 [Source:HGNC Symbol;Acc:14587]
ENSG00000071243	0.93	8385	AAAGAGAAC	C	hippibs	AAAGASAHK	120590803	120617270	1	7	inhibitor of growth family, member 3 [Source:HGNC Symbol;Acc:14587]
ENSG00000071243	0.93	8523	AAAGACAAA	C	hippibs	AAAGASAHK	120590803	120617270	1	7	inhibitor of growth family, member 3 [Source:HGNC Symbol;Acc:14587]
ENSG00000071243	0.93	8622	AAAGAAAAG	C	hippibs	AAAGASAHK	120590803	120617270	1	7	inhibitor of growth family, member 3 [Source:HGNC Symbol;Acc:14587]
ENSG00000071243	1	8684	AAAGAGATG	C	hippibs	AAAGASAHK	120590803	120617270	1	7	inhibitor of growth family, member 3 [Source:HGNC Symbol;Acc:14587]
ENSG00000071243	0.93	9117	AAAGAAACT	C	hippibs	AAAGASAHK	120590803	120617270	1	7	inhibitor of growth family, member 3 [Source:HGNC Symbol;Acc:14587]
ENSG00000076043	0.93	711	AAAGAGAAC	C	hippibs	AAAGASAHK	114310108	114320998	1	11	REX2, RNA exonuclease 2 homolog (S. cerevisiae) [Source:HGNC Symbol;Acc:17851]
ENSG00000076043	0.93	5919	AAAGAGATA	C	hippibs	AAAGASAHK	114310108	114320998	1	11	REX2, RNA exonuclease 2 homolog (S. cerevisiae) [Source:HGNC Symbol;Acc:17851]
ENSG00000076043	0.93	6308	AAAGATACG	C	hippibs	AAAGASAHK	114310108	114320998	1	11	REX2, RNA exonuclease 2 homolog (S. cerevisiae) [Source:HGNC Symbol;Acc:17851]
ENSG00000076043	0.93	6984	AAAGACAAA	C	hippibs	AAAGASAHK	114310108	114320998	1	11	REX2, RNA exonuclease 2 homolog (S. cerevisiae) [Source:HGNC Symbol;Acc:17851]
ENSG00000076043	0.93	7260	AAAGATAAT	C	hippibs	AAAGASAHK	114310108	114320998	1	11	REX2, RNA exonuclease 2 homolog (S. cerevisiae) [Source:HGNC Symbol;Acc:17851]
ENSG00000076043	0.93	8715	AAAGACACC	C	hippibs	AAAGASAHK	114310108	114320998	1	11	REX2, RNA exonuclease 2 homolog (S. cerevisiae) [Source:HGNC Symbol;Acc:17851]
ENSG00000076043	0.93	9726	AAAGAAATG	C	hippibs	AAAGASAHK	114310108	114320998	1	11	REX2, RNA exonuclease 2 homolog (S. cerevisiae) [Source:HGNC Symbol;Acc:17851]
ENSG00000063176	1	374	AAAGAGAAG	C	hippibs	AAAGASAHK	49122548	49133973	1	19	sphingosine kinase 2 [Source:HGNC Symbol;Acc:18859]
ENSG00000063176	0.96	484	AAAGAGAGG	C	hippibs	AAAGASAHK	49122548	49133973	1	19	sphingosine kinase 2 [Source:HGNC Symbol;Acc:18859]
ENSG00000063176	1	5342	AAAGAGAAG	C	hippibs	AAAGASAHK	49122548	49133973	1	19	sphingosine kinase 2 [Source:HGNC Symbol;Acc:18859]
ENSG00000063176	1	7819	AAAGAGAAG	C	hippibs	AAAGASAHK	49122548	49133973	1	19	sphingosine kinase 2 [Source:HGNC Symbol;Acc:18859]
ENSG00000071991	0.93	4480	AAAGAGAAA	C	hippibs	AAAGASAHK	64168320	64271371	-1	18	cadherin 19, type 2 [Source:HGNC Symbol;Acc:1758]
ENSG00000071991	0.93	5985	AAAGAAAAT	C	hippibs	AAAGASAHK	64168320	64271371	-1	18	cadherin 19, type 2 [Source:HGNC Symbol;Acc:1758]
ENSG00000071991	0.93	7922	AAAGAAAAT	C	hippibs	AAAGASAHK	64168320	64271371	-1	18	cadherin 19, type 2 [Source:HGNC Symbol;Acc:1758]
ENSG00000071991	0.93	9532	AAAGAAAAG	C	hippibs	AAAGASAHK	64168320	64271371	-1	18	cadherin 19, type 2 [Source:HGNC Symbol;Acc:1758]
ENSG00000071991	0.93	9843	AAAGATAAT	C	hippibs	AAAGASAHK	64168320	64271371	-1	18	cadherin 19, type 2 [Source:HGNC Symbol;Acc:1758]
ENSG00000064886	1	6333	AAAGAGATG	C	hippibs	AAAGASAHK	111770232	111786062	1	1	chitinase 3-like 2 [Source:HGNC Symbol;Acc:1933]
ENSG00000067208	0.93	3979	AAAGAAAAT	C	hippibs	AAAGASAHK	92974253	93257961	-1	1	ecotropic viral integration site 5 [Source:HGNC Symbol;Acc:3501]
ENSG00000067208	0.93	9553	AAAGACAAA	C	hippibs	AAAGASAHK	92974253	93257961	-1	1	ecotropic viral integration site 5 [Source:HGNC Symbol;Acc:3501]
ENSG00000072682	0.93	5245	AAAGATAAG	C	hippibs	AAAGASAHK	131527531	131631008	-1	5	prolyl 4-hydroxylase, alpha polypeptide II [Source:HGNC Symbol;Acc:8547]
ENSG00000072682	0.93	5864	AAAGAAACT	C	hippibs	AAAGASAHK	131527531	131631008	-1	5	prolyl 4-hydroxylase, alpha polypeptide II [Source:HGNC Symbol;Acc:8547]
ENSG00000072682	0.93	6189	AAAGATATG	C	hippibs	AAAGASAHK	131527531	131631008	-1	5	prolyl 4-hydroxylase, alpha polypeptide II [Source:HGNC Symbol;Acc:8547]
ENSG00000072682	0.93	6232	AAAGACACA	C	hippibs	AAAGASAHK	131527531	131631008	-1	5	prolyl 4-hydroxylase, alpha polypeptide II [Source:HGNC Symbol;Acc:8547]
ENSG00000072501	1	3521	AAAGAGATG	C	hippibs	AAAGASAHK	53401070	53449677	-1	X	structural maintenance of chromosomes 1A [Source:HGNC Symbol;Acc:11111]
ENSG00000065361	0.93	3500	AAAGAGAAA	C	hippibs	AAAGASAHK	56473892	56497128	1	12	v-erb-b2 erythroblastic leukemia viral oncogene homolog 3 (avian) [Source:HGNC Symbol;Acc:3431]
ENSG00000065361	0.96	6610	AAAGAGAGG	C	hippibs	AAAGASAHK	56473892	56497128	1	12	v-erb-b2 erythroblastic leukemia viral oncogene homolog 3 (avian) [Source:HGNC Symbol;Acc:3431]
ENSG00000065361	0.93	8400	AAAGAAAAG	C	hippibs	AAAGASAHK	56473892	56497128	1	12	v-erb-b2 erythroblastic leukemia viral oncogene homolog 3 (avian) [Source:HGNC Symbol;Acc:3431]
ENSG00000069020	0.93	2261	AAAGAAACT	C	hippibs	AAAGASAHK	65892176	66465423	1	5	microtubule associated serine/threonine kinase family member 4 [Source:HGNC Symbol;Acc:19037]
ENSG00000069020	0.93	5306	AAAGACAAA	C	hippibs	AAAGASAHK	65892176	66465423	1	5	microtubule associated serine/threonine kinase family member 4 [Source:HGNC Symbol;Acc:19037]
ENSG00000069020	0.93	6273	AAAGATAAT	C	hippibs	AAAGASAHK	65892176	66465423	1	5	microtubule associated serine/threonine kinase family member 4 [Source:HGNC Symbol;Acc:19037]
ENSG00000069020	0.93	8647	AAAGAGAAA	C	hippibs	AAAGASAHK	65892176	66465423	1	5	microtubule associated serine/threonine kinase family member 4 [Source:HGNC Symbol;Acc:19037]
ENSG00000069020	0.96	9341	AAAGACAGG	C	hippibs	AAAGASAHK	65892176	66465423	1	5	microtubule associated serine/threonine kinase family member 4 [Source:HGNC Symbol;Acc:19037]
ENSG00000072694	0.93	3711	AAAGAGAAA	C	hippibs	AAAGASAHK	161551136	161648444	1	1	Fc fragment of IgG, low affinity IIb, receptor (CD32) [Source:HGNC Symbol;Acc:3618]
ENSG00000072694	1	6850	AAAGAGACT	C	hippibs	AAAGASAHK	161551136	161648444	1	1	Fc fragment of IgG, low affinity IIb, receptor (CD32) [Source:HGNC Symbol;Acc:3618]
ENSG00000072694	0.93	6934	AAAGATATT	C	hippibs	AAAGASAHK	161551136	161648444	1	1	Fc fragment of IgG, low affinity IIb, receptor (CD32) [Source:HGNC Symbol;Acc:3618]
ENSG00000072694	0.93	7740	AAAGAAATT	C	hippibs	AAAGASAHK	161551136	161648444	1	1	Fc fragment of IgG, low affinity IIb, receptor (CD32) [Source:HGNC Symbol;Acc:3618]
ENSG00000072694	0.93	7964	AAAGAGAAA	C	hippibs	AAAGASAHK	161551136	161648444	1	1	Fc fragment of IgG, low affinity IIb, receptor (CD32) [Source:HGNC Symbol;Acc:3618]
ENSG00000072694	0.93	8921	AAAGAGAAC	C	hippibs	AAAGASAHK	161551136	161648444	1	1	Fc fragment of IgG, low affinity IIb, receptor (CD32) [Source:HGNC Symbol;Acc:3618]
ENSG00000070778	1	300	AAAGAGACT	C	hippibs	AAAGASAHK	88932122	89016966	-1	14	protein tyrosine phosphatase, non-receptor type 21 [Source:HGNC Symbol;Acc:9651]
ENSG00000070778	1	688	AAAGAGAAG	C	hippibs	AAAGASAHK	88932122	89016966	-1	14	protein tyrosine phosphatase, non-receptor type 21 [Source:HGNC Symbol;Acc:9651]
ENSG00000070778	0.96	1124	AAAGACAGG	C	hippibs	AAAGASAHK	88932122	89016966	-1	14	protein tyrosine phosphatase, non-receptor type 21 [Source:HGNC Symbol;Acc:9651]
ENSG00000070778	0.93	3328	AAAGATACT	C	hippibs	AAAGASAHK	88932122	89016966	-1	14	protein tyrosine phosphatase, non-receptor type 21 [Source:HGNC Symbol;Acc:9651]
ENSG00000070778	0.93	4996	AAAGATATT	C	hippibs	AAAGASAHK	88932122	89016966	-1	14	protein tyrosine phosphatase, non-receptor type 21 [Source:HGNC Symbol;Acc:9651]
ENSG00000070778	1	5037	AAAGAGAAG	C	hippibs	AAAGASAHK	88932122	89016966	-1	14	protein tyrosine phosphatase, non-receptor type 21 [Source:HGNC Symbol;Acc:9651]
ENSG00000070778	0.93	6122	AAAGAGAAA	C	hippibs	AAAGASAHK	88932122	89016966	-1	14	protein tyrosine phosphatase, non-receptor type 21 [Source:HGNC Symbol;Acc:9651]
ENSG00000078814	0.93	904	AAAGACACA	C	hippibs	AAAGASAHK	33563206	33590240	1	20	myosin, heavy chain 7B, cardiac muscle, beta [Source:HGNC Symbol;Acc:15906]
ENSG00000078814	1	9540	AAAGAGAAT	C	hippibs	AAAGASAHK	33563206	33590240	1	20	myosin, heavy chain 7B, cardiac muscle, beta [Source:HGNC Symbol;Acc:15906]
ENSG00000072849	0.93	6061	AAAGAAAAT	C	hippibs	AAAGASAHK	5374571	5389537	-1	17	Der1-like domain family, member 2 [Source:HGNC Symbol;Acc:17943]
ENSG00000072849	0.93	7151	AAAGAAACT	C	hippibs	AAAGASAHK	5374571	5389537	-1	17	Der1-like domain family, member 2 [Source:HGNC Symbol;Acc:17943]
ENSG00000074590	0.93	2620	AAAGAAATT	C	hippibs	AAAGASAHK	106457125	106533811	-1	12	NUAK family, SNF1-like kinase, 1 [Source:HGNC Symbol;Acc:14311]
ENSG00000060558	1	1489	AAAGACATG	C	hippibs	AAAGASAHK	3136191	3163766	1	19	guanine nucleotide binding protein (G protein), alpha 15 (Gq class) [Source:HGNC Symbol;Acc:4383]
ENSG00000060558	1	2120	AAAGAGAAG	C	hippibs	AAAGASAHK	3136191	3163766	1	19	guanine nucleotide binding protein (G protein), alpha 15 (Gq class) [Source:HGNC Symbol;Acc:4383]
ENSG00000060558	0.93	2148	AAAGAGAAA	C	hippibs	AAAGASAHK	3136191	3163766	1	19	guanine nucleotide binding protein (G protein), alpha 15 (Gq class) [Source:HGNC Symbol;Acc:4383]
ENSG00000060558	0.93	2291	AAAGAAATT	C	hippibs	AAAGASAHK	3136191	3163766	1	19	guanine nucleotide binding protein (G protein), alpha 15 (Gq class) [Source:HGNC Symbol;Acc:4383]
ENSG00000060558	0.93	2342	AAAGAAATT	C	hippibs	AAAGASAHK	3136191	3163766	1	19	guanine nucleotide binding protein (G protein), alpha 15 (Gq class) [Source:HGNC Symbol;Acc:4383]
ENSG00000060558	0.96	2975	AAAGACAGT	C	hippibs	AAAGASAHK	3136191	3163766	1	19	guanine nucleotide binding protein (G protein), alpha 15 (Gq class) [Source:HGNC Symbol;Acc:4383]
ENSG00000060558	0.93	3211	AAAGAAAAT	C	hippibs	AAAGASAHK	3136191	3163766	1	19	guanine nucleotide binding protein (G protein), alpha 15 (Gq class) [Source:HGNC Symbol;Acc:4383]
ENSG00000060558	0.93	3648	AAAGAAAAG	C	hippibs	AAAGASAHK	3136191	3163766	1	19	guanine nucleotide binding protein (G protein), alpha 15 (Gq class) [Source:HGNC Symbol;Acc:4383]
ENSG00000060558	0.93	6128	AAAGAGATA	C	hippibs	AAAGASAHK	3136191	3163766	1	19	guanine nucleotide binding protein (G protein), alpha 15 (Gq class) [Source:HGNC Symbol;Acc:4383]
ENSG00000078142	0.93	1319	AAAGACAAA	C	hippibs	AAAGASAHK	39535171	39667794	1	18	phosphoinositide-3-kinase, class 3 [Source:HGNC Symbol;Acc:8974]
ENSG00000078142	1	1951	AAAGAGATT	C	hippibs	AAAGASAHK	39535171	39667794	1	18	phosphoinositide-3-kinase, class 3 [Source:HGNC Symbol;Acc:8974]
ENSG00000078142	0.93	5938	AAAGAAATG	C	hippibs	AAAGASAHK	39535171	39667794	1	18	phosphoinositide-3-kinase, class 3 [Source:HGNC Symbol;Acc:8974]
ENSG00000078142	0.93	8541	AAAGACATA	C	hippibs	AAAGASAHK	39535171	39667794	1	18	phosphoinositide-3-kinase, class 3 [Source:HGNC Symbol;Acc:8974]
ENSG00000078142	0.93	8881	AAAGAAATG	C	hippibs	AAAGASAHK	39535171	39667794	1	18	phosphoinositide-3-kinase, class 3 [Source:HGNC Symbol;Acc:8974]
ENSG00000078142	0.93	9586	AAAGAGAAA	C	hippibs	AAAGASAHK	39535171	39667794	1	18	phosphoinositide-3-kinase, class 3 [Source:HGNC Symbol;Acc:8974]
ENSG00000065150	0.93	1005	AAAGAAAAT	C	hippibs	AAAGASAHK	98605742	98676551	1	13	importin 5 [Source:HGNC Symbol;Acc:6402]
ENSG00000065150	1	3456	AAAGAGAAG	C	hippibs	AAAGASAHK	98605742	98676551	1	13	importin 5 [Source:HGNC Symbol;Acc:6402]
ENSG00000065150	0.93	5386	AAAGAAATG	C	hippibs	AAAGASAHK	98605742	98676551	1	13	importin 5 [Source:HGNC Symbol;Acc:6402]
ENSG00000065150	0.93	9276	AAAGAAAAG	C	hippibs	AAAGASAHK	98605742	98676551	1	13	importin 5 [Source:HGNC Symbol;Acc:6402]
ENSG00000058262	0.93	798	AAAGAAAAT	C	hippibs	AAAGASAHK	127770484	127790526	1	3	Sec61 alpha 1 subunit (S. cerevisiae) [Source:HGNC Symbol;Acc:18276]
ENSG00000058262	1	2139	AAAGACAAG	C	hippibs	AAAGASAHK	127770484	127790526	1	3	Sec61 alpha 1 subunit (S. cerevisiae) [Source:HGNC Symbol;Acc:18276]
ENSG00000058262	0.93	2582	AAAGAGATA	C	hippibs	AAAGASAHK	127770484	127790526	1	3	Sec61 alpha 1 subunit (S. cerevisiae) [Source:HGNC Symbol;Acc:18276]
[truncated: 25,265 more rows]

## Sheet: down
Ensembl Gene ID	Score	Pos	Motif match	Strand	Motif name	Motif cons	Gene Start (bp)	Gene End (bp)	Gene Strand	Chromosome name	Description
ENSG00000001631	0.93	716	AAAGACAAA	C	hippibs	AAAGASAHK	91828283	91875480	-1	7	KRIT1, ankyrin repeat containing [Source:HGNC Symbol;Acc:1573]
ENSG00000001631	0.93	1012	AAAGACATA	C	hippibs	AAAGASAHK	91828283	91875480	-1	7	KRIT1, ankyrin repeat containing [Source:HGNC Symbol;Acc:1573]
ENSG00000001631	1	1038	AAAGAGATT	C	hippibs	AAAGASAHK	91828283	91875480	-1	7	KRIT1, ankyrin repeat containing [Source:HGNC Symbol;Acc:1573]
ENSG00000001631	1	1139	AAAGAGAAG	C	hippibs	AAAGASAHK	91828283	91875480	-1	7	KRIT1, ankyrin repeat containing [Source:HGNC Symbol;Acc:1573]
ENSG00000001631	0.93	1510	AAAGATATG	C	hippibs	AAAGASAHK	91828283	91875480	-1	7	KRIT1, ankyrin repeat containing [Source:HGNC Symbol;Acc:1573]
ENSG00000001631	0.93	1658	AAAGAAAAG	C	hippibs	AAAGASAHK	91828283	91875480	-1	7	KRIT1, ankyrin repeat containing [Source:HGNC Symbol;Acc:1573]
ENSG00000001631	0.93	1796	AAAGATATT	C	hippibs	AAAGASAHK	91828283	91875480	-1	7	KRIT1, ankyrin repeat containing [Source:HGNC Symbol;Acc:1573]
ENSG00000001631	1	2259	AAAGAGATG	C	hippibs	AAAGASAHK	91828283	91875480	-1	7	KRIT1, ankyrin repeat containing [Source:HGNC Symbol;Acc:1573]
ENSG00000001631	0.93	4297	AAAGAGATA	C	hippibs	AAAGASAHK	91828283	91875480	-1	7	KRIT1, ankyrin repeat containing [Source:HGNC Symbol;Acc:1573]
ENSG00000001631	0.93	7280	AAAGAAAAG	C	hippibs	AAAGASAHK	91828283	91875480	-1	7	KRIT1, ankyrin repeat containing [Source:HGNC Symbol;Acc:1573]
ENSG00000001631	1	7992	AAAGAGAAT	C	hippibs	AAAGASAHK	91828283	91875480	-1	7	KRIT1, ankyrin repeat containing [Source:HGNC Symbol;Acc:1573]
ENSG00000001630	0.93	718	AAAGAAACG	C	hippibs	AAAGASAHK	91741465	91808825	-1	7	cytochrome P450, family 51, subfamily A, polypeptide 1 [Source:HGNC Symbol;Acc:2649]
ENSG00000001630	0.93	1073	AAAGAAACG	C	hippibs	AAAGASAHK	91741465	91808825	-1	7	cytochrome P450, family 51, subfamily A, polypeptide 1 [Source:HGNC Symbol;Acc:2649]
ENSG00000001630	0.93	1265	AAAGATACT	C	hippibs	AAAGASAHK	91741465	91808825	-1	7	cytochrome P450, family 51, subfamily A, polypeptide 1 [Source:HGNC Symbol;Acc:2649]
ENSG00000001630	0.93	1463	AAAGAAAAG	C	hippibs	AAAGASAHK	91741465	91808825	-1	7	cytochrome P450, family 51, subfamily A, polypeptide 1 [Source:HGNC Symbol;Acc:2649]
ENSG00000001630	0.93	1797	AAAGACACA	C	hippibs	AAAGASAHK	91741465	91808825	-1	7	cytochrome P450, family 51, subfamily A, polypeptide 1 [Source:HGNC Symbol;Acc:2649]
ENSG00000001630	0.93	1998	AAAGAGACA	C	hippibs	AAAGASAHK	91741465	91808825	-1	7	cytochrome P450, family 51, subfamily A, polypeptide 1 [Source:HGNC Symbol;Acc:2649]
ENSG00000001630	1	2123	AAAGAGACT	C	hippibs	AAAGASAHK	91741465	91808825	-1	7	cytochrome P450, family 51, subfamily A, polypeptide 1 [Source:HGNC Symbol;Acc:2649]
ENSG00000001630	0.93	2563	AAAGACACA	C	hippibs	AAAGASAHK	91741465	91808825	-1	7	cytochrome P450, family 51, subfamily A, polypeptide 1 [Source:HGNC Symbol;Acc:2649]
ENSG00000001630	0.93	3490	AAAGACAAA	C	hippibs	AAAGASAHK	91741465	91808825	-1	7	cytochrome P450, family 51, subfamily A, polypeptide 1 [Source:HGNC Symbol;Acc:2649]
ENSG00000001630	0.93	5280	AAAGACACA	C	hippibs	AAAGASAHK	91741465	91808825	-1	7	cytochrome P450, family 51, subfamily A, polypeptide 1 [Source:HGNC Symbol;Acc:2649]
ENSG00000001630	0.93	6867	AAAGAAACT	C	hippibs	AAAGASAHK	91741465	91808825	-1	7	cytochrome P450, family 51, subfamily A, polypeptide 1 [Source:HGNC Symbol;Acc:2649]
ENSG00000001630	1	7012	AAAGACATG	C	hippibs	AAAGASAHK	91741465	91808825	-1	7	cytochrome P450, family 51, subfamily A, polypeptide 1 [Source:HGNC Symbol;Acc:2649]
ENSG00000001630	0.93	7324	AAAGAAAAT	C	hippibs	AAAGASAHK	91741465	91808825	-1	7	cytochrome P450, family 51, subfamily A, polypeptide 1 [Source:HGNC Symbol;Acc:2649]
ENSG00000001630	0.93	7347	AAAGACAAA	C	hippibs	AAAGASAHK	91741465	91808825	-1	7	cytochrome P450, family 51, subfamily A, polypeptide 1 [Source:HGNC Symbol;Acc:2649]
ENSG00000001630	1	7394	AAAGACATG	C	hippibs	AAAGASAHK	91741465	91808825	-1	7	cytochrome P450, family 51, subfamily A, polypeptide 1 [Source:HGNC Symbol;Acc:2649]
ENSG00000001626	1	1453	AAAGACAAT	C	hippibs	AAAGASAHK	117119358	117308719	1	7	cystic fibrosis transmembrane conductance regulator (ATP-binding cassette sub-family C, member 7) [Source:HGNC Symbol;Acc:1884]
ENSG00000001626	1	3441	AAAGACAAG	C	hippibs	AAAGASAHK	117119358	117308719	1	7	cystic fibrosis transmembrane conductance regulator (ATP-binding cassette sub-family C, member 7) [Source:HGNC Symbol;Acc:1884]
ENSG00000004059	0.96	7	AAAGAGAGG	C	hippibs	AAAGASAHK	127228399	127231759	1	7	ADP-ribosylation factor 5 [Source:HGNC Symbol;Acc:658]
ENSG00000004059	0.96	343	AAAGACAGT	C	hippibs	AAAGASAHK	127228399	127231759	1	7	ADP-ribosylation factor 5 [Source:HGNC Symbol;Acc:658]
ENSG00000004059	0.93	2548	AAAGAAACT	C	hippibs	AAAGASAHK	127228399	127231759	1	7	ADP-ribosylation factor 5 [Source:HGNC Symbol;Acc:658]
ENSG00000004059	0.93	5787	AAAGAGATA	C	hippibs	AAAGASAHK	127228399	127231759	1	7	ADP-ribosylation factor 5 [Source:HGNC Symbol;Acc:658]
ENSG00000003509	0.93	705	AAAGAGAAA	C	hippibs	AAAGASAHK	37458774	37480546	1	2	Protein midA homolog, mitochondrial Precursor [Source:UniProtKB/Swiss-Prot;Acc:Q7L592]
ENSG00000003509	0.93	5253	AAAGAAAAT	C	hippibs	AAAGASAHK	37458774	37480546	1	2	Protein midA homolog, mitochondrial Precursor [Source:UniProtKB/Swiss-Prot;Acc:Q7L592]
ENSG00000003056	1	1172	AAAGAGAAG	C	hippibs	AAAGASAHK	9092976	9102252	-1	12	mannose-6-phosphate receptor (cation dependent) [Source:HGNC Symbol;Acc:6752]
ENSG00000003056	1	2044	AAAGAGAAG	C	hippibs	AAAGASAHK	9092976	9102252	-1	12	mannose-6-phosphate receptor (cation dependent) [Source:HGNC Symbol;Acc:6752]
ENSG00000003056	0.93	2882	AAAGACACC	C	hippibs	AAAGASAHK	9092976	9102252	-1	12	mannose-6-phosphate receptor (cation dependent) [Source:HGNC Symbol;Acc:6752]
ENSG00000003056	1	6693	AAAGACATT	C	hippibs	AAAGASAHK	9092976	9102252	-1	12	mannose-6-phosphate receptor (cation dependent) [Source:HGNC Symbol;Acc:6752]
ENSG00000003056	0.93	8689	AAAGAAATG	C	hippibs	AAAGASAHK	9092976	9102252	-1	12	mannose-6-phosphate receptor (cation dependent) [Source:HGNC Symbol;Acc:6752]
ENSG00000003147	0.96	1270	AAAGAGAGG	C	hippibs	AAAGASAHK	8152814	8302317	-1	7	islet cell autoantigen 1, 69kDa [Source:HGNC Symbol;Acc:5343]
ENSG00000003147	0.93	5098	AAAGAGAAA	C	hippibs	AAAGASAHK	8152814	8302317	-1	7	islet cell autoantigen 1, 69kDa [Source:HGNC Symbol;Acc:5343]
ENSG00000003147	0.93	6682	AAAGAAACT	C	hippibs	AAAGASAHK	8152814	8302317	-1	7	islet cell autoantigen 1, 69kDa [Source:HGNC Symbol;Acc:5343]
ENSG00000003147	0.93	7179	AAAGAAACT	C	hippibs	AAAGASAHK	8152814	8302317	-1	7	islet cell autoantigen 1, 69kDa [Source:HGNC Symbol;Acc:5343]
ENSG00000002746	0.93	557	AAAGAAAAG	C	hippibs	AAAGASAHK	43152198	43602938	1	7	HECT, C2 and WW domain containing E3 ubiquitin protein ligase 1 [Source:HGNC Symbol;Acc:22195]
ENSG00000002746	0.93	2625	AAAGAAAAT	C	hippibs	AAAGASAHK	43152198	43602938	1	7	HECT, C2 and WW domain containing E3 ubiquitin protein ligase 1 [Source:HGNC Symbol;Acc:22195]
ENSG00000002746	0.93	6461	AAAGAAATG	C	hippibs	AAAGASAHK	43152198	43602938	1	7	HECT, C2 and WW domain containing E3 ubiquitin protein ligase 1 [Source:HGNC Symbol;Acc:22195]
ENSG00000002746	0.93	6612	AAAGAGACC	C	hippibs	AAAGASAHK	43152198	43602938	1	7	HECT, C2 and WW domain containing E3 ubiquitin protein ligase 1 [Source:HGNC Symbol;Acc:22195]
ENSG00000002746	1	6946	AAAGACATT	C	hippibs	AAAGASAHK	43152198	43602938	1	7	HECT, C2 and WW domain containing E3 ubiquitin protein ligase 1 [Source:HGNC Symbol;Acc:22195]
ENSG00000002746	1	6986	AAAGACAAG	C	hippibs	AAAGASAHK	43152198	43602938	1	7	HECT, C2 and WW domain containing E3 ubiquitin protein ligase 1 [Source:HGNC Symbol;Acc:22195]
ENSG00000002746	1	7034	AAAGACATT	C	hippibs	AAAGASAHK	43152198	43602938	1	7	HECT, C2 and WW domain containing E3 ubiquitin protein ligase 1 [Source:HGNC Symbol;Acc:22195]
ENSG00000002746	0.93	8861	AAAGAAAAG	C	hippibs	AAAGASAHK	43152198	43602938	1	7	HECT, C2 and WW domain containing E3 ubiquitin protein ligase 1 [Source:HGNC Symbol;Acc:22195]
ENSG00000002746	1	8911	AAAGAGAAG	C	hippibs	AAAGASAHK	43152198	43602938	1	7	HECT, C2 and WW domain containing E3 ubiquitin protein ligase 1 [Source:HGNC Symbol;Acc:22195]
ENSG00000002822	0.93	2241	AAAGAAATG	C	hippibs	AAAGASAHK	1855383	2272878	-1	7	MAD1 mitotic arrest deficient-like 1 (yeast) [Source:HGNC Symbol;Acc:6762]
ENSG00000002822	0.93	2842	AAAGAAATG	C	hippibs	AAAGASAHK	1855383	2272878	-1	7	MAD1 mitotic arrest deficient-like 1 (yeast) [Source:HGNC Symbol;Acc:6762]
ENSG00000002822	1	4004	AAAGACAAG	C	hippibs	AAAGASAHK	1855383	2272878	-1	7	MAD1 mitotic arrest deficient-like 1 (yeast) [Source:HGNC Symbol;Acc:6762]
ENSG00000002822	0.93	6216	AAAGACACA	C	hippibs	AAAGASAHK	1855383	2272878	-1	7	MAD1 mitotic arrest deficient-like 1 (yeast) [Source:HGNC Symbol;Acc:6762]
ENSG00000002822	1	8285	AAAGAGATG	C	hippibs	AAAGASAHK	1855383	2272878	-1	7	MAD1 mitotic arrest deficient-like 1 (yeast) [Source:HGNC Symbol;Acc:6762]
ENSG00000003096	1	3715	AAAGAGAAT	C	hippibs	AAAGASAHK	117031776	117250761	-1	X	kelch-like 13 (Drosophila) [Source:HGNC Symbol;Acc:22931]
ENSG00000003096	0.93	3754	AAAGAGACA	C	hippibs	AAAGASAHK	117031776	117250761	-1	X	kelch-like 13 (Drosophila) [Source:HGNC Symbol;Acc:22931]
ENSG00000003249	0.93	1524	AAAGAAACT	C	hippibs	AAAGASAHK	90071273	90086526	-1	16	dysbindin (dystrobrevin binding protein 1) domain containing 1 [Source:HGNC Symbol;Acc:28455]
ENSG00000003249	1	2109	AAAGAGAAT	C	hippibs	AAAGASAHK	90071273	90086526	-1	16	dysbindin (dystrobrevin binding protein 1) domain containing 1 [Source:HGNC Symbol;Acc:28455]
ENSG00000003249	1	2218	AAAGACATG	C	hippibs	AAAGASAHK	90071273	90086526	-1	16	dysbindin (dystrobrevin binding protein 1) domain containing 1 [Source:HGNC Symbol;Acc:28455]
ENSG00000003249	0.96	2723	AAAGAGAGG	C	hippibs	AAAGASAHK	90071273	90086526	-1	16	dysbindin (dystrobrevin binding protein 1) domain containing 1 [Source:HGNC Symbol;Acc:28455]
ENSG00000003249	0.96	3027	AAAGAGAGG	C	hippibs	AAAGASAHK	90071273	90086526	-1	16	dysbindin (dystrobrevin binding protein 1) domain containing 1 [Source:HGNC Symbol;Acc:28455]
ENSG00000003249	0.93	3220	AAAGAAAAG	C	hippibs	AAAGASAHK	90071273	90086526	-1	16	dysbindin (dystrobrevin binding protein 1) domain containing 1 [Source:HGNC Symbol;Acc:28455]
ENSG00000003249	0.93	3662	AAAGAGAAA	C	hippibs	AAAGASAHK	90071273	90086526	-1	16	dysbindin (dystrobrevin binding protein 1) domain containing 1 [Source:HGNC Symbol;Acc:28455]
ENSG00000003249	0.93	3998	AAAGACAAA	C	hippibs	AAAGASAHK	90071273	90086526	-1	16	dysbindin (dystrobrevin binding protein 1) domain containing 1 [Source:HGNC Symbol;Acc:28455]
ENSG00000003249	0.93	5392	AAAGAAATT	C	hippibs	AAAGASAHK	90071273	90086526	-1	16	dysbindin (dystrobrevin binding protein 1) domain containing 1 [Source:HGNC Symbol;Acc:28455]
ENSG00000003249	0.93	5457	AAAGAGAAA	C	hippibs	AAAGASAHK	90071273	90086526	-1	16	dysbindin (dystrobrevin binding protein 1) domain containing 1 [Source:HGNC Symbol;Acc:28455]
ENSG00000003249	0.96	6005	AAAGACAGG	C	hippibs	AAAGASAHK	90071273	90086526	-1	16	dysbindin (dystrobrevin binding protein 1) domain containing 1 [Source:HGNC Symbol;Acc:28455]
ENSG00000003249	0.93	8698	AAAGAAAAG	C	hippibs	AAAGASAHK	90071273	90086526	-1	16	dysbindin (dystrobrevin binding protein 1) domain containing 1 [Source:HGNC Symbol;Acc:28455]
ENSG00000005469	0.93	1518	AAAGAGATA	C	hippibs	AAAGASAHK	86974997	87029111	1	7	carnitine O-octanoyltransferase [Source:HGNC Symbol;Acc:2366]
ENSG00000005469	0.96	3969	AAAGACAGG	C	hippibs	AAAGASAHK	86974997	87029111	1	7	carnitine O-octanoyltransferase [Source:HGNC Symbol;Acc:2366]
ENSG00000005469	0.93	5340	AAAGACACA	C	hippibs	AAAGASAHK	86974997	87029111	1	7	carnitine O-octanoyltransferase [Source:HGNC Symbol;Acc:2366]
ENSG00000005469	0.93	6252	AAAGAAATT	C	hippibs	AAAGASAHK	86974997	87029111	1	7	carnitine O-octanoyltransferase [Source:HGNC Symbol;Acc:2366]
ENSG00000005469	1	6782	AAAGACAAT	C	hippibs	AAAGASAHK	86974997	87029111	1	7	carnitine O-octanoyltransferase [Source:HGNC Symbol;Acc:2366]
ENSG00000005469	0.93	7600	AAAGAGACC	C	hippibs	AAAGASAHK	86974997	87029111	1	7	carnitine O-octanoyltransferase [Source:HGNC Symbol;Acc:2366]
ENSG00000005469	1	8559	AAAGAGATG	C	hippibs	AAAGASAHK	86974997	87029111	1	7	carnitine O-octanoyltransferase [Source:HGNC Symbol;Acc:2366]
ENSG00000005469	0.93	9245	AAAGACATC	C	hippibs	AAAGASAHK	86974997	87029111	1	7	carnitine O-octanoyltransferase [Source:HGNC Symbol;Acc:2366]
ENSG00000004487	0.93	4601	AAAGAGAAA	C	hippibs	AAAGASAHK	23345941	23410182	1	1	lysine (K)-specific demethylase 1A [Source:HGNC Symbol;Acc:29079]
ENSG00000004487	0.93	4944	AAAGAAAAG	C	hippibs	AAAGASAHK	23345941	23410182	1	1	lysine (K)-specific demethylase 1A [Source:HGNC Symbol;Acc:29079]
ENSG00000004487	1	9203	AAAGACAAT	C	hippibs	AAAGASAHK	23345941	23410182	1	1	lysine (K)-specific demethylase 1A [Source:HGNC Symbol;Acc:29079]
ENSG00000005249	0.93	5705	AAAGAAATG	C	hippibs	AAAGASAHK	106685094	106802256	1	7	protein kinase, cAMP-dependent, regulatory, type II, beta [Source:HGNC Symbol;Acc:9392]
ENSG00000005249	1	9167	AAAGACAAT	C	hippibs	AAAGASAHK	106685094	106802256	1	7	protein kinase, cAMP-dependent, regulatory, type II, beta [Source:HGNC Symbol;Acc:9392]
ENSG00000005249	0.93	9379	AAAGAGATC	C	hippibs	AAAGASAHK	106685094	106802256	1	7	protein kinase, cAMP-dependent, regulatory, type II, beta [Source:HGNC Symbol;Acc:9392]
ENSG00000005249	0.93	9578	AAAGAGAAC	C	hippibs	AAAGASAHK	106685094	106802256	1	7	protein kinase, cAMP-dependent, regulatory, type II, beta [Source:HGNC Symbol;Acc:9392]
ENSG00000004897	1	934	AAAGAGATG	C	hippibs	AAAGASAHK	45195310	45266665	-1	17	cell division cycle 27 homolog (S. cerevisiae) [Source:HGNC Symbol;Acc:1728]
ENSG00000004897	0.93	2553	AAAGAAAAG	C	hippibs	AAAGASAHK	45195310	45266665	-1	17	cell division cycle 27 homolog (S. cerevisiae) [Source:HGNC Symbol;Acc:1728]
ENSG00000004897	0.93	5537	AAAGAGAAA	C	hippibs	AAAGASAHK	45195310	45266665	-1	17	cell division cycle 27 homolog (S. cerevisiae) [Source:HGNC Symbol;Acc:1728]
ENSG00000004897	0.96	8281	AAAGAGAGG	C	hippibs	AAAGASAHK	45195310	45266665	-1	17	cell division cycle 27 homolog (S. cerevisiae) [Source:HGNC Symbol;Acc:1728]
ENSG00000005022	0.96	8135	AAAGAGAGT	C	hippibs	AAAGASAHK	118602363	118605282	1	X	solute carrier family 25 (mitochondrial carrier; adenine nucleotide translocator), member 5 [Source:HGNC Symbol;Acc:10991]
ENSG00000005379	1	2952	AAAGACAAT	C	hippibs	AAAGASAHK	56378598	56406152	-1	17	benzodiazapine receptor (peripheral) associated protein 1 [Source:HGNC Symbol;Acc:16831]
ENSG00000005379	0.93	3698	AAAGACATC	C	hippibs	AAAGASAHK	56378598	56406152	-1	17	benzodiazapine receptor (peripheral) associated protein 1 [Source:HGNC Symbol;Acc:16831]
ENSG00000005379	0.93	4450	AAAGAAAAT	C	hippibs	AAAGASAHK	56378598	56406152	-1	17	benzodiazapine receptor (peripheral) associated protein 1 [Source:HGNC Symbol;Acc:16831]
ENSG00000004766	0.93	8	AAAGATATG	C	hippibs	AAAGASAHK	92861653	92988338	1	7	coiled-coil domain containing 132 [Source:HGNC Symbol;Acc:25956]
ENSG00000004766	0.93	1140	AAAGATATT	C	hippibs	AAAGASAHK	92861653	92988338	1	7	coiled-coil domain containing 132 [Source:HGNC Symbol;Acc:25956]
ENSG00000004766	1	3359	AAAGAGACT	C	hippibs	AAAGASAHK	92861653	92988338	1	7	coiled-coil domain containing 132 [Source:HGNC Symbol;Acc:25956]
ENSG00000004766	0.93	3450	AAAGAGAAA	C	hippibs	AAAGASAHK	92861653	92988338	1	7	coiled-coil domain containing 132 [Source:HGNC Symbol;Acc:25956]
ENSG00000004766	0.93	5828	AAAGAGAAA	C	hippibs	AAAGASAHK	92861653	92988338	1	7	coiled-coil domain containing 132 [Source:HGNC Symbol;Acc:25956]
ENSG00000004766	1	5838	AAAGACAAT	C	hippibs	AAAGASAHK	92861653	92988338	1	7	coiled-coil domain containing 132 [Source:HGNC Symbol;Acc:25956]
ENSG00000004766	0.93	6810	AAAGAAATG	C	hippibs	AAAGASAHK	92861653	92988338	1	7	coiled-coil domain containing 132 [Source:HGNC Symbol;Acc:25956]
ENSG00000004766	1	9299	AAAGACACT	C	hippibs	AAAGASAHK	92861653	92988338	1	7	coiled-coil domain containing 132 [Source:HGNC Symbol;Acc:25956]
ENSG00000004779	0.93	1129	AAAGATAAG	C	hippibs	AAAGASAHK	23592323	23607677	-1	16	NADH dehydrogenase (ubiquinone) 1, alpha/beta subcomplex, 1, 8kDa [Source:HGNC Symbol;Acc:7694]
ENSG00000004779	0.93	4114	AAAGACAAA	C	hippibs	AAAGASAHK	23592323	23607677	-1	16	NADH dehydrogenase (ubiquinone) 1, alpha/beta subcomplex, 1, 8kDa [Source:HGNC Symbol;Acc:7694]
ENSG00000004779	0.93	4418	AAAGACACA	C	hippibs	AAAGASAHK	23592323	23607677	-1	16	NADH dehydrogenase (ubiquinone) 1, alpha/beta subcomplex, 1, 8kDa [Source:HGNC Symbol;Acc:7694]
ENSG00000004779	0.93	5985	AAAGACACA	C	hippibs	AAAGASAHK	23592323	23607677	-1	16	NADH dehydrogenase (ubiquinone) 1, alpha/beta subcomplex, 1, 8kDa [Source:HGNC Symbol;Acc:7694]
ENSG00000004779	0.93	8719	AAAGAAATT	C	hippibs	AAAGASAHK	23592323	23607677	-1	16	NADH dehydrogenase (ubiquinone) 1, alpha/beta subcomplex, 1, 8kDa [Source:HGNC Symbol;Acc:7694]
ENSG00000005100	0.93	426	AAAGATAAT	C	hippibs	AAAGASAHK	5344232	5372356	-1	17	DEAH (Asp-Glu-Ala-His) box polypeptide 33 [Source:HGNC Symbol;Acc:16718]
ENSG00000005100	1	5785	AAAGAGATG	C	hippibs	AAAGASAHK	5344232	5372356	-1	17	DEAH (Asp-Glu-Ala-His) box polypeptide 33 [Source:HGNC Symbol;Acc:16718]
ENSG00000005100	1	9152	AAAGACAAT	C	hippibs	AAAGASAHK	5344232	5372356	-1	17	DEAH (Asp-Glu-Ala-His) box polypeptide 33 [Source:HGNC Symbol;Acc:16718]
ENSG00000004777	0.93	3659	AAAGACATC	C	hippibs	AAAGASAHK	36266476	36279724	1	19	sorting nexin 26 [Source:HGNC Symbol;Acc:23085]
ENSG00000004777	0.93	5259	AAAGATAAT	C	hippibs	AAAGASAHK	36266476	36279724	1	19	sorting nexin 26 [Source:HGNC Symbol;Acc:23085]
ENSG00000004777	0.93	5426	AAAGAAAAT	C	hippibs	AAAGASAHK	36266476	36279724	1	19	sorting nexin 26 [Source:HGNC Symbol;Acc:23085]
ENSG00000004777	0.93	5449	AAAGATACG	C	hippibs	AAAGASAHK	36266476	36279724	1	19	sorting nexin 26 [Source:HGNC Symbol;Acc:23085]
ENSG00000004777	0.93	5745	AAAGAAAAG	C	hippibs	AAAGASAHK	36266476	36279724	1	19	sorting nexin 26 [Source:HGNC Symbol;Acc:23085]
ENSG00000004777	0.93	6265	AAAGAAACT	C	hippibs	AAAGASAHK	36266476	36279724	1	19	sorting nexin 26 [Source:HGNC Symbol;Acc:23085]
ENSG00000004777	0.93	7115	AAAGATACT	C	hippibs	AAAGASAHK	36266476	36279724	1	19	sorting nexin 26 [Source:HGNC Symbol;Acc:23085]
ENSG00000004961	0.93	1258	AAAGAAATT	C	hippibs	AAAGASAHK	11129421	11141198	1	X	holocytochrome c synthase (cytochrome c heme-lyase) [Source:HGNC Symbol;Acc:4837]
ENSG00000004961	0.93	1593	AAAGAAATT	C	hippibs	AAAGASAHK	11129421	11141198	1	X	holocytochrome c synthase (cytochrome c heme-lyase) [Source:HGNC Symbol;Acc:4837]
ENSG00000004961	1	1704	AAAGACAAG	C	hippibs	AAAGASAHK	11129421	11141198	1	X	holocytochrome c synthase (cytochrome c heme-lyase) [Source:HGNC Symbol;Acc:4837]
ENSG00000004961	0.93	1817	AAAGAAAAG	C	hippibs	AAAGASAHK	11129421	11141198	1	X	holocytochrome c synthase (cytochrome c heme-lyase) [Source:HGNC Symbol;Acc:4837]
ENSG00000004961	0.93	2423	AAAGATAAT	C	hippibs	AAAGASAHK	11129421	11141198	1	X	holocytochrome c synthase (cytochrome c heme-lyase) [Source:HGNC Symbol;Acc:4837]
ENSG00000004961	0.93	2679	AAAGATATG	C	hippibs	AAAGASAHK	11129421	11141198	1	X	holocytochrome c synthase (cytochrome c heme-lyase) [Source:HGNC Symbol;Acc:4837]
ENSG00000004961	0.93	4800	AAAGAAACT	C	hippibs	AAAGASAHK	11129421	11141198	1	X	holocytochrome c synthase (cytochrome c heme-lyase) [Source:HGNC Symbol;Acc:4837]
ENSG00000004961	0.93	5796	AAAGAAAAT	C	hippibs	AAAGASAHK	11129421	11141198	1	X	holocytochrome c synthase (cytochrome c heme-lyase) [Source:HGNC Symbol;Acc:4837]
ENSG00000004961	0.93	7340	AAAGAGAAC	C	hippibs	AAAGASAHK	11129421	11141198	1	X	holocytochrome c synthase (cytochrome c heme-lyase) [Source:HGNC Symbol;Acc:4837]
ENSG00000004961	1	7435	AAAGACAAG	C	hippibs	AAAGASAHK	11129421	11141198	1	X	holocytochrome c synthase (cytochrome c heme-lyase) [Source:HGNC Symbol;Acc:4837]
ENSG00000004961	1	7607	AAAGAGAAG	C	hippibs	AAAGASAHK	11129421	11141198	1	X	holocytochrome c synthase (cytochrome c heme-lyase) [Source:HGNC Symbol;Acc:4837]
ENSG00000004961	0.96	7821	AAAGACAGG	C	hippibs	AAAGASAHK	11129421	11141198	1	X	holocytochrome c synthase (cytochrome c heme-lyase) [Source:HGNC Symbol;Acc:4837]
ENSG00000004139	0.93	1706	AAAGATAAT	C	hippibs	AAAGASAHK	26684694	26728046	1	17	sterile alpha and TIR motif containing 1 [Source:HGNC Symbol;Acc:17074]
ENSG00000004139	1	2458	AAAGACACT	C	hippibs	AAAGASAHK	26684694	26728046	1	17	sterile alpha and TIR motif containing 1 [Source:HGNC Symbol;Acc:17074]
ENSG00000004139	0.96	5369	AAAGACAGT	C	hippibs	AAAGASAHK	26684694	26728046	1	17	sterile alpha and TIR motif containing 1 [Source:HGNC Symbol;Acc:17074]
ENSG00000004139	0.93	7583	AAAGAGAAC	C	hippibs	AAAGASAHK	26684694	26728046	1	17	sterile alpha and TIR motif containing 1 [Source:HGNC Symbol;Acc:17074]
ENSG00000005238	0.93	1571	AAAGAAAAG	C	hippibs	AAAGASAHK	35104109	35115999	-1	9	KIAA1539 [Source:HGNC Symbol;Acc:25666]
ENSG00000005238	0.93	2702	AAAGAGATC	C	hippibs	AAAGASAHK	35104109	35115999	-1	9	KIAA1539 [Source:HGNC Symbol;Acc:25666]
ENSG00000005238	0.93	3324	AAAGAGAAC	C	hippibs	AAAGASAHK	35104109	35115999	-1	9	KIAA1539 [Source:HGNC Symbol;Acc:25666]
ENSG00000005238	0.93	8048	AAAGAAAAT	C	hippibs	AAAGASAHK	35104109	35115999	-1	9	KIAA1539 [Source:HGNC Symbol;Acc:25666]
ENSG00000004660	0.93	3572	AAAGATATT	C	hippibs	AAAGASAHK	3763609	3796338	-1	17	calcium/calmodulin-dependent protein kinase kinase 1, alpha [Source:HGNC Symbol;Acc:1469]
ENSG00000004660	0.96	8031	AAAGACAGG	C	hippibs	AAAGASAHK	3763609	3796338	-1	17	calcium/calmodulin-dependent protein kinase kinase 1, alpha [Source:HGNC Symbol;Acc:1469]
ENSG00000005194	0.96	5714	AAAGACAGG	C	hippibs	AAAGASAHK	57462081	57481439	-1	16	cytokine induced apoptosis inhibitor 1 [Source:HGNC Symbol;Acc:28050]
ENSG00000005194	1	5780	AAAGACATT	C	hippibs	AAAGASAHK	57462081	57481439	-1	16	cytokine induced apoptosis inhibitor 1 [Source:HGNC Symbol;Acc:28050]
ENSG00000005194	0.93	9242	AAAGATACG	C	hippibs	AAAGASAHK	57462081	57481439	-1	16	cytokine induced apoptosis inhibitor 1 [Source:HGNC Symbol;Acc:28050]
ENSG00000005108	0.96	1003	AAAGACAGT	C	hippibs	AAAGASAHK	11414170	11871824	-1	7	thrombospondin, type I, domain containing 7A [Source:HGNC Symbol;Acc:22207]
ENSG00000005108	0.93	1049	AAAGAAATG	C	hippibs	AAAGASAHK	11414170	11871824	-1	7	thrombospondin, type I, domain containing 7A [Source:HGNC Symbol;Acc:22207]
ENSG00000005108	0.93	1338	AAAGAAAAG	C	hippibs	AAAGASAHK	11414170	11871824	-1	7	thrombospondin, type I, domain containing 7A [Source:HGNC Symbol;Acc:22207]
ENSG00000005108	0.96	1583	AAAGAGAGT	C	hippibs	AAAGASAHK	11414170	11871824	-1	7	thrombospondin, type I, domain containing 7A [Source:HGNC Symbol;Acc:22207]
ENSG00000005108	0.93	1740	AAAGACAAA	C	hippibs	AAAGASAHK	11414170	11871824	-1	7	thrombospondin, type I, domain containing 7A [Source:HGNC Symbol;Acc:22207]
ENSG00000005108	1	2611	AAAGAGATG	C	hippibs	AAAGASAHK	11414170	11871824	-1	7	thrombospondin, type I, domain containing 7A [Source:HGNC Symbol;Acc:22207]
ENSG00000005108	0.93	2622	AAAGATATT	C	hippibs	AAAGASAHK	11414170	11871824	-1	7	thrombospondin, type I, domain containing 7A [Source:HGNC Symbol;Acc:22207]
ENSG00000005108	0.93	2718	AAAGAGAAA	C	hippibs	AAAGASAHK	11414170	11871824	-1	7	thrombospondin, type I, domain containing 7A [Source:HGNC Symbol;Acc:22207]
ENSG00000005108	0.93	3140	AAAGAGAAA	C	hippibs	AAAGASAHK	11414170	11871824	-1	7	thrombospondin, type I, domain containing 7A [Source:HGNC Symbol;Acc:22207]
ENSG00000005108	0.93	3246	AAAGAAACT	C	hippibs	AAAGASAHK	11414170	11871824	-1	7	thrombospondin, type I, domain containing 7A [Source:HGNC Symbol;Acc:22207]
ENSG00000005108	0.93	4192	AAAGAAATG	C	hippibs	AAAGASAHK	11414170	11871824	-1	7	thrombospondin, type I, domain containing 7A [Source:HGNC Symbol;Acc:22207]
ENSG00000005108	0.93	4203	AAAGAAAAG	C	hippibs	AAAGASAHK	11414170	11871824	-1	7	thrombospondin, type I, domain containing 7A [Source:HGNC Symbol;Acc:22207]
ENSG00000005108	1	5415	AAAGAGATG	C	hippibs	AAAGASAHK	11414170	11871824	-1	7	thrombospondin, type I, domain containing 7A [Source:HGNC Symbol;Acc:22207]
ENSG00000005108	0.93	7066	AAAGAGAAA	C	hippibs	AAAGASAHK	11414170	11871824	-1	7	thrombospondin, type I, domain containing 7A [Source:HGNC Symbol;Acc:22207]
ENSG00000005108	0.93	7150	AAAGACACC	C	hippibs	AAAGASAHK	11414170	11871824	-1	7	thrombospondin, type I, domain containing 7A [Source:HGNC Symbol;Acc:22207]
ENSG00000005108	1	9374	AAAGACAAT	C	hippibs	AAAGASAHK	11414170	11871824	-1	7	thrombospondin, type I, domain containing 7A [Source:HGNC Symbol;Acc:22207]
ENSG00000005810	1	1753	AAAGAGATT	C	hippibs	AAAGASAHK	77618792	77901185	-1	13	MYC binding protein 2 [Source:HGNC Symbol;Acc:23386]
ENSG00000005810	0.93	4969	AAAGAAAAT	C	hippibs	AAAGASAHK	77618792	77901185	-1	13	MYC binding protein 2 [Source:HGNC Symbol;Acc:23386]
ENSG00000005810	0.96	4990	AAAGACAGG	C	hippibs	AAAGASAHK	77618792	77901185	-1	13	MYC binding protein 2 [Source:HGNC Symbol;Acc:23386]
ENSG00000005810	0.93	5169	AAAGAAAAT	C	hippibs	AAAGASAHK	77618792	77901185	-1	13	MYC binding protein 2 [Source:HGNC Symbol;Acc:23386]
ENSG00000005810	0.93	5416	AAAGACAAA	C	hippibs	AAAGASAHK	77618792	77901185	-1	13	MYC binding protein 2 [Source:HGNC Symbol;Acc:23386]
ENSG00000005810	1	6456	AAAGAGAAG	C	hippibs	AAAGASAHK	77618792	77901185	-1	13	MYC binding protein 2 [Source:HGNC Symbol;Acc:23386]
ENSG00000005810	0.93	7243	AAAGAAAAG	C	hippibs	AAAGASAHK	77618792	77901185	-1	13	MYC binding protein 2 [Source:HGNC Symbol;Acc:23386]
ENSG00000007001	1	1353	AAAGAGAAG	C	hippibs	AAAGASAHK	158851691	158992478	1	2	uridine phosphorylase 2 [Source:HGNC Symbol;Acc:23061]
ENSG00000007001	0.93	1490	AAAGAAATT	C	hippibs	AAAGASAHK	158851691	158992478	1	2	uridine phosphorylase 2 [Source:HGNC Symbol;Acc:23061]
ENSG00000007001	0.96	2118	AAAGAGAGG	C	hippibs	AAAGASAHK	158851691	158992478	1	2	uridine phosphorylase 2 [Source:HGNC Symbol;Acc:23061]
ENSG00000007001	1	4032	AAAGAGAAT	C	hippibs	AAAGASAHK	158851691	158992478	1	2	uridine phosphorylase 2 [Source:HGNC Symbol;Acc:23061]
ENSG00000007001	0.93	5712	AAAGAAAAG	C	hippibs	AAAGASAHK	158851691	158992478	1	2	uridine phosphorylase 2 [Source:HGNC Symbol;Acc:23061]
ENSG00000007001	0.93	6478	AAAGAGACA	C	hippibs	AAAGASAHK	158851691	158992478	1	2	uridine phosphorylase 2 [Source:HGNC Symbol;Acc:23061]
ENSG00000007001	0.93	8054	AAAGAGAAA	C	hippibs	AAAGASAHK	158851691	158992478	1	2	uridine phosphorylase 2 [Source:HGNC Symbol;Acc:23061]
ENSG00000007001	1	8533	AAAGAGATT	C	hippibs	AAAGASAHK	158851691	158992478	1	2	uridine phosphorylase 2 [Source:HGNC Symbol;Acc:23061]
ENSG00000006125	1	2437	AAAGACATT	C	hippibs	AAAGASAHK	33914282	34053434	1	17	adaptor-related protein complex 2, beta 1 subunit [Source:HGNC Symbol;Acc:563]
ENSG00000006125	0.93	3280	AAAGAAAAG	C	hippibs	AAAGASAHK	33914282	34053434	1	17	adaptor-related protein complex 2, beta 1 subunit [Source:HGNC Symbol;Acc:563]
ENSG00000006125	0.93	6579	AAAGATAAT	C	hippibs	AAAGASAHK	33914282	34053434	1	17	adaptor-related protein complex 2, beta 1 subunit [Source:HGNC Symbol;Acc:563]
ENSG00000006125	0.93	6781	AAAGAAAAT	C	hippibs	AAAGASAHK	33914282	34053434	1	17	adaptor-related protein complex 2, beta 1 subunit [Source:HGNC Symbol;Acc:563]
ENSG00000006125	0.93	9439	AAAGAAACT	C	hippibs	AAAGASAHK	33914282	34053434	1	17	adaptor-related protein complex 2, beta 1 subunit [Source:HGNC Symbol;Acc:563]
ENSG00000006740	0.93	2403	AAAGAAATG	C	hippibs	AAAGASAHK	12692829	12894960	1	17	Rho GTPase-activating protein RICH2 (RhoGAP interacting with CIP4 homologs protein 2)(Rho-type GTPase-activating protein RICH2)(RICH-2)(NPC-A-10) [Source:UniProtKB/Swiss-Prot;Acc:Q17R89]
ENSG00000006740	0.93	6700	AAAGAAAAT	C	hippibs	AAAGASAHK	12692829	12894960	1	17	Rho GTPase-activating protein RICH2 (RhoGAP interacting with CIP4 homologs protein 2)(Rho-type GTPase-activating protein RICH2)(RICH-2)(NPC-A-10) [Source:UniProtKB/Swiss-Prot;Acc:Q17R89]
ENSG00000006210	0.93	4320	AAAGATAAG	C	hippibs	AAAGASAHK	57406375	57418960	1	16	chemokine (C-X3-C motif) ligand 1 [Source:HGNC Symbol;Acc:10647]
ENSG00000006210	0.93	7060	AAAGAGACA	C	hippibs	AAAGASAHK	57406375	57418960	1	16	chemokine (C-X3-C motif) ligand 1 [Source:HGNC Symbol;Acc:10647]
ENSG00000007264	0.93	6437	AAAGAAATG	C	hippibs	AAAGASAHK	3777968	3801810	-1	19	megakaryocyte-associated tyrosine kinase [Source:HGNC Symbol;Acc:6906]
ENSG00000007047	0.93	203	AAAGAAAAG	C	hippibs	AAAGASAHK	45754550	45808541	1	19	MAP/microtubule affinity-regulating kinase 4 [Source:HGNC Symbol;Acc:13538]
ENSG00000006555	0.93	984	AAAGAGACA	C	hippibs	AAAGASAHK	55245385	55266940	-1	1	tetratricopeptide repeat domain 22 [Source:HGNC Symbol;Acc:26067]
ENSG00000006555	0.96	1419	AAAGACAGG	C	hippibs	AAAGASAHK	55245385	55266940	-1	1	tetratricopeptide repeat domain 22 [Source:HGNC Symbol;Acc:26067]
ENSG00000006555	0.93	4391	AAAGAAAAG	C	hippibs	AAAGASAHK	55245385	55266940	-1	1	tetratricopeptide repeat domain 22 [Source:HGNC Symbol;Acc:26067]
ENSG00000006555	0.93	4664	AAAGAGACA	C	hippibs	AAAGASAHK	55245385	55266940	-1	1	tetratricopeptide repeat domain 22 [Source:HGNC Symbol;Acc:26067]
ENSG00000006555	0.93	6715	AAAGACACA	C	hippibs	AAAGASAHK	55245385	55266940	-1	1	tetratricopeptide repeat domain 22 [Source:HGNC Symbol;Acc:26067]
ENSG00000006555	0.96	9510	AAAGAGAGG	C	hippibs	AAAGASAHK	55245385	55266940	-1	1	tetratricopeptide repeat domain 22 [Source:HGNC Symbol;Acc:26067]
ENSG00000006468	0.93	1251	AAAGATATT	C	hippibs	AAAGASAHK	13930853	14031050	-1	7	ets variant 1 [Source:HGNC Symbol;Acc:3490]
ENSG00000006468	0.93	2076	AAAGACACA	C	hippibs	AAAGASAHK	13930853	14031050	-1	7	ets variant 1 [Source:HGNC Symbol;Acc:3490]
ENSG00000006468	0.93	2945	AAAGAGAAA	C	hippibs	AAAGASAHK	13930853	14031050	-1	7	ets variant 1 [Source:HGNC Symbol;Acc:3490]
ENSG00000006468	0.93	5429	AAAGAAATG	C	hippibs	AAAGASAHK	13930853	14031050	-1	7	ets variant 1 [Source:HGNC Symbol;Acc:3490]
ENSG00000006468	0.93	6093	AAAGATAAG	C	hippibs	AAAGASAHK	13930853	14031050	-1	7	ets variant 1 [Source:HGNC Symbol;Acc:3490]
ENSG00000006468	0.93	6922	AAAGAAATG	C	hippibs	AAAGASAHK	13930853	14031050	-1	7	ets variant 1 [Source:HGNC Symbol;Acc:3490]
ENSG00000006468	1	8722	AAAGACATT	C	hippibs	AAAGASAHK	13930853	14031050	-1	7	ets variant 1 [Source:HGNC Symbol;Acc:3490]
ENSG00000006468	0.93	9020	AAAGAAAAG	C	hippibs	AAAGASAHK	13930853	14031050	-1	7	ets variant 1 [Source:HGNC Symbol;Acc:3490]
ENSG00000006468	0.93	9172	AAAGATATG	C	hippibs	AAAGASAHK	13930853	14031050	-1	7	ets variant 1 [Source:HGNC Symbol;Acc:3490]
ENSG00000006071	0.96	2866	AAAGACAGG	C	hippibs	AAAGASAHK	17414432	17498449	-1	11	ATP-binding cassette, sub-family C (CFTR/MRP), member 8 [Source:HGNC Symbol;Acc:59]
ENSG00000006071	0.93	3854	AAAGAAAAG	C	hippibs	AAAGASAHK	17414432	17498449	-1	11	ATP-binding cassette, sub-family C (CFTR/MRP), member 8 [Source:HGNC Symbol;Acc:59]
ENSG00000006071	0.96	4464	AAAGAGAGG	C	hippibs	AAAGASAHK	17414432	17498449	-1	11	ATP-binding cassette, sub-family C (CFTR/MRP), member 8 [Source:HGNC Symbol;Acc:59]
ENSG00000006071	0.93	5617	AAAGACACC	C	hippibs	AAAGASAHK	17414432	17498449	-1	11	ATP-binding cassette, sub-family C (CFTR/MRP), member 8 [Source:HGNC Symbol;Acc:59]
ENSG00000006071	0.93	8227	AAAGAAAAT	C	hippibs	AAAGASAHK	17414432	17498449	-1	11	ATP-binding cassette, sub-family C (CFTR/MRP), member 8 [Source:HGNC Symbol;Acc:59]
ENSG00000006116	0.93	2727	AAAGACATA	C	hippibs	AAAGASAHK	24266874	24374122	1	16	calcium channel, voltage-dependent, gamma subunit 3 [Source:HGNC Symbol;Acc:1407]
ENSG00000006116	1	3693	AAAGACAAT	C	hippibs	AAAGASAHK	24266874	24374122	1	16	calcium channel, voltage-dependent, gamma subunit 3 [Source:HGNC Symbol;Acc:1407]
ENSG00000006116	1	4696	AAAGAGAAT	C	hippibs	AAAGASAHK	24266874	24374122	1	16	calcium channel, voltage-dependent, gamma subunit 3 [Source:HGNC Symbol;Acc:1407]
ENSG00000006116	0.93	8577	AAAGAAAAT	C	hippibs	AAAGASAHK	24266874	24374122	1	16	calcium channel, voltage-dependent, gamma subunit 3 [Source:HGNC Symbol;Acc:1407]
ENSG00000005801	0.93	3884	AAAGAAATT	C	hippibs	AAAGASAHK	3379157	3400448	-1	11	zinc finger protein 195 [Source:HGNC Symbol;Acc:12986]
ENSG00000005801	0.93	4009	AAAGAAAAT	C	hippibs	AAAGASAHK	3379157	3400448	-1	11	zinc finger protein 195 [Source:HGNC Symbol;Acc:12986]
ENSG00000005801	0.93	5771	AAAGAAAAT	C	hippibs	AAAGASAHK	3379157	3400448	-1	11	zinc finger protein 195 [Source:HGNC Symbol;Acc:12986]
ENSG00000005801	1	8127	AAAGACATT	C	hippibs	AAAGASAHK	3379157	3400448	-1	11	zinc finger protein 195 [Source:HGNC Symbol;Acc:12986]
ENSG00000007376	0.93	337	AAAGACATC	C	hippibs	AAAGASAHK	834974	838383	-1	16	RNA pseudouridylate synthase domain containing 1 [Source:HGNC Symbol;Acc:14173]
ENSG00000007376	0.93	2172	AAAGATAAG	C	hippibs	AAAGASAHK	834974	838383	-1	16	RNA pseudouridylate synthase domain containing 1 [Source:HGNC Symbol;Acc:14173]
ENSG00000007376	1	4484	AAAGACACG	C	hippibs	AAAGASAHK	834974	838383	-1	16	RNA pseudouridylate synthase domain containing 1 [Source:HGNC Symbol;Acc:14173]
ENSG00000006634	0.96	300	AAAGACAGT	C	hippibs	AAAGASAHK	87505531	87538856	1	7	DBF4 homolog (S. cerevisiae) [Source:HGNC Symbol;Acc:17364]
ENSG00000006634	1	2968	AAAGAGAAT	C	hippibs	AAAGASAHK	87505531	87538856	1	7	DBF4 homolog (S. cerevisiae) [Source:HGNC Symbol;Acc:17364]
ENSG00000006634	0.93	3647	AAAGAAATT	C	hippibs	AAAGASAHK	87505531	87538856	1	7	DBF4 homolog (S. cerevisiae) [Source:HGNC Symbol;Acc:17364]
ENSG00000006377	0.96	4067	AAAGACAGT	C	hippibs	AAAGASAHK	96634860	96640352	1	7	distal-less homeobox 6 [Source:HGNC Symbol;Acc:2919]
ENSG00000006377	0.93	5203	AAAGAGAAA	C	hippibs	AAAGASAHK	96634860	96640352	1	7	distal-less homeobox 6 [Source:HGNC Symbol;Acc:2919]
ENSG00000006377	1	8742	AAAGAGAAG	C	hippibs	AAAGASAHK	96634860	96640352	1	7	distal-less homeobox 6 [Source:HGNC Symbol;Acc:2919]
ENSG00000007237	0.93	3727	AAAGAAAAG	C	hippibs	AAAGASAHK	9813926	10101868	-1	17	growth arrest-specific 7 [Source:HGNC Symbol;Acc:4169]
ENSG00000007237	0.93	5272	AAAGAAATG	C	hippibs	AAAGASAHK	9813926	10101868	-1	17	growth arrest-specific 7 [Source:HGNC Symbol;Acc:4169]
ENSG00000006007	0.96	1932	AAAGACAGT	C	hippibs	AAAGASAHK	19513015	19533450	-1	16	glycerophosphodiester phosphodiesterase 1 [Source:HGNC Symbol;Acc:29644]
ENSG00000006007	0.93	4764	AAAGAGACA	C	hippibs	AAAGASAHK	19513015	19533450	-1	16	glycerophosphodiester phosphodiesterase 1 [Source:HGNC Symbol;Acc:29644]
ENSG00000006007	1	5187	AAAGACATT	C	hippibs	AAAGASAHK	19513015	19533450	-1	16	glycerophosphodiester phosphodiesterase 1 [Source:HGNC Symbol;Acc:29644]
ENSG00000006007	0.96	5300	AAAGAGAGG	C	hippibs	AAAGASAHK	19513015	19533450	-1	16	glycerophosphodiester phosphodiesterase 1 [Source:HGNC Symbol;Acc:29644]
ENSG00000006715	0.93	210	AAAGAGATC	C	hippibs	AAAGASAHK	38762563	38971994	-1	7	vacuolar protein sorting 41 homolog (S. cerevisiae) [Source:HGNC Symbol;Acc:12713]
ENSG00000006715	1	1808	AAAGACATT	C	hippibs	AAAGASAHK	38762563	38971994	-1	7	vacuolar protein sorting 41 homolog (S. cerevisiae) [Source:HGNC Symbol;Acc:12713]
ENSG00000006715	1	3061	AAAGAGATG	C	hippibs	AAAGASAHK	38762563	38971994	-1	7	vacuolar protein sorting 41 homolog (S. cerevisiae) [Source:HGNC Symbol;Acc:12713]
ENSG00000006715	1	3998	AAAGACAAT	C	hippibs	AAAGASAHK	38762563	38971994	-1	7	vacuolar protein sorting 41 homolog (S. cerevisiae) [Source:HGNC Symbol;Acc:12713]
ENSG00000006715	1	4307	AAAGACATG	C	hippibs	AAAGASAHK	38762563	38971994	-1	7	vacuolar protein sorting 41 homolog (S. cerevisiae) [Source:HGNC Symbol;Acc:12713]
ENSG00000006715	1	4410	AAAGACATG	C	hippibs	AAAGASAHK	38762563	38971994	-1	7	vacuolar protein sorting 41 homolog (S. cerevisiae) [Source:HGNC Symbol;Acc:12713]
ENSG00000006715	1	4508	AAAGAGAAT	C	hippibs	AAAGASAHK	38762563	38971994	-1	7	vacuolar protein sorting 41 homolog (S. cerevisiae) [Source:HGNC Symbol;Acc:12713]
ENSG00000006715	0.93	5631	AAAGAAAAT	C	hippibs	AAAGASAHK	38762563	38971994	-1	7	vacuolar protein sorting 41 homolog (S. cerevisiae) [Source:HGNC Symbol;Acc:12713]
ENSG00000006715	0.93	5712	AAAGACAAC	C	hippibs	AAAGASAHK	38762563	38971994	-1	7	vacuolar protein sorting 41 homolog (S. cerevisiae) [Source:HGNC Symbol;Acc:12713]
ENSG00000006715	0.93	6658	AAAGAAATT	C	hippibs	AAAGASAHK	38762563	38971994	-1	7	vacuolar protein sorting 41 homolog (S. cerevisiae) [Source:HGNC Symbol;Acc:12713]
ENSG00000006715	0.93	8526	AAAGAGAAC	C	hippibs	AAAGASAHK	38762563	38971994	-1	7	vacuolar protein sorting 41 homolog (S. cerevisiae) [Source:HGNC Symbol;Acc:12713]
ENSG00000006128	0.93	517	AAAGATACT	C	hippibs	AAAGASAHK	97361220	97369878	1	7	tachykinin, precursor 1 [Source:HGNC Symbol;Acc:11517]
ENSG00000006128	0.93	3403	AAAGACAAA	C	hippibs	AAAGASAHK	97361220	97369878	1	7	tachykinin, precursor 1 [Source:HGNC Symbol;Acc:11517]
ENSG00000006128	0.93	3488	AAAGAAAAT	C	hippibs	AAAGASAHK	97361220	97369878	1	7	tachykinin, precursor 1 [Source:HGNC Symbol;Acc:11517]
ENSG00000006128	1	3542	AAAGACATT	C	hippibs	AAAGASAHK	97361220	97369878	1	7	tachykinin, precursor 1 [Source:HGNC Symbol;Acc:11517]
ENSG00000006128	1	4623	AAAGACATG	C	hippibs	AAAGASAHK	97361220	97369878	1	7	tachykinin, precursor 1 [Source:HGNC Symbol;Acc:11517]
ENSG00000006128	0.93	6104	AAAGAAATG	C	hippibs	AAAGASAHK	97361220	97369878	1	7	tachykinin, precursor 1 [Source:HGNC Symbol;Acc:11517]
ENSG00000006128	1	6625	AAAGAGACT	C	hippibs	AAAGASAHK	97361220	97369878	1	7	tachykinin, precursor 1 [Source:HGNC Symbol;Acc:11517]
ENSG00000006128	1	6815	AAAGAGATG	C	hippibs	AAAGASAHK	97361220	97369878	1	7	tachykinin, precursor 1 [Source:HGNC Symbol;Acc:11517]
ENSG00000006128	0.93	7975	AAAGAAAAG	C	hippibs	AAAGASAHK	97361220	97369878	1	7	tachykinin, precursor 1 [Source:HGNC Symbol;Acc:11517]
ENSG00000006128	0.93	9155	AAAGAAATG	C	hippibs	AAAGASAHK	97361220	97369878	1	7	tachykinin, precursor 1 [Source:HGNC Symbol;Acc:11517]
ENSG00000006695	0.93	258	AAAGAAAAT	C	hippibs	AAAGASAHK	13972846	14111994	1	17	COX10 homolog, cytochrome c oxidase assembly protein, heme A: farnesyltransferase (yeast) [Source:HGNC Symbol;Acc:2260]
ENSG00000006695	0.96	3718	AAAGAGAGG	C	hippibs	AAAGASAHK	13972846	14111994	1	17	COX10 homolog, cytochrome c oxidase assembly protein, heme A: farnesyltransferase (yeast) [Source:HGNC Symbol;Acc:2260]
ENSG00000006695	1	6640	AAAGACAAT	C	hippibs	AAAGASAHK	13972846	14111994	1	17	COX10 homolog, cytochrome c oxidase assembly protein, heme A: farnesyltransferase (yeast) [Source:HGNC Symbol;Acc:2260]
ENSG00000006695	0.93	7816	AAAGAGAAA	C	hippibs	AAAGASAHK	13972846	14111994	1	17	COX10 homolog, cytochrome c oxidase assembly protein, heme A: farnesyltransferase (yeast) [Source:HGNC Symbol;Acc:2260]
ENSG00000006757	0.93	5945	AAAGAAAAG	C	hippibs	AAAGASAHK	7866288	7895780	-1	X	patatin-like phospholipase domain containing 4 [Source:HGNC Symbol;Acc:24887]
ENSG00000006757	0.93	8012	AAAGACAAA	C	hippibs	AAAGASAHK	7866288	7895780	-1	X	patatin-like phospholipase domain containing 4 [Source:HGNC Symbol;Acc:24887]
ENSG00000006757	1	8315	AAAGAGACT	C	hippibs	AAAGASAHK	7866288	7895780	-1	X	patatin-like phospholipase domain containing 4 [Source:HGNC Symbol;Acc:24887]
ENSG00000006757	0.93	8644	AAAGAAATT	C	hippibs	AAAGASAHK	7866288	7895780	-1	X	patatin-like phospholipase domain containing 4 [Source:HGNC Symbol;Acc:24887]
ENSG00000006757	0.93	8780	AAAGAGACC	C	hippibs	AAAGASAHK	7866288	7895780	-1	X	patatin-like phospholipase domain containing 4 [Source:HGNC Symbol;Acc:24887]
ENSG00000005882	0.96	4620	AAAGACAGG	C	hippibs	AAAGASAHK	48172696	48188421	1	17	pyruvate dehydrogenase kinase, isozyme 2 [Source:HGNC Symbol;Acc:8810]
ENSG00000006074	1	4080	AAAGAGATG	C	hippibs	AAAGASAHK	34391640	34399392	1	17	chemokine (C-C motif) ligand 18 (pulmonary and activation-regulated) [Source:HGNC Symbol;Acc:10616]
ENSG00000006530	0.93	7506	AAAGAGACA	C	hippibs	AAAGASAHK	141250989	141355044	1	7	acylglycerol kinase [Source:HGNC Symbol;Acc:21869]
ENSG00000007168	0.93	319	AAAGAAATG	C	hippibs	AAAGASAHK	2496923	2588909	1	17	platelet-activating factor acetylhydrolase, isoform Ib, subunit 1 (45kDa) [Source:HGNC Symbol;Acc:8574]
ENSG00000007168	0.93	553	AAAGACACA	C	hippibs	AAAGASAHK	2496923	2588909	1	17	platelet-activating factor acetylhydrolase, isoform Ib, subunit 1 (45kDa) [Source:HGNC Symbol;Acc:8574]
ENSG00000007168	0.93	2207	AAAGAAAAG	C	hippibs	AAAGASAHK	2496923	2588909	1	17	platelet-activating factor acetylhydrolase, isoform Ib, subunit 1 (45kDa) [Source:HGNC Symbol;Acc:8574]
ENSG00000007168	0.96	8416	AAAGAGAGG	C	hippibs	AAAGASAHK	2496923	2588909	1	17	platelet-activating factor acetylhydrolase, isoform Ib, subunit 1 (45kDa) [Source:HGNC Symbol;Acc:8574]
ENSG00000007168	0.93	9207	AAAGAAAAG	C	hippibs	AAAGASAHK	2496923	2588909	1	17	platelet-activating factor acetylhydrolase, isoform Ib, subunit 1 (45kDa) [Source:HGNC Symbol;Acc:8574]
ENSG00000017427	1	395	AAAGAGAAT	C	hippibs	AAAGASAHK	102789645	102874423	-1	12	insulin-like growth factor 1 (somatomedin C) [Source:HGNC Symbol;Acc:5464]
ENSG00000017427	0.93	1197	AAAGAAACT	C	hippibs	AAAGASAHK	102789645	102874423	-1	12	insulin-like growth factor 1 (somatomedin C) [Source:HGNC Symbol;Acc:5464]
ENSG00000017427	0.93	1700	AAAGACACA	C	hippibs	AAAGASAHK	102789645	102874423	-1	12	insulin-like growth factor 1 (somatomedin C) [Source:HGNC Symbol;Acc:5464]
ENSG00000017427	0.93	1792	AAAGAAAAT	C	hippibs	AAAGASAHK	102789645	102874423	-1	12	insulin-like growth factor 1 (somatomedin C) [Source:HGNC Symbol;Acc:5464]
ENSG00000017427	1	3096	AAAGAGACT	C	hippibs	AAAGASAHK	102789645	102874423	-1	12	insulin-like growth factor 1 (somatomedin C) [Source:HGNC Symbol;Acc:5464]
ENSG00000017427	0.93	5863	AAAGATAAG	C	hippibs	AAAGASAHK	102789645	102874423	-1	12	insulin-like growth factor 1 (somatomedin C) [Source:HGNC Symbol;Acc:5464]
ENSG00000017427	1	6700	AAAGACATT	C	hippibs	AAAGASAHK	102789645	102874423	-1	12	insulin-like growth factor 1 (somatomedin C) [Source:HGNC Symbol;Acc:5464]
ENSG00000008516	0.93	4433	AAAGACAAA	C	hippibs	AAAGASAHK	3096682	3110727	1	16	matrix metallopeptidase 25 [Source:HGNC Symbol;Acc:14246]
ENSG00000008516	0.93	5967	AAAGAGAAC	C	hippibs	AAAGASAHK	3096682	3110727	1	16	matrix metallopeptidase 25 [Source:HGNC Symbol;Acc:14246]
ENSG00000008516	0.93	7983	AAAGAAAAG	C	hippibs	AAAGASAHK	3096682	3110727	1	16	matrix metallopeptidase 25 [Source:HGNC Symbol;Acc:14246]
ENSG00000008083	0.93	474	AAAGAAAAG	C	hippibs	AAAGASAHK	15246527	15522253	1	6	jumonji, AT rich interactive domain 2 [Source:HGNC Symbol;Acc:6196]
ENSG00000008083	1	3165	AAAGAGAAT	C	hippibs	AAAGASAHK	15246527	15522253	1	6	jumonji, AT rich interactive domain 2 [Source:HGNC Symbol;Acc:6196]
ENSG00000008083	0.93	5360	AAAGAAACT	C	hippibs	AAAGASAHK	15246527	15522253	1	6	jumonji, AT rich interactive domain 2 [Source:HGNC Symbol;Acc:6196]
ENSG00000008083	0.93	7301	AAAGAAACT	C	hippibs	AAAGASAHK	15246527	15522253	1	6	jumonji, AT rich interactive domain 2 [Source:HGNC Symbol;Acc:6196]
ENSG00000008083	1	9718	AAAGAGACT	C	hippibs	AAAGASAHK	15246527	15522253	1	6	jumonji, AT rich interactive domain 2 [Source:HGNC Symbol;Acc:6196]
ENSG00000010310	1	1332	AAAGAGAAG	C	hippibs	AAAGASAHK	46171502	46185704	1	19	gastric inhibitory polypeptide receptor [Source:HGNC Symbol;Acc:4271]
ENSG00000010310	0.93	2305	AAAGAAAAG	C	hippibs	AAAGASAHK	46171502	46185704	1	19	gastric inhibitory polypeptide receptor [Source:HGNC Symbol;Acc:4271]
ENSG00000017260	0.96	5240	AAAGACAGG	C	hippibs	AAAGASAHK	130613434	130735553	1	3	ATPase, Ca++ transporting, type 2C, member 1 [Source:HGNC Symbol;Acc:13211]
ENSG00000017260	0.93	6787	AAAGAAAAT	C	hippibs	AAAGASAHK	130613434	130735553	1	3	ATPase, Ca++ transporting, type 2C, member 1 [Source:HGNC Symbol;Acc:13211]
ENSG00000011454	0.93	742	AAAGACAAC	C	hippibs	AAAGASAHK	125703112	125867147	1	9	RAB GTPase activating protein 1 [Source:HGNC Symbol;Acc:17155]
ENSG00000011454	0.93	6033	AAAGACACA	C	hippibs	AAAGASAHK	125703112	125867147	1	9	RAB GTPase activating protein 1 [Source:HGNC Symbol;Acc:17155]
ENSG00000011454	0.93	6854	AAAGAGAAA	C	hippibs	AAAGASAHK	125703112	125867147	1	9	RAB GTPase activating protein 1 [Source:HGNC Symbol;Acc:17155]
ENSG00000008382	0.93	4474	AAAGAAAAT	C	hippibs	AAAGASAHK	4343556	4360074	1	19	MPN domain containing [Source:HGNC Symbol;Acc:25934]
ENSG00000008382	0.93	4877	AAAGAGAAA	C	hippibs	AAAGASAHK	4343556	4360074	1	19	MPN domain containing [Source:HGNC Symbol;Acc:25934]
ENSG00000008382	0.93	4900	AAAGACACA	C	hippibs	AAAGASAHK	4343556	4360074	1	19	MPN domain containing [Source:HGNC Symbol;Acc:25934]
ENSG00000008382	0.93	8169	AAAGAAAAG	C	hippibs	AAAGASAHK	4343556	4360074	1	19	MPN domain containing [Source:HGNC Symbol;Acc:25934]
ENSG00000008382	0.93	8501	AAAGAAAAG	C	hippibs	AAAGASAHK	4343556	4360074	1	19	MPN domain containing [Source:HGNC Symbol;Acc:25934]
ENSG00000008382	0.93	8710	AAAGAGAAA	C	hippibs	AAAGASAHK	4343556	4360074	1	19	MPN domain containing [Source:HGNC Symbol;Acc:25934]
ENSG00000018189	0.93	4189	AAAGACACA	C	hippibs	AAAGASAHK	71570654	71673032	1	4	RUN and FYVE domain containing 3 [Source:HGNC Symbol;Acc:30285]
ENSG00000018189	0.93	7901	AAAGACAAA	C	hippibs	AAAGASAHK	71570654	71673032	1	4	RUN and FYVE domain containing 3 [Source:HGNC Symbol;Acc:30285]
ENSG00000018189	0.93	9053	AAAGAAATG	C	hippibs	AAAGASAHK	71570654	71673032	1	4	RUN and FYVE domain containing 3 [Source:HGNC Symbol;Acc:30285]
ENSG00000018189	0.93	9151	AAAGAGAAA	C	hippibs	AAAGASAHK	71570654	71673032	1	4	RUN and FYVE domain containing 3 [Source:HGNC Symbol;Acc:30285]
ENSG00000008853	0.93	3171	AAAGACACA	C	hippibs	AAAGASAHK	22857092	22877712	1	8	Rho-related BTB domain containing 2 [Source:HGNC Symbol;Acc:18756]
ENSG00000008853	0.93	4320	AAAGAAACT	C	hippibs	AAAGASAHK	22857092	22877712	1	8	Rho-related BTB domain containing 2 [Source:HGNC Symbol;Acc:18756]
ENSG00000008853	0.93	5710	AAAGAGAAA	C	hippibs	AAAGASAHK	22857092	22877712	1	8	Rho-related BTB domain containing 2 [Source:HGNC Symbol;Acc:18756]
ENSG00000010818	0.93	1087	AAAGATAAG	C	hippibs	AAAGASAHK	143072604	143266338	-1	6	human immunodeficiency virus type I enhancer binding protein 2 [Source:HGNC Symbol;Acc:4921]
ENSG00000010818	0.96	2541	AAAGACAGT	C	hippibs	AAAGASAHK	143072604	143266338	-1	6	human immunodeficiency virus type I enhancer binding protein 2 [Source:HGNC Symbol;Acc:4921]
ENSG00000010818	0.93	3507	AAAGAGACC	C	hippibs	AAAGASAHK	143072604	143266338	-1	6	human immunodeficiency virus type I enhancer binding protein 2 [Source:HGNC Symbol;Acc:4921]
ENSG00000010818	0.93	6802	AAAGAAACT	C	hippibs	AAAGASAHK	143072604	143266338	-1	6	human immunodeficiency virus type I enhancer binding protein 2 [Source:HGNC Symbol;Acc:4921]
ENSG00000010818	0.93	6948	AAAGAAAAT	C	hippibs	AAAGASAHK	143072604	143266338	-1	6	human immunodeficiency virus type I enhancer binding protein 2 [Source:HGNC Symbol;Acc:4921]
ENSG00000010818	1	7353	AAAGAGAAG	C	hippibs	AAAGASAHK	143072604	143266338	-1	6	human immunodeficiency virus type I enhancer binding protein 2 [Source:HGNC Symbol;Acc:4921]
ENSG00000009694	1	159	AAAGAGAAT	C	hippibs	AAAGASAHK	123509753	124097666	-1	X	odz, odd Oz/ten-m homolog 1(Drosophila) [Source:HGNC Symbol;Acc:8117]
ENSG00000009694	0.93	460	AAAGACAAA	C	hippibs	AAAGASAHK	123509753	124097666	-1	X	odz, odd Oz/ten-m homolog 1(Drosophila) [Source:HGNC Symbol;Acc:8117]
ENSG00000009694	0.93	3661	AAAGAAAAT	C	hippibs	AAAGASAHK	123509753	124097666	-1	X	odz, odd Oz/ten-m homolog 1(Drosophila) [Source:HGNC Symbol;Acc:8117]
ENSG00000009694	1	5361	AAAGAGAAT	C	hippibs	AAAGASAHK	123509753	124097666	-1	X	odz, odd Oz/ten-m homolog 1(Drosophila) [Source:HGNC Symbol;Acc:8117]
ENSG00000009694	0.93	6356	AAAGAAAAG	C	hippibs	AAAGASAHK	123509753	124097666	-1	X	odz, odd Oz/ten-m homolog 1(Drosophila) [Source:HGNC Symbol;Acc:8117]
ENSG00000009694	1	6626	AAAGAGATT	C	hippibs	AAAGASAHK	123509753	124097666	-1	X	odz, odd Oz/ten-m homolog 1(Drosophila) [Source:HGNC Symbol;Acc:8117]
ENSG00000009694	1	7105	AAAGACAAG	C	hippibs	AAAGASAHK	123509753	124097666	-1	X	odz, odd Oz/ten-m homolog 1(Drosophila) [Source:HGNC Symbol;Acc:8117]
ENSG00000009694	0.93	8281	AAAGAGACA	C	hippibs	AAAGASAHK	123509753	124097666	-1	X	odz, odd Oz/ten-m homolog 1(Drosophila) [Source:HGNC Symbol;Acc:8117]
ENSG00000011347	0.93	1603	AAAGAAAAG	C	hippibs	AAAGASAHK	61282793	61348298	-1	11	synaptotagmin VII [Source:HGNC Symbol;Acc:11514]
ENSG00000011347	0.93	1612	AAAGAAAAG	C	hippibs	AAAGASAHK	61282793	61348298	-1	11	synaptotagmin VII [Source:HGNC Symbol;Acc:11514]
ENSG00000009335	0.93	581	AAAGAGACA	C	hippibs	AAAGASAHK	156931607	157062066	1	7	ubiquitin protein ligase E3C [Source:HGNC Symbol;Acc:16803]
ENSG00000009335	0.93	1637	AAAGATATG	C	hippibs	AAAGASAHK	156931607	157062066	1	7	ubiquitin protein ligase E3C [Source:HGNC Symbol;Acc:16803]
ENSG00000009335	1	7513	AAAGACAAG	C	hippibs	AAAGASAHK	156931607	157062066	1	7	ubiquitin protein ligase E3C [Source:HGNC Symbol;Acc:16803]
ENSG00000009335	0.93	7812	AAAGATACT	C	hippibs	AAAGASAHK	156931607	157062066	1	7	ubiquitin protein ligase E3C [Source:HGNC Symbol;Acc:16803]
ENSG00000013293	0.96	5837	AAAGACAGT	C	hippibs	AAAGASAHK	170182353	170303863	-1	3	solute carrier family 7 (cationic amino acid transporter, y+ system), member 14 [Source:HGNC Symbol;Acc:29326]
ENSG00000013293	1	7313	AAAGACAAG	C	hippibs	AAAGASAHK	170182353	170303863	-1	3	solute carrier family 7 (cationic amino acid transporter, y+ system), member 14 [Source:HGNC Symbol;Acc:29326]
ENSG00000008324	0.93	2133	AAAGACATA	C	hippibs	AAAGASAHK	42623332	42636606	1	3	synovial sarcoma translocation gene on chromosome 18-like 2 [Source:HGNC Symbol;Acc:15593]
ENSG00000008324	0.93	2155	AAAGAAACT	C	hippibs	AAAGASAHK	42623332	42636606	1	3	synovial sarcoma translocation gene on chromosome 18-like 2 [Source:HGNC Symbol;Acc:15593]
ENSG00000008324	0.93	2236	AAAGACAAA	C	hippibs	AAAGASAHK	42623332	42636606	1	3	synovial sarcoma translocation gene on chromosome 18-like 2 [Source:HGNC Symbol;Acc:15593]
ENSG00000008324	0.93	2374	AAAGAAAAG	C	hippibs	AAAGASAHK	42623332	42636606	1	3	synovial sarcoma translocation gene on chromosome 18-like 2 [Source:HGNC Symbol;Acc:15593]
ENSG00000008324	0.93	2822	AAAGACATA	C	hippibs	AAAGASAHK	42623332	42636606	1	3	synovial sarcoma translocation gene on chromosome 18-like 2 [Source:HGNC Symbol;Acc:15593]
ENSG00000008324	0.93	2945	AAAGAGATA	C	hippibs	AAAGASAHK	42623332	42636606	1	3	synovial sarcoma translocation gene on chromosome 18-like 2 [Source:HGNC Symbol;Acc:15593]
ENSG00000008324	1	3513	AAAGACATG	C	hippibs	AAAGASAHK	42623332	42636606	1	3	synovial sarcoma translocation gene on chromosome 18-like 2 [Source:HGNC Symbol;Acc:15593]
ENSG00000008324	0.93	4964	AAAGAAACT	C	hippibs	AAAGASAHK	42623332	42636606	1	3	synovial sarcoma translocation gene on chromosome 18-like 2 [Source:HGNC Symbol;Acc:15593]
ENSG00000008324	1	5482	AAAGACAAG	C	hippibs	AAAGASAHK	42623332	42636606	1	3	synovial sarcoma translocation gene on chromosome 18-like 2 [Source:HGNC Symbol;Acc:15593]
ENSG00000008324	0.93	5672	AAAGATATT	C	hippibs	AAAGASAHK	42623332	42636606	1	3	synovial sarcoma translocation gene on chromosome 18-like 2 [Source:HGNC Symbol;Acc:15593]
ENSG00000008324	0.93	7122	AAAGACAAC	C	hippibs	AAAGASAHK	42623332	42636606	1	3	synovial sarcoma translocation gene on chromosome 18-like 2 [Source:HGNC Symbol;Acc:15593]
ENSG00000008324	0.93	7780	AAAGAAAAG	C	hippibs	AAAGASAHK	42623332	42636606	1	3	synovial sarcoma translocation gene on chromosome 18-like 2 [Source:HGNC Symbol;Acc:15593]
ENSG00000008324	0.93	7792	AAAGAAAAG	C	hippibs	AAAGASAHK	42623332	42636606	1	3	synovial sarcoma translocation gene on chromosome 18-like 2 [Source:HGNC Symbol;Acc:15593]
ENSG00000008324	0.93	7802	AAAGAAAAT	C	hippibs	AAAGASAHK	42623332	42636606	1	3	synovial sarcoma translocation gene on chromosome 18-like 2 [Source:HGNC Symbol;Acc:15593]
ENSG00000008324	0.93	8101	AAAGAGAAA	C	hippibs	AAAGASAHK	42623332	42636606	1	3	synovial sarcoma translocation gene on chromosome 18-like 2 [Source:HGNC Symbol;Acc:15593]
ENSG00000008324	0.93	8413	AAAGAGAAA	C	hippibs	AAAGASAHK	42623332	42636606	1	3	synovial sarcoma translocation gene on chromosome 18-like 2 [Source:HGNC Symbol;Acc:15593]
ENSG00000007923	0.93	435	AAAGAAAAT	C	hippibs	AAAGASAHK	6694228	6761984	-1	1	DnaJ (Hsp40) homolog, subfamily C, member 11 [Source:HGNC Symbol;Acc:25570]
ENSG00000007923	1	2438	AAAGACATT	C	hippibs	AAAGASAHK	6694228	6761984	-1	1	DnaJ (Hsp40) homolog, subfamily C, member 11 [Source:HGNC Symbol;Acc:25570]
ENSG00000007923	0.93	7249	AAAGAGAAA	C	hippibs	AAAGASAHK	6694228	6761984	-1	1	DnaJ (Hsp40) homolog, subfamily C, member 11 [Source:HGNC Symbol;Acc:25570]
ENSG00000007923	0.93	8457	AAAGAAATT	C	hippibs	AAAGASAHK	6694228	6761984	-1	1	DnaJ (Hsp40) homolog, subfamily C, member 11 [Source:HGNC Symbol;Acc:25570]
ENSG00000007923	0.93	8787	AAAGAGAAA	C	hippibs	AAAGASAHK	6694228	6761984	-1	1	DnaJ (Hsp40) homolog, subfamily C, member 11 [Source:HGNC Symbol;Acc:25570]
ENSG00000007923	1	9308	AAAGACAAT	C	hippibs	AAAGASAHK	6694228	6761984	-1	1	DnaJ (Hsp40) homolog, subfamily C, member 11 [Source:HGNC Symbol;Acc:25570]
ENSG00000012061	0.93	5860	AAAGAAAAG	C	hippibs	AAAGASAHK	45912872	45927177	-1	19	excision repair cross-complementing rodent repair deficiency, complementation group 1 (includes overlapping antisense sequence) [Source:HGNC Symbol;Acc:3433]
ENSG00000012061	0.93	8668	AAAGAAATG	C	hippibs	AAAGASAHK	45912872	45927177	-1	19	excision repair cross-complementing rodent repair deficiency, complementation group 1 (includes overlapping antisense sequence) [Source:HGNC Symbol;Acc:3433]
ENSG00000008130	0.96	323	AAAGACAGT	C	hippibs	AAAGASAHK	1682671	1711896	-1	1	NAD kinase [Source:HGNC Symbol;Acc:29831]
ENSG00000008130	1	4978	AAAGAGAAT	C	hippibs	AAAGASAHK	1682671	1711896	-1	1	NAD kinase [Source:HGNC Symbol;Acc:29831]
ENSG00000010017	0.93	174	AAAGAAACT	C	hippibs	AAAGASAHK	13621730	13711953	-1	6	RAN binding protein 9 [Source:HGNC Symbol;Acc:13727]
ENSG00000010017	1	3294	AAAGACATT	C	hippibs	AAAGASAHK	13621730	13711953	-1	6	RAN binding protein 9 [Source:HGNC Symbol;Acc:13727]
ENSG00000010017	0.93	3431	AAAGAAAAG	C	hippibs	AAAGASAHK	13621730	13711953	-1	6	RAN binding protein 9 [Source:HGNC Symbol;Acc:13727]
ENSG00000010803	0.93	123	AAAGACATA	C	hippibs	AAAGASAHK	41492874	41707826	-1	1	sex comb on midleg homolog 1 (Drosophila) [Source:HGNC Symbol;Acc:19003]
ENSG00000010803	1	218	AAAGACATT	C	hippibs	AAAGASAHK	41492874	41707826	-1	1	sex comb on midleg homolog 1 (Drosophila) [Source:HGNC Symbol;Acc:19003]
ENSG00000010803	0.93	297	AAAGAAACT	C	hippibs	AAAGASAHK	41492874	41707826	-1	1	sex comb on midleg homolog 1 (Drosophila) [Source:HGNC Symbol;Acc:19003]
ENSG00000010803	1	433	AAAGACATG	C	hippibs	AAAGASAHK	41492874	41707826	-1	1	sex comb on midleg homolog 1 (Drosophila) [Source:HGNC Symbol;Acc:19003]
ENSG00000010803	0.93	792	AAAGACATA	C	hippibs	AAAGASAHK	41492874	41707826	-1	1	sex comb on midleg homolog 1 (Drosophila) [Source:HGNC Symbol;Acc:19003]
ENSG00000010803	1	839	AAAGACATG	C	hippibs	AAAGASAHK	41492874	41707826	-1	1	sex comb on midleg homolog 1 (Drosophila) [Source:HGNC Symbol;Acc:19003]
ENSG00000010803	1	5425	AAAGACACG	C	hippibs	AAAGASAHK	41492874	41707826	-1	1	sex comb on midleg homolog 1 (Drosophila) [Source:HGNC Symbol;Acc:19003]
ENSG00000010803	0.93	6533	AAAGATAAG	C	hippibs	AAAGASAHK	41492874	41707826	-1	1	sex comb on midleg homolog 1 (Drosophila) [Source:HGNC Symbol;Acc:19003]
ENSG00000018236	0.93	39	AAAGAAAAT	C	hippibs	AAAGASAHK	41302156	41464094	1	12	contactin 1 [Source:HGNC Symbol;Acc:2171]
ENSG00000018236	0.93	509	AAAGATATT	C	hippibs	AAAGASAHK	41302156	41464094	1	12	contactin 1 [Source:HGNC Symbol;Acc:2171]
ENSG00000018236	0.93	792	AAAGAGAAA	C	hippibs	AAAGASAHK	41302156	41464094	1	12	contactin 1 [Source:HGNC Symbol;Acc:2171]
ENSG00000018236	0.93	2898	AAAGATATT	C	hippibs	AAAGASAHK	41302156	41464094	1	12	contactin 1 [Source:HGNC Symbol;Acc:2171]
ENSG00000018236	0.93	5307	AAAGATACT	C	hippibs	AAAGASAHK	41302156	41464094	1	12	contactin 1 [Source:HGNC Symbol;Acc:2171]
ENSG00000018236	0.93	5392	AAAGACAAA	C	hippibs	AAAGASAHK	41302156	41464094	1	12	contactin 1 [Source:HGNC Symbol;Acc:2171]
ENSG00000011332	0.93	1919	AAAGAGATC	C	hippibs	AAAGASAHK	38701646	38720354	-1	19	D4, zinc and double PHD fingers family 1 [Source:HGNC Symbol;Acc:20225]
ENSG00000008118	1	244	AAAGACATG	C	hippibs	AAAGASAHK	209757062	209787283	1	1	calcium/calmodulin-dependent protein kinase IG [Source:HGNC Symbol;Acc:14585]
ENSG00000008118	0.93	918	AAAGAAATG	C	hippibs	AAAGASAHK	209757062	209787283	1	1	calcium/calmodulin-dependent protein kinase IG [Source:HGNC Symbol;Acc:14585]
ENSG00000008118	0.93	2957	AAAGAAAAG	C	hippibs	AAAGASAHK	209757062	209787283	1	1	calcium/calmodulin-dependent protein kinase IG [Source:HGNC Symbol;Acc:14585]
ENSG00000008118	0.93	4404	AAAGAAATT	C	hippibs	AAAGASAHK	209757062	209787283	1	1	calcium/calmodulin-dependent protein kinase IG [Source:HGNC Symbol;Acc:14585]
ENSG00000008118	1	5831	AAAGACAAT	C	hippibs	AAAGASAHK	209757062	209787283	1	1	calcium/calmodulin-dependent protein kinase IG [Source:HGNC Symbol;Acc:14585]
ENSG00000008118	0.93	8819	AAAGAAATG	C	hippibs	AAAGASAHK	209757062	209787283	1	1	calcium/calmodulin-dependent protein kinase IG [Source:HGNC Symbol;Acc:14585]
ENSG00000008118	0.93	9394	AAAGAGACA	C	hippibs	AAAGASAHK	209757062	209787283	1	1	calcium/calmodulin-dependent protein kinase IG [Source:HGNC Symbol;Acc:14585]
ENSG00000008118	0.93	9407	AAAGATACT	C	hippibs	AAAGASAHK	209757062	209787283	1	1	calcium/calmodulin-dependent protein kinase IG [Source:HGNC Symbol;Acc:14585]
ENSG00000015676	1	686	AAAGAGATT	C	hippibs	AAAGASAHK	44421969	44530479	-1	7	NudC domain containing 3 [Source:HGNC Symbol;Acc:22208]
ENSG00000015676	1	809	AAAGACATT	C	hippibs	AAAGASAHK	44421969	44530479	-1	7	NudC domain containing 3 [Source:HGNC Symbol;Acc:22208]
ENSG00000015676	0.93	3789	AAAGAAATT	C	hippibs	AAAGASAHK	44421969	44530479	-1	7	NudC domain containing 3 [Source:HGNC Symbol;Acc:22208]
ENSG00000015676	1	4023	AAAGAGACT	C	hippibs	AAAGASAHK	44421969	44530479	-1	7	NudC domain containing 3 [Source:HGNC Symbol;Acc:22208]
ENSG00000015676	0.93	6272	AAAGATATT	C	hippibs	AAAGASAHK	44421969	44530479	-1	7	NudC domain containing 3 [Source:HGNC Symbol;Acc:22208]
ENSG00000015676	0.93	6577	AAAGATATT	C	hippibs	AAAGASAHK	44421969	44530479	-1	7	NudC domain containing 3 [Source:HGNC Symbol;Acc:22208]
ENSG00000015676	0.93	6721	AAAGAAAAT	C	hippibs	AAAGASAHK	44421969	44530479	-1	7	NudC domain containing 3 [Source:HGNC Symbol;Acc:22208]
ENSG00000015676	1	7549	AAAGAGAAG	C	hippibs	AAAGASAHK	44421969	44530479	-1	7	NudC domain containing 3 [Source:HGNC Symbol;Acc:22208]
ENSG00000015676	0.93	8480	AAAGACAAA	C	hippibs	AAAGASAHK	44421969	44530479	-1	7	NudC domain containing 3 [Source:HGNC Symbol;Acc:22208]
ENSG00000015676	0.93	8506	AAAGACAAA	C	hippibs	AAAGASAHK	44421969	44530479	-1	7	NudC domain containing 3 [Source:HGNC Symbol;Acc:22208]
ENSG00000015676	1	8945	AAAGAGATT	C	hippibs	AAAGASAHK	44421969	44530479	-1	7	NudC domain containing 3 [Source:HGNC Symbol;Acc:22208]
ENSG00000015171	0.93	3195	AAAGATAAT	C	hippibs	AAAGASAHK	180405	300577	1	10	zinc finger, MYND domain containing 11 [Source:HGNC Symbol;Acc:16966]
ENSG00000015171	0.93	3542	AAAGAAACG	C	hippibs	AAAGASAHK	180405	300577	1	10	zinc finger, MYND domain containing 11 [Source:HGNC Symbol;Acc:16966]
ENSG00000015171	0.93	4553	AAAGAAACT	C	hippibs	AAAGASAHK	180405	300577	1	10	zinc finger, MYND domain containing 11 [Source:HGNC Symbol;Acc:16966]
ENSG00000015171	0.93	5409	AAAGAGAAA	C	hippibs	AAAGASAHK	180405	300577	1	10	zinc finger, MYND domain containing 11 [Source:HGNC Symbol;Acc:16966]
ENSG00000015171	0.96	6772	AAAGACAGG	C	hippibs	AAAGASAHK	180405	300577	1	10	zinc finger, MYND domain containing 11 [Source:HGNC Symbol;Acc:16966]
ENSG00000008283	0.93	8757	AAAGATACT	C	hippibs	AAAGASAHK	61509668	61523722	-1	17	cytochrome b-561 [Source:HGNC Symbol;Acc:2571]
ENSG00000011052	0.96	859	AAAGACAGT	C	hippibs	AAAGASAHK	49230951	49249105	1	17	NME1-NME2 readthrough [Source:HGNC Symbol;Acc:33531]
ENSG00000011052	1	6795	AAAGACATT	C	hippibs	AAAGASAHK	49230951	49249105	1	17	NME1-NME2 readthrough [Source:HGNC Symbol;Acc:33531]
ENSG00000011052	0.93	7273	AAAGAAACT	C	hippibs	AAAGASAHK	49230951	49249105	1	17	NME1-NME2 readthrough [Source:HGNC Symbol;Acc:33531]
ENSG00000011052	0.93	8463	AAAGAAAAT	C	hippibs	AAAGASAHK	49230951	49249105	1	17	NME1-NME2 readthrough [Source:HGNC Symbol;Acc:33531]
ENSG00000013016	0.93	77	AAAGAGATC	C	hippibs	AAAGASAHK	31457203	31492313	1	2	EH-domain containing 3 [Source:HGNC Symbol;Acc:3244]
ENSG00000013016	0.93	274	AAAGAAAAG	C	hippibs	AAAGASAHK	31457203	31492313	1	2	EH-domain containing 3 [Source:HGNC Symbol;Acc:3244]
ENSG00000013016	0.93	1169	AAAGAAAAT	C	hippibs	AAAGASAHK	31457203	31492313	1	2	EH-domain containing 3 [Source:HGNC Symbol;Acc:3244]
ENSG00000013016	0.93	1472	AAAGAAAAG	C	hippibs	AAAGASAHK	31457203	31492313	1	2	EH-domain containing 3 [Source:HGNC Symbol;Acc:3244]
ENSG00000013016	0.93	2163	AAAGAGACA	C	hippibs	AAAGASAHK	31457203	31492313	1	2	EH-domain containing 3 [Source:HGNC Symbol;Acc:3244]
ENSG00000013016	1	4512	AAAGACACG	C	hippibs	AAAGASAHK	31457203	31492313	1	2	EH-domain containing 3 [Source:HGNC Symbol;Acc:3244]
ENSG00000013016	1	6315	AAAGACATT	C	hippibs	AAAGASAHK	31457203	31492313	1	2	EH-domain containing 3 [Source:HGNC Symbol;Acc:3244]
ENSG00000008277	0.93	391	AAAGAAATG	C	hippibs	AAAGASAHK	87563458	87832204	1	7	ADAM metallopeptidase domain 22 [Source:HGNC Symbol;Acc:201]
ENSG00000008277	0.93	543	AAAGAAAAT	C	hippibs	AAAGASAHK	87563458	87832204	1	7	ADAM metallopeptidase domain 22 [Source:HGNC Symbol;Acc:201]
ENSG00000008277	0.93	1878	AAAGAAAAT	C	hippibs	AAAGASAHK	87563458	87832204	1	7	ADAM metallopeptidase domain 22 [Source:HGNC Symbol;Acc:201]
ENSG00000008277	0.93	2013	AAAGAAACT	C	hippibs	AAAGASAHK	87563458	87832204	1	7	ADAM metallopeptidase domain 22 [Source:HGNC Symbol;Acc:201]
ENSG00000008277	0.93	2850	AAAGACAAA	C	hippibs	AAAGASAHK	87563458	87832204	1	7	ADAM metallopeptidase domain 22 [Source:HGNC Symbol;Acc:201]
ENSG00000008277	0.93	3762	AAAGACAAA	C	hippibs	AAAGASAHK	87563458	87832204	1	7	ADAM metallopeptidase domain 22 [Source:HGNC Symbol;Acc:201]
ENSG00000008277	0.93	3991	AAAGATAAT	C	hippibs	AAAGASAHK	87563458	87832204	1	7	ADAM metallopeptidase domain 22 [Source:HGNC Symbol;Acc:201]
ENSG00000008277	0.93	4915	AAAGATATT	C	hippibs	AAAGASAHK	87563458	87832204	1	7	ADAM metallopeptidase domain 22 [Source:HGNC Symbol;Acc:201]
ENSG00000008277	0.93	5006	AAAGACAAA	C	hippibs	AAAGASAHK	87563458	87832204	1	7	ADAM metallopeptidase domain 22 [Source:HGNC Symbol;Acc:201]
ENSG00000008277	0.93	6399	AAAGATAAT	C	hippibs	AAAGASAHK	87563458	87832204	1	7	ADAM metallopeptidase domain 22 [Source:HGNC Symbol;Acc:201]
ENSG00000008277	0.93	8271	AAAGAAACT	C	hippibs	AAAGASAHK	87563458	87832204	1	7	ADAM metallopeptidase domain 22 [Source:HGNC Symbol;Acc:201]
ENSG00000008277	0.93	8363	AAAGAAAAT	C	hippibs	AAAGASAHK	87563458	87832204	1	7	ADAM metallopeptidase domain 22 [Source:HGNC Symbol;Acc:201]
ENSG00000013561	0.96	5647	AAAGAGAGG	C	hippibs	AAAGASAHK	141346437	141369856	1	5	ring finger protein 14 [Source:HGNC Symbol;Acc:10058]
ENSG00000013561	0.93	9731	AAAGACACA	C	hippibs	AAAGASAHK	141346437	141369856	1	5	ring finger protein 14 [Source:HGNC Symbol;Acc:10058]
ENSG00000011260	0.93	2993	AAAGAGACA	C	hippibs	AAAGASAHK	49337897	49375290	1	17	UTP18, small subunit (SSU) processome component, homolog (yeast) [Source:HGNC Symbol;Acc:24274]
ENSG00000011260	0.93	3768	AAAGAGAAA	C	hippibs	AAAGASAHK	49337897	49375290	1	17	UTP18, small subunit (SSU) processome component, homolog (yeast) [Source:HGNC Symbol;Acc:24274]
ENSG00000011260	0.93	3944	AAAGAAATG	C	hippibs	AAAGASAHK	49337897	49375290	1	17	UTP18, small subunit (SSU) processome component, homolog (yeast) [Source:HGNC Symbol;Acc:24274]
ENSG00000011260	0.93	4754	AAAGAAAAG	C	hippibs	AAAGASAHK	49337897	49375290	1	17	UTP18, small subunit (SSU) processome component, homolog (yeast) [Source:HGNC Symbol;Acc:24274]
ENSG00000010438	0.93	27	AAAGAAACG	C	hippibs	AAAGASAHK	33750515	33799230	1	9	protease, serine, 3 [Source:HGNC Symbol;Acc:9486]
ENSG00000010438	1	3122	AAAGACACT	C	hippibs	AAAGASAHK	33750515	33799230	1	9	protease, serine, 3 [Source:HGNC Symbol;Acc:9486]
ENSG00000010438	0.93	3346	AAAGATACT	C	hippibs	AAAGASAHK	33750515	33799230	1	9	protease, serine, 3 [Source:HGNC Symbol;Acc:9486]
ENSG00000010438	0.93	3871	AAAGATAAG	C	hippibs	AAAGASAHK	33750515	33799230	1	9	protease, serine, 3 [Source:HGNC Symbol;Acc:9486]
ENSG00000010438	0.93	5816	AAAGAGAAA	C	hippibs	AAAGASAHK	33750515	33799230	1	9	protease, serine, 3 [Source:HGNC Symbol;Acc:9486]
ENSG00000010438	0.93	6284	AAAGAAAAT	C	hippibs	AAAGASAHK	33750515	33799230	1	9	protease, serine, 3 [Source:HGNC Symbol;Acc:9486]
ENSG00000010438	0.93	7639	AAAGAAAAT	C	hippibs	AAAGASAHK	33750515	33799230	1	9	protease, serine, 3 [Source:HGNC Symbol;Acc:9486]
ENSG00000011295	0.96	4823	AAAGACAGG	C	hippibs	AAAGASAHK	15902782	15948336	1	17	tetratricopeptide repeat domain 19 [Source:HGNC Symbol;Acc:26006]
ENSG00000009844	0.93	2209	AAAGATATT	C	hippibs	AAAGASAHK	142468367	142542085	1	6	Vps20-associated 1 homolog (S. cerevisiae) [Source:HGNC Symbol;Acc:20954]
ENSG00000009844	0.93	2392	AAAGAAACT	C	hippibs	AAAGASAHK	142468367	142542085	1	6	Vps20-associated 1 homolog (S. cerevisiae) [Source:HGNC Symbol;Acc:20954]
ENSG00000009844	0.93	3265	AAAGAGAAC	C	hippibs	AAAGASAHK	142468367	142542085	1	6	Vps20-associated 1 homolog (S. cerevisiae) [Source:HGNC Symbol;Acc:20954]
ENSG00000009844	0.93	3610	AAAGAGACA	C	hippibs	AAAGASAHK	142468367	142542085	1	6	Vps20-associated 1 homolog (S. cerevisiae) [Source:HGNC Symbol;Acc:20954]
ENSG00000009844	0.93	3930	AAAGAGATC	C	hippibs	AAAGASAHK	142468367	142542085	1	6	Vps20-associated 1 homolog (S. cerevisiae) [Source:HGNC Symbol;Acc:20954]
ENSG00000009844	0.93	4585	AAAGATAAT	C	hippibs	AAAGASAHK	142468367	142542085	1	6	Vps20-associated 1 homolog (S. cerevisiae) [Source:HGNC Symbol;Acc:20954]
ENSG00000009844	1	4661	AAAGACAAT	C	hippibs	AAAGASAHK	142468367	142542085	1	6	Vps20-associated 1 homolog (S. cerevisiae) [Source:HGNC Symbol;Acc:20954]
ENSG00000009844	0.93	4912	AAAGACATA	C	hippibs	AAAGASAHK	142468367	142542085	1	6	Vps20-associated 1 homolog (S. cerevisiae) [Source:HGNC Symbol;Acc:20954]
ENSG00000009844	0.93	4983	AAAGAAATG	C	hippibs	AAAGASAHK	142468367	142542085	1	6	Vps20-associated 1 homolog (S. cerevisiae) [Source:HGNC Symbol;Acc:20954]
ENSG00000009844	0.93	7843	AAAGAAAAG	C	hippibs	AAAGASAHK	142468367	142542085	1	6	Vps20-associated 1 homolog (S. cerevisiae) [Source:HGNC Symbol;Acc:20954]
ENSG00000009844	0.93	8115	AAAGACATC	C	hippibs	AAAGASAHK	142468367	142542085	1	6	Vps20-associated 1 homolog (S. cerevisiae) [Source:HGNC Symbol;Acc:20954]
ENSG00000009844	0.93	8590	AAAGATACT	C	hippibs	AAAGASAHK	142468367	142542085	1	6	Vps20-associated 1 homolog (S. cerevisiae) [Source:HGNC Symbol;Acc:20954]
ENSG00000009844	0.93	8832	AAAGAGAAA	C	hippibs	AAAGASAHK	142468367	142542085	1	6	Vps20-associated 1 homolog (S. cerevisiae) [Source:HGNC Symbol;Acc:20954]
ENSG00000010322	1	1006	AAAGAGATT	C	hippibs	AAAGASAHK	52489134	52527087	1	3	nischarin [Source:HGNC Symbol;Acc:18006]
ENSG00000010322	0.93	8549	AAAGAGAAA	C	hippibs	AAAGASAHK	52489134	52527087	1	3	nischarin [Source:HGNC Symbol;Acc:18006]
ENSG00000012963	0.93	4411	AAAGATAAT	C	hippibs	AAAGASAHK	93673401	93695553	1	14	ubiquitin protein ligase E3 component n-recognin 7 (putative) [Source:HGNC Symbol;Acc:20344]
ENSG00000012963	0.93	7331	AAAGAGAAA	C	hippibs	AAAGASAHK	93673401	93695553	1	14	ubiquitin protein ligase E3 component n-recognin 7 (putative) [Source:HGNC Symbol;Acc:20344]
ENSG00000015133	0.93	2240	AAAGAAAAG	C	hippibs	AAAGASAHK	91737669	91884133	-1	14	coiled-coil domain containing 88C [Source:HGNC Symbol;Acc:19967]
ENSG00000015133	0.93	2251	AAAGAAAAG	C	hippibs	AAAGASAHK	91737669	91884133	-1	14	coiled-coil domain containing 88C [Source:HGNC Symbol;Acc:19967]
ENSG00000015133	0.93	7873	AAAGAGAAA	C	hippibs	AAAGASAHK	91737669	91884133	-1	14	coiled-coil domain containing 88C [Source:HGNC Symbol;Acc:19967]
ENSG00000008323	0.93	3134	AAAGAGACA	C	hippibs	AAAGASAHK	6419602	6437649	1	12	pleckstrin homology domain containing, family G (with RhoGef domain) member 6 [Source:HGNC Symbol;Acc:25562]
ENSG00000008323	0.93	6090	AAAGAGAAA	C	hippibs	AAAGASAHK	6419602	6437649	1	12	pleckstrin homology domain containing, family G (with RhoGef domain) member 6 [Source:HGNC Symbol;Acc:25562]
ENSG00000008323	1	7663	AAAGAGAAG	C	hippibs	AAAGASAHK	6419602	6437649	1	12	pleckstrin homology domain containing, family G (with RhoGef domain) member 6 [Source:HGNC Symbol;Acc:25562]
ENSG00000008323	1	8601	AAAGAGAAT	C	hippibs	AAAGASAHK	6419602	6437649	1	12	pleckstrin homology domain containing, family G (with RhoGef domain) member 6 [Source:HGNC Symbol;Acc:25562]
ENSG00000008323	0.93	9176	AAAGAAAAT	C	hippibs	AAAGASAHK	6419602	6437649	1	12	pleckstrin homology domain containing, family G (with RhoGef domain) member 6 [Source:HGNC Symbol;Acc:25562]
ENSG00000015475	1	413	AAAGACAAG	C	hippibs	AAAGASAHK	18216906	18257261	-1	22	BH3 interacting domain death agonist [Source:HGNC Symbol;Acc:1050]
ENSG00000015475	0.93	9516	AAAGAAATT	C	hippibs	AAAGASAHK	18216906	18257261	-1	22	BH3 interacting domain death agonist [Source:HGNC Symbol;Acc:1050]
ENSG00000011405	1	1345	AAAGAGATG	C	hippibs	AAAGASAHK	17108129	17191354	-1	11	phosphoinositide-3-kinase, class 2, alpha polypeptide [Source:HGNC Symbol;Acc:8971]
ENSG00000011405	0.93	6425	AAAGAAAAG	C	hippibs	AAAGASAHK	17108129	17191354	-1	11	phosphoinositide-3-kinase, class 2, alpha polypeptide [Source:HGNC Symbol;Acc:8971]
ENSG00000011405	0.96	6739	AAAGAGAGG	C	hippibs	AAAGASAHK	17108129	17191354	-1	11	phosphoinositide-3-kinase, class 2, alpha polypeptide [Source:HGNC Symbol;Acc:8971]
ENSG00000011405	0.93	6807	AAAGAAAAG	C	hippibs	AAAGASAHK	17108129	17191354	-1	11	phosphoinositide-3-kinase, class 2, alpha polypeptide [Source:HGNC Symbol;Acc:8971]
ENSG00000011405	0.93	6855	AAAGAAAAT	C	hippibs	AAAGASAHK	17108129	17191354	-1	11	phosphoinositide-3-kinase, class 2, alpha polypeptide [Source:HGNC Symbol;Acc:8971]
ENSG00000014641	0.93	2019	AAAGACAAA	C	hippibs	AAAGASAHK	63815743	63834331	1	2	malate dehydrogenase 1, NAD (soluble) [Source:HGNC Symbol;Acc:6970]
ENSG00000014641	0.93	2063	AAAGAGATA	C	hippibs	AAAGASAHK	63815743	63834331	1	2	malate dehydrogenase 1, NAD (soluble) [Source:HGNC Symbol;Acc:6970]
ENSG00000014641	0.93	3399	AAAGAAATG	C	hippibs	AAAGASAHK	63815743	63834331	1	2	malate dehydrogenase 1, NAD (soluble) [Source:HGNC Symbol;Acc:6970]
ENSG00000014641	0.93	3602	AAAGATATT	C	hippibs	AAAGASAHK	63815743	63834331	1	2	malate dehydrogenase 1, NAD (soluble) [Source:HGNC Symbol;Acc:6970]
ENSG00000014641	0.93	3764	AAAGAAAAG	C	hippibs	AAAGASAHK	63815743	63834331	1	2	malate dehydrogenase 1, NAD (soluble) [Source:HGNC Symbol;Acc:6970]
ENSG00000014641	0.93	4041	AAAGAGAAA	C	hippibs	AAAGASAHK	63815743	63834331	1	2	malate dehydrogenase 1, NAD (soluble) [Source:HGNC Symbol;Acc:6970]
ENSG00000014641	0.93	4365	AAAGAAATT	C	hippibs	AAAGASAHK	63815743	63834331	1	2	malate dehydrogenase 1, NAD (soluble) [Source:HGNC Symbol;Acc:6970]
ENSG00000014641	0.93	5087	AAAGAAATT	C	hippibs	AAAGASAHK	63815743	63834331	1	2	malate dehydrogenase 1, NAD (soluble) [Source:HGNC Symbol;Acc:6970]
ENSG00000014641	0.93	8780	AAAGAGATA	C	hippibs	AAAGASAHK	63815743	63834331	1	2	malate dehydrogenase 1, NAD (soluble) [Source:HGNC Symbol;Acc:6970]
ENSG00000014641	0.93	8892	AAAGATATT	C	hippibs	AAAGASAHK	63815743	63834331	1	2	malate dehydrogenase 1, NAD (soluble) [Source:HGNC Symbol;Acc:6970]
ENSG00000014641	0.93	9091	AAAGAGAAC	C	hippibs	AAAGASAHK	63815743	63834331	1	2	malate dehydrogenase 1, NAD (soluble) [Source:HGNC Symbol;Acc:6970]
ENSG00000008300	0.96	2998	AAAGACAGG	C	hippibs	AAAGASAHK	48673902	48700348	-1	3	cadherin, EGF LAG seven-pass G-type receptor 3 (flamingo homolog, Drosophila) [Source:HGNC Symbol;Acc:3230]
ENSG00000008300	0.93	3579	AAAGAAATT	C	hippibs	AAAGASAHK	48673902	48700348	-1	3	cadherin, EGF LAG seven-pass G-type receptor 3 (flamingo homolog, Drosophila) [Source:HGNC Symbol;Acc:3230]
ENSG00000008735	0.93	1095	AAAGAAAAG	C	hippibs	AAAGASAHK	51039114	51049979	1	22	mitogen-activated protein kinase 8 interacting protein 2 [Source:HGNC Symbol;Acc:6883]
ENSG00000008735	0.93	1110	AAAGAAAAT	C	hippibs	AAAGASAHK	51039114	51049979	1	22	mitogen-activated protein kinase 8 interacting protein 2 [Source:HGNC Symbol;Acc:6883]
ENSG00000008735	0.93	1344	AAAGACATA	C	hippibs	AAAGASAHK	51039114	51049979	1	22	mitogen-activated protein kinase 8 interacting protein 2 [Source:HGNC Symbol;Acc:6883]
ENSG00000008735	0.93	1619	AAAGACAAA	C	hippibs	AAAGASAHK	51039114	51049979	1	22	mitogen-activated protein kinase 8 interacting protein 2 [Source:HGNC Symbol;Acc:6883]
ENSG00000008735	0.96	2899	AAAGACAGT	C	hippibs	AAAGASAHK	51039114	51049979	1	22	mitogen-activated protein kinase 8 interacting protein 2 [Source:HGNC Symbol;Acc:6883]
ENSG00000008735	0.93	5255	AAAGAAAAG	C	hippibs	AAAGASAHK	51039114	51049979	1	22	mitogen-activated protein kinase 8 interacting protein 2 [Source:HGNC Symbol;Acc:6883]
ENSG00000008735	0.93	5265	AAAGAAACT	C	hippibs	AAAGASAHK	51039114	51049979	1	22	mitogen-activated protein kinase 8 interacting protein 2 [Source:HGNC Symbol;Acc:6883]
ENSG00000008735	0.93	5426	AAAGAGACC	C	hippibs	AAAGASAHK	51039114	51049979	1	22	mitogen-activated protein kinase 8 interacting protein 2 [Source:HGNC Symbol;Acc:6883]
ENSG00000013288	0.93	1443	AAAGAAATG	C	hippibs	AAAGASAHK	6576902	6624188	1	4	mannosidase, alpha, class 2B, member 2 [Source:HGNC Symbol;Acc:29623]
ENSG00000013288	0.93	3462	AAAGACACC	C	hippibs	AAAGASAHK	6576902	6624188	1	4	mannosidase, alpha, class 2B, member 2 [Source:HGNC Symbol;Acc:29623]
ENSG00000013288	0.96	4491	AAAGAGAGG	C	hippibs	AAAGASAHK	6576902	6624188	1	4	mannosidase, alpha, class 2B, member 2 [Source:HGNC Symbol;Acc:29623]
ENSG00000013288	0.93	4618	AAAGAAAAG	C	hippibs	AAAGASAHK	6576902	6624188	1	4	mannosidase, alpha, class 2B, member 2 [Source:HGNC Symbol;Acc:29623]
ENSG00000013288	0.93	6902	AAAGAAAAG	C	hippibs	AAAGASAHK	6576902	6624188	1	4	mannosidase, alpha, class 2B, member 2 [Source:HGNC Symbol;Acc:29623]
ENSG00000008710	0.93	6449	AAAGAAATG	C	hippibs	AAAGASAHK	2138711	2185899	-1	16	polycystic kidney disease 1 (autosomal dominant) [Source:HGNC Symbol;Acc:9008]
ENSG00000011009	0.93	4229	AAAGATATT	C	hippibs	AAAGASAHK	24117460	24122029	1	1	lysophospholipase II [Source:HGNC Symbol;Acc:6738]
ENSG00000011009	0.93	4539	AAAGATATT	C	hippibs	AAAGASAHK	24117460	24122029	1	1	lysophospholipase II [Source:HGNC Symbol;Acc:6738]
ENSG00000015479	0.93	5988	AAAGAAACT	C	hippibs	AAAGASAHK	138609792	138667360	1	5	matrin 3 [Source:HGNC Symbol;Acc:6912]
ENSG00000015479	0.93	7906	AAAGAGAAA	C	hippibs	AAAGASAHK	138609792	138667360	1	5	matrin 3 [Source:HGNC Symbol;Acc:6912]
ENSG00000009790	0.93	4293	AAAGAAATG	C	hippibs	AAAGASAHK	209929377	209955668	1	1	TRAF3 interacting protein 3 [Source:HGNC Symbol;Acc:30766]
ENSG00000009790	0.93	4443	AAAGAAAAT	C	hippibs	AAAGASAHK	209929377	209955668	1	1	TRAF3 interacting protein 3 [Source:HGNC Symbol;Acc:30766]
ENSG00000009790	1	4941	AAAGACATT	C	hippibs	AAAGASAHK	209929377	209955668	1	1	TRAF3 interacting protein 3 [Source:HGNC Symbol;Acc:30766]
ENSG00000009790	1	6080	AAAGACAAG	C	hippibs	AAAGASAHK	209929377	209955668	1	1	TRAF3 interacting protein 3 [Source:HGNC Symbol;Acc:30766]
ENSG00000009790	0.93	9658	AAAGACACC	C	hippibs	AAAGASAHK	209929377	209955668	1	1	TRAF3 interacting protein 3 [Source:HGNC Symbol;Acc:30766]
ENSG00000015568	0.93	2300	AAAGACACC	C	hippibs	AAAGASAHK	110550335	110615272	1	2	RANBP2-like and GRIP domain containing 5 [Source:HGNC Symbol;Acc:32418]
ENSG00000015568	1	6147	AAAGAGAAG	C	hippibs	AAAGASAHK	110550335	110615272	1	2	RANBP2-like and GRIP domain containing 5 [Source:HGNC Symbol;Acc:32418]
ENSG00000015568	0.93	7566	AAAGATAAT	C	hippibs	AAAGASAHK	110550335	110615272	1	2	RANBP2-like and GRIP domain containing 5 [Source:HGNC Symbol;Acc:32418]
ENSG00000015568	1	9919	AAAGAGAAG	C	hippibs	AAAGASAHK	110550335	110615272	1	2	RANBP2-like and GRIP domain containing 5 [Source:HGNC Symbol;Acc:32418]
ENSG00000008056	0.93	4861	AAAGAGATA	C	hippibs	AAAGASAHK	47431303	47479252	-1	X	synapsin I [Source:HGNC Symbol;Acc:11494]
ENSG00000008056	0.93	5088	AAAGAAATT	C	hippibs	AAAGASAHK	47431303	47479252	-1	X	synapsin I [Source:HGNC Symbol;Acc:11494]
ENSG00000008056	1	8354	AAAGAGACT	C	hippibs	AAAGASAHK	47431303	47479252	-1	X	synapsin I [Source:HGNC Symbol;Acc:11494]
ENSG00000010404	0.93	2483	AAAGAGAAC	C	hippibs	AAAGASAHK	148558521	148586877	-1	X	iduronate 2-sulfatase [Source:HGNC Symbol;Acc:5389]
ENSG00000010404	0.93	3817	AAAGACAAA	C	hippibs	AAAGASAHK	148558521	148586877	-1	X	iduronate 2-sulfatase [Source:HGNC Symbol;Acc:5389]
ENSG00000010404	0.93	4539	AAAGAGAAA	C	hippibs	AAAGASAHK	148558521	148586877	-1	X	iduronate 2-sulfatase [Source:HGNC Symbol;Acc:5389]
ENSG00000010404	0.93	4958	AAAGAAAAG	C	hippibs	AAAGASAHK	148558521	148586877	-1	X	iduronate 2-sulfatase [Source:HGNC Symbol;Acc:5389]
ENSG00000010404	0.93	6097	AAAGAGAAA	C	hippibs	AAAGASAHK	148558521	148586877	-1	X	iduronate 2-sulfatase [Source:HGNC Symbol;Acc:5389]
ENSG00000010404	0.93	8133	AAAGACATA	C	hippibs	AAAGASAHK	148558521	148586877	-1	X	iduronate 2-sulfatase [Source:HGNC Symbol;Acc:5389]
ENSG00000012232	0.93	505	AAAGATATG	C	hippibs	AAAGASAHK	28559131	28611204	1	8	exostoses (multiple)-like 3 [Source:HGNC Symbol;Acc:3518]
ENSG00000012232	1	2190	AAAGAGAAG	C	hippibs	AAAGASAHK	28559131	28611204	1	8	exostoses (multiple)-like 3 [Source:HGNC Symbol;Acc:3518]
ENSG00000012232	0.93	2733	AAAGAAATG	C	hippibs	AAAGASAHK	28559131	28611204	1	8	exostoses (multiple)-like 3 [Source:HGNC Symbol;Acc:3518]
ENSG00000013503	0.93	3391	AAAGAGAAA	C	hippibs	AAAGASAHK	106751489	106903974	1	12	polymerase (RNA) III (DNA directed) polypeptide B [Source:HGNC Symbol;Acc:30348]
ENSG00000013503	0.93	5476	AAAGAAAAG	C	hippibs	AAAGASAHK	106751489	106903974	1	12	polymerase (RNA) III (DNA directed) polypeptide B [Source:HGNC Symbol;Acc:30348]
ENSG00000013503	0.93	7220	AAAGAAATG	C	hippibs	AAAGASAHK	106751489	106903974	1	12	polymerase (RNA) III (DNA directed) polypeptide B [Source:HGNC Symbol;Acc:30348]
ENSG00000013503	0.93	7565	AAAGACAAA	C	hippibs	AAAGASAHK	106751489	106903974	1	12	polymerase (RNA) III (DNA directed) polypeptide B [Source:HGNC Symbol;Acc:30348]
ENSG00000013503	0.93	8875	AAAGAAAAT	C	hippibs	AAAGASAHK	106751489	106903974	1	12	polymerase (RNA) III (DNA directed) polypeptide B [Source:HGNC Symbol;Acc:30348]
ENSG00000012822	0.93	5140	AAAGAAAAT	C	hippibs	AAAGASAHK	54104902	54121307	-1	12	calcium binding and coiled-coil domain 1 [Source:HGNC Symbol;Acc:29306]
ENSG00000012822	0.93	5163	AAAGAAAAG	C	hippibs	AAAGASAHK	54104902	54121307	-1	12	calcium binding and coiled-coil domain 1 [Source:HGNC Symbol;Acc:29306]
ENSG00000012822	0.93	5955	AAAGAGAAA	C	hippibs	AAAGASAHK	54104902	54121307	-1	12	calcium binding and coiled-coil domain 1 [Source:HGNC Symbol;Acc:29306]
ENSG00000012822	1	8826	AAAGACACT	C	hippibs	AAAGASAHK	54104902	54121307	-1	12	calcium binding and coiled-coil domain 1 [Source:HGNC Symbol;Acc:29306]
ENSG00000014824	0.93	1026	AAAGAGAAA	C	hippibs	AAAGASAHK	41992523	42089538	1	4	solute carrier family 30 (zinc transporter), member 9 [Source:HGNC Symbol;Acc:1329]
ENSG00000014824	1	1109	AAAGAGATT	C	hippibs	AAAGASAHK	41992523	42089538	1	4	solute carrier family 30 (zinc transporter), member 9 [Source:HGNC Symbol;Acc:1329]
ENSG00000014824	1	4556	AAAGACATT	C	hippibs	AAAGASAHK	41992523	42089538	1	4	solute carrier family 30 (zinc transporter), member 9 [Source:HGNC Symbol;Acc:1329]
ENSG00000014824	1	4927	AAAGAGAAG	C	hippibs	AAAGASAHK	41992523	42089538	1	4	solute carrier family 30 (zinc transporter), member 9 [Source:HGNC Symbol;Acc:1329]
ENSG00000018610	0.93	3860	AAAGAAAAT	C	hippibs	AAAGASAHK	118672112	118699364	-1	X	chromosome X open reading frame 56 [Source:HGNC Symbol;Acc:26239]
ENSG00000018610	0.93	4161	AAAGAGAAA	C	hippibs	AAAGASAHK	118672112	118699364	-1	X	chromosome X open reading frame 56 [Source:HGNC Symbol;Acc:26239]
ENSG00000018610	0.93	4173	AAAGAAAAT	C	hippibs	AAAGASAHK	118672112	118699364	-1	X	chromosome X open reading frame 56 [Source:HGNC Symbol;Acc:26239]
ENSG00000018610	0.93	5009	AAAGAAAAG	C	hippibs	AAAGASAHK	118672112	118699364	-1	X	chromosome X open reading frame 56 [Source:HGNC Symbol;Acc:26239]
ENSG00000013619	1	2726	AAAGACATG	C	hippibs	AAAGASAHK	149529689	149682448	1	X	mastermind-like domain containing 1 [Source:HGNC Symbol;Acc:2568]
ENSG00000013619	0.96	7629	AAAGACAGG	C	hippibs	AAAGASAHK	149529689	149682448	1	X	mastermind-like domain containing 1 [Source:HGNC Symbol;Acc:2568]
ENSG00000013619	0.93	8619	AAAGAGAAA	C	hippibs	AAAGASAHK	149529689	149682448	1	X	mastermind-like domain containing 1 [Source:HGNC Symbol;Acc:2568]
ENSG00000011638	0.93	883	AAAGAAATT	C	hippibs	AAAGASAHK	21169698	21191937	1	16	transmembrane protein 159 [Source:HGNC Symbol;Acc:30136]
ENSG00000011638	0.96	6441	AAAGAGAGT	C	hippibs	AAAGASAHK	21169698	21191937	1	16	transmembrane protein 159 [Source:HGNC Symbol;Acc:30136]
ENSG00000011638	1	8441	AAAGACAAG	C	hippibs	AAAGASAHK	21169698	21191937	1	16	transmembrane protein 159 [Source:HGNC Symbol;Acc:30136]
ENSG00000008869	1	3666	AAAGAGAAT	C	hippibs	AAAGASAHK	37195526	37311485	-1	2	HEAT repeat containing 5B [Source:HGNC Symbol;Acc:29273]
ENSG00000008869	0.96	4049	AAAGAGAGG	C	hippibs	AAAGASAHK	37195526	37311485	-1	2	HEAT repeat containing 5B [Source:HGNC Symbol;Acc:29273]
ENSG00000008869	1	7894	AAAGACAAG	C	hippibs	AAAGASAHK	37195526	37311485	-1	2	HEAT repeat containing 5B [Source:HGNC Symbol;Acc:29273]
ENSG00000008869	0.93	9229	AAAGATAAG	C	hippibs	AAAGASAHK	37195526	37311485	-1	2	HEAT repeat containing 5B [Source:HGNC Symbol;Acc:29273]
ENSG00000011523	0.93	198	AAAGATACT	C	hippibs	AAAGASAHK	65283500	65314138	1	2	centrosomal protein 68kDa [Source:HGNC Symbol;Acc:29076]
ENSG00000011523	0.96	364	AAAGAGAGT	C	hippibs	AAAGASAHK	65283500	65314138	1	2	centrosomal protein 68kDa [Source:HGNC Symbol;Acc:29076]
ENSG00000011523	0.93	874	AAAGAGACA	C	hippibs	AAAGASAHK	65283500	65314138	1	2	centrosomal protein 68kDa [Source:HGNC Symbol;Acc:29076]
ENSG00000011523	0.93	2479	AAAGATATT	C	hippibs	AAAGASAHK	65283500	65314138	1	2	centrosomal protein 68kDa [Source:HGNC Symbol;Acc:29076]
ENSG00000011523	0.93	4642	AAAGAAACT	C	hippibs	AAAGASAHK	65283500	65314138	1	2	centrosomal protein 68kDa [Source:HGNC Symbol;Acc:29076]
ENSG00000011523	0.93	8749	AAAGAAAAG	C	hippibs	AAAGASAHK	65283500	65314138	1	2	centrosomal protein 68kDa [Source:HGNC Symbol;Acc:29076]
ENSG00000042753	1	1858	AAAGACAAG	C	hippibs	AAAGASAHK	47341423	47354203	-1	19	adaptor-related protein complex 2, sigma 1 subunit [Source:HGNC Symbol;Acc:565]
ENSG00000042753	0.93	6557	AAAGACATA	C	hippibs	AAAGASAHK	47341423	47354203	-1	19	adaptor-related protein complex 2, sigma 1 subunit [Source:HGNC Symbol;Acc:565]
ENSG00000042753	0.93	8889	AAAGACACA	C	hippibs	AAAGASAHK	47341423	47354203	-1	19	adaptor-related protein complex 2, sigma 1 subunit [Source:HGNC Symbol;Acc:565]
ENSG00000042753	1	9750	AAAGACATT	C	hippibs	AAAGASAHK	47341423	47354203	-1	19	adaptor-related protein complex 2, sigma 1 subunit [Source:HGNC Symbol;Acc:565]
ENSG00000051596	0.93	5849	AAAGAAAAG	C	hippibs	AAAGASAHK	175386530	175395302	-1	5	THO complex 3 [Source:HGNC Symbol;Acc:19072]
ENSG00000057663	1	38	AAAGAGAAT	C	hippibs	AAAGASAHK	106632351	106773672	-1	6	ATG5 autophagy related 5 homolog (S. cerevisiae) [Source:HGNC Symbol;Acc:589]
ENSG00000057663	1	4427	AAAGAGACG	C	hippibs	AAAGASAHK	106632351	106773672	-1	6	ATG5 autophagy related 5 homolog (S. cerevisiae) [Source:HGNC Symbol;Acc:589]
ENSG00000057663	0.93	6920	AAAGAAAAG	C	hippibs	AAAGASAHK	106632351	106773672	-1	6	ATG5 autophagy related 5 homolog (S. cerevisiae) [Source:HGNC Symbol;Acc:589]
ENSG00000057663	0.93	7116	AAAGACACA	C	hippibs	AAAGASAHK	106632351	106773672	-1	6	ATG5 autophagy related 5 homolog (S. cerevisiae) [Source:HGNC Symbol;Acc:589]
ENSG00000057663	0.93	7831	AAAGAAATG	C	hippibs	AAAGASAHK	106632351	106773672	-1	6	ATG5 autophagy related 5 homolog (S. cerevisiae) [Source:HGNC Symbol;Acc:589]
ENSG00000057663	0.93	7979	AAAGAAAAT	C	hippibs	AAAGASAHK	106632351	106773672	-1	6	ATG5 autophagy related 5 homolog (S. cerevisiae) [Source:HGNC Symbol;Acc:589]
ENSG00000057663	0.93	9531	AAAGATATG	C	hippibs	AAAGASAHK	106632351	106773672	-1	6	ATG5 autophagy related 5 homolog (S. cerevisiae) [Source:HGNC Symbol;Acc:589]
ENSG00000052749	0.96	1620	AAAGAGAGG	C	hippibs	AAAGASAHK	99116115	99161127	-1	10	ribosomal RNA processing 12 homolog (S. cerevisiae) [Source:HGNC Symbol;Acc:29100]
ENSG00000048828	0.93	327	AAAGAGAAA	C	hippibs	AAAGASAHK	96214002	96328397	1	9	family with sequence similarity 120A [Source:HGNC Symbol;Acc:13247]
ENSG00000048828	0.93	1148	AAAGAGAAA	C	hippibs	AAAGASAHK	96214002	96328397	1	9	family with sequence similarity 120A [Source:HGNC Symbol;Acc:13247]
ENSG00000048828	0.93	1184	AAAGAAACT	C	hippibs	AAAGASAHK	96214002	96328397	1	9	family with sequence similarity 120A [Source:HGNC Symbol;Acc:13247]
ENSG00000048828	0.96	1688	AAAGACAGG	C	hippibs	AAAGASAHK	96214002	96328397	1	9	family with sequence similarity 120A [Source:HGNC Symbol;Acc:13247]
ENSG00000048828	0.96	2284	AAAGACAGG	C	hippibs	AAAGASAHK	96214002	96328397	1	9	family with sequence similarity 120A [Source:HGNC Symbol;Acc:13247]
ENSG00000048828	0.93	3288	AAAGACAAA	C	hippibs	AAAGASAHK	96214002	96328397	1	9	family with sequence similarity 120A [Source:HGNC Symbol;Acc:13247]
ENSG00000048828	0.93	8106	AAAGAAAAG	C	hippibs	AAAGASAHK	96214002	96328397	1	9	family with sequence similarity 120A [Source:HGNC Symbol;Acc:13247]
ENSG00000048828	1	8971	AAAGACATT	C	hippibs	AAAGASAHK	96214002	96328397	1	9	family with sequence similarity 120A [Source:HGNC Symbol;Acc:13247]
ENSG00000050030	1	2187	AAAGACATG	C	hippibs	AAAGASAHK	73952684	74145320	-1	X	KIAA2022 [Source:HGNC Symbol;Acc:29433]
ENSG00000050030	1	2326	AAAGAGAAG	C	hippibs	AAAGASAHK	73952684	74145320	-1	X	KIAA2022 [Source:HGNC Symbol;Acc:29433]
ENSG00000050030	0.93	2418	AAAGATAAG	C	hippibs	AAAGASAHK	73952684	74145320	-1	X	KIAA2022 [Source:HGNC Symbol;Acc:29433]
ENSG00000050030	1	2641	AAAGACATG	C	hippibs	AAAGASAHK	73952684	74145320	-1	X	KIAA2022 [Source:HGNC Symbol;Acc:29433]
ENSG00000050030	0.93	5824	AAAGACATC	C	hippibs	AAAGASAHK	73952684	74145320	-1	X	KIAA2022 [Source:HGNC Symbol;Acc:29433]
ENSG00000050030	0.93	5857	AAAGAAACT	C	hippibs	AAAGASAHK	73952684	74145320	-1	X	KIAA2022 [Source:HGNC Symbol;Acc:29433]
ENSG00000050030	0.93	6118	AAAGAGAAA	C	hippibs	AAAGASAHK	73952684	74145320	-1	X	KIAA2022 [Source:HGNC Symbol;Acc:29433]
ENSG00000050030	0.93	8793	AAAGAAAAT	C	hippibs	AAAGASAHK	73952684	74145320	-1	X	KIAA2022 [Source:HGNC Symbol;Acc:29433]
ENSG00000054277	1	2944	AAAGACATT	C	hippibs	AAAGASAHK	241753404	241840678	-1	1	opsin 3 [Source:HGNC Symbol;Acc:14007]
ENSG00000054277	0.93	5868	AAAGAAACT	C	hippibs	AAAGASAHK	241753404	241840678	-1	1	opsin 3 [Source:HGNC Symbol;Acc:14007]
ENSG00000054277	1	6569	AAAGAGATT	C	hippibs	AAAGASAHK	241753404	241840678	-1	1	opsin 3 [Source:HGNC Symbol;Acc:14007]
ENSG00000054277	0.93	7496	AAAGATAAT	C	hippibs	AAAGASAHK	241753404	241840678	-1	1	opsin 3 [Source:HGNC Symbol;Acc:14007]
ENSG00000054277	1	7739	AAAGACAAT	C	hippibs	AAAGASAHK	241753404	241840678	-1	1	opsin 3 [Source:HGNC Symbol;Acc:14007]
ENSG00000054277	0.93	8343	AAAGACACC	C	hippibs	AAAGASAHK	241753404	241840678	-1	1	opsin 3 [Source:HGNC Symbol;Acc:14007]
ENSG00000037042	0.96	2476	AAAGAGAGG	C	hippibs	AAAGASAHK	40811266	40819021	1	17	tubulin, gamma 2 [Source:HGNC Symbol;Acc:12419]
ENSG00000037042	1	7433	AAAGAGACT	C	hippibs	AAAGASAHK	40811266	40819021	1	17	tubulin, gamma 2 [Source:HGNC Symbol;Acc:12419]
ENSG00000037042	0.93	9224	AAAGACAAA	C	hippibs	AAAGASAHK	40811266	40819021	1	17	tubulin, gamma 2 [Source:HGNC Symbol;Acc:12419]
ENSG00000035141	0.93	929	AAAGAGATA	C	hippibs	AAAGASAHK	70523107	70529222	-1	2	family with sequence similarity 136, member A [Source:HGNC Symbol;Acc:25911]
ENSG00000035141	0.93	1744	AAAGAGACA	C	hippibs	AAAGASAHK	70523107	70529222	-1	2	family with sequence similarity 136, member A [Source:HGNC Symbol;Acc:25911]
ENSG00000035141	0.93	2271	AAAGAAAAT	C	hippibs	AAAGASAHK	70523107	70529222	-1	2	family with sequence similarity 136, member A [Source:HGNC Symbol;Acc:25911]
ENSG00000035141	0.93	8604	AAAGAAAAG	C	hippibs	AAAGASAHK	70523107	70529222	-1	2	family with sequence similarity 136, member A [Source:HGNC Symbol;Acc:25911]
ENSG00000035141	0.93	9330	AAAGAGAAA	C	hippibs	AAAGASAHK	70523107	70529222	-1	2	family with sequence similarity 136, member A [Source:HGNC Symbol;Acc:25911]
ENSG00000040933	0.93	5795	AAAGACAAA	C	hippibs	AAAGASAHK	99061317	99207496	1	2	inositol polyphosphate-4-phosphatase, type I, 107kDa [Source:HGNC Symbol;Acc:6074]
ENSG00000040933	0.93	9288	AAAGATAAG	C	hippibs	AAAGASAHK	99061317	99207496	1	2	inositol polyphosphate-4-phosphatase, type I, 107kDa [Source:HGNC Symbol;Acc:6074]
ENSG00000054116	0.93	1948	AAAGAGAAA	C	hippibs	AAAGASAHK	36602173	36615098	-1	1	trafficking protein particle complex 3 [Source:HGNC Symbol;Acc:19942]
ENSG00000054116	0.96	2124	AAAGAGAGT	C	hippibs	AAAGASAHK	36602173	36615098	-1	1	trafficking protein particle complex 3 [Source:HGNC Symbol;Acc:19942]
ENSG00000054116	0.93	6876	AAAGAAATT	C	hippibs	AAAGASAHK	36602173	36615098	-1	1	trafficking protein particle complex 3 [Source:HGNC Symbol;Acc:19942]
ENSG00000054116	0.93	8365	AAAGAGAAA	C	hippibs	AAAGASAHK	36602173	36615098	-1	1	trafficking protein particle complex 3 [Source:HGNC Symbol;Acc:19942]
ENSG00000054116	1	9515	AAAGACACT	C	hippibs	AAAGASAHK	36602173	36615098	-1	1	trafficking protein particle complex 3 [Source:HGNC Symbol;Acc:19942]
ENSG00000049860	1	545	AAAGACAAT	C	hippibs	AAAGASAHK	73980969	74017113	1	5	hexosaminidase B (beta polypeptide) [Source:HGNC Symbol;Acc:4879]
ENSG00000049860	0.93	2523	AAAGAAACT	C	hippibs	AAAGASAHK	73980969	74017113	1	5	hexosaminidase B (beta polypeptide) [Source:HGNC Symbol;Acc:4879]
ENSG00000049860	0.93	3622	AAAGAAAAT	C	hippibs	AAAGASAHK	73980969	74017113	1	5	hexosaminidase B (beta polypeptide) [Source:HGNC Symbol;Acc:4879]
ENSG00000049860	0.93	6513	AAAGAGATC	C	hippibs	AAAGASAHK	73980969	74017113	1	5	hexosaminidase B (beta polypeptide) [Source:HGNC Symbol;Acc:4879]
ENSG00000049860	1	8084	AAAGACACG	C	hippibs	AAAGASAHK	73980969	74017113	1	5	hexosaminidase B (beta polypeptide) [Source:HGNC Symbol;Acc:4879]
ENSG00000030304	0.93	466	AAAGACACA	C	hippibs	AAAGASAHK	113431051	113563859	1	9	muscle, skeletal, receptor tyrosine kinase [Source:HGNC Symbol;Acc:7525]
ENSG00000030304	0.93	2482	AAAGAGAAA	C	hippibs	AAAGASAHK	113431051	113563859	1	9	muscle, skeletal, receptor tyrosine kinase [Source:HGNC Symbol;Acc:7525]
ENSG00000030304	0.93	6042	AAAGAAAAT	C	hippibs	AAAGASAHK	113431051	113563859	1	9	muscle, skeletal, receptor tyrosine kinase [Source:HGNC Symbol;Acc:7525]
ENSG00000030304	1	8485	AAAGAGAAT	C	hippibs	AAAGASAHK	113431051	113563859	1	9	muscle, skeletal, receptor tyrosine kinase [Source:HGNC Symbol;Acc:7525]
ENSG00000030304	1	9460	AAAGACAAT	C	hippibs	AAAGASAHK	113431051	113563859	1	9	muscle, skeletal, receptor tyrosine kinase [Source:HGNC Symbol;Acc:7525]
ENSG00000028203	0.93	8268	AAAGAAAAG	C	hippibs	AAAGASAHK	95611522	95696566	1	12	vezatin, adherens junctions transmembrane protein [Source:HGNC Symbol;Acc:18258]
ENSG00000025423	0.96	1219	AAAGAGAGT	C	hippibs	AAAGASAHK	57157108	57181574	1	12	hydroxysteroid (17-beta) dehydrogenase 6 homolog (mouse) [Source:HGNC Symbol;Acc:23316]
ENSG00000025423	0.93	7925	AAAGATAAT	C	hippibs	AAAGASAHK	57157108	57181574	1	12	hydroxysteroid (17-beta) dehydrogenase 6 homolog (mouse) [Source:HGNC Symbol;Acc:23316]
ENSG00000025423	0.93	8238	AAAGATAAT	C	hippibs	AAAGASAHK	57157108	57181574	1	12	hydroxysteroid (17-beta) dehydrogenase 6 homolog (mouse) [Source:HGNC Symbol;Acc:23316]
ENSG00000049759	1	15	AAAGACATT	C	hippibs	AAAGASAHK	55711619	56068772	1	18	neural precursor cell expressed, developmentally down-regulated 4-like [Source:HGNC Symbol;Acc:7728]
ENSG00000049759	0.96	340	AAAGAGAGT	C	hippibs	AAAGASAHK	55711619	56068772	1	18	neural precursor cell expressed, developmentally down-regulated 4-like [Source:HGNC Symbol;Acc:7728]
ENSG00000049759	1	445	AAAGAGATT	C	hippibs	AAAGASAHK	55711619	56068772	1	18	neural precursor cell expressed, developmentally down-regulated 4-like [Source:HGNC Symbol;Acc:7728]
ENSG00000049759	0.93	2851	AAAGATAAG	C	hippibs	AAAGASAHK	55711619	56068772	1	18	neural precursor cell expressed, developmentally down-regulated 4-like [Source:HGNC Symbol;Acc:7728]
ENSG00000049759	0.93	3341	AAAGAAACT	C	hippibs	AAAGASAHK	55711619	56068772	1	18	neural precursor cell expressed, developmentally down-regulated 4-like [Source:HGNC Symbol;Acc:7728]
ENSG00000049759	0.96	3422	AAAGACAGG	C	hippibs	AAAGASAHK	55711619	56068772	1	18	neural precursor cell expressed, developmentally down-regulated 4-like [Source:HGNC Symbol;Acc:7728]
ENSG00000049759	0.93	5841	AAAGAAATT	C	hippibs	AAAGASAHK	55711619	56068772	1	18	neural precursor cell expressed, developmentally down-regulated 4-like [Source:HGNC Symbol;Acc:7728]
ENSG00000049759	0.93	6166	AAAGAAAAG	C	hippibs	AAAGASAHK	55711619	56068772	1	18	neural precursor cell expressed, developmentally down-regulated 4-like [Source:HGNC Symbol;Acc:7728]
ENSG00000049759	0.93	6360	AAAGAAAAG	C	hippibs	AAAGASAHK	55711619	56068772	1	18	neural precursor cell expressed, developmentally down-regulated 4-like [Source:HGNC Symbol;Acc:7728]
ENSG00000049759	1	7389	AAAGACAAG	C	hippibs	AAAGASAHK	55711619	56068772	1	18	neural precursor cell expressed, developmentally down-regulated 4-like [Source:HGNC Symbol;Acc:7728]
ENSG00000049759	0.96	7458	AAAGACAGG	C	hippibs	AAAGASAHK	55711619	56068772	1	18	neural precursor cell expressed, developmentally down-regulated 4-like [Source:HGNC Symbol;Acc:7728]
ENSG00000048544	0.93	2115	AAAGAAAAG	C	hippibs	AAAGASAHK	42174539	42185603	-1	6	mitochondrial ribosomal protein S10 [Source:HGNC Symbol;Acc:14502]
ENSG00000048544	0.93	4998	AAAGACATA	C	hippibs	AAAGASAHK	42174539	42185603	-1	6	mitochondrial ribosomal protein S10 [Source:HGNC Symbol;Acc:14502]
ENSG00000048544	0.93	5956	AAAGAGACC	C	hippibs	AAAGASAHK	42174539	42185603	-1	6	mitochondrial ribosomal protein S10 [Source:HGNC Symbol;Acc:14502]
ENSG00000048544	1	8252	AAAGACAAT	C	hippibs	AAAGASAHK	42174539	42185603	-1	6	mitochondrial ribosomal protein S10 [Source:HGNC Symbol;Acc:14502]
ENSG00000036672	0.93	331	AAAGAGATA	C	hippibs	AAAGASAHK	119225926	119252436	-1	11	ubiquitin specific peptidase 2 [Source:HGNC Symbol;Acc:12618]
ENSG00000036672	0.96	2097	AAAGACAGG	C	hippibs	AAAGASAHK	119225926	119252436	-1	11	ubiquitin specific peptidase 2 [Source:HGNC Symbol;Acc:12618]
ENSG00000036672	1	2697	AAAGAGAAT	C	hippibs	AAAGASAHK	119225926	119252436	-1	11	ubiquitin specific peptidase 2 [Source:HGNC Symbol;Acc:12618]
ENSG00000036672	0.93	5923	AAAGAGATA	C	hippibs	AAAGASAHK	119225926	119252436	-1	11	ubiquitin specific peptidase 2 [Source:HGNC Symbol;Acc:12618]
ENSG00000036672	0.93	6603	AAAGAGATA	C	hippibs	AAAGASAHK	119225926	119252436	-1	11	ubiquitin specific peptidase 2 [Source:HGNC Symbol;Acc:12618]
ENSG00000036672	1	9558	AAAGAGAAT	C	hippibs	AAAGASAHK	119225926	119252436	-1	11	ubiquitin specific peptidase 2 [Source:HGNC Symbol;Acc:12618]
ENSG00000036672	1	9671	AAAGAGAAG	C	hippibs	AAAGASAHK	119225926	119252436	-1	11	ubiquitin specific peptidase 2 [Source:HGNC Symbol;Acc:12618]
ENSG00000034510	0.93	440	AAAGATATG	C	hippibs	AAAGASAHK	85132749	85133795	1	2	thymosin beta 10 [Source:HGNC Symbol;Acc:11879]
ENSG00000034510	0.93	4946	AAAGAAATG	C	hippibs	AAAGASAHK	85132749	85133795	1	2	thymosin beta 10 [Source:HGNC Symbol;Acc:11879]
ENSG00000034510	1	5012	AAAGACACT	C	hippibs	AAAGASAHK	85132749	85133795	1	2	thymosin beta 10 [Source:HGNC Symbol;Acc:11879]
ENSG00000034510	0.93	5083	AAAGAGACA	C	hippibs	AAAGASAHK	85132749	85133795	1	2	thymosin beta 10 [Source:HGNC Symbol;Acc:11879]
ENSG00000034510	0.93	5606	AAAGAAAAT	C	hippibs	AAAGASAHK	85132749	85133795	1	2	thymosin beta 10 [Source:HGNC Symbol;Acc:11879]
ENSG00000034510	0.93	7003	AAAGAAATG	C	hippibs	AAAGASAHK	85132749	85133795	1	2	thymosin beta 10 [Source:HGNC Symbol;Acc:11879]
ENSG00000034510	0.93	7540	AAAGAAAAT	C	hippibs	AAAGASAHK	85132749	85133795	1	2	thymosin beta 10 [Source:HGNC Symbol;Acc:11879]
ENSG00000047188	0.93	2272	AAAGATACT	C	hippibs	AAAGASAHK	112849410	112930981	1	5	YTH domain containing 2 [Source:HGNC Symbol;Acc:24721]
ENSG00000047188	0.93	5277	AAAGAAATG	C	hippibs	AAAGASAHK	112849410	112930981	1	5	YTH domain containing 2 [Source:HGNC Symbol;Acc:24721]
ENSG00000047188	0.93	9238	AAAGATACT	C	hippibs	AAAGASAHK	112849410	112930981	1	5	YTH domain containing 2 [Source:HGNC Symbol;Acc:24721]
ENSG00000057294	0.93	965	AAAGATAAT	C	hippibs	AAAGASAHK	32943680	33049780	-1	12	plakophilin 2 [Source:HGNC Symbol;Acc:9024]
ENSG00000057294	0.93	2483	AAAGAAAAG	C	hippibs	AAAGASAHK	32943680	33049780	-1	12	plakophilin 2 [Source:HGNC Symbol;Acc:9024]
ENSG00000057294	0.93	2602	AAAGAAAAG	C	hippibs	AAAGASAHK	32943680	33049780	-1	12	plakophilin 2 [Source:HGNC Symbol;Acc:9024]
ENSG00000057294	0.93	2711	AAAGAGATC	C	hippibs	AAAGASAHK	32943680	33049780	-1	12	plakophilin 2 [Source:HGNC Symbol;Acc:9024]
ENSG00000057294	0.93	2991	AAAGAGATC	C	hippibs	AAAGASAHK	32943680	33049780	-1	12	plakophilin 2 [Source:HGNC Symbol;Acc:9024]
ENSG00000057294	0.93	4756	AAAGAAAAT	C	hippibs	AAAGASAHK	32943680	33049780	-1	12	plakophilin 2 [Source:HGNC Symbol;Acc:9024]
ENSG00000057294	0.93	5020	AAAGAAATG	C	hippibs	AAAGASAHK	32943680	33049780	-1	12	plakophilin 2 [Source:HGNC Symbol;Acc:9024]
ENSG00000057294	0.93	6167	AAAGATAAG	C	hippibs	AAAGASAHK	32943680	33049780	-1	12	plakophilin 2 [Source:HGNC Symbol;Acc:9024]
ENSG00000057294	0.93	7109	AAAGAAAAG	C	hippibs	AAAGASAHK	32943680	33049780	-1	12	plakophilin 2 [Source:HGNC Symbol;Acc:9024]
ENSG00000057294	0.93	7507	AAAGAAAAG	C	hippibs	AAAGASAHK	32943680	33049780	-1	12	plakophilin 2 [Source:HGNC Symbol;Acc:9024]
ENSG00000057294	0.93	7517	AAAGAAAAG	C	hippibs	AAAGASAHK	32943680	33049780	-1	12	plakophilin 2 [Source:HGNC Symbol;Acc:9024]
ENSG00000036828	0.96	87	AAAGAGAGT	C	hippibs	AAAGASAHK	121902530	122005343	1	3	calcium-sensing receptor [Source:HGNC Symbol;Acc:1514]
ENSG00000036828	0.93	2150	AAAGAAACT	C	hippibs	AAAGASAHK	121902530	122005343	1	3	calcium-sensing receptor [Source:HGNC Symbol;Acc:1514]
ENSG00000036828	1	2445	AAAGACAAT	C	hippibs	AAAGASAHK	121902530	122005343	1	3	calcium-sensing receptor [Source:HGNC Symbol;Acc:1514]
ENSG00000036828	0.93	4532	AAAGAGAAA	C	hippibs	AAAGASAHK	121902530	122005343	1	3	calcium-sensing receptor [Source:HGNC Symbol;Acc:1514]
ENSG00000036828	0.96	4573	AAAGACAGG	C	hippibs	AAAGASAHK	121902530	122005343	1	3	calcium-sensing receptor [Source:HGNC Symbol;Acc:1514]
ENSG00000036828	0.96	7258	AAAGAGAGG	C	hippibs	AAAGASAHK	121902530	122005343	1	3	calcium-sensing receptor [Source:HGNC Symbol;Acc:1514]
ENSG00000036828	0.93	7552	AAAGATACT	C	hippibs	AAAGASAHK	121902530	122005343	1	3	calcium-sensing receptor [Source:HGNC Symbol;Acc:1514]
ENSG00000036828	0.93	8470	AAAGACAAA	C	hippibs	AAAGASAHK	121902530	122005343	1	3	calcium-sensing receptor [Source:HGNC Symbol;Acc:1514]
ENSG00000036828	0.93	9222	AAAGAAATG	C	hippibs	AAAGASAHK	121902530	122005343	1	3	calcium-sensing receptor [Source:HGNC Symbol;Acc:1514]
ENSG00000036828	0.93	9852	AAAGAAATT	C	hippibs	AAAGASAHK	121902530	122005343	1	3	calcium-sensing receptor [Source:HGNC Symbol;Acc:1514]
ENSG00000055118	0.93	3194	AAAGAAAAG	C	hippibs	AAAGASAHK	150642049	150675403	-1	7	potassium voltage-gated channel, subfamily H (eag-related), member 2 [Source:HGNC Symbol;Acc:6251]
ENSG00000057608	0.93	1353	AAAGAAAAG	C	hippibs	AAAGASAHK	5807186	5884095	-1	10	GDP dissociation inhibitor 2 [Source:HGNC Symbol;Acc:4227]
ENSG00000057608	0.93	1378	AAAGAAAAT	C	hippibs	AAAGASAHK	5807186	5884095	-1	10	GDP dissociation inhibitor 2 [Source:HGNC Symbol;Acc:4227]
ENSG00000057608	0.93	3642	AAAGAGACA	C	hippibs	AAAGASAHK	5807186	5884095	-1	10	GDP dissociation inhibitor 2 [Source:HGNC Symbol;Acc:4227]
ENSG00000057608	0.93	4084	AAAGAAATG	C	hippibs	AAAGASAHK	5807186	5884095	-1	10	GDP dissociation inhibitor 2 [Source:HGNC Symbol;Acc:4227]
ENSG00000057608	0.93	5524	AAAGAGATC	C	hippibs	AAAGASAHK	5807186	5884095	-1	10	GDP dissociation inhibitor 2 [Source:HGNC Symbol;Acc:4227]
ENSG00000057608	0.93	5661	AAAGAAAAG	C	hippibs	AAAGASAHK	5807186	5884095	-1	10	GDP dissociation inhibitor 2 [Source:HGNC Symbol;Acc:4227]
ENSG00000048740	0.93	2448	AAAGAAAAG	C	hippibs	AAAGASAHK	11047259	11378666	1	10	CUG triplet repeat, RNA binding protein 2 [Source:HGNC Symbol;Acc:2550]
ENSG00000048740	1	6146	AAAGACAAG	C	hippibs	AAAGASAHK	11047259	11378666	1	10	CUG triplet repeat, RNA binding protein 2 [Source:HGNC Symbol;Acc:2550]
ENSG00000048740	0.93	6753	AAAGACATA	C	hippibs	AAAGASAHK	11047259	11378666	1	10	CUG triplet repeat, RNA binding protein 2 [Source:HGNC Symbol;Acc:2550]
ENSG00000048740	0.96	9569	AAAGAGAGG	C	hippibs	AAAGASAHK	11047259	11378666	1	10	CUG triplet repeat, RNA binding protein 2 [Source:HGNC Symbol;Acc:2550]
ENSG00000042304	0.93	128	AAAGAGAAA	C	hippibs	AAAGASAHK	228474806	228498036	-1	2	Folate transporter-like protein C2orf83 [Source:UniProtKB/Swiss-Prot;Acc:Q53S99]
ENSG00000042304	0.93	2583	AAAGATATT	C	hippibs	AAAGASAHK	228474806	228498036	-1	2	Folate transporter-like protein C2orf83 [Source:UniProtKB/Swiss-Prot;Acc:Q53S99]
ENSG00000042304	1	3641	AAAGACAAG	C	hippibs	AAAGASAHK	228474806	228498036	-1	2	Folate transporter-like protein C2orf83 [Source:UniProtKB/Swiss-Prot;Acc:Q53S99]
ENSG00000042304	0.93	4982	AAAGAAAAG	C	hippibs	AAAGASAHK	228474806	228498036	-1	2	Folate transporter-like protein C2orf83 [Source:UniProtKB/Swiss-Prot;Acc:Q53S99]
ENSG00000042304	0.93	7780	AAAGATATT	C	hippibs	AAAGASAHK	228474806	228498036	-1	2	Folate transporter-like protein C2orf83 [Source:UniProtKB/Swiss-Prot;Acc:Q53S99]
ENSG00000040199	0.93	223	AAAGAAAAG	C	hippibs	AAAGASAHK	71674803	71748704	-1	16	PH domain and leucine rich repeat protein phosphatase 2 [Source:HGNC Symbol;Acc:29149]
ENSG00000040199	0.93	2110	AAAGAAAAT	C	hippibs	AAAGASAHK	71674803	71748704	-1	16	PH domain and leucine rich repeat protein phosphatase 2 [Source:HGNC Symbol;Acc:29149]
ENSG00000040199	0.93	5249	AAAGATACT	C	hippibs	AAAGASAHK	71674803	71748704	-1	16	PH domain and leucine rich repeat protein phosphatase 2 [Source:HGNC Symbol;Acc:29149]
ENSG00000040199	0.96	9771	AAAGAGAGG	C	hippibs	AAAGASAHK	71674803	71748704	-1	16	PH domain and leucine rich repeat protein phosphatase 2 [Source:HGNC Symbol;Acc:29149]
ENSG00000040199	0.93	9816	AAAGAAAAT	C	hippibs	AAAGASAHK	71674803	71748704	-1	16	PH domain and leucine rich repeat protein phosphatase 2 [Source:HGNC Symbol;Acc:29149]
ENSG00000047579	0.93	196	AAAGAAATG	C	hippibs	AAAGASAHK	15523038	15663271	-1	6	dystrobrevin binding protein 1 [Source:HGNC Symbol;Acc:17328]
ENSG00000047579	1	1238	AAAGACAAG	C	hippibs	AAAGASAHK	15523038	15663271	-1	6	dystrobrevin binding protein 1 [Source:HGNC Symbol;Acc:17328]
ENSG00000047579	0.93	4606	AAAGATAAG	C	hippibs	AAAGASAHK	15523038	15663271	-1	6	dystrobrevin binding protein 1 [Source:HGNC Symbol;Acc:17328]
ENSG00000047579	0.93	7778	AAAGAAAAG	C	hippibs	AAAGASAHK	15523038	15663271	-1	6	dystrobrevin binding protein 1 [Source:HGNC Symbol;Acc:17328]
ENSG00000047579	1	8890	AAAGAGAAG	C	hippibs	AAAGASAHK	15523038	15663271	-1	6	dystrobrevin binding protein 1 [Source:HGNC Symbol;Acc:17328]
ENSG00000048540	1	4917	AAAGACACT	C	hippibs	AAAGASAHK	16701307	16761024	-1	12	LIM domain only 3 (rhombotin-like 2) [Source:HGNC Symbol;Acc:6643]
ENSG00000048540	0.93	6512	AAAGACAAA	C	hippibs	AAAGASAHK	16701307	16761024	-1	12	LIM domain only 3 (rhombotin-like 2) [Source:HGNC Symbol;Acc:6643]
ENSG00000048540	0.93	6705	AAAGAGATA	C	hippibs	AAAGASAHK	16701307	16761024	-1	12	LIM domain only 3 (rhombotin-like 2) [Source:HGNC Symbol;Acc:6643]
ENSG00000048540	1	7328	AAAGACATT	C	hippibs	AAAGASAHK	16701307	16761024	-1	12	LIM domain only 3 (rhombotin-like 2) [Source:HGNC Symbol;Acc:6643]
ENSG00000048540	0.96	7968	AAAGACAGG	C	hippibs	AAAGASAHK	16701307	16761024	-1	12	LIM domain only 3 (rhombotin-like 2) [Source:HGNC Symbol;Acc:6643]
ENSG00000050748	1	834	AAAGACAAG	C	hippibs	AAAGASAHK	179660594	179719071	-1	5	mitogen-activated protein kinase 9 [Source:HGNC Symbol;Acc:6886]
[truncated: 21,811 more rows]
