# Supplementary material for: Genome wide gene expression regulation by HIP1 Protein Interactor, HIPPI: Prediction and validation
Source: BMC Genomics. 2011 Sep 26;12:463. doi: 10.1186/1471-2164-12-463 (PMC3228557; doi:10.1186/1471-2164-12-463)
Supplement: Additional file 10 — GO classification of genes altered in HD microarray study. The file contains lists of molecular functions and biological Processes significantly enriched for the genes altered in HD microarray study. [file 1471-2164-12-463-S10.XLS]

## Sheet: Up-regulated MF
GOID	Number of matches in gene set	Gene set size	Number of genes in GO class	Total number of genes with GO(gomf) annotations	P value for enrichment(hypergeometric)	Corrected p value	Chi Square	ChiSquare P Value	GO details	Gene ID(s)
GO:0005515	2507	5373	6532	23477	5.75268e-253	2.30107e-251	721.05	P <0.005	protein binding	ENSG00000000457,ENSG00000000938,ENSG00000001167,ENSG00000001497,ENSG00000001629,ENSG00000002016,ENSG00000002330,ENSG00000002586,ENSG00000002834,ENSG00000003756,ENSG00000003756,ENSG00000004399,ENSG00000004700,ENSG00000004776,ENSG00000004838,ENSG00000004975,ENSG00000005007,ENSG00000005073,ENSG00000005243,ENSG00000005339,ENSG00000005339,ENSG00000005471,ENSG00000005483,ENSG00000005513,ENSG00000005812…
GO:0046872	959	5373	2523	23477	5.95562e-74	1.19112e-72	207.79	P <0.005	metal ion binding	ENSG00000001629,ENSG00000002834,ENSG00000003756,ENSG00000003756,ENSG00000004838,ENSG00000005007,ENSG00000005339,ENSG00000005339,ENSG00000005483,ENSG00000005889,ENSG00000005889,ENSG00000007392,ENSG00000007944,ENSG00000007944,ENSG00000009413,ENSG00000009954,ENSG00000010244,ENSG00000010244,ENSG00000010318,ENSG00000010810,ENSG00000011258,ENSG00000012048,ENSG00000012223,ENSG00000012779,ENSG00000015171…
GO:0008270	928	5373	2525	23477	5.98615e-63	7.98153e-62	176.21	P <0.005	zinc ion binding	ENSG00000001629,ENSG00000002549,ENSG00000002834,ENSG00000003756,ENSG00000003756,ENSG00000004534,ENSG00000004838,ENSG00000005007,ENSG00000005339,ENSG00000005339,ENSG00000005483,ENSG00000005889,ENSG00000005889,ENSG00000007392,ENSG00000007944,ENSG00000007944,ENSG00000008277,ENSG00000009413,ENSG00000009954,ENSG00000010244,ENSG00000010244,ENSG00000010318,ENSG00000010610,ENSG00000011258,ENSG00000012048…
GO:0000166	788	5373	2090	23477	5.65945e-58	5.65945e-57	161.73	P <0.005	nucleotide binding	ENSG00000000938,ENSG00000003756,ENSG00000003756,ENSG00000004455,ENSG00000004700,ENSG00000004799,ENSG00000005007,ENSG00000005471,ENSG00000006451,ENSG00000006788,ENSG00000006837,ENSG00000007174,ENSG00000008128,ENSG00000009413,ENSG00000009954,ENSG00000010219,ENSG00000010810,ENSG00000011304,ENSG00000012983,ENSG00000013441,ENSG00000013573,ENSG00000013573,ENSG00000017260,ENSG00000018625,ENSG00000024422…
GO:0003677	642	5373	1740	23477	4.47895e-43	3.58316e-42	118.82	P <0.005	DNA binding	ENSG00000001167,ENSG00000002016,ENSG00000003756,ENSG00000003756,ENSG00000004534,ENSG00000004700,ENSG00000005007,ENSG00000005513,ENSG00000005889,ENSG00000005889,ENSG00000007372,ENSG00000007372,ENSG00000007545,ENSG00000008083,ENSG00000009413,ENSG00000012048,ENSG00000013573,ENSG00000013573,ENSG00000014138,ENSG00000015171,ENSG00000019549,ENSG00000020633,ENSG00000020922,ENSG00000023608,ENSG00000025293…
GO:0005524	604	5373	1673	23477	3.54527e-37	2.36351e-36	101.86	P <0.005	ATP binding	ENSG00000000457,ENSG00000000938,ENSG00000004455,ENSG00000004700,ENSG00000004799,ENSG00000005007,ENSG00000005339,ENSG00000005339,ENSG00000005471,ENSG00000006788,ENSG00000006837,ENSG00000007174,ENSG00000008128,ENSG00000008952,ENSG00000009954,ENSG00000010219,ENSG00000010810,ENSG00000012983,ENSG00000013441,ENSG00000013573,ENSG00000013573,ENSG00000017260,ENSG00000018625,ENSG00000020633,ENSG00000022976…
GO:0016740	445	5373	1191	23477	4.53975e-31	2.59414e-30	84.18	P <0.005	transferase activity	ENSG00000000938,ENSG00000004455,ENSG00000004799,ENSG00000005339,ENSG00000005339,ENSG00000005469,ENSG00000005483,ENSG00000006837,ENSG00000008128,ENSG00000008394,ENSG00000009413,ENSG00000009954,ENSG00000010219,ENSG00000010810,ENSG00000011198,ENSG00000012983,ENSG00000013441,ENSG00000018510,ENSG00000028116,ENSG00000029639,ENSG00000029639,ENSG00000033100,ENSG00000034152,ENSG00000037474,ENSG00000038210…
GO:0003723	276	5373	641	23477	1.3359e-30	6.67948e-30	82.28	P <0.005	RNA binding	ENSG00000004534,ENSG00000005007,ENSG00000011304,ENSG00000012048,ENSG00000013573,ENSG00000013573,ENSG00000021776,ENSG00000026297,ENSG00000026297,ENSG00000055917,ENSG00000058799,ENSG00000061936,ENSG00000063177,ENSG00000063177,ENSG00000065526,ENSG00000065978,ENSG00000066044,ENSG00000067048,ENSG00000068784,ENSG00000070756,ENSG00000071626,ENSG00000073792,ENSG00000075292,ENSG00000075856,ENSG00000075856…
GO:0003779	155	5373	295	23477	9.2421e-29	4.1076e-28	75.49	P <0.005	actin binding	ENSG00000002834,ENSG00000006747,ENSG00000006788,ENSG00000011426,ENSG00000042493,ENSG00000054654,ENSG00000054654,ENSG00000064042,ENSG00000065534,ENSG00000065534,ENSG00000071127,ENSG00000077549,ENSG00000078114,ENSG00000078114,ENSG00000078814,ENSG00000078814,ENSG00000079308,ENSG00000079819,ENSG00000084112,ENSG00000087495,ENSG00000089327,ENSG00000089327,ENSG00000094631,ENSG00000095637,ENSG00000095637…
GO:0003700	395	5373	1063	23477	4.60881e-27	1.84352e-26	72.66	P <0.005	transcription factor activity	ENSG00000001167,ENSG00000005073,ENSG00000005339,ENSG00000005339,ENSG00000005513,ENSG00000007372,ENSG00000007372,ENSG00000007968,ENSG00000008441,ENSG00000009954,ENSG00000010244,ENSG00000010244,ENSG00000020633,ENSG00000025434,ENSG00000034063,ENSG00000038945,ENSG00000047410,ENSG00000053254,ENSG00000053254,ENSG00000053747,ENSG00000054598,ENSG00000056661,ENSG00000060138,ENSG00000062194,ENSG00000064218…
GO:0005488	354	5373	952	23477	2.23167e-24	8.11517e-24	64.93	P <0.005	binding	ENSG00000000457,ENSG00000004468,ENSG00000004864,ENSG00000004864,ENSG00000006652,ENSG00000007908,ENSG00000008311,ENSG00000010292,ENSG00000010327,ENSG00000011028,ENSG00000015568,ENSG00000024048,ENSG00000026508,ENSG00000038427,ENSG00000042062,ENSG00000049239,ENSG00000049323,ENSG00000049618,ENSG00000052841,ENSG00000054690,ENSG00000055917,ENSG00000056345,ENSG00000061987,ENSG00000062650,ENSG00000064419…
GO:0003676	443	5373	1288	23477	2.73122e-22	9.10407e-22	59	P <0.005	nucleic acid binding	ENSG00000003756,ENSG00000003756,ENSG00000004534,ENSG00000004700,ENSG00000009413,ENSG00000011304,ENSG00000013573,ENSG00000013573,ENSG00000019549,ENSG00000024422,ENSG00000025293,ENSG00000026036,ENSG00000033030,ENSG00000033800,ENSG00000051341,ENSG00000054267,ENSG00000058673,ENSG00000058673,ENSG00000059378,ENSG00000060138,ENSG00000060339,ENSG00000062370,ENSG00000063587,ENSG00000065526,ENSG00000065978…
GO:0016563	120	5373	232	23477	8.09072e-22	2.48945e-21	56.25	P <0.005	transcription activator activity	ENSG00000001167,ENSG00000008441,ENSG00000030419,ENSG00000048649,ENSG00000054598,ENSG00000065526,ENSG00000067082,ENSG00000067082,ENSG00000068024,ENSG00000068024,ENSG00000070476,ENSG00000071564,ENSG00000073282,ENSG00000073614,ENSG00000073614,ENSG00000074047,ENSG00000074047,ENSG00000074219,ENSG00000078399,ENSG00000079805,ENSG00000082175,ENSG00000089225,ENSG00000089280,ENSG00000100003,ENSG00000100105…
GO:0016787	361	5373	1020	23477	1.39843e-20	3.99552e-20	54.07	P <0.005	hydrolase activity	ENSG00000004700,ENSG00000005007,ENSG00000005471,ENSG00000006756,ENSG00000006756,ENSG00000011198,ENSG00000013573,ENSG00000013573,ENSG00000017260,ENSG00000018625,ENSG00000020922,ENSG00000024422,ENSG00000026036,ENSG00000026297,ENSG00000026297,ENSG00000041802,ENSG00000048052,ENSG00000049239,ENSG00000054179,ENSG00000058063,ENSG00000058063,ENSG00000058668,ENSG00000064655,ENSG00000064886,ENSG00000065911…
GO:0003682	97	5373	178	23477	5.49413e-20	1.4651e-19	50.78	P <0.005	chromatin binding	ENSG00000005007,ENSG00000005339,ENSG00000005339,ENSG00000005381,ENSG00000009954,ENSG00000054267,ENSG00000056661,ENSG00000072310,ENSG00000072501,ENSG00000072501,ENSG00000072736,ENSG00000072736,ENSG00000073282,ENSG00000074047,ENSG00000074047,ENSG00000074266,ENSG00000084093,ENSG00000085224,ENSG00000094916,ENSG00000100105,ENSG00000100146,ENSG00000100888,ENSG00000101126,ENSG00000101126,ENSG00000101868…
GO:0004674	216	5373	536	23477	6.56317e-20	1.64079e-19	51.97	P <0.005	protein serine/threonine kinase activity	ENSG00000000457,ENSG00000000938,ENSG00000006837,ENSG00000008128,ENSG00000010219,ENSG00000010810,ENSG00000012983,ENSG00000013441,ENSG00000028116,ENSG00000034152,ENSG00000058729,ENSG00000060237,ENSG00000064393,ENSG00000064393,ENSG00000065243,ENSG00000065361,ENSG00000065361,ENSG00000065534,ENSG00000065534,ENSG00000065675,ENSG00000065883,ENSG00000065883,ENSG00000066056,ENSG00000066468,ENSG00000067900…
GO:0004871	142	5373	314	23477	1.34998e-18	3.17641e-18	47.89	P <0.005	signal transducer activity	ENSG00000000003,ENSG00000002745,ENSG00000004975,ENSG00000005339,ENSG00000005339,ENSG00000017260,ENSG00000021300,ENSG00000038945,ENSG00000049246,ENSG00000050820,ENSG00000053747,ENSG00000060558,ENSG00000065135,ENSG00000073417,ENSG00000088888,ENSG00000090104,ENSG00000091947,ENSG00000092529,ENSG00000100097,ENSG00000100292,ENSG00000100614,ENSG00000100614,ENSG00000100644,ENSG00000101680,ENSG00000102871…
GO:0004672	211	5373	547	23477	5.92744e-17	1.31721e-16	43.59	P <0.005	protein kinase activity	ENSG00000000457,ENSG00000000938,ENSG00000006837,ENSG00000008128,ENSG00000010219,ENSG00000010810,ENSG00000012983,ENSG00000013441,ENSG00000028116,ENSG00000034152,ENSG00000060237,ENSG00000064393,ENSG00000064393,ENSG00000065243,ENSG00000065361,ENSG00000065361,ENSG00000065534,ENSG00000065534,ENSG00000065675,ENSG00000065883,ENSG00000065883,ENSG00000066056,ENSG00000066468,ENSG00000067900,ENSG00000068078…
GO:0042802	147	5373	342	23477	8.58136e-17	1.8066e-16	42.94	P <0.005	identical protein binding	ENSG00000004975,ENSG00000006831,ENSG00000010810,ENSG00000012048,ENSG00000013297,ENSG00000015285,ENSG00000019582,ENSG00000026103,ENSG00000049130,ENSG00000051180,ENSG00000056345,ENSG00000066044,ENSG00000067900,ENSG00000068028,ENSG00000068078,ENSG00000070476,ENSG00000070495,ENSG00000072506,ENSG00000072864,ENSG00000072864,ENSG00000073282,ENSG00000074266,ENSG00000074695,ENSG00000076003,ENSG00000078808…
GO:0000287	183	5373	474	23477	6.37434e-15	1.27487e-14	37.79	P <0.005	magnesium ion binding	ENSG00000002549,ENSG00000009830,ENSG00000010219,ENSG00000017260,ENSG00000018625,ENSG00000027001,ENSG00000054179,ENSG00000058063,ENSG00000058063,ENSG00000058668,ENSG00000064655,ENSG00000065534,ENSG00000065534,ENSG00000065675,ENSG00000065911,ENSG00000065911,ENSG00000067900,ENSG00000068650,ENSG00000069020,ENSG00000069020,ENSG00000070759,ENSG00000073417,ENSG00000073803,ENSG00000074590,ENSG00000076685…
GO:0016491	198	5373	531	23477	2.85376e-14	5.43574e-14	35.96	P <0.005	oxidoreductase activity	ENSG00000005381,ENSG00000008311,ENSG00000012779,ENSG00000018510,ENSG00000042445,ENSG00000046651,ENSG00000046651,ENSG00000047457,ENSG00000047457,ENSG00000048392,ENSG00000049239,ENSG00000051523,ENSG00000053371,ENSG00000065911,ENSG00000065911,ENSG00000069535,ENSG00000070495,ENSG00000071967,ENSG00000072042,ENSG00000072506,ENSG00000072682,ENSG00000073614,ENSG00000073614,ENSG00000079459,ENSG00000080189…
GO:0008022	76	5373	150	23477	9.78412e-14	1.77893e-13	33.84	P <0.005	protein C-terminus binding	ENSG00000007516,ENSG00000020922,ENSG00000026025,ENSG00000051128,ENSG00000051180,ENSG00000053254,ENSG00000053254,ENSG00000070756,ENSG00000092330,ENSG00000096093,ENSG00000096093,ENSG00000096717,ENSG00000097007,ENSG00000100151,ENSG00000100614,ENSG00000100614,ENSG00000101367,ENSG00000101849,ENSG00000103275,ENSG00000103653,ENSG00000104695,ENSG00000105974,ENSG00000108733,ENSG00000109062,ENSG00000109906…
GO:0004714	33	5373	45	23477	9.80506e-13	1.70523e-12	28.95	P <0.005	transmembrane receptor protein tyrosine kinase activity	ENSG00000065361,ENSG00000065361,ENSG00000066056,ENSG00000102755,ENSG00000105976,ENSG00000113721,ENSG00000120156,ENSG00000128052,ENSG00000134853,ENSG00000137332,ENSG00000140443,ENSG00000140443,ENSG00000141736,ENSG00000146648,ENSG00000146648,ENSG00000148053,ENSG00000162733,ENSG00000163785,ENSG00000167601,ENSG00000171105,ENSG00000171105,ENSG00000182578,ENSG00000185483,ENSG00000185483,ENSG00000204580…
GO:0003824	265	5373	789	23477	2.05466e-12	3.42443e-12	30.67	P <0.005	catalytic activity	ENSG00000006282,ENSG00000006756,ENSG00000006756,ENSG00000007174,ENSG00000008311,ENSG00000014919,ENSG00000014919,ENSG00000017260,ENSG00000018510,ENSG00000018625,ENSG00000019991,ENSG00000033178,ENSG00000058063,ENSG00000058063,ENSG00000058668,ENSG00000058729,ENSG00000060971,ENSG00000064655,ENSG00000065911,ENSG00000065911,ENSG00000066084,ENSG00000067113,ENSG00000067177,ENSG00000067177,ENSG00000068650…
GO:0003713	85	5373	187	23477	7.36558e-12	1.17849e-11	28.88	P <0.005	transcription coactivator activity	ENSG00000005339,ENSG00000005339,ENSG00000005483,ENSG00000005889,ENSG00000005889,ENSG00000012048,ENSG00000018408,ENSG00000025434,ENSG00000033800,ENSG00000049618,ENSG00000067066,ENSG00000067955,ENSG00000080603,ENSG00000083168,ENSG00000083168,ENSG00000100146,ENSG00000100393,ENSG00000100811,ENSG00000100811,ENSG00000100968,ENSG00000100968,ENSG00000101161,ENSG00000103671,ENSG00000104825,ENSG00000104825…
GO:0043565	212	5373	611	23477	1.23169e-11	1.89491e-11	28.46	P <0.005	sequence-specific DNA binding	ENSG00000005073,ENSG00000005513,ENSG00000007372,ENSG00000007372,ENSG00000025434,ENSG00000047410,ENSG00000053254,ENSG00000053254,ENSG00000054598,ENSG00000065970,ENSG00000069011,ENSG00000071564,ENSG00000072310,ENSG00000073282,ENSG00000074047,ENSG00000074047,ENSG00000078399,ENSG00000082175,ENSG00000082641,ENSG00000089225,ENSG00000090661,ENSG00000100014,ENSG00000100242,ENSG00000100644,ENSG00000100987…
GO:0004713	70	5373	152	23477	2.46433e-10	3.65086e-10	24.59	P <0.005	protein tyrosine kinase activity	ENSG00000000938,ENSG00000010219,ENSG00000010810,ENSG00000013441,ENSG00000034152,ENSG00000066056,ENSG00000066455,ENSG00000066468,ENSG00000068078,ENSG00000070759,ENSG00000073803,ENSG00000076984,ENSG00000077782,ENSG00000077782,ENSG00000078061,ENSG00000091436,ENSG00000091436,ENSG00000097007,ENSG00000099942,ENSG00000101336,ENSG00000102755,ENSG00000103653,ENSG00000105397,ENSG00000105976,ENSG00000113721…
GO:0005509	311	5373	1009	23477	1.80296e-09	2.57566e-09	22.24	P <0.005	calcium ion binding	ENSG00000004864,ENSG00000004864,ENSG00000005381,ENSG00000006114,ENSG00000006114,ENSG00000006747,ENSG00000006756,ENSG00000006756,ENSG00000007908,ENSG00000010327,ENSG00000011028,ENSG00000012779,ENSG00000017260,ENSG00000024422,ENSG00000027001,ENSG00000034239,ENSG00000034239,ENSG00000038427,ENSG00000044574,ENSG00000049323,ENSG00000053747,ENSG00000054179,ENSG00000058668,ENSG00000065534,ENSG00000065534…
GO:0003714	65	5373	146	23477	5.7717e-09	7.96096e-09	20.81	P <0.005	transcription corepressor activity	ENSG00000018408,ENSG00000033800,ENSG00000048052,ENSG00000060138,ENSG00000064393,ENSG00000064393,ENSG00000065526,ENSG00000067066,ENSG00000068024,ENSG00000068024,ENSG00000071282,ENSG00000088305,ENSG00000096717,ENSG00000100811,ENSG00000100811,ENSG00000101849,ENSG00000102974,ENSG00000104881,ENSG00000105176,ENSG00000105229,ENSG00000105967,ENSG00000106624,ENSG00000107882,ENSG00000108840,ENSG00000108840…
GO:0032393	22	5373	30	23477	6.4565e-09	8.60867e-09	19.28	P <0.005	MHC class I receptor activity	ENSG00000137403,ENSG00000206493,ENSG00000206503,ENSG00000206506,ENSG00000206509,ENSG00000223532,ENSG00000224320,ENSG00000228299,ENSG00000229215,ENSG00000229252,ENSG00000229698,ENSG00000230254,ENSG00000230413,ENSG00000233095,ENSG00000233904,ENSG00000234745,ENSG00000235220,ENSG00000235346,ENSG00000235680,ENSG00000237022,ENSG00000237216,ENSG00000237508
GO:0016702	33	5373	57	23477	1.29776e-08	1.67453e-08	19.39	P <0.005	oxidoreductase activity, acting on single donors with incorporation of molecular oxygen, incorporation of two atoms of oxygen	ENSG00000012779,ENSG00000070495,ENSG00000072682,ENSG00000073614,ENSG00000073614,ENSG00000083444,ENSG00000090530,ENSG00000095303,ENSG00000106397,ENSG00000107537,ENSG00000111325,ENSG00000115548,ENSG00000120733,ENSG00000122884,ENSG00000127663,ENSG00000129151,ENSG00000129521,ENSG00000129521,ENSG00000132510,ENSG00000147050,ENSG00000152952,ENSG00000166135,ENSG00000168769,ENSG00000171988,ENSG00000172943…
GO:0019901	52	5373	113	23477	4.91369e-08	6.14211e-08	18.2	P <0.005	protein kinase binding	ENSG00000002330,ENSG00000010610,ENSG00000026025,ENSG00000050820,ENSG00000073803,ENSG00000076984,ENSG00000081237,ENSG00000088970,ENSG00000095637,ENSG00000095637,ENSG00000111725,ENSG00000112576,ENSG00000114166,ENSG00000114166,ENSG00000118689,ENSG00000118689,ENSG00000123080,ENSG00000128563,ENSG00000131899,ENSG00000134758,ENSG00000134759,ENSG00000134982,ENSG00000145675,ENSG00000147883,ENSG00000148737…
GO:0047485	45	5373	93	23477	6.06856e-08	7.35582e-08	17.89	P <0.005	protein N-terminus binding	ENSG00000011465,ENSG00000070367,ENSG00000092969,ENSG00000092969,ENSG00000101945,ENSG00000105329,ENSG00000108830,ENSG00000110799,ENSG00000111358,ENSG00000119523,ENSG00000124151,ENSG00000130402,ENSG00000131788,ENSG00000132912,ENSG00000134899,ENSG00000137074,ENSG00000139197,ENSG00000141510,ENSG00000143799,ENSG00000149311,ENSG00000161509,ENSG00000161533,ENSG00000161533,ENSG00000163110,ENSG00000167978…
GO:0005096	71	5373	173	23477	7.11167e-08	8.36667e-08	17.81	P <0.005	GTPase activator activity	ENSG00000011454,ENSG00000017797,ENSG00000017797,ENSG00000029725,ENSG00000031081,ENSG00000047648,ENSG00000065882,ENSG00000071205,ENSG00000075884,ENSG00000089820,ENSG00000090104,ENSG00000095383,ENSG00000099331,ENSG00000100599,ENSG00000100852,ENSG00000100852,ENSG00000104946,ENSG00000105137,ENSG00000105186,ENSG00000107863,ENSG00000109680,ENSG00000111348,ENSG00000115839,ENSG00000116991,ENSG00000121749…
GO:0005525	142	5373	423	23477	2.81148e-07	3.21312e-07	16.11	P <0.005	GTP binding	ENSG00000006451,ENSG00000024422,ENSG00000041802,ENSG00000050327,ENSG00000060558,ENSG00000065135,ENSG00000069974,ENSG00000069974,ENSG00000072422,ENSG00000079332,ENSG00000079805,ENSG00000084733,ENSG00000086475,ENSG00000088387,ENSG00000099246,ENSG00000100226,ENSG00000100226,ENSG00000100503,ENSG00000100603,ENSG00000100852,ENSG00000100852,ENSG00000100889,ENSG00000103342,ENSG00000103710,ENSG00000103966…
GO:0016874	111	5373	315	23477	3.81364e-07	4.23737e-07	15.76	P <0.005	ligase activity	ENSG00000007944,ENSG00000007944,ENSG00000009335,ENSG00000012048,ENSG00000024048,ENSG00000033178,ENSG00000034063,ENSG00000034677,ENSG00000034677,ENSG00000076555,ENSG00000078747,ENSG00000080802,ENSG00000084774,ENSG00000086102,ENSG00000089234,ENSG00000092148,ENSG00000092871,ENSG00000096171,ENSG00000101695,ENSG00000101752,ENSG00000101871,ENSG00000102858,ENSG00000103275,ENSG00000103740,ENSG00000104517…
GO:0004386	60	5373	148	23477	1.15327e-06	1.24678e-06	14.45	P <0.005	helicase activity	ENSG00000004700,ENSG00000005007,ENSG00000026036,ENSG00000051341,ENSG00000067048,ENSG00000080603,ENSG00000085224,ENSG00000088205,ENSG00000100201,ENSG00000100201,ENSG00000100697,ENSG00000100888,ENSG00000102038,ENSG00000107201,ENSG00000108406,ENSG00000108654,ENSG00000108654,ENSG00000109606,ENSG00000110367,ENSG00000111642,ENSG00000111788,ENSG00000111788,ENSG00000115267,ENSG00000116830,ENSG00000118197…
GO:0004402	23	5373	39	23477	1.33072e-06	1.40076e-06	13.99	P <0.005	histone acetyltransferase activity	ENSG00000005339,ENSG00000005339,ENSG00000071243,ENSG00000071243,ENSG00000080603,ENSG00000083168,ENSG00000083168,ENSG00000100393,ENSG00000108773,ENSG00000109911,ENSG00000114166,ENSG00000114166,ENSG00000120616,ENSG00000124151,ENSG00000128708,ENSG00000147133,ENSG00000148835,ENSG00000153046,ENSG00000156650,ENSG00000166337,ENSG00000166337,ENSG00000172977,ENSG00000196284
GO:0003674	203	5373	662	23477	1.77455e-06	1.82005e-06	13.81	P <0.005	molecular_function	ENSG00000006118,ENSG00000008226,ENSG00000010626,ENSG00000013374,ENSG00000014138,ENSG00000022277,ENSG00000022277,ENSG00000030419,ENSG00000043093,ENSG00000046651,ENSG00000046651,ENSG00000046653,ENSG00000051108,ENSG00000054267,ENSG00000068394,ENSG00000071282,ENSG00000071859,ENSG00000071889,ENSG00000075218,ENSG00000085276,ENSG00000085276,ENSG00000085872,ENSG00000086666,ENSG00000089336,ENSG00000089486…
GO:0008092	25	5373	45	23477	2.14602e-06	2.14602e-06	13.52	P <0.005	cytoskeletal protein binding	ENSG00000007944,ENSG00000007944,ENSG00000054282,ENSG00000070159,ENSG00000079819,ENSG00000086062,ENSG00000092820,ENSG00000100266,ENSG00000109846,ENSG00000115109,ENSG00000115884,ENSG00000118762,ENSG00000124145,ENSG00000136541,ENSG00000137710,ENSG00000147065,ENSG00000151208,ENSG00000152767,ENSG00000154553,ENSG00000162909,ENSG00000165912,ENSG00000172159,ENSG00000173801,ENSG00000181031,ENSG00000182718
GO:0008026	46	5373	114	23477	2.24364e-05	2.18892e-05	10.89	0.0005	ATP-dependent helicase activity	ENSG00000004700,ENSG00000013573,ENSG00000013573,ENSG00000026036,ENSG00000051341,ENSG00000067048,ENSG00000088205,ENSG00000100201,ENSG00000100201,ENSG00000100697,ENSG00000102786,ENSG00000107201,ENSG00000108406,ENSG00000108654,ENSG00000108654,ENSG00000109606,ENSG00000110367,ENSG00000111642,ENSG00000111788,ENSG00000111788,ENSG00000115267,ENSG00000116830,ENSG00000118197,ENSG00000123136,ENSG00000124177…
GO:0008234	39	5373	92	23477	2.44842e-05	2.33183e-05	10.79	0.001	cysteine-type peptidase activity	ENSG00000019995,ENSG00000055483,ENSG00000066427,ENSG00000085982,ENSG00000101160,ENSG00000101844,ENSG00000103404,ENSG00000103811,ENSG00000106346,ENSG00000109861,ENSG00000112701,ENSG00000115464,ENSG00000118503,ENSG00000130517,ENSG00000131375,ENSG00000132906,ENSG00000135047,ENSG00000135093,ENSG00000135913,ENSG00000138468,ENSG00000138794,ENSG00000140455,ENSG00000143258,ENSG00000143258,ENSG00000162402…
GO:0003774	30	5373	65	23477	2.98484e-05	2.7766e-05	10.56	0.001	motor activity	ENSG00000006788,ENSG00000078814,ENSG00000078814,ENSG00000079805,ENSG00000092841,ENSG00000099331,ENSG00000101335,ENSG00000105357,ENSG00000122735,ENSG00000128833,ENSG00000128849,ENSG00000133392,ENSG00000135720,ENSG00000135720,ENSG00000136286,ENSG00000137474,ENSG00000138036,ENSG00000142156,ENSG00000142347,ENSG00000143375,ENSG00000144821,ENSG00000145555,ENSG00000145555,ENSG00000146425,ENSG00000157483…
GO:0016791	46	5373	119	23477	7.8827e-05	7.1661e-05	9.38	0.001	phosphatase activity	ENSG00000014914,ENSG00000070159,ENSG00000070778,ENSG00000070778,ENSG00000072135,ENSG00000079335,ENSG00000081237,ENSG00000081377,ENSG00000081377,ENSG00000081721,ENSG00000084112,ENSG00000100330,ENSG00000100330,ENSG00000105135,ENSG00000105426,ENSG00000106278,ENSG00000110536,ENSG00000111266,ENSG00000111679,ENSG00000111880,ENSG00000112245,ENSG00000112679,ENSG00000120129,ENSG00000127947,ENSG00000133812…
GO:0045296	12	5373	18	23477	9.22743e-05	8.20216e-05	9.05	0.0025	cadherin binding	ENSG00000044115,ENSG00000067141,ENSG00000067141,ENSG00000089327,ENSG00000089327,ENSG00000119326,ENSG00000135124,ENSG00000151422,ENSG00000168036,ENSG00000168036,ENSG00000198087,ENSG00000198561
GO:0005057	20	5373	39	23477	0.000102325	8.89787e-05	9.1	0.0025	receptor signaling protein activity	ENSG00000011600,ENSG00000026508,ENSG00000077238,ENSG00000078061,ENSG00000113658,ENSG00000113658,ENSG00000115602,ENSG00000124181,ENSG00000132155,ENSG00000133083,ENSG00000138193,ENSG00000150337,ENSG00000170365,ENSG00000170365,ENSG00000185885,ENSG00000204209,ENSG00000206206,ENSG00000206279,ENSG00000227046,ENSG00000231617
GO:0016757	56	5373	155	23477	0.000126265	0.000107459	8.79	0.0025	transferase activity, transferring glycosyl groups	ENSG00000009830,ENSG00000015532,ENSG00000016864,ENSG00000025708,ENSG00000033170,ENSG00000056998,ENSG00000086062,ENSG00000100060,ENSG00000100994,ENSG00000102595,ENSG00000102595,ENSG00000102699,ENSG00000103485,ENSG00000103485,ENSG00000104812,ENSG00000105835,ENSG00000106003,ENSG00000114480,ENSG00000114491,ENSG00000118017,ENSG00000119514,ENSG00000119523,ENSG00000121578,ENSG00000121964,ENSG00000128059…
GO:0008168	54	5373	149	23477	0.000150415	0.000125346	8.58	0.0025	methyltransferase activity	ENSG00000005483,ENSG00000029639,ENSG00000029639,ENSG00000037474,ENSG00000055609,ENSG00000104907,ENSG00000106133,ENSG00000108592,ENSG00000108799,ENSG00000110066,ENSG00000110066,ENSG00000114735,ENSG00000116731,ENSG00000117697,ENSG00000118058,ENSG00000118058,ENSG00000122435,ENSG00000122435,ENSG00000127804,ENSG00000130305,ENSG00000132275,ENSG00000132840,ENSG00000132840,ENSG00000136169,ENSG00000137200…
GO:0003924	87	5373	268	23477	0.000195112	0.000159275	8.21	0.0025	GTPase activity	ENSG00000006451,ENSG00000024422,ENSG00000060558,ENSG00000065135,ENSG00000069974,ENSG00000069974,ENSG00000079332,ENSG00000079805,ENSG00000084733,ENSG00000099246,ENSG00000100226,ENSG00000100226,ENSG00000100852,ENSG00000100852,ENSG00000103342,ENSG00000103710,ENSG00000103966,ENSG00000108387,ENSG00000108423,ENSG00000108423,ENSG00000108830,ENSG00000109113,ENSG00000110047,ENSG00000111540,ENSG00000111737…
GO:0019904	48	5373	131	23477	0.000253232	0.000202585	7.98	0.0025	protein domain specific binding	ENSG00000024422,ENSG00000033327,ENSG00000051128,ENSG00000067066,ENSG00000073282,ENSG00000095397,ENSG00000096401,ENSG00000096717,ENSG00000097007,ENSG00000099783,ENSG00000099783,ENSG00000100151,ENSG00000101849,ENSG00000104067,ENSG00000104695,ENSG00000106144,ENSG00000108270,ENSG00000108424,ENSG00000109906,ENSG00000114302,ENSG00000114302,ENSG00000117318,ENSG00000125845,ENSG00000131165,ENSG00000137474…
GO:0030528	137	5373	462	23477	0.000404416	0.000317189	7.28	0.005	transcription regulator activity	ENSG00000005073,ENSG00000005889,ENSG00000005889,ENSG00000007372,ENSG00000007372,ENSG00000018408,ENSG00000067141,ENSG00000067141,ENSG00000068323,ENSG00000069011,ENSG00000071564,ENSG00000072310,ENSG00000078399,ENSG00000079999,ENSG00000080298,ENSG00000087903,ENSG00000088038,ENSG00000088881,ENSG00000090615,ENSG00000093167,ENSG00000093167,ENSG00000100014,ENSG00000100644,ENSG00000100987,ENSG00000101190…
GO:0004888	55	5373	163	23477	0.000995184	0.000765526	6.32	0.01	transmembrane receptor activity	ENSG00000007908,ENSG00000010610,ENSG00000020181,ENSG00000026103,ENSG00000065361,ENSG00000065361,ENSG00000069122,ENSG00000069493,ENSG00000078549,ENSG00000090339,ENSG00000101916,ENSG00000102786,ENSG00000104998,ENSG00000105366,ENSG00000106991,ENSG00000111729,ENSG00000112414,ENSG00000115594,ENSG00000115602,ENSG00000123146,ENSG00000127507,ENSG00000128602,ENSG00000130164,ENSG00000130827,ENSG00000136869…
GO:0004832	8	5373	12	23477	0.00150315	0.00113445	6.03	0.01	valine-tRNA ligase activity	ENSG00000096171,ENSG00000137411,ENSG00000204394,ENSG00000206476,ENSG00000223494,ENSG00000230985,ENSG00000234032,ENSG00000236178
GO:0016853	39	5373	110	23477	0.00185942	0.00137735	5.63	0.01	isomerase activity	ENSG00000079739,ENSG00000084072,ENSG00000096060,ENSG00000096060,ENSG00000100023,ENSG00000104823,ENSG00000106080,ENSG00000106080,ENSG00000107317,ENSG00000108179,ENSG00000111817,ENSG00000113790,ENSG00000114857,ENSG00000116745,ENSG00000122642,ENSG00000126790,ENSG00000130826,ENSG00000131013,ENSG00000132199,ENSG00000133835,ENSG00000138398,ENSG00000141756,ENSG00000143891,ENSG00000146085,ENSG00000148344…
GO:0005506	87	5373	286	23477	0.00188805	0.00137313	5.51	0.01	iron ion binding	ENSG00000010704,ENSG00000012779,ENSG00000026036,ENSG00000027001,ENSG00000048392,ENSG00000070495,ENSG00000071967,ENSG00000072682,ENSG00000073614,ENSG00000073614,ENSG00000083444,ENSG00000087842,ENSG00000089472,ENSG00000090530,ENSG00000103089,ENSG00000103274,ENSG00000104695,ENSG00000106397,ENSG00000107537,ENSG00000107758,ENSG00000110911,ENSG00000111325,ENSG00000115107,ENSG00000115548,ENSG00000116745…
GO:0005201	28	5373	73	23477	0.00211083	0.00150773	5.54	0.01	extracellular matrix structural constituent	ENSG00000002745,ENSG00000010610,ENSG00000011201,ENSG00000077942,ENSG00000081052,ENSG00000101680,ENSG00000111341,ENSG00000112769,ENSG00000130508,ENSG00000130635,ENSG00000132031,ENSG00000133048,ENSG00000134871,ENSG00000135862,ENSG00000142173,ENSG00000157766,ENSG00000164692,ENSG00000164692,ENSG00000166147,ENSG00000169031,ENSG00000172638,ENSG00000182492,ENSG00000182871,ENSG00000188153,ENSG00000188783…
GO:0016887	58	5373	179	23477	0.00217374	0.00152543	5.39	0.02	ATPase activity	ENSG00000005339,ENSG00000005339,ENSG00000005471,ENSG00000007174,ENSG00000017797,ENSG00000017797,ENSG00000022976,ENSG00000039139,ENSG00000069431,ENSG00000072501,ENSG00000072501,ENSG00000081923,ENSG00000085563,ENSG00000085563,ENSG00000099331,ENSG00000100151,ENSG00000100813,ENSG00000101126,ENSG00000101126,ENSG00000103222,ENSG00000107331,ENSG00000112159,ENSG00000114770,ENSG00000116062,ENSG00000117528…
GO:0008307	18	5373	41	23477	0.00229673	0.00158395	5.51	0.01	structural constituent of muscle	ENSG00000078114,ENSG00000078114,ENSG00000092841,ENSG00000101335,ENSG00000101605,ENSG00000120729,ENSG00000133392,ENSG00000154553,ENSG00000160808,ENSG00000178209,ENSG00000182253,ENSG00000183963,ENSG00000196091,ENSG00000198363,ENSG00000198363,ENSG00000198467,ENSG00000198467,ENSG00000198947
GO:0008233	141	5373	497	23477	0.00235242	0.00159486	5.2	0.02	peptidase activity	ENSG00000002549,ENSG00000012223,ENSG00000019995,ENSG00000027001,ENSG00000042980,ENSG00000055483,ENSG00000064601,ENSG00000066427,ENSG00000072274,ENSG00000072274,ENSG00000078618,ENSG00000084073,ENSG00000085982,ENSG00000087245,ENSG00000092529,ENSG00000099139,ENSG00000099219,ENSG00000100767,ENSG00000101160,ENSG00000101844,ENSG00000103404,ENSG00000103811,ENSG00000104324,ENSG00000106144,ENSG00000106346…
GO:0004965	6	5373	8	23477	0.00260161	0.00173441	5.43	0.01	GABA-B receptor activity	ENSG00000204681,ENSG00000206466,ENSG00000206511,ENSG00000232569,ENSG00000232632,ENSG00000237112
GO:0004725	39	5373	113	23477	0.0032192	0.00211095	4.99	0.025	protein tyrosine phosphatase activity	ENSG00000064655,ENSG00000070159,ENSG00000070190,ENSG00000070190,ENSG00000070778,ENSG00000070778,ENSG00000072135,ENSG00000079335,ENSG00000081237,ENSG00000081377,ENSG00000081377,ENSG00000081721,ENSG00000084112,ENSG00000100330,ENSG00000100330,ENSG00000105135,ENSG00000105426,ENSG00000106278,ENSG00000110536,ENSG00000111266,ENSG00000111679,ENSG00000111880,ENSG00000112245,ENSG00000112319,ENSG00000112679…
GO:0018024	14	5373	30	23477	0.00350069	0.00225851	5.06	0.02	histone-lysine N-methyltransferase activity	ENSG00000055609,ENSG00000101945,ENSG00000108799,ENSG00000116731,ENSG00000136169,ENSG00000143379,ENSG00000145391,ENSG00000164256,ENSG00000165671,ENSG00000165671,ENSG00000170364,ENSG00000181090,ENSG00000181555,ENSG00000183955
GO:0005102	55	5373	172	23477	0.0038109	0.00241962	4.74	0.025	receptor binding	ENSG00000041982,ENSG00000041982,ENSG00000053747,ENSG00000070540,ENSG00000089041,ENSG00000090863,ENSG00000090863,ENSG00000099203,ENSG00000100151,ENSG00000101680,ENSG00000102393,ENSG00000106804,ENSG00000110876,ENSG00000112769,ENSG00000114251,ENSG00000118762,ENSG00000125730,ENSG00000127914,ENSG00000128335,ENSG00000130635,ENSG00000130702,ENSG00000135046,ENSG00000135124,ENSG00000137161,ENSG00000139574…
GO:0004715	17	5373	40	23477	0.00453318	0.00283324	4.73	0.025	non-membrane spanning protein tyrosine kinase activity	ENSG00000000938,ENSG00000009954,ENSG00000010810,ENSG00000013441,ENSG00000097007,ENSG00000101336,ENSG00000103653,ENSG00000105397,ENSG00000105639,ENSG00000147507,ENSG00000151422,ENSG00000162434,ENSG00000165025,ENSG00000165025,ENSG00000166483,ENSG00000169398,ENSG00000176105
GO:0017070	6	5373	9	23477	0.00628395	0.00386704	4.52	0.025	U6 snRNA binding	ENSG00000172850,ENSG00000204392,ENSG00000224979,ENSG00000225998,ENSG00000231502,ENSG00000236826
GO:0070410	5	5373	8	23477	0.0187115	0.0113403	3.38	0.05	co-SMAD binding	ENSG00000137834,ENSG00000170365,ENSG00000170365,ENSG00000175387,ENSG00000175387
GO:0008195	6	5373	11	23477	0.0225424	0.0134581	3.12	0.05	phosphatidate phosphatase activity	ENSG00000067113,ENSG00000134324,ENSG00000141934,ENSG00000147535,ENSG00000162407,ENSG00000203805
GO:0051287	17	5373	47	23477	0.0271282	0.0159577	2.67	0.1	NAD or NADH binding	ENSG00000072506,ENSG00000084754,ENSG00000092621,ENSG00000109814,ENSG00000109854,ENSG00000137106,ENSG00000138029,ENSG00000138413,ENSG00000140263,ENSG00000143149,ENSG00000143799,ENSG00000143811,ENSG00000164039,ENSG00000175029,ENSG00000197894,ENSG00000198099,ENSG00000212884
GO:0030246	9	5373	21	23477	0.033391	0.0193571	2.56	0.1	carbohydrate binding	ENSG00000104774,ENSG00000110917,ENSG00000112893,ENSG00000112893,ENSG00000118804,ENSG00000133422,ENSG00000143891,ENSG00000185275,ENSG00000196547
GO:0004221	28	5373	88	23477	0.034065	0.0194657	2.34	0.1	ubiquitin thiolesterase activity	ENSG00000055483,ENSG00000066427,ENSG00000085982,ENSG00000103404,ENSG00000106346,ENSG00000114316,ENSG00000115464,ENSG00000124356,ENSG00000135093,ENSG00000135473,ENSG00000135655,ENSG00000135913,ENSG00000138592,ENSG00000138592,ENSG00000140455,ENSG00000143258,ENSG00000143258,ENSG00000145390,ENSG00000145390,ENSG00000162402,ENSG00000162402,ENSG00000162607,ENSG00000163113,ENSG00000166348,ENSG00000170242…
GO:0048037	8	5373	18	23477	0.0352233	0.0198441	2.53	0.1	cofactor binding	ENSG00000092621,ENSG00000137106,ENSG00000137992,ENSG00000157426,ENSG00000164708,ENSG00000171759,ENSG00000175029,ENSG00000212884
GO:0048365	6	5373	12	23477	0.0364908	0.0202727	2.57	0.1	Rac GTPase binding	ENSG00000017797,ENSG00000017797,ENSG00000068793,ENSG00000116641,ENSG00000173327,ENSG00000196924
GO:0004812	27	5373	85	23477	0.0376771	0.020645	2.23	0.1	aminoacyl-tRNA ligase activity	ENSG00000064961,ENSG00000068323,ENSG00000096171,ENSG00000112855,ENSG00000113407,ENSG00000116874,ENSG00000133706,ENSG00000134905,ENSG00000136628,ENSG00000137411,ENSG00000138246,ENSG00000140750,ENSG00000146282,ENSG00000161533,ENSG00000161533,ENSG00000172053,ENSG00000196576,ENSG00000204394,ENSG00000206476,ENSG00000223494,ENSG00000230724,ENSG00000230985,ENSG00000234032,ENSG00000236178,ENSG00000237094…
GO:0008415	42	5373	144	23477	0.0473583	0.0255991	1.93	0.15	acyltransferase activity	ENSG00000005469,ENSG00000057252,ENSG00000060971,ENSG00000087253,ENSG00000095321,ENSG00000099904,ENSG00000099998,ENSG00000100596,ENSG00000100596,ENSG00000102125,ENSG00000110090,ENSG00000110583,ENSG00000115307,ENSG00000116906,ENSG00000119927,ENSG00000124151,ENSG00000128708,ENSG00000130066,ENSG00000137992,ENSG00000138029,ENSG00000139977,ENSG00000141446,ENSG00000141504,ENSG00000143797,ENSG00000144182…
GO:0004197	27	5373	87	23477	0.0495087	0.0264046	1.93	0.15	cysteine-type endopeptidase activity	ENSG00000039139,ENSG00000078814,ENSG00000078814,ENSG00000092529,ENSG00000101160,ENSG00000103490,ENSG00000103811,ENSG00000104728,ENSG00000106144,ENSG00000109861,ENSG00000114316,ENSG00000115998,ENSG00000125703,ENSG00000132906,ENSG00000135047,ENSG00000135655,ENSG00000138592,ENSG00000138592,ENSG00000138794,ENSG00000162607,ENSG00000162909,ENSG00000163131,ENSG00000163131,ENSG00000164305,ENSG00000165806…
GO:0030675	4	5373	8	23477	0.0866024	0.0455802	1.71	0.15	Rac GTPase activator activity	ENSG00000017797,ENSG00000017797,ENSG00000075884,ENSG00000175220
GO:0051082	37	5373	131	23477	0.0891515	0.0463125	1.29	P>=0.25	unfolded protein binding	ENSG00000025796,ENSG00000044574,ENSG00000074695,ENSG00000077232,ENSG00000102218,ENSG00000104129,ENSG00000105176,ENSG00000109846,ENSG00000112159,ENSG00000113013,ENSG00000120725,ENSG00000126756,ENSG00000126803,ENSG00000127022,ENSG00000127022,ENSG00000132002,ENSG00000135924,ENSG00000136770,ENSG00000136770,ENSG00000144381,ENSG00000144381,ENSG00000149257,ENSG00000163956,ENSG00000166794,ENSG00000168938…

## Sheet: Up-regulated BP
GOID	Number of matches in gene set	Gene set size	Number of genes in GO class	Total number of genes with GO(gobp) annotations	P value for enrichment(hypergeometric)	Corrected p value	Chi Square	ChiSquare P Value	GO details	Gene ID(s)
GO:0045449	568	5064	1226	23477	9.01282e-88	4.50641e-86	254.09	P <0.005	regulation of transcription	ENSG00000005339,ENSG00000005339,ENSG00000005483,ENSG00000005513,ENSG00000005889,ENSG00000005889,ENSG00000006712,ENSG00000007372,ENSG00000007372,ENSG00000007968,ENSG00000008083,ENSG00000009954,ENSG00000011258,ENSG00000015171,ENSG00000019549,ENSG00000020633,ENSG00000023608,ENSG00000025293,ENSG00000029639,ENSG00000029639,ENSG00000030419,ENSG00000033800,ENSG00000034063,ENSG00000035928,ENSG00000036549…
GO:0019882	149	5064	204	23477	6.56518e-56	1.6413e-54	146.6	P <0.005	antigen processing and presentation	ENSG00000010704,ENSG00000019582,ENSG00000101000,ENSG00000104870,ENSG00000132842,ENSG00000137403,ENSG00000160862,ENSG00000168384,ENSG00000179344,ENSG00000183214,ENSG00000196101,ENSG00000196126,ENSG00000196610,ENSG00000196735,ENSG00000198502,ENSG00000204257,ENSG00000204264,ENSG00000204276,ENSG00000204287,ENSG00000204516,ENSG00000204520,ENSG00000204525,ENSG00000204592,ENSG00000204622,ENSG00000204642…
GO:0044419	174	5064	300	23477	3.39911e-43	5.66518e-42	118.8	P <0.005	interspecies interaction between organisms	ENSG00000005339,ENSG00000005339,ENSG00000006451,ENSG00000010610,ENSG00000010810,ENSG00000026025,ENSG00000056345,ENSG00000062650,ENSG00000065150,ENSG00000065526,ENSG00000067066,ENSG00000067182,ENSG00000072274,ENSG00000072274,ENSG00000072694,ENSG00000076248,ENSG00000077942,ENSG00000078747,ENSG00000080603,ENSG00000080839,ENSG00000082898,ENSG00000082898,ENSG00000083312,ENSG00000083312,ENSG00000085514…
GO:0006955	270	5064	637	23477	4.61349e-33	5.76686e-32	92.82	P <0.005	immune response	ENSG00000010610,ENSG00000010704,ENSG00000015285,ENSG00000019582,ENSG00000026103,ENSG00000028137,ENSG00000042062,ENSG00000043462,ENSG00000068079,ENSG00000069702,ENSG00000069702,ENSG00000072694,ENSG00000076641,ENSG00000077238,ENSG00000081041,ENSG00000081059,ENSG00000082074,ENSG00000086730,ENSG00000090104,ENSG00000090269,ENSG00000099994,ENSG00000100226,ENSG00000100226,ENSG00000101000,ENSG00000101695…
GO:0008380	135	5064	261	23477	5.68473e-27	5.68473e-26	73.54	P <0.005	RNA splicing	ENSG00000003756,ENSG00000003756,ENSG00000011304,ENSG00000021776,ENSG00000033030,ENSG00000046647,ENSG00000060339,ENSG00000061936,ENSG00000065978,ENSG00000070495,ENSG00000070756,ENSG00000072501,ENSG00000072501,ENSG00000075292,ENSG00000079134,ENSG00000083896,ENSG00000084072,ENSG00000086589,ENSG00000089280,ENSG00000090060,ENSG00000090470,ENSG00000092199,ENSG00000092199,ENSG00000096401,ENSG00000096746…
GO:0006355	462	5064	1377	23477	2.16632e-26	1.80527e-25	73.34	P <0.005	regulation of transcription, DNA-dependent	ENSG00000001167,ENSG00000005073,ENSG00000005339,ENSG00000005339,ENSG00000007372,ENSG00000007372,ENSG00000007968,ENSG00000008128,ENSG00000008441,ENSG00000010244,ENSG00000010244,ENSG00000018408,ENSG00000020633,ENSG00000025434,ENSG00000029639,ENSG00000029639,ENSG00000038945,ENSG00000047410,ENSG00000049246,ENSG00000053254,ENSG00000053254,ENSG00000053747,ENSG00000054598,ENSG00000055609,ENSG00000060138…
GO:0006468	235	5064	576	23477	4.61131e-26	3.29379e-25	72.17	P <0.005	protein amino acid phosphorylation	ENSG00000000457,ENSG00000000938,ENSG00000006837,ENSG00000008128,ENSG00000010219,ENSG00000010810,ENSG00000012983,ENSG00000013441,ENSG00000028116,ENSG00000034152,ENSG00000058729,ENSG00000060237,ENSG00000064393,ENSG00000064393,ENSG00000065243,ENSG00000065361,ENSG00000065361,ENSG00000065534,ENSG00000065534,ENSG00000065675,ENSG00000065883,ENSG00000065883,ENSG00000066056,ENSG00000066455,ENSG00000066468…
GO:0007049	200	5064	465	23477	1.04291e-25	6.51816e-25	70.95	P <0.005	cell cycle	ENSG00000005007,ENSG00000005483,ENSG00000008128,ENSG00000010292,ENSG00000011426,ENSG00000011454,ENSG00000012048,ENSG00000013573,ENSG00000013573,ENSG00000015171,ENSG00000034063,ENSG00000053254,ENSG00000053254,ENSG00000053900,ENSG00000058453,ENSG00000060339,ENSG00000064961,ENSG00000067208,ENSG00000068028,ENSG00000071246,ENSG00000072501,ENSG00000072501,ENSG00000072864,ENSG00000072864,ENSG00000073111…
GO:0006915	194	5064	446	23477	1.07034e-25	5.94636e-25	70.87	P <0.005	apoptosis	ENSG00000007968,ENSG00000008128,ENSG00000026036,ENSG00000028137,ENSG00000029725,ENSG00000060339,ENSG00000064393,ENSG00000064393,ENSG00000064655,ENSG00000065320,ENSG00000067182,ENSG00000067900,ENSG00000070495,ENSG00000074047,ENSG00000074047,ENSG00000075240,ENSG00000077684,ENSG00000077684,ENSG00000079134,ENSG00000081320,ENSG00000081770,ENSG00000081913,ENSG00000089486,ENSG00000089820,ENSG00000090470…
GO:0016568	104	5064	196	23477	3.31907e-22	1.65953e-21	59.5	P <0.005	chromatin modification	ENSG00000005483,ENSG00000048052,ENSG00000049618,ENSG00000055609,ENSG00000064655,ENSG00000064961,ENSG00000068024,ENSG00000068024,ENSG00000070495,ENSG00000071243,ENSG00000071243,ENSG00000073614,ENSG00000073614,ENSG00000074266,ENSG00000080603,ENSG00000080839,ENSG00000083168,ENSG00000083168,ENSG00000085185,ENSG00000087206,ENSG00000094631,ENSG00000100425,ENSG00000100429,ENSG00000100888,ENSG00000101945…
GO:0000122	123	5064	255	23477	2.64149e-21	1.20068e-20	57.47	P <0.005	negative regulation of transcription from RNA polymerase II promoter	ENSG00000008083,ENSG00000015171,ENSG00000018408,ENSG00000019549,ENSG00000033800,ENSG00000056661,ENSG00000060138,ENSG00000064393,ENSG00000064393,ENSG00000067066,ENSG00000068024,ENSG00000068024,ENSG00000071282,ENSG00000072310,ENSG00000073282,ENSG00000074047,ENSG00000074047,ENSG00000080839,ENSG00000086102,ENSG00000095951,ENSG00000100429,ENSG00000103275,ENSG00000105229,ENSG00000105329,ENSG00000106571…
GO:0006916	107	5064	211	23477	8.32669e-21	3.46945e-20	55.74	P <0.005	anti-apoptosis	ENSG00000005381,ENSG00000019991,ENSG00000023445,ENSG00000026036,ENSG00000026103,ENSG00000044574,ENSG00000054598,ENSG00000063176,ENSG00000073282,ENSG00000081770,ENSG00000082146,ENSG00000084207,ENSG00000097033,ENSG00000100906,ENSG00000104312,ENSG00000104332,ENSG00000104365,ENSG00000106211,ENSG00000108270,ENSG00000108691,ENSG00000109320,ENSG00000109846,ENSG00000109854,ENSG00000110422,ENSG00000112096…
GO:0002474	35	5064	38	23477	1.84538e-20	7.09762e-20	45.74	P <0.005	antigen processing and presentation of peptide antigen via MHC class I	ENSG00000010704,ENSG00000137403,ENSG00000204525,ENSG00000206435,ENSG00000206450,ENSG00000206452,ENSG00000206493,ENSG00000206503,ENSG00000206505,ENSG00000206506,ENSG00000206509,ENSG00000223532,ENSG00000223980,ENSG00000224320,ENSG00000224608,ENSG00000225691,ENSG00000228299,ENSG00000228964,ENSG00000229215,ENSG00000229252,ENSG00000229698,ENSG00000230254,ENSG00000230413,ENSG00000231834,ENSG00000232126…
GO:0007179	43	5064	56	23477	1.75995e-18	6.28554e-18	44.93	P <0.005	transforming growth factor beta receptor signaling pathway	ENSG00000033170,ENSG00000069702,ENSG00000069702,ENSG00000090006,ENSG00000092969,ENSG00000092969,ENSG00000095015,ENSG00000095739,ENSG00000100324,ENSG00000106799,ENSG00000106799,ENSG00000107623,ENSG00000107779,ENSG00000108691,ENSG00000112679,ENSG00000113658,ENSG00000113658,ENSG00000118260,ENSG00000118260,ENSG00000120693,ENSG00000120693,ENSG00000125968,ENSG00000135341,ENSG00000135966,ENSG00000137834…
GO:0006397	115	5064	248	23477	2.4575e-18	8.19168e-18	48.94	P <0.005	mRNA processing	ENSG00000003756,ENSG00000003756,ENSG00000011304,ENSG00000021776,ENSG00000033030,ENSG00000046647,ENSG00000061936,ENSG00000065978,ENSG00000070495,ENSG00000070756,ENSG00000079134,ENSG00000084072,ENSG00000086589,ENSG00000088930,ENSG00000090060,ENSG00000096401,ENSG00000100056,ENSG00000100109,ENSG00000100296,ENSG00000100319,ENSG00000100650,ENSG00000100941,ENSG00000105705,ENSG00000106344,ENSG00000107951…
GO:0055114	223	5064	613	23477	1.45559e-17	4.54872e-17	47.08	P <0.005	oxidation reduction	ENSG00000005381,ENSG00000007174,ENSG00000008311,ENSG00000012779,ENSG00000014919,ENSG00000014919,ENSG00000016391,ENSG00000042445,ENSG00000046651,ENSG00000046651,ENSG00000047457,ENSG00000047457,ENSG00000048392,ENSG00000049239,ENSG00000053371,ENSG00000065911,ENSG00000065911,ENSG00000069535,ENSG00000070495,ENSG00000072042,ENSG00000072506,ENSG00000072682,ENSG00000072778,ENSG00000073614,ENSG00000073614…
GO:0008152	262	5064	777	23477	1.30088e-15	3.82612e-15	41.27	P <0.005	metabolic process	ENSG00000001036,ENSG00000004468,ENSG00000006756,ENSG00000006756,ENSG00000007174,ENSG00000008311,ENSG00000017260,ENSG00000018625,ENSG00000023697,ENSG00000025708,ENSG00000046651,ENSG00000046651,ENSG00000054983,ENSG00000058063,ENSG00000058063,ENSG00000058668,ENSG00000060971,ENSG00000064655,ENSG00000065911,ENSG00000065911,ENSG00000066084,ENSG00000068001,ENSG00000068650,ENSG00000069998,ENSG00000072042…
GO:0007155	195	5064	542	23477	5.74085e-15	1.59468e-14	39.38	P <0.005	cell adhesion	ENSG00000002586,ENSG00000007908,ENSG00000010327,ENSG00000010610,ENSG00000011201,ENSG00000013297,ENSG00000026508,ENSG00000038427,ENSG00000041982,ENSG00000041982,ENSG00000044115,ENSG00000049130,ENSG00000050820,ENSG00000053747,ENSG00000056345,ENSG00000057019,ENSG00000066294,ENSG00000067141,ENSG00000067141,ENSG00000067445,ENSG00000069188,ENSG00000071991,ENSG00000071991,ENSG00000073712,ENSG00000081818…
GO:0015031	190	5064	527	23477	1.01892e-14	2.68137e-14	38.64	P <0.005	protein transport	ENSG00000006451,ENSG00000008952,ENSG00000011132,ENSG00000013364,ENSG00000025796,ENSG00000029725,ENSG00000030066,ENSG00000031823,ENSG00000041802,ENSG00000047410,ENSG00000047932,ENSG00000058262,ENSG00000061987,ENSG00000064419,ENSG00000064652,ENSG00000064652,ENSG00000065308,ENSG00000067167,ENSG00000069974,ENSG00000069974,ENSG00000070367,ENSG00000072422,ENSG00000074695,ENSG00000075188,ENSG00000081803…
GO:0008285	119	5064	290	23477	4.59636e-14	1.14909e-13	36.64	P <0.005	negative regulation of cell proliferation	ENSG00000003756,ENSG00000003756,ENSG00000006747,ENSG00000008083,ENSG00000008226,ENSG00000035862,ENSG00000035862,ENSG00000067113,ENSG00000068024,ENSG00000068024,ENSG00000083642,ENSG00000085872,ENSG00000086062,ENSG00000099956,ENSG00000100292,ENSG00000101144,ENSG00000103653,ENSG00000106571,ENSG00000107485,ENSG00000109099,ENSG00000109906,ENSG00000111077,ENSG00000111276,ENSG00000111653,ENSG00000113916…
GO:0007275	295	5064	924	23477	5.59074e-14	1.33113e-13	36.38	P <0.005	multicellular organismal development	ENSG00000002745,ENSG00000004399,ENSG00000004975,ENSG00000005073,ENSG00000005955,ENSG00000006282,ENSG00000006652,ENSG00000007372,ENSG00000007372,ENSG00000008083,ENSG00000010810,ENSG00000012171,ENSG00000018189,ENSG00000019549,ENSG00000025708,ENSG00000029993,ENSG00000038427,ENSG00000043355,ENSG00000046653,ENSG00000064218,ENSG00000064655,ENSG00000065883,ENSG00000065883,ENSG00000066044,ENSG00000067208…
GO:0001666	76	5064	161	23477	4.17634e-13	9.49169e-13	33.6	P <0.005	response to hypoxia	ENSG00000004468,ENSG00000005339,ENSG00000005339,ENSG00000026103,ENSG00000065675,ENSG00000069702,ENSG00000069702,ENSG00000072274,ENSG00000072274,ENSG00000078401,ENSG00000083444,ENSG00000087245,ENSG00000092969,ENSG00000092969,ENSG00000100292,ENSG00000100393,ENSG00000100644,ENSG00000102755,ENSG00000105329,ENSG00000105974,ENSG00000106459,ENSG00000106799,ENSG00000106799,ENSG00000107438,ENSG00000107562…
GO:0045892	50	5064	88	23477	6.25114e-13	1.35894e-12	32.48	P <0.005	negative regulation of transcription, DNA-dependent	ENSG00000048649,ENSG00000053254,ENSG00000053254,ENSG00000065526,ENSG00000082175,ENSG00000084093,ENSG00000094916,ENSG00000100211,ENSG00000102974,ENSG00000103275,ENSG00000104447,ENSG00000104447,ENSG00000105993,ENSG00000109118,ENSG00000109320,ENSG00000109906,ENSG00000111653,ENSG00000123411,ENSG00000125398,ENSG00000129351,ENSG00000131165,ENSG00000134532,ENSG00000135111,ENSG00000135111,ENSG00000136826…
GO:0008283	111	5064	276	23477	1.54167e-12	3.21182e-12	32.17	P <0.005	cell proliferation	ENSG00000002330,ENSG00000005339,ENSG00000005339,ENSG00000008128,ENSG00000013441,ENSG00000015171,ENSG00000019582,ENSG00000020633,ENSG00000034063,ENSG00000049130,ENSG00000049540,ENSG00000050820,ENSG00000063176,ENSG00000067208,ENSG00000076716,ENSG00000078618,ENSG00000079335,ENSG00000079337,ENSG00000081479,ENSG00000084652,ENSG00000085832,ENSG00000090273,ENSG00000091436,ENSG00000091436,ENSG00000091527…
GO:0006974	105	5064	259	23477	3.42147e-12	6.84294e-12	31.14	P <0.005	response to DNA damage stimulus	ENSG00000002016,ENSG00000009413,ENSG00000009954,ENSG00000012048,ENSG00000020922,ENSG00000026036,ENSG00000034063,ENSG00000048392,ENSG00000051180,ENSG00000051341,ENSG00000064655,ENSG00000069399,ENSG00000072501,ENSG00000072501,ENSG00000075131,ENSG00000076248,ENSG00000085224,ENSG00000087088,ENSG00000087206,ENSG00000096717,ENSG00000100865,ENSG00000101751,ENSG00000101751,ENSG00000102699,ENSG00000104517…
GO:0006281	92	5064	219	23477	7.03921e-12	1.35369e-11	30.2	P <0.005	DNA repair	ENSG00000002016,ENSG00000004700,ENSG00000005007,ENSG00000009413,ENSG00000012048,ENSG00000026036,ENSG00000034063,ENSG00000034533,ENSG00000048392,ENSG00000049540,ENSG00000051180,ENSG00000051341,ENSG00000064655,ENSG00000072501,ENSG00000072501,ENSG00000076248,ENSG00000085224,ENSG00000096717,ENSG00000100865,ENSG00000101751,ENSG00000101751,ENSG00000101773,ENSG00000102699,ENSG00000105486,ENSG00000107949…
GO:0006629	112	5064	285	23477	7.08316e-12	1.3117e-11	30.23	P <0.005	lipid metabolic process	ENSG00000005469,ENSG00000005471,ENSG00000006831,ENSG00000011198,ENSG00000026950,ENSG00000057252,ENSG00000060971,ENSG00000072310,ENSG00000072506,ENSG00000072778,ENSG00000081479,ENSG00000084754,ENSG00000085719,ENSG00000087008,ENSG00000087076,ENSG00000095321,ENSG00000100979,ENSG00000103740,ENSG00000104823,ENSG00000107331,ENSG00000107537,ENSG00000110090,ENSG00000110721,ENSG00000111666,ENSG00000111728…
GO:0030036	57	5064	113	23477	1.21287e-11	2.16584e-11	29.2	P <0.005	actin cytoskeleton organization	ENSG00000067900,ENSG00000070759,ENSG00000073712,ENSG00000077549,ENSG00000084112,ENSG00000087274,ENSG00000087274,ENSG00000097007,ENSG00000099331,ENSG00000100266,ENSG00000100592,ENSG00000100592,ENSG00000104880,ENSG00000108518,ENSG00000111348,ENSG00000113916,ENSG00000113916,ENSG00000115935,ENSG00000116489,ENSG00000116574,ENSG00000125733,ENSG00000126016,ENSG00000126785,ENSG00000127084,ENSG00000128340…
GO:0008150	217	5064	669	23477	2.54938e-11	4.39548e-11	28.54	P <0.005	biological_process	ENSG00000006118,ENSG00000010626,ENSG00000013374,ENSG00000022277,ENSG00000022277,ENSG00000030419,ENSG00000039139,ENSG00000043093,ENSG00000046651,ENSG00000046651,ENSG00000049323,ENSG00000054267,ENSG00000055147,ENSG00000068394,ENSG00000071282,ENSG00000071889,ENSG00000078795,ENSG00000085276,ENSG00000085276,ENSG00000085449,ENSG00000085872,ENSG00000086666,ENSG00000088387,ENSG00000089486,ENSG00000093167…
GO:0008219	58	5064	120	23477	7.36935e-11	1.22823e-10	27.03	P <0.005	cell death	ENSG00000028137,ENSG00000066427,ENSG00000072121,ENSG00000089280,ENSG00000091436,ENSG00000091436,ENSG00000092969,ENSG00000092969,ENSG00000100292,ENSG00000102699,ENSG00000102805,ENSG00000102805,ENSG00000103089,ENSG00000104133,ENSG00000105329,ENSG00000106211,ENSG00000107290,ENSG00000110321,ENSG00000111276,ENSG00000117984,ENSG00000120885,ENSG00000120948,ENSG00000120948,ENSG00000125779,ENSG00000127946…
GO:0007242	126	5064	343	23477	7.69281e-11	1.24078e-10	27.19	P <0.005	intracellular signaling cascade	ENSG00000004975,ENSG00000005981,ENSG00000011132,ENSG00000011600,ENSG00000033327,ENSG00000050327,ENSG00000055609,ENSG00000056972,ENSG00000065675,ENSG00000067900,ENSG00000068028,ENSG00000076641,ENSG00000077684,ENSG00000077684,ENSG00000078061,ENSG00000078295,ENSG00000079308,ENSG00000079337,ENSG00000083168,ENSG00000083168,ENSG00000086730,ENSG00000099331,ENSG00000099942,ENSG00000100842,ENSG00000101040…
GO:0051301	94	5064	237	23477	1.87003e-10	2.92192e-10	26.05	P <0.005	cell division	ENSG00000010292,ENSG00000050820,ENSG00000053900,ENSG00000067208,ENSG00000072501,ENSG00000072501,ENSG00000072864,ENSG00000072864,ENSG00000073350,ENSG00000075131,ENSG00000075188,ENSG00000079335,ENSG00000083642,ENSG00000089053,ENSG00000089336,ENSG00000090061,ENSG00000090273,ENSG00000092036,ENSG00000094880,ENSG00000100014,ENSG00000100865,ENSG00000101367,ENSG00000101972,ENSG00000103275,ENSG00000105486…
GO:0006886	123	5064	346	23477	1.36526e-09	2.06857e-09	23.51	P <0.005	intracellular protein transport	ENSG00000005243,ENSG00000006114,ENSG00000006114,ENSG00000010292,ENSG00000019582,ENSG00000028528,ENSG00000064601,ENSG00000065150,ENSG00000069974,ENSG00000069974,ENSG00000079332,ENSG00000079950,ENSG00000079950,ENSG00000081014,ENSG00000082898,ENSG00000082898,ENSG00000083312,ENSG00000083312,ENSG00000084733,ENSG00000092871,ENSG00000094631,ENSG00000099246,ENSG00000100083,ENSG00000100991,ENSG00000102362…
GO:0030334	24	5064	35	23477	3.25755e-09	4.79051e-09	21.31	P <0.005	regulation of cell migration	ENSG00000007372,ENSG00000007372,ENSG00000053747,ENSG00000056345,ENSG00000065320,ENSG00000095015,ENSG00000101384,ENSG00000101680,ENSG00000105329,ENSG00000109458,ENSG00000109458,ENSG00000112769,ENSG00000120063,ENSG00000120156,ENSG00000121966,ENSG00000124171,ENSG00000126016,ENSG00000129474,ENSG00000130702,ENSG00000135919,ENSG00000136238,ENSG00000154133,ENSG00000182168,ENSG00000196569
GO:0046777	43	5064	85	23477	3.48255e-09	4.97508e-09	22.13	P <0.005	protein amino acid autophosphorylation	ENSG00000010810,ENSG00000013441,ENSG00000028116,ENSG00000067177,ENSG00000067177,ENSG00000073803,ENSG00000084774,ENSG00000090376,ENSG00000095015,ENSG00000101109,ENSG00000105976,ENSG00000106799,ENSG00000106799,ENSG00000113721,ENSG00000130726,ENSG00000134853,ENSG00000137275,ENSG00000140443,ENSG00000140443,ENSG00000141736,ENSG00000145349,ENSG00000146648,ENSG00000146648,ENSG00000147133,ENSG00000147507…
GO:0030154	163	5064	498	23477	3.728e-09	5.17777e-09	22.18	P <0.005	cell differentiation	ENSG00000005955,ENSG00000006282,ENSG00000007372,ENSG00000007372,ENSG00000011198,ENSG00000018189,ENSG00000025708,ENSG00000043355,ENSG00000046653,ENSG00000064218,ENSG00000068793,ENSG00000068878,ENSG00000070495,ENSG00000071626,ENSG00000072864,ENSG00000072864,ENSG00000074047,ENSG00000074047,ENSG00000074181,ENSG00000078549,ENSG00000087338,ENSG00000091436,ENSG00000091436,ENSG00000092964,ENSG00000096717…
GO:0007264	96	5064	258	23477	6.26121e-09	8.46109e-09	21.59	P <0.005	small GTPase mediated signal transduction	ENSG00000006451,ENSG00000017797,ENSG00000017797,ENSG00000031081,ENSG00000065135,ENSG00000069974,ENSG00000069974,ENSG00000072422,ENSG00000079332,ENSG00000079337,ENSG00000084733,ENSG00000095370,ENSG00000099246,ENSG00000100292,ENSG00000100485,ENSG00000100852,ENSG00000100852,ENSG00000102606,ENSG00000103710,ENSG00000104880,ENSG00000108830,ENSG00000109113,ENSG00000111540,ENSG00000111737,ENSG00000112210…
GO:0000398	29	5064	48	23477	6.34226e-09	8.34508e-09	20.99	P <0.005	nuclear mRNA splicing, via spliceosome	ENSG00000083896,ENSG00000092199,ENSG00000092199,ENSG00000096746,ENSG00000099783,ENSG00000099783,ENSG00000100410,ENSG00000100603,ENSG00000101161,ENSG00000104852,ENSG00000104897,ENSG00000105618,ENSG00000115524,ENSG00000117360,ENSG00000122566,ENSG00000122566,ENSG00000123136,ENSG00000136527,ENSG00000140829,ENSG00000160201,ENSG00000160201,ENSG00000164548,ENSG00000172850,ENSG00000183431,ENSG00000204392…
GO:0008360	35	5064	65	23477	1.21623e-08	1.55927e-08	20.48	P <0.005	regulation of cell shape	ENSG00000010810,ENSG00000068793,ENSG00000073712,ENSG00000075884,ENSG00000092820,ENSG00000095739,ENSG00000099260,ENSG00000104880,ENSG00000105357,ENSG00000116574,ENSG00000120063,ENSG00000126785,ENSG00000127084,ENSG00000128052,ENSG00000128283,ENSG00000135424,ENSG00000136541,ENSG00000138771,ENSG00000139132,ENSG00000146192,ENSG00000146535,ENSG00000146535,ENSG00000149798,ENSG00000154783,ENSG00000158985…
GO:0016055	45	5064	94	23477	1.38674e-08	1.73342e-08	20.49	P <0.005	Wnt receptor signaling pathway	ENSG00000004975,ENSG00000081059,ENSG00000093167,ENSG00000093167,ENSG00000104332,ENSG00000105229,ENSG00000105856,ENSG00000105856,ENSG00000107816,ENSG00000107829,ENSG00000109062,ENSG00000113712,ENSG00000116128,ENSG00000116729,ENSG00000116729,ENSG00000117899,ENSG00000119509,ENSG00000124479,ENSG00000127603,ENSG00000127603,ENSG00000134758,ENSG00000134982,ENSG00000140332,ENSG00000140332,ENSG00000140682…
GO:0007165	542	5064	2045	23477	1.62857e-08	1.98606e-08	20.06	P <0.005	signal transduction	ENSG00000002933,ENSG00000004399,ENSG00000004468,ENSG00000004799,ENSG00000005339,ENSG00000005339,ENSG00000017797,ENSG00000017797,ENSG00000019582,ENSG00000026103,ENSG00000027697,ENSG00000030582,ENSG00000031081,ENSG00000034152,ENSG00000038945,ENSG00000039319,ENSG00000041982,ENSG00000041982,ENSG00000047365,ENSG00000047648,ENSG00000049130,ENSG00000049246,ENSG00000053747,ENSG00000054654,ENSG00000054654…
GO:0006402	15	5064	18	23477	4.1603e-08	4.95273e-08	17.38	P <0.005	mRNA catabolic process	ENSG00000126070,ENSG00000134698,ENSG00000134698,ENSG00000138035,ENSG00000178764,ENSG00000185650,ENSG00000204388,ENSG00000204389,ENSG00000212866,ENSG00000224501,ENSG00000231555,ENSG00000232804,ENSG00000234475,ENSG00000235941,ENSG00000237724
GO:0070206	11	5064	11	23477	6.42618e-08	7.4723e-08	15.7	P <0.005	protein trimerization	ENSG00000121236,ENSG00000132109,ENSG00000132274,ENSG00000146833,ENSG00000204713,ENSG00000215641,ENSG00000229006,ENSG00000234495,ENSG00000237071,ENSG00000239456,ENSG00000242885
GO:0042493	86	5064	237	23477	1.38157e-07	1.56997e-07	17.66	P <0.005	response to drug	ENSG00000005469,ENSG00000005471,ENSG00000008394,ENSG00000013364,ENSG00000026103,ENSG00000065361,ENSG00000065361,ENSG00000068024,ENSG00000068024,ENSG00000071564,ENSG00000072310,ENSG00000079215,ENSG00000081479,ENSG00000084754,ENSG00000085563,ENSG00000085563,ENSG00000088305,ENSG00000089041,ENSG00000092529,ENSG00000092969,ENSG00000092969,ENSG00000093010,ENSG00000093010,ENSG00000100393,ENSG00000102699…
GO:0030509	22	5064	35	23477	1.59588e-07	1.7732e-07	17.02	P <0.005	BMP signaling pathway	ENSG00000039319,ENSG00000069702,ENSG00000069702,ENSG00000101144,ENSG00000107779,ENSG00000108854,ENSG00000109332,ENSG00000109332,ENSG00000113658,ENSG00000113658,ENSG00000114739,ENSG00000120693,ENSG00000120693,ENSG00000125845,ENSG00000125968,ENSG00000138696,ENSG00000138795,ENSG00000163132,ENSG00000163430,ENSG00000170365,ENSG00000170365,ENSG00000174136
GO:0006986	32	5064	62	23477	1.88532e-07	2.04926e-07	17.17	P <0.005	response to unfolded protein	ENSG00000023318,ENSG00000051108,ENSG00000072849,ENSG00000088298,ENSG00000102580,ENSG00000105993,ENSG00000106211,ENSG00000113194,ENSG00000116406,ENSG00000122557,ENSG00000126803,ENSG00000132002,ENSG00000135924,ENSG00000143578,ENSG00000144381,ENSG00000144381,ENSG00000149257,ENSG00000170276,ENSG00000170606,ENSG00000172071,ENSG00000173110,ENSG00000180667,ENSG00000182158,ENSG00000204388,ENSG00000204389…
GO:0006260	58	5064	143	23477	2.15385e-07	2.29133e-07	17.13	P <0.005	DNA replication	ENSG00000004700,ENSG00000005007,ENSG00000008441,ENSG00000009413,ENSG00000012048,ENSG00000014138,ENSG00000025708,ENSG00000035928,ENSG00000048392,ENSG00000051341,ENSG00000073111,ENSG00000076003,ENSG00000096717,ENSG00000100297,ENSG00000100865,ENSG00000101751,ENSG00000101751,ENSG00000101868,ENSG00000105486,ENSG00000109079,ENSG00000110713,ENSG00000111445,ENSG00000111653,ENSG00000111880,ENSG00000112118…
GO:0006954	91	5064	258	23477	2.69202e-07	2.80419e-07	16.8	P <0.005	inflammatory response	ENSG00000010327,ENSG00000012779,ENSG00000034152,ENSG00000048052,ENSG00000051523,ENSG00000068024,ENSG00000068024,ENSG00000070614,ENSG00000072736,ENSG00000072736,ENSG00000078747,ENSG00000081041,ENSG00000082641,ENSG00000086102,ENSG00000089041,ENSG00000090382,ENSG00000099998,ENSG00000100968,ENSG00000100968,ENSG00000101916,ENSG00000102699,ENSG00000104312,ENSG00000105329,ENSG00000105499,ENSG00000106804…
GO:0007067	71	5064	189	23477	3.656e-07	3.73062e-07	16.45	P <0.005	mitosis	ENSG00000008128,ENSG00000010292,ENSG00000011426,ENSG00000019991,ENSG00000072864,ENSG00000072864,ENSG00000075131,ENSG00000075188,ENSG00000083642,ENSG00000089336,ENSG00000090061,ENSG00000090273,ENSG00000092036,ENSG00000101367,ENSG00000101972,ENSG00000103275,ENSG00000107816,ENSG00000108504,ENSG00000110274,ENSG00000111602,ENSG00000111859,ENSG00000113328,ENSG00000114904,ENSG00000117399,ENSG00000117697…
GO:0009653	48	5064	113	23477	4.64084e-07	4.64084e-07	16.16	P <0.005	anatomical structure morphogenesis	ENSG00000005073,ENSG00000069011,ENSG00000073792,ENSG00000076716,ENSG00000082641,ENSG00000083857,ENSG00000099949,ENSG00000102098,ENSG00000103449,ENSG00000103449,ENSG00000104332,ENSG00000105486,ENSG00000107485,ENSG00000108799,ENSG00000111057,ENSG00000112319,ENSG00000113578,ENSG00000114251,ENSG00000120075,ENSG00000122691,ENSG00000135678,ENSG00000136238,ENSG00000137331,ENSG00000138449,ENSG00000142871…
GO:0006810	214	5064	732	23477	4.65301e-07	4.56178e-07	15.96	P <0.005	transport	ENSG00000004864,ENSG00000004864,ENSG00000005243,ENSG00000005469,ENSG00000005471,ENSG00000008282,ENSG00000008952,ENSG00000011028,ENSG00000016602,ENSG00000017797,ENSG00000017797,ENSG00000024048,ENSG00000040531,ENSG00000051523,ENSG00000059804,ENSG00000065135,ENSG00000068697,ENSG00000069431,ENSG00000070214,ENSG00000070214,ENSG00000070814,ENSG00000071967,ENSG00000074201,ENSG00000079134,ENSG00000079215…
GO:0006470	56	5064	140	23477	5.92812e-07	5.70011e-07	15.86	P <0.005	protein amino acid dephosphorylation	ENSG00000067113,ENSG00000070159,ENSG00000070190,ENSG00000070190,ENSG00000070778,ENSG00000070778,ENSG00000072135,ENSG00000073711,ENSG00000079335,ENSG00000081237,ENSG00000081377,ENSG00000081377,ENSG00000081721,ENSG00000084112,ENSG00000100034,ENSG00000100330,ENSG00000100330,ENSG00000100614,ENSG00000100614,ENSG00000104695,ENSG00000105426,ENSG00000106278,ENSG00000107758,ENSG00000110536,ENSG00000111266…
GO:0008624	40	5064	89	23477	7.09739e-07	6.69565e-07	15.62	P <0.005	induction of apoptosis by extracellular signals	ENSG00000002330,ENSG00000004468,ENSG00000026103,ENSG00000087088,ENSG00000089820,ENSG00000090924,ENSG00000100485,ENSG00000102606,ENSG00000104880,ENSG00000106144,ENSG00000108270,ENSG00000115904,ENSG00000117362,ENSG00000124126,ENSG00000127084,ENSG00000129675,ENSG00000132676,ENSG00000133884,ENSG00000134243,ENSG00000134243,ENSG00000135587,ENSG00000136238,ENSG00000138613,ENSG00000139132,ENSG00000142856…
GO:0042632	27	5064	51	23477	8.76607e-07	8.11673e-07	15.26	P <0.005	cholesterol homeostasis	ENSG00000007944,ENSG00000007944,ENSG00000025434,ENSG00000057252,ENSG00000101670,ENSG00000105974,ENSG00000107331,ENSG00000110047,ENSG00000116127,ENSG00000119655,ENSG00000130164,ENSG00000130203,ENSG00000137700,ENSG00000141458,ENSG00000157978,ENSG00000164751,ENSG00000165029,ENSG00000185275,ENSG00000187134,ENSG00000187838,ENSG00000206409,ENSG00000213398,ENSG00000224290,ENSG00000226215,ENSG00000227567…
GO:0006139	33	5064	69	23477	1.17665e-06	1.06968e-06	14.97	P <0.005	nucleobase, nucleoside, nucleotide and nucleic acid metabolic process	ENSG00000004455,ENSG00000009413,ENSG00000013573,ENSG00000013573,ENSG00000026036,ENSG00000068784,ENSG00000076043,ENSG00000088930,ENSG00000092964,ENSG00000099810,ENSG00000101868,ENSG00000106992,ENSG00000111788,ENSG00000111788,ENSG00000113657,ENSG00000114127,ENSG00000128951,ENSG00000136877,ENSG00000140057,ENSG00000145388,ENSG00000147853,ENSG00000152582,ENSG00000161542,ENSG00000162368,ENSG00000162433…
GO:0006936	40	5064	91	23477	1.43246e-06	1.27898e-06	14.75	P <0.005	muscle contraction	ENSG00000006788,ENSG00000065534,ENSG00000065534,ENSG00000082781,ENSG00000089159,ENSG00000095637,ENSG00000095637,ENSG00000101400,ENSG00000101605,ENSG00000102125,ENSG00000107796,ENSG00000109846,ENSG00000118804,ENSG00000120729,ENSG00000120896,ENSG00000122786,ENSG00000123096,ENSG00000123096,ENSG00000130821,ENSG00000135636,ENSG00000137076,ENSG00000138119,ENSG00000152661,ENSG00000163431,ENSG00000172164…
GO:0008629	12	5064	15	23477	2.35278e-06	2.06384e-06	13.2	P <0.005	induction of apoptosis by intracellular signals	ENSG00000064393,ENSG00000064393,ENSG00000087088,ENSG00000124762,ENSG00000139842,ENSG00000139842,ENSG00000141510,ENSG00000154229,ENSG00000166266,ENSG00000175467,ENSG00000175467,ENSG00000185275
GO:0019941	122	5064	388	23477	3.25975e-06	2.81013e-06	13.58	P <0.005	modification-dependent protein catabolic process	ENSG00000005812,ENSG00000005981,ENSG00000007944,ENSG00000007944,ENSG00000009335,ENSG00000012048,ENSG00000019995,ENSG00000024048,ENSG00000033178,ENSG00000033800,ENSG00000034063,ENSG00000034677,ENSG00000034677,ENSG00000037637,ENSG00000043093,ENSG00000080802,ENSG00000086102,ENSG00000087338,ENSG00000089234,ENSG00000092148,ENSG00000092871,ENSG00000101695,ENSG00000101752,ENSG00000101844,ENSG00000101849…
GO:0016477	27	5064	54	23477	3.73246e-06	3.1631e-06	13.53	P <0.005	cell migration	ENSG00000000457,ENSG00000026508,ENSG00000033170,ENSG00000033327,ENSG00000069702,ENSG00000069702,ENSG00000078618,ENSG00000079308,ENSG00000095739,ENSG00000108443,ENSG00000115232,ENSG00000115355,ENSG00000115355,ENSG00000118523,ENSG00000133639,ENSG00000135862,ENSG00000136205,ENSG00000138496,ENSG00000150093,ENSG00000150760,ENSG00000158092,ENSG00000164050,ENSG00000170558,ENSG00000180900,ENSG00000185275…
GO:0007169	36	5064	82	23477	4.88986e-06	4.07488e-06	13.23	P <0.005	transmembrane receptor protein tyrosine kinase signaling pathway	ENSG00000010610,ENSG00000043462,ENSG00000065361,ENSG00000065361,ENSG00000066056,ENSG00000078549,ENSG00000102755,ENSG00000105976,ENSG00000113721,ENSG00000115325,ENSG00000120156,ENSG00000128052,ENSG00000134853,ENSG00000137332,ENSG00000140443,ENSG00000140443,ENSG00000141736,ENSG00000142627,ENSG00000146648,ENSG00000146648,ENSG00000148053,ENSG00000154188,ENSG00000162733,ENSG00000167601,ENSG00000171105…
GO:0000226	25	5064	49	23477	5.33571e-06	4.37353e-06	13.08	P <0.005	microtubule cytoskeleton organization	ENSG00000034677,ENSG00000034677,ENSG00000092850,ENSG00000095066,ENSG00000101871,ENSG00000115355,ENSG00000115355,ENSG00000116641,ENSG00000126756,ENSG00000135525,ENSG00000135525,ENSG00000140463,ENSG00000141084,ENSG00000141380,ENSG00000143776,ENSG00000147526,ENSG00000149923,ENSG00000167858,ENSG00000168944,ENSG00000169398,ENSG00000170296,ENSG00000188681,ENSG00000215615,ENSG00000215750,ENSG00000227328
GO:0030155	16	5064	25	23477	5.79277e-06	4.67159e-06	12.74	P <0.005	regulation of cell adhesion	ENSG00000053747,ENSG00000090339,ENSG00000101680,ENSG00000108669,ENSG00000112769,ENSG00000114204,ENSG00000126561,ENSG00000130702,ENSG00000148180,ENSG00000150782,ENSG00000170989,ENSG00000173757,ENSG00000185104,ENSG00000185104,ENSG00000196569,ENSG00000198719
GO:0030097	27	5064	55	23477	5.82874e-06	4.62599e-06	12.99	P <0.005	hemopoiesis	ENSG00000049130,ENSG00000068724,ENSG00000073921,ENSG00000092969,ENSG00000092969,ENSG00000101384,ENSG00000102125,ENSG00000110693,ENSG00000112096,ENSG00000116016,ENSG00000128052,ENSG00000128791,ENSG00000132274,ENSG00000132383,ENSG00000134250,ENSG00000135535,ENSG00000162367,ENSG00000163659,ENSG00000166224,ENSG00000168036,ENSG00000168036,ENSG00000168283,ENSG00000170949,ENSG00000171791,ENSG00000184371…
GO:0045087	42	5064	102	23477	6.14188e-06	4.79835e-06	12.94	P <0.005	innate immune response	ENSG00000051523,ENSG00000088888,ENSG00000100413,ENSG00000101916,ENSG00000107201,ENSG00000115267,ENSG00000115594,ENSG00000115602,ENSG00000117335,ENSG00000120885,ENSG00000121060,ENSG00000123838,ENSG00000128394,ENSG00000136869,ENSG00000137161,ENSG00000137462,ENSG00000139178,ENSG00000142867,ENSG00000144730,ENSG00000149131,ENSG00000150337,ENSG00000158270,ENSG00000159189,ENSG00000159403,ENSG00000160703…
GO:0031573	9	5064	10	23477	8.18492e-06	6.29609e-06	11.43	0.0005	intra-S DNA damage checkpoint	ENSG00000075131,ENSG00000114670,ENSG00000137337,ENSG00000154767,ENSG00000224587,ENSG00000225589,ENSG00000228575,ENSG00000234012,ENSG00000237095
GO:0007399	111	5064	355	23477	1.16519e-05	8.82718e-06	11.99	0.0005	nervous system development	ENSG00000007944,ENSG00000007944,ENSG00000018189,ENSG00000032742,ENSG00000046653,ENSG00000066427,ENSG00000068024,ENSG00000068024,ENSG00000068793,ENSG00000072864,ENSG00000072864,ENSG00000077454,ENSG00000081770,ENSG00000085872,ENSG00000087088,ENSG00000089820,ENSG00000092964,ENSG00000100056,ENSG00000100393,ENSG00000101384,ENSG00000102935,ENSG00000103257,ENSG00000103260,ENSG00000105245,ENSG00000106689…
GO:0016192	74	5064	219	23477	1.88596e-05	1.40743e-05	11.45	0.0005	vesicle-mediated transport	ENSG00000005243,ENSG00000006788,ENSG00000010292,ENSG00000039560,ENSG00000049245,ENSG00000058453,ENSG00000074695,ENSG00000078814,ENSG00000078814,ENSG00000079332,ENSG00000079950,ENSG00000079950,ENSG00000081014,ENSG00000085719,ENSG00000090565,ENSG00000093183,ENSG00000100083,ENSG00000101199,ENSG00000101199,ENSG00000103496,ENSG00000104915,ENSG00000105355,ENSG00000106636,ENSG00000106665,ENSG00000108433…
GO:0006979	45	5064	117	23477	2.37352e-05	1.74524e-05	11.24	0.0005	response to oxidative stress	ENSG00000005381,ENSG00000048392,ENSG00000095303,ENSG00000100292,ENSG00000101049,ENSG00000103222,ENSG00000105854,ENSG00000105854,ENSG00000107438,ENSG00000109320,ENSG00000109458,ENSG00000109458,ENSG00000113811,ENSG00000116016,ENSG00000117289,ENSG00000117592,ENSG00000120129,ENSG00000120885,ENSG00000121691,ENSG00000130203,ENSG00000130508,ENSG00000132781,ENSG00000133639,ENSG00000136869,ENSG00000138413…
GO:0030308	39	5064	98	23477	3.3009e-05	2.39195e-05	10.85	0.0005	negative regulation of cell growth	ENSG00000006831,ENSG00000057019,ENSG00000067445,ENSG00000068745,ENSG00000073282,ENSG00000077684,ENSG00000077684,ENSG00000092969,ENSG00000092969,ENSG00000105329,ENSG00000109846,ENSG00000111276,ENSG00000113916,ENSG00000113916,ENSG00000116761,ENSG00000123080,ENSG00000124762,ENSG00000133639,ENSG00000134222,ENSG00000135744,ENSG00000135924,ENSG00000139567,ENSG00000139687,ENSG00000141510,ENSG00000153071…
GO:0006913	48	5064	129	23477	3.54734e-05	2.53381e-05	10.73	0.001	nucleocytoplasmic transport	ENSG00000069974,ENSG00000069974,ENSG00000084733,ENSG00000099246,ENSG00000100124,ENSG00000103710,ENSG00000108830,ENSG00000109113,ENSG00000110713,ENSG00000111540,ENSG00000111737,ENSG00000112210,ENSG00000112210,ENSG00000116473,ENSG00000116473,ENSG00000116574,ENSG00000117280,ENSG00000119335,ENSG00000119396,ENSG00000123728,ENSG00000123892,ENSG00000126458,ENSG00000126785,ENSG00000127314,ENSG00000128340…
GO:0006511	57	5064	161	23477	3.74526e-05	2.6375e-05	10.63	0.001	ubiquitin-dependent protein catabolic process	ENSG00000024048,ENSG00000053900,ENSG00000055483,ENSG00000085982,ENSG00000089053,ENSG00000094880,ENSG00000100225,ENSG00000103275,ENSG00000103404,ENSG00000104517,ENSG00000106346,ENSG00000106588,ENSG00000107829,ENSG00000109332,ENSG00000109332,ENSG00000110801,ENSG00000112234,ENSG00000114316,ENSG00000115464,ENSG00000117399,ENSG00000125818,ENSG00000127452,ENSG00000131263,ENSG00000132388,ENSG00000135093…
GO:0000902	21	5064	43	23477	6.90367e-05	4.79422e-05	9.98	0.001	cell morphogenesis	ENSG00000019991,ENSG00000082146,ENSG00000084112,ENSG00000087274,ENSG00000087274,ENSG00000089041,ENSG00000092969,ENSG00000092969,ENSG00000101109,ENSG00000110693,ENSG00000113712,ENSG00000113916,ENSG00000113916,ENSG00000115112,ENSG00000138771,ENSG00000141380,ENSG00000146648,ENSG00000146648,ENSG00000162493,ENSG00000164403,ENSG00000171791
GO:0006376	9	5064	12	23477	0.000116055	7.94896e-05	9.08	0.0025	mRNA splice site selection	ENSG00000061936,ENSG00000100650,ENSG00000124193,ENSG00000136450,ENSG00000136450,ENSG00000152601,ENSG00000152601,ENSG00000188529,ENSG00000215699
GO:0001649	16	5064	30	23477	0.000134814	9.10903e-05	9.17	0.001	osteoblast differentiation	ENSG00000005513,ENSG00000018408,ENSG00000067955,ENSG00000115461,ENSG00000128602,ENSG00000146674,ENSG00000168779,ENSG00000186153,ENSG00000196712,ENSG00000204681,ENSG00000206466,ENSG00000206511,ENSG00000232569,ENSG00000232632,ENSG00000237112,ENSG00000242252
GO:0006464	50	5064	143	23477	0.000154783	0.000103188	8.87	0.0025	protein modification process	ENSG00000006837,ENSG00000009335,ENSG00000033178,ENSG00000034677,ENSG00000034677,ENSG00000078061,ENSG00000078747,ENSG00000081721,ENSG00000083444,ENSG00000086475,ENSG00000092148,ENSG00000097007,ENSG00000102699,ENSG00000104517,ENSG00000105221,ENSG00000106397,ENSG00000108854,ENSG00000109323,ENSG00000112079,ENSG00000113083,ENSG00000117115,ENSG00000118705,ENSG00000119685,ENSG00000130985,ENSG00000131044…
GO:0006333	19	5064	40	23477	0.00024098	0.000158539	8.47	0.0025	chromatin assembly or disassembly	ENSG00000009954,ENSG00000054267,ENSG00000094916,ENSG00000100888,ENSG00000101945,ENSG00000111642,ENSG00000124177,ENSG00000149929,ENSG00000153046,ENSG00000153147,ENSG00000153922,ENSG00000153922,ENSG00000171316,ENSG00000171316,ENSG00000172977,ENSG00000173473,ENSG00000173575,ENSG00000177200,ENSG00000196199
GO:0051260	28	5064	69	23477	0.000276831	0.00017976	8.25	0.0025	protein homooligomerization	ENSG00000008294,ENSG00000008294,ENSG00000026103,ENSG00000047932,ENSG00000051180,ENSG00000087088,ENSG00000096433,ENSG00000100292,ENSG00000105974,ENSG00000109846,ENSG00000110090,ENSG00000110799,ENSG00000135124,ENSG00000142867,ENSG00000148175,ENSG00000148411,ENSG00000154188,ENSG00000158270,ENSG00000164111,ENSG00000165280,ENSG00000166337,ENSG00000166337,ENSG00000167772,ENSG00000172071,ENSG00000173918…
GO:0016311	40	5064	111	23477	0.000332926	0.000213414	7.96	0.0025	dephosphorylation	ENSG00000014914,ENSG00000070159,ENSG00000070778,ENSG00000070778,ENSG00000072135,ENSG00000079335,ENSG00000081237,ENSG00000081377,ENSG00000081377,ENSG00000081721,ENSG00000084112,ENSG00000100330,ENSG00000100330,ENSG00000105135,ENSG00000105426,ENSG00000106278,ENSG00000110536,ENSG00000111266,ENSG00000111679,ENSG00000111880,ENSG00000112245,ENSG00000112679,ENSG00000120129,ENSG00000127947,ENSG00000133812…
GO:0060445	8	5064	11	23477	0.000407743	0.000258065	7.73	0.005	branching involved in salivary gland morphogenesis	ENSG00000077782,ENSG00000077782,ENSG00000101144,ENSG00000101680,ENSG00000130702,ENSG00000164690,ENSG00000173402,ENSG00000198959
GO:0043627	23	5064	54	23477	0.00041586	0.000259913	7.78	0.005	response to estrogen stimulus	ENSG00000012048,ENSG00000026103,ENSG00000044115,ENSG00000100292,ENSG00000100393,ENSG00000105974,ENSG00000106799,ENSG00000106799,ENSG00000107485,ENSG00000116678,ENSG00000119699,ENSG00000121060,ENSG00000130164,ENSG00000140459,ENSG00000145675,ENSG00000154188,ENSG00000164761,ENSG00000168036,ENSG00000168036,ENSG00000171791,ENSG00000179979,ENSG00000185275,ENSG00000240583
GO:0050731	18	5064	39	23477	0.000542053	0.000334601	7.49	0.005	positive regulation of peptidyl-tyrosine phosphorylation	ENSG00000010610,ENSG00000019582,ENSG00000026508,ENSG00000049130,ENSG00000068078,ENSG00000101126,ENSG00000101126,ENSG00000110651,ENSG00000135744,ENSG00000136869,ENSG00000157873,ENSG00000160712,ENSG00000160712,ENSG00000164327,ENSG00000165025,ENSG00000165025,ENSG00000185275,ENSG00000189162
GO:0006968	26	5064	66	23477	0.00077158	0.000470476	7	0.005	cellular defense response	ENSG00000011600,ENSG00000090269,ENSG00000108679,ENSG00000110719,ENSG00000131042,ENSG00000136451,ENSG00000142867,ENSG00000146038,ENSG00000150093,ENSG00000154589,ENSG00000161570,ENSG00000163848,ENSG00000163848,ENSG00000165178,ENSG00000167850,ENSG00000173039,ENSG00000173585,ENSG00000183918,ENSG00000197405,ENSG00000197471,ENSG00000206506,ENSG00000230413,ENSG00000233095,ENSG00000235346,ENSG00000235680…
GO:0007565	28	5064	73	23477	0.00081327	0.000489922	6.92	0.005	female pregnancy	ENSG00000004468,ENSG00000006831,ENSG00000010704,ENSG00000084636,ENSG00000092969,ENSG00000092969,ENSG00000093010,ENSG00000093010,ENSG00000102755,ENSG00000104870,ENSG00000105329,ENSG00000112782,ENSG00000113441,ENSG00000115112,ENSG00000115457,ENSG00000116678,ENSG00000119699,ENSG00000126561,ENSG00000126838,ENSG00000136488,ENSG00000147437,ENSG00000148926,ENSG00000170345,ENSG00000171791,ENSG00000173757…
GO:0043406	10	5064	17	23477	0.000926028	0.000551207	6.89	0.005	positive regulation of MAP kinase activity	ENSG00000049130,ENSG00000105329,ENSG00000133703,ENSG00000138798,ENSG00000141736,ENSG00000146648,ENSG00000146648,ENSG00000166333,ENSG00000185275,ENSG00000189162
GO:0006438	8	5064	12	23477	0.000991077	0.000582986	6.79	0.005	valyl-tRNA aminoacylation	ENSG00000096171,ENSG00000137411,ENSG00000204394,ENSG00000206476,ENSG00000223494,ENSG00000230985,ENSG00000234032,ENSG00000236178
GO:0007166	63	5064	203	23477	0.00101651	0.000590996	6.49	0.01	cell surface receptor linked signal transduction	ENSG00000010610,ENSG00000010810,ENSG00000020181,ENSG00000023445,ENSG00000028137,ENSG00000069122,ENSG00000069493,ENSG00000070495,ENSG00000078549,ENSG00000081237,ENSG00000085063,ENSG00000089041,ENSG00000099875,ENSG00000099875,ENSG00000101680,ENSG00000104998,ENSG00000105976,ENSG00000110330,ENSG00000110395,ENSG00000111729,ENSG00000112414,ENSG00000112983,ENSG00000112983,ENSG00000114423,ENSG00000115325…
GO:0000375	13	5064	26	23477	0.00127218	0.000731137	6.5	0.01	RNA splicing, via transesterification reactions	ENSG00000101161,ENSG00000115524,ENSG00000116350,ENSG00000117360,ENSG00000133226,ENSG00000136527,ENSG00000139218,ENSG00000139218,ENSG00000174243,ENSG00000175324,ENSG00000183431,ENSG00000188529,ENSG00000215699
GO:0007283	87	5064	299	23477	0.00127571	0.000724837	6.17	0.01	spermatogenesis	ENSG00000005513,ENSG00000005955,ENSG00000006282,ENSG00000007174,ENSG00000008294,ENSG00000008294,ENSG00000013297,ENSG00000023445,ENSG00000024048,ENSG00000026103,ENSG00000042980,ENSG00000060138,ENSG00000068878,ENSG00000070759,ENSG00000071626,ENSG00000071859,ENSG00000078549,ENSG00000087338,ENSG00000088930,ENSG00000096717,ENSG00000100206,ENSG00000101190,ENSG00000104687,ENSG00000108423,ENSG00000108423…
GO:0046641	7	5064	10	23477	0.00139214	0.0007821	6.4	0.01	positive regulation of alpha-beta T cell proliferation	ENSG00000081237,ENSG00000104312,ENSG00000105246,ENSG00000165025,ENSG00000165025,ENSG00000178562,ENSG00000185275
GO:0007059	18	5064	42	23477	0.00157519	0.000875108	6.19	0.01	chromosome segregation	ENSG00000012048,ENSG00000075188,ENSG00000101782,ENSG00000101972,ENSG00000102974,ENSG00000103275,ENSG00000117697,ENSG00000118007,ENSG00000119408,ENSG00000120253,ENSG00000129933,ENSG00000129933,ENSG00000154473,ENSG00000160783,ENSG00000163535,ENSG00000164754,ENSG00000167842,ENSG00000182628
GO:0060441	6	5064	8	23477	0.00187389	0.00102961	6.05	0.01	branching involved in lung morphogenesis	ENSG00000101680,ENSG00000103241,ENSG00000164690,ENSG00000173402,ENSG00000181449,ENSG00000181449
GO:0015758	12	5064	24	23477	0.00195178	0.00106075	6	0.01	glucose transport	ENSG00000059804,ENSG00000078401,ENSG00000095637,ENSG00000095637,ENSG00000117394,ENSG00000142583,ENSG00000151617,ENSG00000163884,ENSG00000166263,ENSG00000176105,ENSG00000189162,ENSG00000197496
GO:0006935	45	5064	139	23477	0.00199902	0.00107474	5.72	0.01	chemotaxis	ENSG00000006451,ENSG00000011201,ENSG00000017797,ENSG00000017797,ENSG00000025708,ENSG00000053747,ENSG00000075651,ENSG00000081041,ENSG00000091317,ENSG00000091317,ENSG00000101680,ENSG00000102007,ENSG00000106804,ENSG00000107562,ENSG00000108691,ENSG00000121966,ENSG00000125450,ENSG00000126016,ENSG00000128340,ENSG00000135862,ENSG00000140931,ENSG00000142871,ENSG00000143546,ENSG00000151422,ENSG00000153551…
GO:0045665	15	5064	34	23477	0.00269696	0.00143455	5.57	0.01	negative regulation of neuron differentiation	ENSG00000007372,ENSG00000007372,ENSG00000074181,ENSG00000084093,ENSG00000101752,ENSG00000114315,ENSG00000125820,ENSG00000139352,ENSG00000143995,ENSG00000172201,ENSG00000177508,ENSG00000181449,ENSG00000181449,ENSG00000185275,ENSG00000205927
GO:0000184	14	5064	31	23477	0.00284645	0.00149813	5.52	0.01	nuclear-transcribed mRNA catabolic process, nonsense-mediated decay	ENSG00000005007,ENSG00000070366,ENSG00000103342,ENSG00000105771,ENSG00000108349,ENSG00000135473,ENSG00000151065,ENSG00000152520,ENSG00000162290,ENSG00000169062,ENSG00000171824,ENSG00000189266,ENSG00000198952,ENSG00000215700
GO:0042325	8	5064	14	23477	0.00395645	0.00206065	5.23	0.02	regulation of phosphorylation	ENSG00000101144,ENSG00000138376,ENSG00000138376,ENSG00000166508,ENSG00000167641,ENSG00000173457,ENSG00000182541,ENSG00000185275
GO:0030218	14	5064	32	23477	0.00406755	0.00209667	5.09	0.02	erythrocyte differentiation	ENSG00000005483,ENSG00000087274,ENSG00000087274,ENSG00000089472,ENSG00000100813,ENSG00000105372,ENSG00000105612,ENSG00000113658,ENSG00000113658,ENSG00000116016,ENSG00000143479,ENSG00000147507,ENSG00000180353,ENSG00000187735
GO:0031175	17	5064	42	23477	0.00433363	0.00221104	4.96	0.025	neuron projection development	ENSG00000020633,ENSG00000026508,ENSG00000077782,ENSG00000077782,ENSG00000092621,ENSG00000115468,ENSG00000116641,ENSG00000129219,ENSG00000134982,ENSG00000140443,ENSG00000140443,ENSG00000152894,ENSG00000160691,ENSG00000168385,ENSG00000168385,ENSG00000171119,ENSG00000185275
GO:0007159	11	5064	23	23477	0.00464441	0.00234566	4.98	0.025	leukocyte adhesion	ENSG00000081237,ENSG00000090339,ENSG00000092820,ENSG00000115232,ENSG00000147065,ENSG00000149781,ENSG00000150093,ENSG00000160255,ENSG00000165025,ENSG00000165025,ENSG00000185275
GO:0055085	154	5064	591	23477	0.0048445	0.00242225	4.49	0.025	transmembrane transport	ENSG00000004864,ENSG00000004864,ENSG00000005471,ENSG00000008952,ENSG00000013364,ENSG00000029364,ENSG00000030066,ENSG00000047410,ENSG00000058262,ENSG00000059804,ENSG00000065308,ENSG00000067167,ENSG00000069431,ENSG00000074621,ENSG00000075188,ENSG00000078795,ENSG00000083067,ENSG00000083067,ENSG00000084453,ENSG00000085491,ENSG00000085563,ENSG00000085563,ENSG00000095319,ENSG00000096433,ENSG00000100075…
GO:0045786	15	5064	36	23477	0.00521888	0.0025836	4.77	0.025	negative regulation of cell cycle	ENSG00000020633,ENSG00000101144,ENSG00000112312,ENSG00000116478,ENSG00000116809,ENSG00000125845,ENSG00000132323,ENSG00000139687,ENSG00000143514,ENSG00000143878,ENSG00000150593,ENSG00000152894,ENSG00000176485,ENSG00000177683,ENSG00000213445
GO:0045730	7	5064	12	23477	0.00608762	0.00298413	4.75	0.025	respiratory burst	ENSG00000051523,ENSG00000065675,ENSG00000137700,ENSG00000165168,ENSG00000165178,ENSG00000185275,ENSG00000196352
GO:0007010	27	5064	79	23477	0.00661145	0.00320944	4.35	0.025	cytoskeleton organization	ENSG00000071205,ENSG00000089820,ENSG00000091436,ENSG00000091436,ENSG00000099204,ENSG00000102218,ENSG00000108518,ENSG00000111859,ENSG00000124006,ENSG00000124006,ENSG00000129116,ENSG00000129219,ENSG00000130203,ENSG00000130702,ENSG00000132155,ENSG00000136238,ENSG00000137710,ENSG00000138193,ENSG00000163069,ENSG00000170421,ENSG00000171634,ENSG00000171634,ENSG00000175084,ENSG00000176732,ENSG00000187164…
GO:0006418	28	5064	84	23477	0.00841034	0.00404343	4.06	0.025	tRNA aminoacylation for protein translation	ENSG00000064961,ENSG00000068323,ENSG00000096171,ENSG00000112855,ENSG00000113407,ENSG00000116874,ENSG00000133706,ENSG00000134905,ENSG00000136628,ENSG00000137411,ENSG00000138246,ENSG00000140750,ENSG00000146282,ENSG00000161533,ENSG00000161533,ENSG00000164022,ENSG00000172053,ENSG00000196576,ENSG00000204394,ENSG00000206476,ENSG00000223494,ENSG00000230724,ENSG00000230985,ENSG00000234032,ENSG00000236178…
GO:0009607	12	5064	28	23477	0.0092656	0.00441219	4.12	0.025	response to biotic stimulus	ENSG00000117984,ENSG00000142089,ENSG00000185201,ENSG00000185885,ENSG00000204314,ENSG00000206331,ENSG00000225141,ENSG00000227122,ENSG00000229071,ENSG00000229488,ENSG00000235956,ENSG00000238056
GO:0051276	9	5064	19	23477	0.0110727	0.00522296	3.98	0.025	chromosome organization	ENSG00000072501,ENSG00000072501,ENSG00000101596,ENSG00000113810,ENSG00000132383,ENSG00000134982,ENSG00000141510,ENSG00000152457,ENSG00000152457
GO:0006928	33	5064	108	23477	0.0182182	0.00851319	3.11	0.05	cellular component movement	ENSG00000007174,ENSG00000007944,ENSG00000007944,ENSG00000026025,ENSG00000077549,ENSG00000106211,ENSG00000111348,ENSG00000114204,ENSG00000115091,ENSG00000116489,ENSG00000120063,ENSG00000122786,ENSG00000123146,ENSG00000127603,ENSG00000127603,ENSG00000130429,ENSG00000135046,ENSG00000136238,ENSG00000137076,ENSG00000147065,ENSG00000158195,ENSG00000158195,ENSG00000161570,ENSG00000163879,ENSG00000163879…
GO:0006406	10	5064	24	23477	0.0211425	0.0097882	3.18	0.05	mRNA export from nucleus	ENSG00000005007,ENSG00000030066,ENSG00000070366,ENSG00000111581,ENSG00000123136,ENSG00000126883,ENSG00000173744,ENSG00000188529,ENSG00000198952,ENSG00000215699
GO:0006298	12	5064	31	23477	0.0226356	0.0103833	3.05	0.05	mismatch repair	ENSG00000077514,ENSG00000097007,ENSG00000116062,ENSG00000119684,ENSG00000132781,ENSG00000204410,ENSG00000213689,ENSG00000227314,ENSG00000230293,ENSG00000233345,ENSG00000235222,ENSG00000237333
GO:0030238	5	5064	9	23477	0.0268336	0.0121971	3.1	0.05	male sex determination	ENSG00000140443,ENSG00000140443,ENSG00000168066,ENSG00000171105,ENSG00000171105
GO:0048488	5	5064	9	23477	0.0268336	0.0121971	3.1	0.05	synaptic vesicle endocytosis	ENSG00000119522,ENSG00000136717,ENSG00000180900,ENSG00000185275,ENSG00000205726
GO:0007157	9	5064	23	23477	0.0427077	0.0190659	2.37	0.1	heterophilic cell adhesion	ENSG00000007908,ENSG00000090339,ENSG00000115232,ENSG00000135535,ENSG00000139211,ENSG00000162692,ENSG00000170558,ENSG00000182985,ENSG00000185275
GO:0042104	5	5064	10	23477	0.0442825	0.019594	2.5	0.1	positive regulation of activated T cell proliferation	ENSG00000119927,ENSG00000126561,ENSG00000150782,ENSG00000173757,ENSG00000185275
GO:0009165	5	5064	10	23477	0.0442825	0.019594	2.5	0.1	nucleotide biosynthetic process	ENSG00000129187,ENSG00000161542,ENSG00000168393,ENSG00000178700,ENSG00000228716
GO:0050679	13	5064	38	23477	0.0499461	0.0217157	2.1	0.1	positive regulation of epithelial cell proliferation	ENSG00000030582,ENSG00000066468,ENSG00000101680,ENSG00000105329,ENSG00000107779,ENSG00000113578,ENSG00000128052,ENSG00000135862,ENSG00000141736,ENSG00000146648,ENSG00000146648,ENSG00000150630,ENSG00000180447
GO:0034605	7	5064	17	23477	0.0543839	0.0234413	2.15	0.1	cellular response to heat	ENSG00000101276,ENSG00000105967,ENSG00000111728,ENSG00000113578,ENSG00000135829,ENSG00000138119,ENSG00000147507
GO:0001937	6	5064	14	23477	0.0608246	0.0259934	2.06	0.15	negative regulation of endothelial cell proliferation	ENSG00000071246,ENSG00000105971,ENSG00000105974,ENSG00000130203,ENSG00000164022,ENSG00000196712
GO:0043408	5	5064	11	23477	0.0670949	0.02843	2	0.15	regulation of MAPKKK cascade	ENSG00000035862,ENSG00000035862,ENSG00000125968,ENSG00000185275,ENSG00000197746
GO:0007417	29	5064	103	23477	0.0688806	0.0289414	1.62	0.2	central nervous system development	ENSG00000007372,ENSG00000007372,ENSG00000008083,ENSG00000008277,ENSG00000043355,ENSG00000084207,ENSG00000106278,ENSG00000109906,ENSG00000132688,ENSG00000134595,ENSG00000141510,ENSG00000143514,ENSG00000145431,ENSG00000148516,ENSG00000159216,ENSG00000160307,ENSG00000165588,ENSG00000169554,ENSG00000169554,ENSG00000169814,ENSG00000171316,ENSG00000171316,ENSG00000172005,ENSG00000176597,ENSG00000177551…
GO:0006350	29	5064	103	23477	0.0688806	0.0289414	1.62	0.2	transcription	ENSG00000078399,ENSG00000090060,ENSG00000100206,ENSG00000100413,ENSG00000101191,ENSG00000104177,ENSG00000104825,ENSG00000104825,ENSG00000105085,ENSG00000107951,ENSG00000116954,ENSG00000118482,ENSG00000119685,ENSG00000125630,ENSG00000134371,ENSG00000134371,ENSG00000136045,ENSG00000137054,ENSG00000137878,ENSG00000137878,ENSG00000163166,ENSG00000163882,ENSG00000168002,ENSG00000168763,ENSG00000170689…
GO:0006334	36	5064	132	23477	0.0707256	0.0292254	1.57	0.2	nucleosome assembly	ENSG00000048649,ENSG00000073111,ENSG00000083168,ENSG00000083168,ENSG00000100485,ENSG00000105968,ENSG00000111332,ENSG00000113648,ENSG00000115904,ENSG00000119335,ENSG00000127483,ENSG00000132475,ENSG00000153147,ENSG00000156650,ENSG00000158406,ENSG00000163041,ENSG00000163041,ENSG00000164104,ENSG00000168148,ENSG00000168274,ENSG00000178458,ENSG00000178458,ENSG00000180573,ENSG00000180596,ENSG00000180596…
GO:0048015	15	5064	48	23477	0.0767223	0.0314436	1.59	0.2	phosphoinositide-mediated signaling	ENSG00000033327,ENSG00000078142,ENSG00000105851,ENSG00000114805,ENSG00000140443,ENSG00000140443,ENSG00000141736,ENSG00000143393,ENSG00000148180,ENSG00000158406,ENSG00000164104,ENSG00000169403,ENSG00000171608,ENSG00000178538,ENSG00000197061
GO:0007018	28	5064	100	23477	0.0772403	0.0313985	1.5	0.2	microtubule-based movement	ENSG00000007174,ENSG00000039139,ENSG00000066735,ENSG00000088727,ENSG00000089177,ENSG00000108423,ENSG00000108423,ENSG00000118997,ENSG00000118997,ENSG00000125337,ENSG00000126777,ENSG00000129250,ENSG00000129250,ENSG00000137177,ENSG00000137177,ENSG00000137807,ENSG00000159433,ENSG00000164627,ENSG00000165115,ENSG00000168589,ENSG00000170759,ENSG00000170759,ENSG00000174844,ENSG00000176014,ENSG00000179532…
GO:0031295	5	5064	12	23477	0.0952146	0.038393	1.59	0.2	T cell costimulation	ENSG00000102524,ENSG00000105974,ENSG00000178562,ENSG00000185275,ENSG00000197471
GO:0007194	8	5064	23	23477	0.10273	0.0410921	1.38	0.2	negative regulation of adenylate cyclase activity	ENSG00000065135,ENSG00000204681,ENSG00000206466,ENSG00000206511,ENSG00000213906,ENSG00000232569,ENSG00000232632,ENSG00000237112
GO:0051225	8	5064	23	23477	0.10273	0.0410921	1.38	0.2	spindle assembly	ENSG00000089336,ENSG00000092036,ENSG00000137814,ENSG00000137814,ENSG00000147874,ENSG00000182923,ENSG00000213397,ENSG00000214367

## Sheet: Down-regulated MF
GOID	Number of matches in gene set	Gene set size	Number of genes in GO class	Total number of genes with GO(gomf) annotations	P value for enrichment(hypergeometric)	Corrected p value	Chi Square	ChiSquare P Value	GO details	Gene ID(s)
GO:0005515	1987	4333	6532	23477	2.82569e-176	2.14752e-174	559.88	P <0.005	protein binding	ENSG00000001626,ENSG00000001631,ENSG00000002746,ENSG00000002822,ENSG00000003056,ENSG00000003096,ENSG00000003147,ENSG00000003249,ENSG00000003987,ENSG00000004059,ENSG00000004139,ENSG00000004487,ENSG00000004777,ENSG00000004897,ENSG00000005022,ENSG00000005801,ENSG00000005810,ENSG00000006125,ENSG00000006634,ENSG00000006715,ENSG00000006715,ENSG00000006740,ENSG00000007001,ENSG00000007047,ENSG00000007237…
GO:0000166	686	4333	2090	23477	9.63957e-62	3.66304e-60	195.48	P <0.005	nucleotide binding	ENSG00000001626,ENSG00000004059,ENSG00000004660,ENSG00000005100,ENSG00000005249,ENSG00000005882,ENSG00000006071,ENSG00000006530,ENSG00000007047,ENSG00000007264,ENSG00000008118,ENSG00000008130,ENSG00000008853,ENSG00000011052,ENSG00000011405,ENSG00000013016,ENSG00000013016,ENSG00000014824,ENSG00000014824,ENSG00000015479,ENSG00000015479,ENSG00000017260,ENSG00000025039,ENSG00000026036,ENSG00000027075…
GO:0005524	533	4333	1673	23477	5.77598e-43	1.46325e-41	134.13	P <0.005	ATP binding	ENSG00000001626,ENSG00000004660,ENSG00000005100,ENSG00000005882,ENSG00000006071,ENSG00000006530,ENSG00000007047,ENSG00000007264,ENSG00000008056,ENSG00000008118,ENSG00000008130,ENSG00000011052,ENSG00000011405,ENSG00000013016,ENSG00000013016,ENSG00000017260,ENSG00000026036,ENSG00000027075,ENSG00000030304,ENSG00000037280,ENSG00000037280,ENSG00000047188,ENSG00000047936,ENSG00000050748,ENSG00000050748…
GO:0016740	386	4333	1191	23477	1.21445e-32	2.30746e-31	100.59	P <0.005	transferase activity	ENSG00000004660,ENSG00000005469,ENSG00000005882,ENSG00000006530,ENSG00000006695,ENSG00000007047,ENSG00000007264,ENSG00000008118,ENSG00000008130,ENSG00000011052,ENSG00000011405,ENSG00000013503,ENSG00000023330,ENSG00000027075,ENSG00000030304,ENSG00000037280,ENSG00000037280,ENSG00000047936,ENSG00000050748,ENSG00000050748,ENSG00000051382,ENSG00000055332,ENSG00000058091,ENSG00000058404,ENSG00000059573…
GO:0005509	323	4333	1009	23477	2.59247e-26	3.94055e-25	79.92	P <0.005	calcium ion binding	ENSG00000004779,ENSG00000006116,ENSG00000007402,ENSG00000008300,ENSG00000008516,ENSG00000009694,ENSG00000010404,ENSG00000010404,ENSG00000010438,ENSG00000011347,ENSG00000013016,ENSG00000013016,ENSG00000017260,ENSG00000021645,ENSG00000021645,ENSG00000039987,ENSG00000047617,ENSG00000048545,ENSG00000049449,ENSG00000058085,ENSG00000065357,ENSG00000066629,ENSG00000067191,ENSG00000067715,ENSG00000067842…
GO:0004672	202	4333	547	23477	5.67885e-25	7.19321e-24	75.9	P <0.005	protein kinase activity	ENSG00000004660,ENSG00000007047,ENSG00000007264,ENSG00000008118,ENSG00000020426,ENSG00000027075,ENSG00000030304,ENSG00000037280,ENSG00000037280,ENSG00000047936,ENSG00000050748,ENSG00000050748,ENSG00000055332,ENSG00000058091,ENSG00000058404,ENSG00000059758,ENSG00000060140,ENSG00000061938,ENSG00000065559,ENSG00000065613,ENSG00000067606,ENSG00000067606,ENSG00000069956,ENSG00000069956,ENSG00000070061…
GO:0005525	161	4333	423	23477	1.1178e-21	1.21361e-20	65.17	P <0.005	GTP binding	ENSG00000004059,ENSG00000008853,ENSG00000013016,ENSG00000013016,ENSG00000025039,ENSG00000037042,ENSG00000041353,ENSG00000061918,ENSG00000070831,ENSG00000075886,ENSG00000083750,ENSG00000084092,ENSG00000087258,ENSG00000087470,ENSG00000087470,ENSG00000088538,ENSG00000099246,ENSG00000100167,ENSG00000100302,ENSG00000100664,ENSG00000101210,ENSG00000101246,ENSG00000103342,ENSG00000103342,ENSG00000103769…
GO:0005244	80	4333	153	23477	3.58475e-21	3.40551e-20	62.83	P <0.005	voltage-gated ion channel activity	ENSG00000006116,ENSG00000007402,ENSG00000055118,ENSG00000067191,ENSG00000069424,ENSG00000075043,ENSG00000075461,ENSG00000075461,ENSG00000082482,ENSG00000089558,ENSG00000099822,ENSG00000100346,ENSG00000105711,ENSG00000111262,ENSG00000111262,ENSG00000112782,ENSG00000120049,ENSG00000120049,ENSG00000129159,ENSG00000129159,ENSG00000131398,ENSG00000135519,ENSG00000135750,ENSG00000136531,ENSG00000136531…
GO:0004674	187	4333	536	23477	5.00449e-20	4.22602e-19	59.68	P <0.005	protein serine/threonine kinase activity	ENSG00000004660,ENSG00000007047,ENSG00000007264,ENSG00000008118,ENSG00000027075,ENSG00000030304,ENSG00000037280,ENSG00000037280,ENSG00000047936,ENSG00000050748,ENSG00000050748,ENSG00000055332,ENSG00000058091,ENSG00000058404,ENSG00000059758,ENSG00000060140,ENSG00000061938,ENSG00000065559,ENSG00000065613,ENSG00000067606,ENSG00000067606,ENSG00000069956,ENSG00000069956,ENSG00000070808,ENSG00000070886…
GO:0000287	168	4333	474	23477	6.86221e-19	5.21528e-18	56.01	P <0.005	magnesium ion binding	ENSG00000006007,ENSG00000011052,ENSG00000017260,ENSG00000054793,ENSG00000061938,ENSG00000067225,ENSG00000067829,ENSG00000067842,ENSG00000067842,ENSG00000068366,ENSG00000068650,ENSG00000070501,ENSG00000070961,ENSG00000072518,ENSG00000072756,ENSG00000073803,ENSG00000073803,ENSG00000073969,ENSG00000074800,ENSG00000074800,ENSG00000077264,ENSG00000083457,ENSG00000086848,ENSG00000086848,ENSG00000087095…
GO:0005488	284	4333	952	23477	2.41012e-18	1.66517e-17	53.8	P <0.005	binding	ENSG00000004139,ENSG00000005022,ENSG00000006125,ENSG00000006555,ENSG00000006715,ENSG00000006715,ENSG00000008710,ENSG00000008869,ENSG00000011405,ENSG00000014641,ENSG00000014641,ENSG00000015568,ENSG00000025423,ENSG00000025772,ENSG00000025800,ENSG00000039523,ENSG00000039523,ENSG00000044090,ENSG00000047249,ENSG00000049618,ENSG00000051382,ENSG00000052749,ENSG00000057294,ENSG00000059588,ENSG00000062598…
GO:0003924	109	4333	268	23477	1.60439e-17	1.01611e-16	51.64	P <0.005	GTPase activity	ENSG00000004059,ENSG00000013016,ENSG00000013016,ENSG00000037042,ENSG00000041353,ENSG00000069966,ENSG00000070831,ENSG00000075886,ENSG00000078369,ENSG00000087258,ENSG00000087470,ENSG00000087470,ENSG00000099246,ENSG00000100302,ENSG00000100664,ENSG00000101210,ENSG00000101246,ENSG00000103342,ENSG00000103342,ENSG00000103769,ENSG00000103769,ENSG00000104388,ENSG00000104833,ENSG00000105649,ENSG00000106268…
GO:0008137	35	4333	46	23477	2.84652e-17	1.66412e-16	47.15	P <0.005	NADH dehydrogenase (ubiquinone) activity	ENSG00000004779,ENSG00000023228,ENSG00000023228,ENSG00000065518,ENSG00000090266,ENSG00000090266,ENSG00000109390,ENSG00000109390,ENSG00000110717,ENSG00000119421,ENSG00000125356,ENSG00000128609,ENSG00000130414,ENSG00000130414,ENSG00000136521,ENSG00000140990,ENSG00000147684,ENSG00000151366,ENSG00000151366,ENSG00000158864,ENSG00000160194,ENSG00000164182,ENSG00000164258,ENSG00000165264,ENSG00000166136…
GO:0016874	121	4333	315	23477	5.50831e-17	2.99023e-16	49.89	P <0.005	ligase activity	ENSG00000002746,ENSG00000005810,ENSG00000009335,ENSG00000012963,ENSG00000013561,ENSG00000049759,ENSG00000049759,ENSG00000068366,ENSG00000070669,ENSG00000070950,ENSG00000072201,ENSG00000075975,ENSG00000077152,ENSG00000077721,ENSG00000078140,ENSG00000078140,ENSG00000080802,ENSG00000081760,ENSG00000085382,ENSG00000086102,ENSG00000086102,ENSG00000086758,ENSG00000092140,ENSG00000100714,ENSG00000100983…
GO:0016787	290	4333	1020	23477	1.20003e-15	6.08015e-15	44.93	P <0.005	hydrolase activity	ENSG00000001626,ENSG00000003987,ENSG00000005100,ENSG00000006007,ENSG00000006757,ENSG00000010404,ENSG00000010404,ENSG00000011009,ENSG00000012061,ENSG00000017260,ENSG00000026036,ENSG00000026297,ENSG00000040199,ENSG00000040933,ENSG00000040933,ENSG00000047188,ENSG00000054793,ENSG00000063601,ENSG00000063854,ENSG00000065989,ENSG00000066382,ENSG00000067842,ENSG00000067842,ENSG00000068383,ENSG00000068650…
GO:0005096	74	4333	173	23477	1.10619e-13	5.2544e-13	39.17	P <0.005	GTPase activator activity	ENSG00000004777,ENSG00000006740,ENSG00000008323,ENSG00000011454,ENSG00000024526,ENSG00000031003,ENSG00000057608,ENSG00000057608,ENSG00000066933,ENSG00000068354,ENSG00000074696,ENSG00000075391,ENSG00000075391,ENSG00000076344,ENSG00000076864,ENSG00000088756,ENSG00000099331,ENSG00000099901,ENSG00000100092,ENSG00000100401,ENSG00000103197,ENSG00000106069,ENSG00000108370,ENSG00000109436,ENSG00000111344…
GO:0004842	73	4333	179	23477	2.779e-12	1.24238e-11	34.65	P <0.005	ubiquitin-protein ligase activity	ENSG00000009335,ENSG00000012963,ENSG00000049759,ENSG00000049759,ENSG00000072201,ENSG00000072803,ENSG00000077152,ENSG00000077721,ENSG00000078140,ENSG00000078140,ENSG00000086758,ENSG00000092140,ENSG00000094880,ENSG00000103266,ENSG00000103275,ENSG00000104228,ENSG00000104343,ENSG00000104343,ENSG00000107341,ENSG00000108106,ENSG00000110429,ENSG00000110429,ENSG00000112146,ENSG00000112146,ENSG00000113595…
GO:0046872	596	4333	2523	23477	3.42875e-12	1.4477e-11	33.24	P <0.005	metal ion binding	ENSG00000001630,ENSG00000004961,ENSG00000005801,ENSG00000005810,ENSG00000006634,ENSG00000006715,ENSG00000006715,ENSG00000008130,ENSG00000008283,ENSG00000010818,ENSG00000011332,ENSG00000011332,ENSG00000011451,ENSG00000012232,ENSG00000012963,ENSG00000013288,ENSG00000013503,ENSG00000013561,ENSG00000015171,ENSG00000015479,ENSG00000015479,ENSG00000020256,ENSG00000020426,ENSG00000022840,ENSG00000023228…
GO:0008270	586	4333	2525	23477	1.27513e-10	5.10052e-10	28.23	P <0.005	zinc ion binding	ENSG00000005801,ENSG00000005810,ENSG00000006634,ENSG00000006715,ENSG00000006715,ENSG00000008277,ENSG00000008516,ENSG00000010818,ENSG00000011332,ENSG00000011332,ENSG00000011451,ENSG00000012963,ENSG00000013288,ENSG00000013503,ENSG00000013561,ENSG00000014824,ENSG00000014824,ENSG00000015171,ENSG00000015479,ENSG00000015479,ENSG00000018189,ENSG00000020256,ENSG00000020426,ENSG00000022840,ENSG00000025293…
GO:0003674	187	4333	662	23477	2.85195e-10	1.08374e-09	27.66	P <0.005	molecular_function	ENSG00000003147,ENSG00000006757,ENSG00000007376,ENSG00000012963,ENSG00000013619,ENSG00000039987,ENSG00000048544,ENSG00000054267,ENSG00000065665,ENSG00000065665,ENSG00000066422,ENSG00000067221,ENSG00000068400,ENSG00000074696,ENSG00000075975,ENSG00000076826,ENSG00000078319,ENSG00000078319,ENSG00000080561,ENSG00000100167,ENSG00000100285,ENSG00000100347,ENSG00000100483,ENSG00000101079,ENSG00000101079…
GO:0003723	178	4333	641	23477	3.15745e-09	1.1427e-08	24.29	P <0.005	RNA binding	ENSG00000006125,ENSG00000007376,ENSG00000015479,ENSG00000015479,ENSG00000026297,ENSG00000048740,ENSG00000048740,ENSG00000048828,ENSG00000051596,ENSG00000059588,ENSG00000063046,ENSG00000064607,ENSG00000066044,ENSG00000071082,ENSG00000071894,ENSG00000072756,ENSG00000077312,ENSG00000077348,ENSG00000078328,ENSG00000078328,ENSG00000079785,ENSG00000080802,ENSG00000083520,ENSG00000086189,ENSG00000088247…
GO:0005215	110	4333	359	23477	1.33569e-08	4.6142e-08	22.48	P <0.005	transporter activity	ENSG00000005022,ENSG00000008056,ENSG00000011347,ENSG00000042753,ENSG00000047597,ENSG00000050438,ENSG00000059804,ENSG00000065000,ENSG00000067715,ENSG00000071553,ENSG00000073060,ENSG00000080493,ENSG00000089057,ENSG00000089169,ENSG00000092096,ENSG00000100478,ENSG00000100884,ENSG00000102003,ENSG00000102743,ENSG00000103018,ENSG00000103018,ENSG00000103184,ENSG00000103723,ENSG00000103769,ENSG00000103769…
GO:0004871	97	4333	314	23477	6.06864e-08	2.00529e-07	20.4	P <0.005	signal transducer activity	ENSG00000017260,ENSG00000055118,ENSG00000058085,ENSG00000058272,ENSG00000059915,ENSG00000069966,ENSG00000070061,ENSG00000076344,ENSG00000078369,ENSG00000078902,ENSG00000078902,ENSG00000082512,ENSG00000084676,ENSG00000087258,ENSG00000088832,ENSG00000089558,ENSG00000091136,ENSG00000091844,ENSG00000100614,ENSG00000101558,ENSG00000102471,ENSG00000107882,ENSG00000108370,ENSG00000108379,ENSG00000109762…
GO:0003779	92	4333	295	23477	8.0625e-08	2.55312e-07	20.02	P <0.005	actin binding	ENSG00000008056,ENSG00000034510,ENSG00000054654,ENSG00000066933,ENSG00000070087,ENSG00000070182,ENSG00000072110,ENSG00000076321,ENSG00000077522,ENSG00000077616,ENSG00000079819,ENSG00000082397,ENSG00000088367,ENSG00000092054,ENSG00000095777,ENSG00000101470,ENSG00000103647,ENSG00000106299,ENSG00000106299,ENSG00000106526,ENSG00000106635,ENSG00000106789,ENSG00000108819,ENSG00000109466,ENSG00000111229…
GO:0008144	25	4333	47	23477	8.9154e-08	2.71028e-07	20.11	P <0.005	drug binding	ENSG00000022355,ENSG00000022355,ENSG00000043591,ENSG00000043591,ENSG00000101180,ENSG00000105650,ENSG00000118432,ENSG00000132170,ENSG00000133019,ENSG00000133019,ENSG00000147955,ENSG00000149295,ENSG00000151577,ENSG00000152270,ENSG00000156136,ENSG00000159640,ENSG00000159640,ENSG00000163586,ENSG00000163631,ENSG00000168539,ENSG00000171189,ENSG00000184845,ENSG00000198225,ENSG00000198793,ENSG00000241837
GO:0004864	20	4333	33	23477	9.59825e-08	2.80564e-07	19.82	P <0.005	phosphoprotein phosphatase inhibitor activity	ENSG00000099991,ENSG00000108819,ENSG00000112137,ENSG00000112137,ENSG00000130561,ENSG00000131771,ENSG00000135447,ENSG00000135447,ENSG00000164715,ENSG00000164715,ENSG00000184203,ENSG00000204619,ENSG00000206501,ENSG00000214517,ENSG00000227720,ENSG00000233314,ENSG00000234058,ENSG00000236560,ENSG00000237403,ENSG00000237829
GO:0005200	36	4333	82	23477	9.6691e-08	2.72167e-07	20.08	P <0.005	structural constituent of cytoskeleton	ENSG00000070182,ENSG00000075624,ENSG00000075624,ENSG00000077080,ENSG00000095203,ENSG00000104722,ENSG00000104725,ENSG00000108091,ENSG00000108091,ENSG00000111229,ENSG00000125864,ENSG00000126216,ENSG00000131462,ENSG00000137822,ENSG00000143632,ENSG00000145362,ENSG00000148798,ENSG00000154556,ENSG00000154556,ENSG00000159023,ENSG00000159023,ENSG00000160460,ENSG00000160460,ENSG00000163466,ENSG00000171914…
GO:0005085	48	4333	127	23477	2.31321e-07	6.2787e-07	18.79	P <0.005	guanyl-nucleotide exchange factor activity	ENSG00000053524,ENSG00000058335,ENSG00000066248,ENSG00000068831,ENSG00000088538,ENSG00000091428,ENSG00000100485,ENSG00000101977,ENSG00000102302,ENSG00000102606,ENSG00000107099,ENSG00000107263,ENSG00000107263,ENSG00000108352,ENSG00000108961,ENSG00000110237,ENSG00000111785,ENSG00000111785,ENSG00000113319,ENSG00000115904,ENSG00000116191,ENSG00000116584,ENSG00000127328,ENSG00000128512,ENSG00000129158…
GO:0005086	13	4333	17	23477	3.19853e-07	8.38234e-07	17.59	P <0.005	ARF guanyl-nucleotide exchange factor activity	ENSG00000008256,ENSG00000008256,ENSG00000059915,ENSG00000066777,ENSG00000066777,ENSG00000103657,ENSG00000105443,ENSG00000107862,ENSG00000112379,ENSG00000120645,ENSG00000124313,ENSG00000144711,ENSG00000156011
GO:0016791	45	4333	119	23477	5.34534e-07	1.35415e-06	17.64	P <0.005	phosphatase activity	ENSG00000003987,ENSG00000054356,ENSG00000063601,ENSG00000079335,ENSG00000081377,ENSG00000088179,ENSG00000100241,ENSG00000100526,ENSG00000108861,ENSG00000110786,ENSG00000112245,ENSG00000116675,ENSG00000120875,ENSG00000132334,ENSG00000133812,ENSG00000133878,ENSG00000138166,ENSG00000139318,ENSG00000139505,ENSG00000139505,ENSG00000143851,ENSG00000144724,ENSG00000150712,ENSG00000151490,ENSG00000153233…
GO:0019901	43	4333	113	23477	7.7619e-07	1.90292e-06	17.13	P <0.005	protein kinase binding	ENSG00000008735,ENSG00000067606,ENSG00000067606,ENSG00000068305,ENSG00000072062,ENSG00000073803,ENSG00000073803,ENSG00000075624,ENSG00000075624,ENSG00000075711,ENSG00000082701,ENSG00000105127,ENSG00000106617,ENSG00000106617,ENSG00000111725,ENSG00000118971,ENSG00000120251,ENSG00000120251,ENSG00000129355,ENSG00000134759,ENSG00000134982,ENSG00000135439,ENSG00000135439,ENSG00000138834,ENSG00000139625…
GO:0004725	43	4333	113	23477	7.7619e-07	1.90292e-06	17.13	P <0.005	protein tyrosine phosphatase activity	ENSG00000003987,ENSG00000054356,ENSG00000063601,ENSG00000070190,ENSG00000079335,ENSG00000081377,ENSG00000088179,ENSG00000100526,ENSG00000104313,ENSG00000105197,ENSG00000108861,ENSG00000110786,ENSG00000112245,ENSG00000116675,ENSG00000120875,ENSG00000132334,ENSG00000133878,ENSG00000138166,ENSG00000139318,ENSG00000139505,ENSG00000139505,ENSG00000143727,ENSG00000143851,ENSG00000144724,ENSG00000151490…
GO:0008415	51	4333	144	23477	1.01494e-06	2.33743e-06	16.69	P <0.005	acyltransferase activity	ENSG00000005469,ENSG00000023330,ENSG00000062282,ENSG00000084676,ENSG00000090054,ENSG00000090971,ENSG00000099904,ENSG00000100344,ENSG00000102312,ENSG00000107669,ENSG00000110435,ENSG00000115828,ENSG00000121579,ENSG00000123684,ENSG00000125484,ENSG00000125484,ENSG00000125505,ENSG00000131067,ENSG00000136504,ENSG00000136504,ENSG00000137992,ENSG00000139977,ENSG00000149124,ENSG00000150768,ENSG00000152465…
GO:0008134	56	4333	164	23477	1.18496e-06	2.64874e-06	16.44	P <0.005	transcription factor binding	ENSG00000063245,ENSG00000063245,ENSG00000082014,ENSG00000087095,ENSG00000087095,ENSG00000087274,ENSG00000090020,ENSG00000099246,ENSG00000100030,ENSG00000100030,ENSG00000100320,ENSG00000102981,ENSG00000103769,ENSG00000103769,ENSG00000104388,ENSG00000107485,ENSG00000108509,ENSG00000108788,ENSG00000111670,ENSG00000112658,ENSG00000116016,ENSG00000117505,ENSG00000121031,ENSG00000124496,ENSG00000125629…
GO:0016301	42	4333	111	23477	1.23681e-06	2.68565e-06	16.48	P <0.005	kinase activity	ENSG00000011052,ENSG00000059573,ENSG00000078319,ENSG00000078319,ENSG00000101911,ENSG00000113163,ENSG00000113163,ENSG00000113716,ENSG00000114956,ENSG00000127080,ENSG00000133597,ENSG00000134326,ENSG00000137825,ENSG00000138030,ENSG00000138801,ENSG00000141720,ENSG00000143156,ENSG00000143179,ENSG00000143179,ENSG00000143774,ENSG00000143774,ENSG00000148057,ENSG00000152556,ENSG00000155252,ENSG00000156110…
GO:0003824	198	4333	789	23477	1.52877e-06	3.2274e-06	15.62	P <0.005	catalytic activity	ENSG00000007001,ENSG00000008056,ENSG00000010404,ENSG00000010404,ENSG00000010438,ENSG00000013288,ENSG00000014641,ENSG00000014641,ENSG00000017260,ENSG00000025423,ENSG00000040199,ENSG00000054793,ENSG00000059573,ENSG00000060982,ENSG00000060982,ENSG00000064763,ENSG00000065057,ENSG00000065833,ENSG00000065989,ENSG00000067225,ENSG00000067842,ENSG00000067842,ENSG00000068366,ENSG00000068650,ENSG00000070501…
GO:0042803	104	4333	372	23477	4.08354e-06	8.38782e-06	14.47	P <0.005	protein homodimerization activity	ENSG00000005810,ENSG00000005882,ENSG00000007168,ENSG00000049768,ENSG00000049860,ENSG00000065923,ENSG00000070669,ENSG00000073803,ENSG00000073803,ENSG00000075340,ENSG00000075340,ENSG00000076554,ENSG00000076864,ENSG00000079102,ENSG00000083454,ENSG00000083720,ENSG00000087085,ENSG00000087088,ENSG00000087274,ENSG00000090565,ENSG00000092054,ENSG00000095002,ENSG00000100505,ENSG00000100983,ENSG00000101911…
GO:0051287	22	4333	47	23477	8.31691e-06	1.66338e-05	13.98	P <0.005	NAD or NADH binding	ENSG00000014641,ENSG00000014641,ENSG00000065833,ENSG00000067829,ENSG00000082212,ENSG00000091140,ENSG00000091140,ENSG00000101365,ENSG00000101444,ENSG00000111640,ENSG00000112992,ENSG00000112992,ENSG00000142082,ENSG00000151376,ENSG00000152642,ENSG00000158864,ENSG00000159692,ENSG00000166411,ENSG00000176387,ENSG00000178127,ENSG00000188699,ENSG00000197894
GO:0008353	12	4333	18	23477	9.40113e-06	1.83201e-05	13.62	P <0.005	RNA polymerase II carboxy-terminal domain kinase activity	ENSG00000020426,ENSG00000100030,ENSG00000100030,ENSG00000104884,ENSG00000110768,ENSG00000134058,ENSG00000213780,ENSG00000221974,ENSG00000226384,ENSG00000233149,ENSG00000234370,ENSG00000236895
GO:0019904	45	4333	131	23477	1.0652e-05	2.02387e-05	13.43	P <0.005	protein domain specific binding	ENSG00000003147,ENSG00000005249,ENSG00000012061,ENSG00000074706,ENSG00000080845,ENSG00000085365,ENSG00000096401,ENSG00000099365,ENSG00000104725,ENSG00000106089,ENSG00000108953,ENSG00000116544,ENSG00000116983,ENSG00000126461,ENSG00000128245,ENSG00000136002,ENSG00000138162,ENSG00000143933,ENSG00000151067,ENSG00000151067,ENSG00000151577,ENSG00000154370,ENSG00000158042,ENSG00000159692,ENSG00000160014…
GO:0003713	59	4333	187	23477	1.07122e-05	1.98568e-05	13.32	P <0.005	transcription coactivator activity	ENSG00000012822,ENSG00000013561,ENSG00000028839,ENSG00000049618,ENSG00000050344,ENSG00000066117,ENSG00000066136,ENSG00000073584,ENSG00000078043,ENSG00000080503,ENSG00000082014,ENSG00000084676,ENSG00000085231,ENSG00000100811,ENSG00000101577,ENSG00000102103,ENSG00000105173,ENSG00000110711,ENSG00000113387,ENSG00000113387,ENSG00000113649,ENSG00000114062,ENSG00000115966,ENSG00000116016,ENSG00000119401…
GO:0005089	30	4333	75	23477	1.10246e-05	1.99492e-05	13.52	P <0.005	Rho guanyl-nucleotide exchange factor activity	ENSG00000008323,ENSG00000053524,ENSG00000058335,ENSG00000066248,ENSG00000100485,ENSG00000101977,ENSG00000102302,ENSG00000102606,ENSG00000110237,ENSG00000113319,ENSG00000115904,ENSG00000116584,ENSG00000131089,ENSG00000132694,ENSG00000134215,ENSG00000134215,ENSG00000136002,ENSG00000139132,ENSG00000146426,ENSG00000147251,ENSG00000153404,ENSG00000154358,ENSG00000156299,ENSG00000159842,ENSG00000160145…
GO:0008022	49	4333	150	23477	2.08585e-05	3.68662e-05	12.46	P <0.005	protein C-terminus binding	ENSG00000012061,ENSG00000073969,ENSG00000075711,ENSG00000078053,ENSG00000078328,ENSG00000078328,ENSG00000082458,ENSG00000095002,ENSG00000099769,ENSG00000100614,ENSG00000103275,ENSG00000104725,ENSG00000104884,ENSG00000106683,ENSG00000108576,ENSG00000110171,ENSG00000112062,ENSG00000112062,ENSG00000113575,ENSG00000113575,ENSG00000115289,ENSG00000116983,ENSG00000121680,ENSG00000123240,ENSG00000124788…
GO:0003954	10	4333	14	23477	2.19124e-05	3.78487e-05	12.43	P <0.005	NADH dehydrogenase activity	ENSG00000023228,ENSG00000023228,ENSG00000110717,ENSG00000158864,ENSG00000166136,ENSG00000178127,ENSG00000183648,ENSG00000184752,ENSG00000186010,ENSG00000213619
GO:0004713	49	4333	152	23477	3.08439e-05	5.20919e-05	11.91	0.0005	protein tyrosine kinase activity	ENSG00000007264,ENSG00000030304,ENSG00000037280,ENSG00000037280,ENSG00000047936,ENSG00000060140,ENSG00000061938,ENSG00000065559,ENSG00000070886,ENSG00000073803,ENSG00000073803,ENSG00000080224,ENSG00000096968,ENSG00000106123,ENSG00000106683,ENSG00000107140,ENSG00000110931,ENSG00000116106,ENSG00000116106,ENSG00000120899,ENSG00000126934,ENSG00000130758,ENSG00000133059,ENSG00000135333,ENSG00000135333…
GO:0008603	11	4333	17	23477	3.4333e-05	5.67241e-05	11.97	0.0005	cAMP-dependent protein kinase regulator activity	ENSG00000005249,ENSG00000065371,ENSG00000091428,ENSG00000106617,ENSG00000106617,ENSG00000108946,ENSG00000114547,ENSG00000178796,ENSG00000181929,ENSG00000188191,ENSG00000188191
GO:0016491	135	4333	531	23477	3.52554e-05	5.70088e-05	11.41	0.0005	oxidoreductase activity	ENSG00000004487,ENSG00000014641,ENSG00000014641,ENSG00000023228,ENSG00000023228,ENSG00000025423,ENSG00000059573,ENSG00000064763,ENSG00000065833,ENSG00000067829,ENSG00000069424,ENSG00000072210,ENSG00000082212,ENSG00000085662,ENSG00000087263,ENSG00000087299,ENSG00000089094,ENSG00000089250,ENSG00000091140,ENSG00000091140,ENSG00000099194,ENSG00000100565,ENSG00000100612,ENSG00000100714,ENSG00000100938…
GO:0004965	7	4333	8	23477	4.9145e-05	7.78129e-05	11.03	0.0005	GABA-B receptor activity	ENSG00000136928,ENSG00000204681,ENSG00000206466,ENSG00000206511,ENSG00000232569,ENSG00000232632,ENSG00000237112
GO:0051082	43	4333	131	23477	5.70598e-05	8.85009e-05	11.1	0.0005	unfolded protein binding	ENSG00000025796,ENSG00000069345,ENSG00000069345,ENSG00000096384,ENSG00000101132,ENSG00000101152,ENSG00000109971,ENSG00000110711,ENSG00000113068,ENSG00000116138,ENSG00000120438,ENSG00000122218,ENSG00000125863,ENSG00000125863,ENSG00000126602,ENSG00000127022,ENSG00000136827,ENSG00000137094,ENSG00000137806,ENSG00000140403,ENSG00000141385,ENSG00000143256,ENSG00000154548,ENSG00000159259,ENSG00000163681…
GO:0003735	73	4333	259	23477	7.82657e-05	0.000118964	10.49	0.001	structural constituent of ribosome	ENSG00000048544,ENSG00000071082,ENSG00000084731,ENSG00000086504,ENSG00000089009,ENSG00000089009,ENSG00000090263,ENSG00000096080,ENSG00000105364,ENSG00000105364,ENSG00000106591,ENSG00000112996,ENSG00000114391,ENSG00000114391,ENSG00000114686,ENSG00000116221,ENSG00000116251,ENSG00000116898,ENSG00000116898,ENSG00000125445,ENSG00000128626,ENSG00000130312,ENSG00000131368,ENSG00000132313,ENSG00000132313…
GO:0016616	15	4333	30	23477	8.8848e-05	0.000132401	10.8	0.001	oxidoreductase activity, acting on the CH-OH group of donors, NAD or NADP as acceptor	ENSG00000014641,ENSG00000014641,ENSG00000065833,ENSG00000067829,ENSG00000081307,ENSG00000082212,ENSG00000101365,ENSG00000113161,ENSG00000134333,ENSG00000146701,ENSG00000151376,ENSG00000152642,ENSG00000159692,ENSG00000166411,ENSG00000166796
GO:0003714	46	4333	146	23477	9.86288e-05	0.00014415	10.32	0.001	transcription corepressor activity	ENSG00000049768,ENSG00000059728,ENSG00000074800,ENSG00000074800,ENSG00000100320,ENSG00000100395,ENSG00000100811,ENSG00000103316,ENSG00000104964,ENSG00000106829,ENSG00000106829,ENSG00000107882,ENSG00000117505,ENSG00000119866,ENSG00000119866,ENSG00000123064,ENSG00000123064,ENSG00000123685,ENSG00000127511,ENSG00000131263,ENSG00000132522,ENSG00000134138,ENSG00000141582,ENSG00000142655,ENSG00000143162…
GO:0042802	91	4333	342	23477	0.000116367	0.000166865	9.88	0.001	identical protein binding	ENSG00000023734,ENSG00000047579,ENSG00000060982,ENSG00000060982,ENSG00000066044,ENSG00000066405,ENSG00000067715,ENSG00000077522,ENSG00000083642,ENSG00000084234,ENSG00000092199,ENSG00000100379,ENSG00000101444,ENSG00000102003,ENSG00000103152,ENSG00000104164,ENSG00000104725,ENSG00000105171,ENSG00000105290,ENSG00000105737,ENSG00000107295,ENSG00000107882,ENSG00000115232,ENSG00000115687,ENSG00000115694…
GO:0004308	8	4333	11	23477	0.000129392	0.000182108	10.17	0.001	exo-alpha-sialidase activity	ENSG00000184494,ENSG00000204386,ENSG00000223957,ENSG00000227129,ENSG00000227315,ENSG00000228691,ENSG00000234343,ENSG00000234846
GO:0046027	8	4333	11	23477	0.000129392	0.000182108	10.17	0.001	phospholipid:diacylglycerol acyltransferase activity	ENSG00000160216,ENSG00000204310,ENSG00000206324,ENSG00000226467,ENSG00000227642,ENSG00000228892,ENSG00000235758,ENSG00000236873
GO:0017137	15	4333	31	23477	0.00014285	0.000193868	10.16	0.001	Rab GTPase binding	ENSG00000079841,ENSG00000079841,ENSG00000082805,ENSG00000082805,ENSG00000089169,ENSG00000090565,ENSG00000100359,ENSG00000104093,ENSG00000115839,ENSG00000131242,ENSG00000147041,ENSG00000167705,ENSG00000176406,ENSG00000176406,ENSG00000188419
GO:0003743	22	4333	55	23477	0.000158933	0.000211911	9.91	0.001	translation initiation factor activity	ENSG00000063046,ENSG00000089195,ENSG00000100129,ENSG00000100664,ENSG00000106682,ENSG00000114784,ENSG00000130741,ENSG00000134001,ENSG00000135930,ENSG00000139132,ENSG00000139726,ENSG00000144895,ENSG00000147677,ENSG00000151247,ENSG00000151247,ENSG00000156976,ENSG00000163412,ENSG00000173674,ENSG00000175376,ENSG00000178982,ENSG00000184110,ENSG00000205609
GO:0051537	10	4333	17	23477	0.000246947	0.000323586	9.46	0.001	2 iron, 2 sulfur cluster binding	ENSG00000023228,ENSG00000023228,ENSG00000023572,ENSG00000117118,ENSG00000122873,ENSG00000167807,ENSG00000169021,ENSG00000175449,ENSG00000178127,ENSG00000230055
GO:0004843	13	4333	26	23477	0.000262933	0.000338693	9.36	0.001	ubiquitin-specific protease activity	ENSG00000089723,ENSG00000101557,ENSG00000102226,ENSG00000109189,ENSG00000114374,ENSG00000135655,ENSG00000155313,ENSG00000155313,ENSG00000161956,ENSG00000162601,ENSG00000167770,ENSG00000185515,ENSG00000185515
GO:0005198	64	4333	231	23477	0.000348976	0.000442036	8.47	0.0025	structural molecule activity	ENSG00000008735,ENSG00000015479,ENSG00000015479,ENSG00000037042,ENSG00000047849,ENSG00000060718,ENSG00000066405,ENSG00000075340,ENSG00000075340,ENSG00000075461,ENSG00000075461,ENSG00000075886,ENSG00000078018,ENSG00000078018,ENSG00000079819,ENSG00000080573,ENSG00000082397,ENSG00000087274,ENSG00000088367,ENSG00000088899,ENSG00000101558,ENSG00000104722,ENSG00000104833,ENSG00000105429,ENSG00000105429…
GO:0003899	21	4333	54	23477	0.000352262	0.000438883	8.82	0.0025	DNA-directed RNA polymerase activity	ENSG00000013503,ENSG00000066379,ENSG00000099817,ENSG00000100413,ENSG00000102978,ENSG00000147669,ENSG00000152944,ENSG00000161980,ENSG00000161980,ENSG00000183856,ENSG00000186141,ENSG00000186184,ENSG00000206502,ENSG00000214783,ENSG00000224859,ENSG00000228049,ENSG00000233795,ENSG00000235176,ENSG00000235443,ENSG00000236808,ENSG00000236949
GO:0047485	31	4333	93	23477	0.000432102	0.000529673	8.4	0.0025	protein N-terminus binding	ENSG00000020426,ENSG00000070367,ENSG00000073584,ENSG00000084676,ENSG00000092108,ENSG00000101266,ENSG00000104884,ENSG00000106089,ENSG00000110799,ENSG00000112053,ENSG00000112685,ENSG00000120049,ENSG00000120049,ENSG00000122952,ENSG00000127561,ENSG00000127616,ENSG00000131558,ENSG00000132639,ENSG00000133895,ENSG00000135413,ENSG00000136848,ENSG00000137575,ENSG00000142655,ENSG00000143575,ENSG00000149557…
GO:0016829	32	4333	97	23477	0.000433688	0.00052318	8.39	0.0025	lyase activity	ENSG00000004961,ENSG00000065057,ENSG00000070501,ENSG00000074410,ENSG00000074410,ENSG00000074800,ENSG00000074800,ENSG00000091483,ENSG00000100412,ENSG00000111674,ENSG00000112699,ENSG00000115652,ENSG00000124767,ENSG00000126088,ENSG00000128683,ENSG00000132437,ENSG00000135094,ENSG00000136750,ENSG00000136872,ENSG00000145730,ENSG00000146151,ENSG00000148090,ENSG00000149925,ENSG00000150787,ENSG00000160282…
GO:0008168	44	4333	149	23477	0.000666129	0.000791028	7.7	0.005	methyltransferase activity	ENSG00000018236,ENSG00000068438,ENSG00000080854,ENSG00000086189,ENSG00000101247,ENSG00000101654,ENSG00000103707,ENSG00000104885,ENSG00000109685,ENSG00000116183,ENSG00000116237,ENSG00000116539,ENSG00000116731,ENSG00000117481,ENSG00000117543,ENSG00000118058,ENSG00000120265,ENSG00000122687,ENSG00000132423,ENSG00000132423,ENSG00000132600,ENSG00000137364,ENSG00000142453,ENSG00000145194,ENSG00000148335…
GO:0030234	9	4333	16	23477	0.000800466	0.000935929	7.93	0.0025	enzyme regulator activity	ENSG00000047249,ENSG00000108344,ENSG00000115685,ENSG00000118873,ENSG00000173692,ENSG00000175166,ENSG00000178772,ENSG00000185515,ENSG00000185515
GO:0042288	11	4333	23	23477	0.00125653	0.00144692	7.28	0.005	MHC class I protein binding	ENSG00000110955,ENSG00000152234,ENSG00000153563,ENSG00000183311,ENSG00000196230,ENSG00000224156,ENSG00000227739,ENSG00000229684,ENSG00000232421,ENSG00000232575,ENSG00000235067
GO:0003841	8	4333	14	23477	0.00138506	0.00157112	7.23	0.005	1-acylglycerol-3-phosphate O-acyltransferase activity	ENSG00000160216,ENSG00000204310,ENSG00000206324,ENSG00000226467,ENSG00000227642,ENSG00000228892,ENSG00000235758,ENSG00000236873
GO:0018024	13	4333	30	23477	0.00145102	0.00162173	7.03	0.005	histone-lysine N-methyltransferase activity	ENSG00000104885,ENSG00000109685,ENSG00000116539,ENSG00000116731,ENSG00000133895,ENSG00000165671,ENSG00000185420,ENSG00000206376,ENSG00000224143,ENSG00000227333,ENSG00000232045,ENSG00000236759,ENSG00000238134
GO:0046982	59	4333	223	23477	0.00193651	0.00213297	6.18	0.01	protein heterodimerization activity	ENSG00000005882,ENSG00000025039,ENSG00000049860,ENSG00000061918,ENSG00000073150,ENSG00000075340,ENSG00000075340,ENSG00000076554,ENSG00000078053,ENSG00000083454,ENSG00000087088,ENSG00000087274,ENSG00000092054,ENSG00000101558,ENSG00000103197,ENSG00000105568,ENSG00000106089,ENSG00000106683,ENSG00000107758,ENSG00000111218,ENSG00000111218,ENSG00000111674,ENSG00000111907,ENSG00000112232,ENSG00000114547…
GO:0004930	92	4333	380	23477	0.00285078	0.00309514	5.58	0.01	G-protein coupled receptor activity	ENSG00000008300,ENSG00000010310,ENSG00000036828,ENSG00000043591,ENSG00000043591,ENSG00000056291,ENSG00000072071,ENSG00000082556,ENSG00000082556,ENSG00000101180,ENSG00000102468,ENSG00000104290,ENSG00000105954,ENSG00000110148,ENSG00000112164,ENSG00000112218,ENSG00000114812,ENSG00000115353,ENSG00000115365,ENSG00000117114,ENSG00000121753,ENSG00000122585,ENSG00000123901,ENSG00000124493,ENSG00000125384…
GO:0004812	26	4333	85	23477	0.00463914	0.00496584	5.21	0.02	aminoacyl-tRNA ligase activity	ENSG00000088247,ENSG00000092096,ENSG00000101447,ENSG00000103356,ENSG00000104835,ENSG00000106105,ENSG00000110619,ENSG00000112183,ENSG00000134440,ENSG00000134684,ENSG00000137411,ENSG00000139131,ENSG00000145982,ENSG00000150768,ENSG00000154358,ENSG00000160218,ENSG00000166986,ENSG00000170445,ENSG00000179115,ENSG00000196305,ENSG00000206476,ENSG00000221823,ENSG00000223494,ENSG00000230985,ENSG00000234032…
GO:0008094	12	4333	31	23477	0.00662924	0.00699753	4.97	0.025	DNA-dependent ATPase activity	ENSG00000020426,ENSG00000080503,ENSG00000108384,ENSG00000110768,ENSG00000127616,ENSG00000134058,ENSG00000213780,ENSG00000221974,ENSG00000226384,ENSG00000233149,ENSG00000234370,ENSG00000236895
GO:0005057	14	4333	39	23477	0.00757588	0.00788721	4.74	0.025	receptor signaling protein activity	ENSG00000035681,ENSG00000107262,ENSG00000125848,ENSG00000126500,ENSG00000133083,ENSG00000133083,ENSG00000141433,ENSG00000141720,ENSG00000143761,ENSG00000146426,ENSG00000156299,ENSG00000156735,ENSG00000159788,ENSG00000169220
GO:0008195	6	4333	11	23477	0.00776365	0.00797348	5.03	0.02	phosphatidate phosphatase activity	ENSG00000101577,ENSG00000105520,ENSG00000117600,ENSG00000129951,ENSG00000132793,ENSG00000134324
GO:0005543	16	4333	47	23477	0.00797439	0.00808072	4.63	0.025	phospholipid binding	ENSG00000065357,ENSG00000065609,ENSG00000067715,ENSG00000070190,ENSG00000073921,ENSG00000107679,ENSG00000107679,ENSG00000111344,ENSG00000116095,ENSG00000131711,ENSG00000146070,ENSG00000156299,ENSG00000163558,ENSG00000163586,ENSG00000169499,ENSG00000169499
GO:0048037	8	4333	18	23477	0.0100232	0.0100232	4.56	0.025	cofactor binding	ENSG00000004779,ENSG00000070669,ENSG00000081307,ENSG00000137992,ENSG00000151376,ENSG00000159692,ENSG00000169710,ENSG00000188690
GO:0004437	8	4333	18	23477	0.0100232	0.0100232	4.56	0.025	inositol or phosphatidylinositol phosphatase activity	ENSG00000003987,ENSG00000068383,ENSG00000104331,ENSG00000104331,ENSG00000122126,ENSG00000159082,ENSG00000162813,ENSG00000185133
GO:0015293	31	4333	112	23477	0.0106642	0.0103908	4.06	0.025	symporter activity	ENSG00000072041,ENSG00000075415,ENSG00000075415,ENSG00000080493,ENSG00000089057,ENSG00000100156,ENSG00000103546,ENSG00000105143,ENSG00000106688,ENSG00000108576,ENSG00000110436,ENSG00000115665,ENSG00000115902,ENSG00000118596,ENSG00000118596,ENSG00000119899,ENSG00000124140,ENSG00000131389,ENSG00000140199,ENSG00000140199,ENSG00000141485,ENSG00000145248,ENSG00000147100,ENSG00000162426,ENSG00000163053…
GO:0003702	36	4333	135	23477	0.0116542	0.0112117	3.92	0.025	RNA polymerase II transcription factor activity	ENSG00000028839,ENSG00000066136,ENSG00000078043,ENSG00000102554,ENSG00000105516,ENSG00000106290,ENSG00000110851,ENSG00000113649,ENSG00000115966,ENSG00000116539,ENSG00000118058,ENSG00000119547,ENSG00000119547,ENSG00000125651,ENSG00000130159,ENSG00000130522,ENSG00000133997,ENSG00000140307,ENSG00000141568,ENSG00000143162,ENSG00000152944,ENSG00000154582,ENSG00000156127,ENSG00000167074,ENSG00000167074…
GO:0004832	6	4333	12	23477	0.0131245	0.0124683	4.32	0.025	valine-tRNA ligase activity	ENSG00000137411,ENSG00000206476,ENSG00000223494,ENSG00000230985,ENSG00000234032,ENSG00000236178
GO:0016757	40	4333	155	23477	0.0143191	0.0134352	3.63	0.05	transferase activity, transferring glycosyl groups	ENSG00000069943,ENSG00000085998,ENSG00000086848,ENSG00000086848,ENSG00000094841,ENSG00000100564,ENSG00000106648,ENSG00000118276,ENSG00000118276,ENSG00000119227,ENSG00000120820,ENSG00000120820,ENSG00000124091,ENSG00000128268,ENSG00000129484,ENSG00000133424,ENSG00000137817,ENSG00000141429,ENSG00000144278,ENSG00000144647,ENSG00000147162,ENSG00000148154,ENSG00000151948,ENSG00000158850,ENSG00000162630…
GO:0003684	15	4333	46	23477	0.0152847	0.0141664	3.77	0.05	damaged DNA binding	ENSG00000012061,ENSG00000070501,ENSG00000070950,ENSG00000095002,ENSG00000103152,ENSG00000113318,ENSG00000113456,ENSG00000113456,ENSG00000119318,ENSG00000122008,ENSG00000135018,ENSG00000171320,ENSG00000179262,ENSG00000188021,ENSG00000188021
GO:0030983	9	4333	24	23477	0.0222836	0.0204042	3.43	0.05	mismatched DNA binding	ENSG00000064933,ENSG00000078319,ENSG00000078319,ENSG00000095002,ENSG00000113318,ENSG00000123965,ENSG00000132466,ENSG00000188073,ENSG00000198632
GO:0016853	29	4333	110	23477	0.025319	0.0229077	2.96	0.05	isomerase activity	ENSG00000079150,ENSG00000088832,ENSG00000100442,ENSG00000105220,ENSG00000105701,ENSG00000111669,ENSG00000119782,ENSG00000127445,ENSG00000134285,ENSG00000137168,ENSG00000138604,ENSG00000147155,ENSG00000148334,ENSG00000153201,ENSG00000153201,ENSG00000165434,ENSG00000165832,ENSG00000167004,ENSG00000171314,ENSG00000171451,ENSG00000171960,ENSG00000173486,ENSG00000178802,ENSG00000196262,ENSG00000196262…
GO:0009055	53	4333	223	23477	0.0272723	0.0243846	2.78	0.05	electron carrier activity	ENSG00000001630,ENSG00000013561,ENSG00000023228,ENSG00000023228,ENSG00000023572,ENSG00000025423,ENSG00000036530,ENSG00000065833,ENSG00000082212,ENSG00000085662,ENSG00000091140,ENSG00000091140,ENSG00000101365,ENSG00000103415,ENSG00000104687,ENSG00000108010,ENSG00000110717,ENSG00000112695,ENSG00000115944,ENSG00000117118,ENSG00000117448,ENSG00000129235,ENSG00000130649,ENSG00000131470,ENSG00000135119…
GO:0008092	14	4333	45	23477	0.0282172	0.0249361	2.98	0.05	cytoskeletal protein binding	ENSG00000075711,ENSG00000079819,ENSG00000082397,ENSG00000088179,ENSG00000088367,ENSG00000095203,ENSG00000121083,ENSG00000124507,ENSG00000129595,ENSG00000129595,ENSG00000136872,ENSG00000159023,ENSG00000159023,ENSG00000169439
GO:0005001	7	4333	18	23477	0.0346012	0.0302263	2.93	0.05	transmembrane receptor protein tyrosine phosphatase activity	ENSG00000054356,ENSG00000132334,ENSG00000144724,ENSG00000151490,ENSG00000153233,ENSG00000155093,ENSG00000173482
GO:0016564	41	4333	171	23477	0.0417233	0.0360338	2.29	0.1	transcription repressor activity	ENSG00000004487,ENSG00000008083,ENSG00000010803,ENSG00000029363,ENSG00000048649,ENSG00000077454,ENSG00000079102,ENSG00000102054,ENSG00000106331,ENSG00000117139,ENSG00000121481,ENSG00000124788,ENSG00000126351,ENSG00000129351,ENSG00000132170,ENSG00000132382,ENSG00000132382,ENSG00000138083,ENSG00000138083,ENSG00000139687,ENSG00000140396,ENSG00000151090,ENSG00000159692,ENSG00000163435,ENSG00000163848…
GO:0070410	4	4333	8	23477	0.0431718	0.0368658	2.88	0.05	co-SMAD binding	ENSG00000114374,ENSG00000124486,ENSG00000166949,ENSG00000197323
GO:0004726	4	4333	8	23477	0.0431718	0.0368658	2.88	0.05	non-membrane spanning protein tyrosine phosphatase activity	ENSG00000088179,ENSG00000143727,ENSG00000169410,ENSG00000179295
GO:0004221	23	4333	88	23477	0.0468055	0.0390903	2.24	0.1	ubiquitin thiolesterase activity	ENSG00000036672,ENSG00000036672,ENSG00000068308,ENSG00000090686,ENSG00000101557,ENSG00000102226,ENSG00000103194,ENSG00000109189,ENSG00000111667,ENSG00000114374,ENSG00000115233,ENSG00000116750,ENSG00000118939,ENSG00000124486,ENSG00000129204,ENSG00000135655,ENSG00000154277,ENSG00000155313,ENSG00000155313,ENSG00000162601,ENSG00000163930,ENSG00000185515,ENSG00000185515
GO:0003711	5	4333	12	23477	0.0537621	0.0444122	2.47	0.1	transcription elongation regulator activity	ENSG00000109111,ENSG00000123297,ENSG00000156453,ENSG00000171703,ENSG00000171703
GO:0003700	216	4333	1063	23477	0.0603493	0.0493177	1.74	0.15	transcription factor activity	ENSG00000006377,ENSG00000006377,ENSG00000006468,ENSG00000007237,ENSG00000010803,ENSG00000011052,ENSG00000014824,ENSG00000014824,ENSG00000049768,ENSG00000050344,ENSG00000057935,ENSG00000059728,ENSG00000061337,ENSG00000064489,ENSG00000066136,ENSG00000068305,ENSG00000072364,ENSG00000074800,ENSG00000074800,ENSG00000077092,ENSG00000079102,ENSG00000086102,ENSG00000086102,ENSG00000086504,ENSG00000090612…

## Sheet: Down-regulated BP
GOID	Number of matches in gene set	Gene set size	Number of genes in GO class	Total number of genes with GO(gobp) annotations	P value for enrichment(hypergeometric)	Corrected p value	Chi Square	ChiSquare P Value	GO details	Gene ID(s)
GO:0007268	109	4055	163	23477	6.69224e-45	7.62916e-43	140.51	P <0.005	synaptic transmission	ENSG00000006128,ENSG00000007168,ENSG00000008056,ENSG00000021645,ENSG00000021645,ENSG00000065609,ENSG00000067715,ENSG00000075043,ENSG00000078053,ENSG00000082556,ENSG00000082556,ENSG00000099365,ENSG00000100030,ENSG00000100030,ENSG00000100884,ENSG00000101327,ENSG00000101557,ENSG00000102468,ENSG00000103546,ENSG00000105143,ENSG00000105642,ENSG00000105711,ENSG00000105737,ENSG00000106089,ENSG00000106688…
GO:0015031	224	4055	527	23477	6.12552e-43	3.49155e-41	140.14	P <0.005	protein transport	ENSG00000004059,ENSG00000004777,ENSG00000006125,ENSG00000008853,ENSG00000009844,ENSG00000025796,ENSG00000030066,ENSG00000034713,ENSG00000041353,ENSG00000042753,ENSG00000057608,ENSG00000057608,ENSG00000058804,ENSG00000065000,ENSG00000065665,ENSG00000065665,ENSG00000069329,ENSG00000069329,ENSG00000070367,ENSG00000070831,ENSG00000073969,ENSG00000082805,ENSG00000082805,ENSG00000083097,ENSG00000085365…
GO:0007399	164	4055	355	23477	4.66728e-37	1.77356e-35	119.88	P <0.005	nervous system development	ENSG00000006377,ENSG00000006377,ENSG00000007047,ENSG00000007168,ENSG00000007237,ENSG00000009694,ENSG00000011332,ENSG00000011332,ENSG00000017427,ENSG00000018189,ENSG00000036530,ENSG00000066248,ENSG00000066382,ENSG00000068305,ENSG00000072832,ENSG00000075043,ENSG00000075213,ENSG00000075213,ENSG00000077080,ENSG00000077454,ENSG00000077943,ENSG00000079462,ENSG00000080644,ENSG00000081842,ENSG00000081842…
GO:0019941	158	4055	388	23477	4.64309e-28	1.32328e-26	89.55	P <0.005	modification-dependent protein catabolic process	ENSG00000002746,ENSG00000003096,ENSG00000004897,ENSG00000005810,ENSG00000009335,ENSG00000012963,ENSG00000013561,ENSG00000049759,ENSG00000049759,ENSG00000068308,ENSG00000070950,ENSG00000072803,ENSG00000075975,ENSG00000076321,ENSG00000077152,ENSG00000078043,ENSG00000080802,ENSG00000081307,ENSG00000085382,ENSG00000086102,ENSG00000086102,ENSG00000086758,ENSG00000089094,ENSG00000089723,ENSG00000092140…
GO:0006810	246	4055	732	23477	1.18613e-27	2.70438e-26	87.75	P <0.005	transport	ENSG00000001626,ENSG00000003056,ENSG00000004779,ENSG00000005022,ENSG00000005469,ENSG00000006071,ENSG00000007168,ENSG00000008283,ENSG00000011347,ENSG00000013293,ENSG00000022355,ENSG00000022355,ENSG00000023228,ENSG00000023228,ENSG00000023572,ENSG00000040341,ENSG00000040341,ENSG00000042304,ENSG00000042753,ENSG00000047597,ENSG00000050438,ENSG00000051596,ENSG00000053438,ENSG00000059804,ENSG00000065518…
GO:0006468	207	4055	576	23477	1.19608e-27	2.27256e-26	87.97	P <0.005	protein amino acid phosphorylation	ENSG00000004660,ENSG00000007047,ENSG00000007264,ENSG00000008118,ENSG00000027075,ENSG00000030304,ENSG00000037280,ENSG00000037280,ENSG00000047936,ENSG00000050748,ENSG00000050748,ENSG00000055332,ENSG00000058091,ENSG00000058404,ENSG00000059758,ENSG00000060140,ENSG00000061938,ENSG00000065559,ENSG00000065613,ENSG00000067606,ENSG00000067606,ENSG00000069956,ENSG00000069956,ENSG00000070808,ENSG00000070886…
GO:0006886	142	4055	346	23477	9.60535e-26	1.5643e-24	81.69	P <0.005	intracellular protein transport	ENSG00000004059,ENSG00000006125,ENSG00000006715,ENSG00000006715,ENSG00000025800,ENSG00000041353,ENSG00000042753,ENSG00000062725,ENSG00000065000,ENSG00000065150,ENSG00000065150,ENSG00000070718,ENSG00000070831,ENSG00000075790,ENSG00000075790,ENSG00000079841,ENSG00000079841,ENSG00000089169,ENSG00000099246,ENSG00000099365,ENSG00000100216,ENSG00000100216,ENSG00000100302,ENSG00000100478,ENSG00000100568…
GO:0055085	200	4055	591	23477	4.54355e-23	6.47455e-22	72.26	P <0.005	transmembrane transport	ENSG00000001626,ENSG00000005022,ENSG00000006071,ENSG00000013293,ENSG00000014824,ENSG00000014824,ENSG00000029364,ENSG00000030066,ENSG00000055118,ENSG00000055732,ENSG00000058804,ENSG00000059804,ENSG00000065665,ENSG00000065665,ENSG00000065923,ENSG00000069424,ENSG00000073464,ENSG00000075043,ENSG00000075303,ENSG00000075303,ENSG00000075415,ENSG00000075415,ENSG00000078668,ENSG00000085415,ENSG00000085415…
GO:0016192	98	4055	219	23477	2.09474e-21	2.65334e-20	66.9	P <0.005	vesicle-mediated transport	ENSG00000004059,ENSG00000006125,ENSG00000006715,ENSG00000006715,ENSG00000008256,ENSG00000008256,ENSG00000019505,ENSG00000042753,ENSG00000054116,ENSG00000065000,ENSG00000070718,ENSG00000075790,ENSG00000075790,ENSG00000086598,ENSG00000087502,ENSG00000090565,ENSG00000092108,ENSG00000099365,ENSG00000100478,ENSG00000100568,ENSG00000100884,ENSG00000100934,ENSG00000103365,ENSG00000103723,ENSG00000104388…
GO:0007264	107	4055	258	23477	3.85811e-20	4.39824e-19	62.67	P <0.005	small GTPase mediated signal transduction	ENSG00000001631,ENSG00000004059,ENSG00000008853,ENSG00000041353,ENSG00000057608,ENSG00000057608,ENSG00000058335,ENSG00000061938,ENSG00000068831,ENSG00000070831,ENSG00000074696,ENSG00000087258,ENSG00000091428,ENSG00000099246,ENSG00000100302,ENSG00000100485,ENSG00000101246,ENSG00000102606,ENSG00000103769,ENSG00000103769,ENSG00000104388,ENSG00000105649,ENSG00000106615,ENSG00000107263,ENSG00000107263…
GO:0006120	35	4055	44	23477	2.46812e-19	2.55787e-18	55.18	P <0.005	mitochondrial electron transport, NADH to ubiquinone	ENSG00000004779,ENSG00000023228,ENSG00000023228,ENSG00000065518,ENSG00000090266,ENSG00000090266,ENSG00000091140,ENSG00000091140,ENSG00000109390,ENSG00000109390,ENSG00000110717,ENSG00000119421,ENSG00000125356,ENSG00000128609,ENSG00000130414,ENSG00000130414,ENSG00000136521,ENSG00000137806,ENSG00000140990,ENSG00000147684,ENSG00000151366,ENSG00000151366,ENSG00000158864,ENSG00000160194,ENSG00000164258…
GO:0022900	56	4055	99	23477	1.15975e-18	1.10176e-17	56.84	P <0.005	electron transport chain	ENSG00000004779,ENSG00000008283,ENSG00000023228,ENSG00000023228,ENSG00000023572,ENSG00000065518,ENSG00000090266,ENSG00000090266,ENSG00000103018,ENSG00000103018,ENSG00000109390,ENSG00000109390,ENSG00000110717,ENSG00000119421,ENSG00000120658,ENSG00000125356,ENSG00000130414,ENSG00000130414,ENSG00000131470,ENSG00000136521,ENSG00000140740,ENSG00000140990,ENSG00000147123,ENSG00000147684,ENSG00000151366…
GO:0008150	201	4055	669	23477	1.2079e-16	1.05924e-15	50.18	P <0.005	biological_process	ENSG00000005379,ENSG00000007376,ENSG00000012963,ENSG00000013619,ENSG00000014824,ENSG00000014824,ENSG00000039987,ENSG00000048544,ENSG00000054267,ENSG00000065665,ENSG00000065665,ENSG00000066422,ENSG00000067221,ENSG00000068400,ENSG00000075975,ENSG00000076826,ENSG00000078319,ENSG00000078319,ENSG00000080561,ENSG00000082397,ENSG00000085831,ENSG00000086570,ENSG00000089094,ENSG00000090372,ENSG00000099992…
GO:0007242	121	4055	343	23477	5.55746e-16	4.52536e-15	48.4	P <0.005	intracellular signaling cascade	ENSG00000011332,ENSG00000011332,ENSG00000020256,ENSG00000024526,ENSG00000027075,ENSG00000058335,ENSG00000061918,ENSG00000065357,ENSG00000066933,ENSG00000067606,ENSG00000067606,ENSG00000068831,ENSG00000076344,ENSG00000077279,ENSG00000077684,ENSG00000078902,ENSG00000078902,ENSG00000082701,ENSG00000091428,ENSG00000099331,ENSG00000101977,ENSG00000102606,ENSG00000104237,ENSG00000104435,ENSG00000104938…
GO:0008152	218	4055	777	23477	2.16533e-14	1.64565e-13	42.39	P <0.005	metabolic process	ENSG00000006530,ENSG00000006757,ENSG00000008130,ENSG00000008516,ENSG00000010404,ENSG00000010404,ENSG00000013288,ENSG00000014641,ENSG00000014641,ENSG00000017260,ENSG00000023330,ENSG00000025423,ENSG00000049860,ENSG00000054793,ENSG00000059573,ENSG00000060982,ENSG00000060982,ENSG00000064763,ENSG00000065057,ENSG00000065833,ENSG00000067842,ENSG00000067842,ENSG00000068366,ENSG00000068650,ENSG00000070669…
GO:0007628	21	4055	24	23477	1.09229e-13	7.78257e-13	36.61	P <0.005	adult walking behavior	ENSG00000108947,ENSG00000109738,ENSG00000109738,ENSG00000116106,ENSG00000116106,ENSG00000141837,ENSG00000144285,ENSG00000149295,ENSG00000150361,ENSG00000151067,ENSG00000151067,ENSG00000154277,ENSG00000156113,ENSG00000156113,ENSG00000160460,ENSG00000160460,ENSG00000182389,ENSG00000182389,ENSG00000184845,ENSG00000196876,ENSG00000196876
GO:0007409	36	4055	62	23477	5.66032e-13	3.79574e-12	37.92	P <0.005	axonogenesis	ENSG00000040608,ENSG00000065609,ENSG00000073921,ENSG00000075624,ENSG00000075624,ENSG00000083290,ENSG00000105245,ENSG00000105649,ENSG00000105880,ENSG00000117600,ENSG00000121871,ENSG00000127152,ENSG00000127152,ENSG00000132639,ENSG00000134982,ENSG00000140443,ENSG00000141385,ENSG00000142192,ENSG00000149295,ENSG00000160145,ENSG00000160460,ENSG00000160460,ENSG00000162631,ENSG00000163394,ENSG00000164885…
GO:0007165	473	4055	2045	23477	8.69118e-13	5.50441e-12	36.31	P <0.005	signal transduction	ENSG00000004139,ENSG00000004777,ENSG00000005249,ENSG00000005882,ENSG00000006074,ENSG00000006740,ENSG00000007264,ENSG00000009694,ENSG00000012822,ENSG00000013561,ENSG00000017427,ENSG00000024526,ENSG00000031003,ENSG00000035681,ENSG00000036828,ENSG00000039523,ENSG00000039523,ENSG00000040933,ENSG00000040933,ENSG00000041353,ENSG00000043591,ENSG00000043591,ENSG00000047936,ENSG00000048545,ENSG00000051382…
GO:0006915	135	4055	446	23477	7.2559e-12	4.35354e-11	34.2	P <0.005	apoptosis	ENSG00000005194,ENSG00000010322,ENSG00000023228,ENSG00000023228,ENSG00000023572,ENSG00000026036,ENSG00000049656,ENSG00000055163,ENSG00000058335,ENSG00000061676,ENSG00000062598,ENSG00000065613,ENSG00000066248,ENSG00000068305,ENSG00000071994,ENSG00000071994,ENSG00000075213,ENSG00000075213,ENSG00000075790,ENSG00000075790,ENSG00000077684,ENSG00000088808,ENSG00000100485,ENSG00000101977,ENSG00000102302…
GO:0007214	20	4055	25	23477	1.16755e-11	6.65501e-11	31.69	P <0.005	gamma-aminobutyric acid signaling pathway	ENSG00000022355,ENSG00000022355,ENSG00000109158,ENSG00000109158,ENSG00000113327,ENSG00000136928,ENSG00000141837,ENSG00000145864,ENSG00000151834,ENSG00000164270,ENSG00000182256,ENSG00000182389,ENSG00000182389,ENSG00000186297,ENSG00000204681,ENSG00000206466,ENSG00000206511,ENSG00000232569,ENSG00000232632,ENSG00000237112
GO:0007156	52	4055	121	23477	3.17723e-11	1.72478e-10	32.57	P <0.005	homophilic cell adhesion	ENSG00000008300,ENSG00000008710,ENSG00000051382,ENSG00000081138,ENSG00000081842,ENSG00000081842,ENSG00000081853,ENSG00000086570,ENSG00000099715,ENSG00000102290,ENSG00000113100,ENSG00000113205,ENSG00000113361,ENSG00000118946,ENSG00000120324,ENSG00000134757,ENSG00000136099,ENSG00000138650,ENSG00000138759,ENSG00000138759,ENSG00000139182,ENSG00000140937,ENSG00000140937,ENSG00000143126,ENSG00000145526…
GO:0030182	33	4055	62	23477	1.28713e-10	6.66969e-10	30.39	P <0.005	neuron differentiation	ENSG00000007237,ENSG00000053438,ENSG00000059915,ENSG00000104435,ENSG00000105402,ENSG00000107262,ENSG00000124205,ENSG00000137267,ENSG00000137285,ENSG00000139970,ENSG00000153233,ENSG00000157087,ENSG00000157087,ENSG00000157851,ENSG00000164885,ENSG00000169032,ENSG00000169057,ENSG00000174672,ENSG00000174672,ENSG00000176749,ENSG00000182768,ENSG00000182768,ENSG00000183311,ENSG00000196230,ENSG00000196591…
GO:0006412	119	4055	395	23477	1.74303e-10	8.63937e-10	29.59	P <0.005	translation	ENSG00000048544,ENSG00000055332,ENSG00000063046,ENSG00000071082,ENSG00000084731,ENSG00000086504,ENSG00000088247,ENSG00000089009,ENSG00000089009,ENSG00000090263,ENSG00000092096,ENSG00000095059,ENSG00000096080,ENSG00000101447,ENSG00000103342,ENSG00000103342,ENSG00000103356,ENSG00000103707,ENSG00000104835,ENSG00000105364,ENSG00000105364,ENSG00000106105,ENSG00000106591,ENSG00000106682,ENSG00000108825…
GO:0006913	52	4055	129	23477	5.33581e-10	2.53451e-09	28.44	P <0.005	nucleocytoplasmic transport	ENSG00000041353,ENSG00000070831,ENSG00000099246,ENSG00000100302,ENSG00000103769,ENSG00000103769,ENSG00000104388,ENSG00000105649,ENSG00000108774,ENSG00000108788,ENSG00000115137,ENSG00000123570,ENSG00000124209,ENSG00000125249,ENSG00000125249,ENSG00000129472,ENSG00000132341,ENSG00000132382,ENSG00000132382,ENSG00000133703,ENSG00000134072,ENSG00000134533,ENSG00000138069,ENSG00000139890,ENSG00000139998…
GO:0007275	231	4055	924	23477	9.31246e-10	4.24648e-09	26.68	P <0.005	multicellular organismal development	ENSG00000004487,ENSG00000006377,ENSG00000006377,ENSG00000007168,ENSG00000007237,ENSG00000008083,ENSG00000008300,ENSG00000010803,ENSG00000018189,ENSG00000030304,ENSG00000050165,ENSG00000053438,ENSG00000059728,ENSG00000066044,ENSG00000066248,ENSG00000068305,ENSG00000070761,ENSG00000072518,ENSG00000075213,ENSG00000075213,ENSG00000076356,ENSG00000076356,ENSG00000077264,ENSG00000077279,ENSG00000077943…
GO:0007049	132	4055	465	23477	1.36495e-09	5.98479e-09	26.48	P <0.005	cell cycle	ENSG00000002822,ENSG00000006634,ENSG00000007168,ENSG00000011454,ENSG00000015171,ENSG00000020426,ENSG00000023287,ENSG00000061337,ENSG00000066279,ENSG00000069956,ENSG00000069956,ENSG00000071246,ENSG00000079335,ENSG00000082258,ENSG00000083457,ENSG00000083642,ENSG00000084764,ENSG00000085415,ENSG00000085415,ENSG00000090061,ENSG00000094880,ENSG00000096401,ENSG00000097046,ENSG00000100014,ENSG00000100030…
GO:0006470	52	4055	140	23477	1.51767e-08	6.40792e-08	23.5	P <0.005	protein amino acid dephosphorylation	ENSG00000003987,ENSG00000054356,ENSG00000058272,ENSG00000070190,ENSG00000079335,ENSG00000081377,ENSG00000088179,ENSG00000100241,ENSG00000100526,ENSG00000100614,ENSG00000105197,ENSG00000105568,ENSG00000107758,ENSG00000108861,ENSG00000110786,ENSG00000112245,ENSG00000113575,ENSG00000113575,ENSG00000120875,ENSG00000132334,ENSG00000133878,ENSG00000138166,ENSG00000138814,ENSG00000139318,ENSG00000139505…
GO:0007155	145	4055	542	23477	1.58846e-08	6.46732e-08	22.82	P <0.005	cell adhesion	ENSG00000006210,ENSG00000008300,ENSG00000011052,ENSG00000018236,ENSG00000021645,ENSG00000021645,ENSG00000058085,ENSG00000060718,ENSG00000073060,ENSG00000077522,ENSG00000080573,ENSG00000081138,ENSG00000081842,ENSG00000081842,ENSG00000081853,ENSG00000081870,ENSG00000083457,ENSG00000086570,ENSG00000087085,ENSG00000091128,ENSG00000091136,ENSG00000099715,ENSG00000099769,ENSG00000101311,ENSG00000102104…
GO:0008219	46	4055	120	23477	3.29814e-08	1.29651e-07	22.41	P <0.005	cell death	ENSG00000068615,ENSG00000070501,ENSG00000071553,ENSG00000078725,ENSG00000089280,ENSG00000100285,ENSG00000102466,ENSG00000102466,ENSG00000102468,ENSG00000105290,ENSG00000106105,ENSG00000112367,ENSG00000123240,ENSG00000124164,ENSG00000124788,ENSG00000126583,ENSG00000126583,ENSG00000129965,ENSG00000130226,ENSG00000130226,ENSG00000130638,ENSG00000131018,ENSG00000131398,ENSG00000141837,ENSG00000142192…
GO:0030154	134	4055	498	23477	3.81072e-08	1.44808e-07	21.59	P <0.005	cell differentiation	ENSG00000007168,ENSG00000018189,ENSG00000023572,ENSG00000066248,ENSG00000068305,ENSG00000072518,ENSG00000075213,ENSG00000075213,ENSG00000077279,ENSG00000077943,ENSG00000086758,ENSG00000090020,ENSG00000090932,ENSG00000095587,ENSG00000095794,ENSG00000095794,ENSG00000096063,ENSG00000101079,ENSG00000101079,ENSG00000103034,ENSG00000104853,ENSG00000108819,ENSG00000108947,ENSG00000109832,ENSG00000110497…
GO:0007194	16	4055	23	23477	4.36632e-08	1.60568e-07	21.51	P <0.005	negative regulation of adenylate cyclase activity	ENSG00000099864,ENSG00000101180,ENSG00000124493,ENSG00000136160,ENSG00000136928,ENSG00000149295,ENSG00000151577,ENSG00000179603,ENSG00000196277,ENSG00000198822,ENSG00000204681,ENSG00000206466,ENSG00000206511,ENSG00000232569,ENSG00000232632,ENSG00000237112
GO:0016311	43	4055	111	23477	6.40262e-08	2.28093e-07	21.47	P <0.005	dephosphorylation	ENSG00000003987,ENSG00000054356,ENSG00000063601,ENSG00000079335,ENSG00000081377,ENSG00000088179,ENSG00000100241,ENSG00000100526,ENSG00000108861,ENSG00000110786,ENSG00000112245,ENSG00000116675,ENSG00000120875,ENSG00000132334,ENSG00000133812,ENSG00000133878,ENSG00000138166,ENSG00000139318,ENSG00000139505,ENSG00000139505,ENSG00000143851,ENSG00000144724,ENSG00000150712,ENSG00000151490,ENSG00000153233…
GO:0030036	43	4055	113	23477	1.16657e-07	4.02998e-07	20.58	P <0.005	actin cytoskeleton organization	ENSG00000007168,ENSG00000010322,ENSG00000034510,ENSG00000070087,ENSG00000070831,ENSG00000075340,ENSG00000075340,ENSG00000075618,ENSG00000087274,ENSG00000099331,ENSG00000102302,ENSG00000103647,ENSG00000105443,ENSG00000106683,ENSG00000110237,ENSG00000131236,ENSG00000131504,ENSG00000131697,ENSG00000132694,ENSG00000133026,ENSG00000133703,ENSG00000134318,ENSG00000137460,ENSG00000137575,ENSG00000139132…
GO:0006511	55	4055	161	23477	1.61594e-07	5.41815e-07	19.98	P <0.005	ubiquitin-dependent protein catabolic process	ENSG00000036257,ENSG00000036672,ENSG00000036672,ENSG00000044090,ENSG00000077721,ENSG00000078140,ENSG00000078140,ENSG00000090686,ENSG00000094880,ENSG00000101557,ENSG00000102226,ENSG00000103194,ENSG00000103275,ENSG00000106588,ENSG00000108094,ENSG00000109189,ENSG00000111667,ENSG00000112659,ENSG00000113558,ENSG00000114062,ENSG00000114374,ENSG00000115233,ENSG00000116750,ENSG00000118939,ENSG00000119048…
GO:0002456	9	4055	9	23477	1.71545e-07	5.58746e-07	17.84	P <0.005	T cell mediated immunity	ENSG00000049768,ENSG00000153563,ENSG00000204590,ENSG00000206492,ENSG00000226882,ENSG00000228581,ENSG00000229470,ENSG00000232143,ENSG00000235986
GO:0031175	22	4055	42	23477	2.276e-07	7.20734e-07	19.72	P <0.005	neuron projection development	ENSG00000058335,ENSG00000087258,ENSG00000091136,ENSG00000120899,ENSG00000130638,ENSG00000133026,ENSG00000134121,ENSG00000134982,ENSG00000140443,ENSG00000144619,ENSG00000158528,ENSG00000158528,ENSG00000164885,ENSG00000166579,ENSG00000169258,ENSG00000169783,ENSG00000173482,ENSG00000176749,ENSG00000177169,ENSG00000197457,ENSG00000197457,ENSG00000198910
GO:0006928	41	4055	108	23477	2.45345e-07	7.55927e-07	19.51	P <0.005	cellular component movement	ENSG00000017427,ENSG00000075624,ENSG00000075624,ENSG00000095002,ENSG00000096968,ENSG00000099864,ENSG00000106299,ENSG00000106299,ENSG00000111229,ENSG00000112062,ENSG00000112062,ENSG00000112290,ENSG00000115091,ENSG00000122585,ENSG00000125868,ENSG00000132694,ENSG00000138071,ENSG00000138443,ENSG00000138443,ENSG00000141522,ENSG00000143549,ENSG00000143549,ENSG00000155849,ENSG00000162729,ENSG00000163466…
GO:0006812	33	4055	79	23477	2.71718e-07	8.15153e-07	19.44	P <0.005	cation transport	ENSG00000014824,ENSG00000014824,ENSG00000017260,ENSG00000065923,ENSG00000067842,ENSG00000067842,ENSG00000070961,ENSG00000090020,ENSG00000099822,ENSG00000104154,ENSG00000104154,ENSG00000105409,ENSG00000108684,ENSG00000110881,ENSG00000114544,ENSG00000114544,ENSG00000133657,ENSG00000135740,ENSG00000136052,ENSG00000145740,ENSG00000145740,ENSG00000157087,ENSG00000157087,ENSG00000159363,ENSG00000163399…
GO:0031290	12	4055	16	23477	6.33914e-07	1.85298e-06	17.66	P <0.005	retinal ganglion cell axon guidance	ENSG00000114391,ENSG00000114391,ENSG00000135333,ENSG00000135333,ENSG00000135622,ENSG00000145147,ENSG00000145147,ENSG00000154928,ENSG00000154928,ENSG00000173482,ENSG00000185008,ENSG00000187122
GO:0006464	49	4055	143	23477	6.7311e-07	1.91836e-06	17.93	P <0.005	protein modification process	ENSG00000002746,ENSG00000009335,ENSG00000049759,ENSG00000049759,ENSG00000085382,ENSG00000086758,ENSG00000092140,ENSG00000100564,ENSG00000102996,ENSG00000103174,ENSG00000103657,ENSG00000105221,ENSG00000114062,ENSG00000114999,ENSG00000115828,ENSG00000116237,ENSG00000119682,ENSG00000119682,ENSG00000120265,ENSG00000121031,ENSG00000123124,ENSG00000129204,ENSG00000129559,ENSG00000133019,ENSG00000133019…
GO:0045449	275	4055	1226	23477	1.19094e-06	3.31141e-06	16.32	P <0.005	regulation of transcription	ENSG00000004487,ENSG00000005810,ENSG00000008083,ENSG00000010803,ENSG00000011332,ENSG00000011332,ENSG00000013561,ENSG00000013619,ENSG00000014824,ENSG00000014824,ENSG00000015171,ENSG00000020256,ENSG00000023287,ENSG00000023572,ENSG00000025293,ENSG00000048540,ENSG00000048649,ENSG00000049618,ENSG00000050344,ENSG00000054267,ENSG00000059728,ENSG00000066379,ENSG00000066422,ENSG00000070061,ENSG00000072364…
GO:0051260	29	4055	69	23477	1.21385e-06	3.29474e-06	17.3	P <0.005	protein homooligomerization	ENSG00000015133,ENSG00000015133,ENSG00000067715,ENSG00000072201,ENSG00000085978,ENSG00000085978,ENSG00000087088,ENSG00000103197,ENSG00000106688,ENSG00000108231,ENSG00000110799,ENSG00000112514,ENSG00000119787,ENSG00000119787,ENSG00000120659,ENSG00000131979,ENSG00000142655,ENSG00000144406,ENSG00000146197,ENSG00000156113,ENSG00000156113,ENSG00000158806,ENSG00000160877,ENSG00000166037,ENSG00000171867…
GO:0007017	24	4055	52	23477	1.31595e-06	3.48879e-06	17.23	P <0.005	microtubule-based process	ENSG00000037042,ENSG00000075886,ENSG00000075945,ENSG00000100246,ENSG00000104833,ENSG00000121083,ENSG00000127824,ENSG00000131409,ENSG00000131462,ENSG00000137100,ENSG00000137267,ENSG00000137285,ENSG00000143924,ENSG00000152086,ENSG00000175203,ENSG00000183311,ENSG00000196230,ENSG00000198211,ENSG00000224156,ENSG00000227739,ENSG00000229684,ENSG00000232421,ENSG00000232575,ENSG00000235067
GO:0016567	37	4055	99	23477	1.44815e-06	3.75201e-06	16.94	P <0.005	protein ubiquitination	ENSG00000013561,ENSG00000049759,ENSG00000049759,ENSG00000072803,ENSG00000100897,ENSG00000103266,ENSG00000103342,ENSG00000103342,ENSG00000104228,ENSG00000109670,ENSG00000109670,ENSG00000111530,ENSG00000112146,ENSG00000112146,ENSG00000113595,ENSG00000114062,ENSG00000122741,ENSG00000123124,ENSG00000130939,ENSG00000131263,ENSG00000131508,ENSG00000131653,ENSG00000136153,ENSG00000136153,ENSG00000143164…
GO:0008624	34	4055	89	23477	2.14182e-06	5.42595e-06	16.41	P <0.005	induction of apoptosis by extracellular signals	ENSG00000058335,ENSG00000066248,ENSG00000087088,ENSG00000100485,ENSG00000101977,ENSG00000102302,ENSG00000102606,ENSG00000108953,ENSG00000110237,ENSG00000113319,ENSG00000115904,ENSG00000116584,ENSG00000127666,ENSG00000131089,ENSG00000132694,ENSG00000134215,ENSG00000134215,ENSG00000134243,ENSG00000136002,ENSG00000139132,ENSG00000143801,ENSG00000146426,ENSG00000154358,ENSG00000156299,ENSG00000159842…
GO:0007169	32	4055	82	23477	2.46761e-06	6.11538e-06	16.22	P <0.005	transmembrane receptor protein tyrosine kinase signaling pathway	ENSG00000030304,ENSG00000037280,ENSG00000037280,ENSG00000047936,ENSG00000070886,ENSG00000080224,ENSG00000106123,ENSG00000107263,ENSG00000107263,ENSG00000116106,ENSG00000116106,ENSG00000125170,ENSG00000128271,ENSG00000135333,ENSG00000135333,ENSG00000140443,ENSG00000140538,ENSG00000141433,ENSG00000144724,ENSG00000146904,ENSG00000148053,ENSG00000153563,ENSG00000154928,ENSG00000154928,ENSG00000170873…
GO:0055114	150	4055	613	23477	3.05531e-06	7.41074e-06	15.19	P <0.005	oxidation reduction	ENSG00000001630,ENSG00000004487,ENSG00000004961,ENSG00000014641,ENSG00000014641,ENSG00000023228,ENSG00000023228,ENSG00000025423,ENSG00000036530,ENSG00000059573,ENSG00000064763,ENSG00000065833,ENSG00000067829,ENSG00000069424,ENSG00000072210,ENSG00000079931,ENSG00000082212,ENSG00000085662,ENSG00000087263,ENSG00000087299,ENSG00000089094,ENSG00000089250,ENSG00000091140,ENSG00000091140,ENSG00000099194…
GO:0006606	20	4055	41	23477	3.43899e-06	8.1676e-06	15.87	P <0.005	protein import into nucleus	ENSG00000025800,ENSG00000102678,ENSG00000102678,ENSG00000103197,ENSG00000114030,ENSG00000121671,ENSG00000132341,ENSG00000138083,ENSG00000138083,ENSG00000138814,ENSG00000139174,ENSG00000153201,ENSG00000153201,ENSG00000167004,ENSG00000184845,ENSG00000186010,ENSG00000186432,ENSG00000186432,ENSG00000197386,ENSG00000198700
GO:0007417	37	4055	103	23477	4.31358e-06	1.00357e-05	15.34	P <0.005	central nervous system development	ENSG00000008083,ENSG00000008277,ENSG00000061676,ENSG00000072210,ENSG00000090932,ENSG00000107295,ENSG00000108684,ENSG00000113273,ENSG00000114948,ENSG00000114948,ENSG00000116983,ENSG00000123124,ENSG00000125650,ENSG00000128271,ENSG00000131711,ENSG00000135472,ENSG00000144834,ENSG00000145730,ENSG00000148082,ENSG00000150787,ENSG00000159200,ENSG00000163536,ENSG00000170485,ENSG00000171189,ENSG00000171246…
GO:0035023	29	4055	73	23477	4.74808e-06	1.08256e-05	15.31	P <0.005	regulation of Rho protein signal transduction	ENSG00000008323,ENSG00000053524,ENSG00000058335,ENSG00000066248,ENSG00000100485,ENSG00000101977,ENSG00000102302,ENSG00000102606,ENSG00000110237,ENSG00000113319,ENSG00000115904,ENSG00000116584,ENSG00000131089,ENSG00000132694,ENSG00000134215,ENSG00000134215,ENSG00000136002,ENSG00000139132,ENSG00000146426,ENSG00000153404,ENSG00000154358,ENSG00000156299,ENSG00000159842,ENSG00000160145,ENSG00000171680…
GO:0051258	19	4055	39	23477	6.17691e-06	1.38072e-05	15.04	P <0.005	protein polymerization	ENSG00000037042,ENSG00000075886,ENSG00000104725,ENSG00000104833,ENSG00000127824,ENSG00000131462,ENSG00000137267,ENSG00000137285,ENSG00000152086,ENSG00000171564,ENSG00000183311,ENSG00000196230,ENSG00000198211,ENSG00000224156,ENSG00000227739,ENSG00000229684,ENSG00000232421,ENSG00000232575,ENSG00000235067
GO:0042493	68	4055	237	23477	8.44151e-06	1.85064e-05	14.06	P <0.005	response to drug	ENSG00000001626,ENSG00000005469,ENSG00000006071,ENSG00000057663,ENSG00000065989,ENSG00000079435,ENSG00000080644,ENSG00000081760,ENSG00000087258,ENSG00000089220,ENSG00000090020,ENSG00000095002,ENSG00000102468,ENSG00000103175,ENSG00000105173,ENSG00000105409,ENSG00000106331,ENSG00000108578,ENSG00000110436,ENSG00000111674,ENSG00000115415,ENSG00000119048,ENSG00000120899,ENSG00000130414,ENSG00000130414…
GO:0051028	25	4055	61	23477	1.10749e-05	2.38216e-05	14.13	P <0.005	mRNA transport	ENSG00000058804,ENSG00000085415,ENSG00000085415,ENSG00000088247,ENSG00000093000,ENSG00000093000,ENSG00000102900,ENSG00000111196,ENSG00000114503,ENSG00000130227,ENSG00000131795,ENSG00000135213,ENSG00000138095,ENSG00000138095,ENSG00000138757,ENSG00000153201,ENSG00000153201,ENSG00000163002,ENSG00000163577,ENSG00000163904,ENSG00000163904,ENSG00000163950,ENSG00000169629,ENSG00000196313,ENSG00000213024
GO:0000910	17	4055	34	23477	1.22519e-05	2.5865e-05	14.08	P <0.005	cytokinesis	ENSG00000090565,ENSG00000100167,ENSG00000103769,ENSG00000103769,ENSG00000114547,ENSG00000122966,ENSG00000125354,ENSG00000125868,ENSG00000131242,ENSG00000132694,ENSG00000134318,ENSG00000137100,ENSG00000147202,ENSG00000147202,ENSG00000161800,ENSG00000172757,ENSG00000184702
GO:0006461	38	4055	112	23477	1.48976e-05	3.08788e-05	13.51	P <0.005	protein complex assembly	ENSG00000010017,ENSG00000020426,ENSG00000070061,ENSG00000073921,ENSG00000075945,ENSG00000077264,ENSG00000079841,ENSG00000079841,ENSG00000105568,ENSG00000106299,ENSG00000106299,ENSG00000107282,ENSG00000112290,ENSG00000115661,ENSG00000118058,ENSG00000120899,ENSG00000123472,ENSG00000127831,ENSG00000131979,ENSG00000132535,ENSG00000134265,ENSG00000134265,ENSG00000134982,ENSG00000137309,ENSG00000137806…
GO:0050679	18	4055	38	23477	1.77011e-05	3.60343e-05	13.55	P <0.005	positive regulation of epithelial cell proliferation	ENSG00000006377,ENSG00000006377,ENSG00000011052,ENSG00000017427,ENSG00000091136,ENSG00000101180,ENSG00000102678,ENSG00000102678,ENSG00000105880,ENSG00000112715,ENSG00000115353,ENSG00000118971,ENSG00000135413,ENSG00000137764,ENSG00000178568,ENSG00000183691,ENSG00000239672,ENSG00000243678
GO:0046777	31	4055	85	23477	1.77229e-05	3.54458e-05	13.35	P <0.005	protein amino acid autophosphorylation	ENSG00000055332,ENSG00000058404,ENSG00000072062,ENSG00000073803,ENSG00000073803,ENSG00000087095,ENSG00000087095,ENSG00000095777,ENSG00000096968,ENSG00000100749,ENSG00000101266,ENSG00000110931,ENSG00000112062,ENSG00000112062,ENSG00000130758,ENSG00000134001,ENSG00000135503,ENSG00000139625,ENSG00000140443,ENSG00000140538,ENSG00000143674,ENSG00000148053,ENSG00000149269,ENSG00000149269,ENSG00000164715…
GO:0000718	14	4055	26	23477	2.46158e-05	4.83827e-05	13.11	P <0.005	nucleotide-excision repair, DNA damage removal	ENSG00000012061,ENSG00000020426,ENSG00000104884,ENSG00000106399,ENSG00000110768,ENSG00000119318,ENSG00000132383,ENSG00000134058,ENSG00000213780,ENSG00000221974,ENSG00000226384,ENSG00000233149,ENSG00000234370,ENSG00000236895
GO:0044419	80	4055	300	23477	2.77575e-05	5.36331e-05	12.27	P <0.005	interspecies interaction between organisms	ENSG00000005022,ENSG00000047249,ENSG00000049759,ENSG00000049759,ENSG00000055332,ENSG00000065150,ENSG00000065150,ENSG00000073008,ENSG00000073060,ENSG00000075711,ENSG00000082258,ENSG00000086102,ENSG00000086102,ENSG00000096063,ENSG00000099817,ENSG00000100030,ENSG00000100030,ENSG00000101473,ENSG00000101473,ENSG00000102882,ENSG00000103275,ENSG00000104884,ENSG00000104938,ENSG00000105662,ENSG00000105701…
GO:0006974	71	4055	259	23477	2.91179e-05	5.53239e-05	12.25	P <0.005	response to DNA damage stimulus	ENSG00000012061,ENSG00000026036,ENSG00000064933,ENSG00000065057,ENSG00000070501,ENSG00000070950,ENSG00000077721,ENSG00000085224,ENSG00000087088,ENSG00000092201,ENSG00000095002,ENSG00000100030,ENSG00000100030,ENSG00000102882,ENSG00000103152,ENSG00000104313,ENSG00000104884,ENSG00000105393,ENSG00000107949,ENSG00000108384,ENSG00000110768,ENSG00000113318,ENSG00000113456,ENSG00000113456,ENSG00000116663…
GO:0007067	55	4055	189	23477	3.81788e-05	7.13506e-05	11.96	0.0005	mitosis	ENSG00000007168,ENSG00000066279,ENSG00000079616,ENSG00000083642,ENSG00000084764,ENSG00000085415,ENSG00000085415,ENSG00000090061,ENSG00000101447,ENSG00000103275,ENSG00000105127,ENSG00000105255,ENSG00000116584,ENSG00000122966,ENSG00000124486,ENSG00000132341,ENSG00000134057,ENSG00000134057,ENSG00000137100,ENSG00000137267,ENSG00000137285,ENSG00000138764,ENSG00000140854,ENSG00000141759,ENSG00000143924…
GO:0008380	71	4055	261	23477	3.82076e-05	7.02527e-05	11.86	0.0005	RNA splicing	ENSG00000023734,ENSG00000051596,ENSG00000064607,ENSG00000071894,ENSG00000077312,ENSG00000078328,ENSG00000078328,ENSG00000083896,ENSG00000084463,ENSG00000089280,ENSG00000092199,ENSG00000096063,ENSG00000096401,ENSG00000099817,ENSG00000099995,ENSG00000099995,ENSG00000100138,ENSG00000100320,ENSG00000101343,ENSG00000102978,ENSG00000104824,ENSG00000105568,ENSG00000108819,ENSG00000111196,ENSG00000112081…
GO:0016358	16	4055	34	23477	5.71877e-05	0.000103482	11.9	0.0005	dendrite development	ENSG00000068366,ENSG00000078018,ENSG00000078018,ENSG00000108819,ENSG00000115808,ENSG00000115808,ENSG00000122966,ENSG00000131711,ENSG00000138443,ENSG00000138443,ENSG00000142192,ENSG00000149269,ENSG00000149269,ENSG00000150361,ENSG00000169057,ENSG00000184402
GO:0051301	65	4055	237	23477	6.07979e-05	0.000108296	11.23	0.0005	cell division	ENSG00000002822,ENSG00000066279,ENSG00000079335,ENSG00000082258,ENSG00000083642,ENSG00000084764,ENSG00000085415,ENSG00000085415,ENSG00000090061,ENSG00000094880,ENSG00000097046,ENSG00000100014,ENSG00000101447,ENSG00000102981,ENSG00000103275,ENSG00000105173,ENSG00000105255,ENSG00000105810,ENSG00000108106,ENSG00000112029,ENSG00000115561,ENSG00000115561,ENSG00000116584,ENSG00000118971,ENSG00000122952…
GO:0007189	17	4055	38	23477	7.50381e-05	0.000131605	11.49	0.0005	activation of adenylate cyclase activity by G-protein signaling pathway	ENSG00000010310,ENSG00000043591,ENSG00000043591,ENSG00000087494,ENSG00000128271,ENSG00000138031,ENSG00000141404,ENSG00000156052,ENSG00000156052,ENSG00000162104,ENSG00000164270,ENSG00000164742,ENSG00000164742,ENSG00000165409,ENSG00000170425,ENSG00000171509,ENSG00000173175
GO:0009790	28	4055	79	23477	7.97382e-05	0.00013773	11.19	0.0005	embryonic development	ENSG00000084234,ENSG00000101489,ENSG00000108588,ENSG00000110497,ENSG00000111669,ENSG00000111704,ENSG00000113161,ENSG00000131711,ENSG00000133895,ENSG00000135334,ENSG00000135503,ENSG00000136273,ENSG00000138207,ENSG00000143801,ENSG00000144357,ENSG00000149187,ENSG00000149474,ENSG00000152234,ENSG00000157168,ENSG00000158806,ENSG00000161800,ENSG00000163435,ENSG00000164885,ENSG00000169057,ENSG00000175426…
GO:0045944	88	4055	347	23477	8.41863e-05	0.000143242	10.65	0.001	positive regulation of transcription from RNA polymerase II promoter	ENSG00000012822,ENSG00000017427,ENSG00000020426,ENSG00000049768,ENSG00000077092,ENSG00000084676,ENSG00000089280,ENSG00000100625,ENSG00000104884,ENSG00000105221,ENSG00000105662,ENSG00000107485,ENSG00000108509,ENSG00000110768,ENSG00000110925,ENSG00000110925,ENSG00000112062,ENSG00000112062,ENSG00000112658,ENSG00000112715,ENSG00000114062,ENSG00000115661,ENSG00000116016,ENSG00000118058,ENSG00000119508…
GO:0043087	10	4055	17	23477	0.000138968	0.000232975	10.71	0.001	regulation of GTPase activity	ENSG00000057608,ENSG00000057608,ENSG00000078053,ENSG00000105963,ENSG00000115839,ENSG00000118873,ENSG00000134215,ENSG00000134215,ENSG00000188419,ENSG00000203879
GO:0007528	11	4055	20	23477	0.000145563	0.000240495	10.65	0.001	neuromuscular junction development	ENSG00000007402,ENSG00000030304,ENSG00000141385,ENSG00000149269,ENSG00000149269,ENSG00000152818,ENSG00000152818,ENSG00000165995,ENSG00000166862,ENSG00000182389,ENSG00000182389
GO:0008654	20	4055	51	23477	0.000169846	0.000276606	10.24	0.001	phospholipid biosynthetic process	ENSG00000049860,ENSG00000103502,ENSG00000111897,ENSG00000123684,ENSG00000125505,ENSG00000138018,ENSG00000153933,ENSG00000156471,ENSG00000158669,ENSG00000160216,ENSG00000176454,ENSG00000186281,ENSG00000204310,ENSG00000206324,ENSG00000226467,ENSG00000227642,ENSG00000228892,ENSG00000235758,ENSG00000236873,ENSG00000241878
GO:0005975	70	4055	269	23477	0.000188887	0.000303284	9.58	0.001	carbohydrate metabolic process	ENSG00000005882,ENSG00000006071,ENSG00000013288,ENSG00000014641,ENSG00000014641,ENSG00000049860,ENSG00000059804,ENSG00000063854,ENSG00000065833,ENSG00000067829,ENSG00000067992,ENSG00000067992,ENSG00000071073,ENSG00000071073,ENSG00000079841,ENSG00000079841,ENSG00000085662,ENSG00000101901,ENSG00000103174,ENSG00000105220,ENSG00000111669,ENSG00000111725,ENSG00000112699,ENSG00000113552,ENSG00000115525…
GO:0006368	20	4055	52	23477	0.000231541	0.000366607	9.79	0.001	RNA elongation from RNA polymerase II
GO:0006944	12	4055	24	23477	0.000238787	0.0003729	9.94	0.001	membrane fusion	ENSG00000079841,ENSG00000079841,ENSG00000099940,ENSG00000100568,ENSG00000101558,ENSG00000104164,ENSG00000105402,ENSG00000108433,ENSG00000134265,ENSG00000134265,ENSG00000183155,ENSG00000184056
GO:0008283	71	4055	276	23477	0.000246844	0.000380273	9.2	0.001	cell proliferation	ENSG00000004897,ENSG00000012061,ENSG00000015171,ENSG00000020426,ENSG00000058335,ENSG00000059728,ENSG00000060982,ENSG00000060982,ENSG00000075618,ENSG00000078369,ENSG00000079335,ENSG00000087085,ENSG00000100568,ENSG00000102054,ENSG00000102096,ENSG00000104044,ENSG00000104290,ENSG00000104884,ENSG00000106952,ENSG00000108231,ENSG00000108963,ENSG00000110851,ENSG00000111704,ENSG00000113163,ENSG00000113163…
GO:0009607	13	4055	28	23477	0.000335332	0.000509705	9.43	0.001	response to biotic stimulus	ENSG00000006074,ENSG00000089289,ENSG00000142046,ENSG00000167371,ENSG00000183379,ENSG00000204314,ENSG00000206331,ENSG00000225141,ENSG00000227122,ENSG00000229071,ENSG00000229488,ENSG00000235956,ENSG00000238056
GO:0050885	13	4055	28	23477	0.000335332	0.000509705	9.43	0.001	neuromuscular process controlling balance	ENSG00000007168,ENSG00000049860,ENSG00000084234,ENSG00000104725,ENSG00000112782,ENSG00000119508,ENSG00000133026,ENSG00000141837,ENSG00000142192,ENSG00000156113,ENSG00000156113,ENSG00000173175,ENSG00000196743
GO:0001961	7	4055	10	23477	0.000335945	0.000497373	9.47	0.001	positive regulation of cytokine-mediated signaling pathway	ENSG00000204310,ENSG00000206324,ENSG00000226467,ENSG00000227642,ENSG00000228892,ENSG00000235758,ENSG00000236873
GO:0030308	31	4055	98	23477	0.000366949	0.000536311	8.93	0.0025	negative regulation of cell growth	ENSG00000074800,ENSG00000074800,ENSG00000077684,ENSG00000101079,ENSG00000101079,ENSG00000102054,ENSG00000103175,ENSG00000105568,ENSG00000108819,ENSG00000110851,ENSG00000110888,ENSG00000113575,ENSG00000113575,ENSG00000122641,ENSG00000122641,ENSG00000129355,ENSG00000132170,ENSG00000134533,ENSG00000135503,ENSG00000138028,ENSG00000139687,ENSG00000149547,ENSG00000159346,ENSG00000166949,ENSG00000168243…
GO:0006397	64	4055	248	23477	0.000441425	0.000636993	8.41	0.0025	mRNA processing	ENSG00000023734,ENSG00000048740,ENSG00000048740,ENSG00000051596,ENSG00000064607,ENSG00000078328,ENSG00000078328,ENSG00000084463,ENSG00000088247,ENSG00000096401,ENSG00000100138,ENSG00000100320,ENSG00000101343,ENSG00000103067,ENSG00000104824,ENSG00000111196,ENSG00000112081,ENSG00000116752,ENSG00000119707,ENSG00000120688,ENSG00000124380,ENSG00000125743,ENSG00000125755,ENSG00000126461,ENSG00000130520…
GO:0030866	8	4055	13	23477	0.000442976	0.00063124	9.14	0.0025	cortical actin cytoskeleton organization	ENSG00000075711,ENSG00000079819,ENSG00000082397,ENSG00000088367,ENSG00000115956,ENSG00000159023,ENSG00000159023,ENSG00000164885
GO:0006413	17	4055	43	23477	0.000459443	0.000646623	8.86	0.0025	translational initiation	ENSG00000089195,ENSG00000100129,ENSG00000100664,ENSG00000114784,ENSG00000130741,ENSG00000135930,ENSG00000139132,ENSG00000139726,ENSG00000147677,ENSG00000151247,ENSG00000151247,ENSG00000163412,ENSG00000172239,ENSG00000173674,ENSG00000175376,ENSG00000184110,ENSG00000205609
GO:0035176	10	4055	19	23477	0.000471587	0.000655621	9.02	0.0025	social behavior	ENSG00000125863,ENSG00000125863,ENSG00000146938,ENSG00000151577,ENSG00000160716,ENSG00000169057,ENSG00000196338,ENSG00000197386,ENSG00000197969,ENSG00000197969
GO:0045786	15	4055	36	23477	0.000507383	0.000696887	8.77	0.0025	negative regulation of cell cycle	ENSG00000078725,ENSG00000088808,ENSG00000105810,ENSG00000106290,ENSG00000110851,ENSG00000116809,ENSG00000122641,ENSG00000122641,ENSG00000123999,ENSG00000139687,ENSG00000141433,ENSG00000164885,ENSG00000184205,ENSG00000196591,ENSG00000196591
GO:0060041	11	4055	23	23477	0.000705196	0.000957052	8.42	0.0025	retina development in camera-type eye	ENSG00000066136,ENSG00000087085,ENSG00000087088,ENSG00000106331,ENSG00000114391,ENSG00000114391,ENSG00000125037,ENSG00000125037,ENSG00000133026,ENSG00000134982,ENSG00000138207
GO:0016568	52	4055	196	23477	0.000732667	0.000982636	7.76	0.005	chromatin modification	ENSG00000004487,ENSG00000049618,ENSG00000073584,ENSG00000077080,ENSG00000082014,ENSG00000087152,ENSG00000089094,ENSG00000099991,ENSG00000100307,ENSG00000100395,ENSG00000102054,ENSG00000104313,ENSG00000104885,ENSG00000105393,ENSG00000109685,ENSG00000111875,ENSG00000113648,ENSG00000116254,ENSG00000116539,ENSG00000117139,ENSG00000118058,ENSG00000123562,ENSG00000126012,ENSG00000132600,ENSG00000136504…
GO:0001975	10	4055	20	23477	0.000797612	0.0010573	8.28	0.0025	response to amphetamine	ENSG00000107758,ENSG00000128271,ENSG00000138814,ENSG00000141404,ENSG00000149295,ENSG00000151577,ENSG00000165704,ENSG00000183454,ENSG00000183454,ENSG00000184845
GO:0042267	8	4055	14	23477	0.000877045	0.00114923	8.21	0.0025	natural killer cell mediated cytotoxicity	ENSG00000183311,ENSG00000196230,ENSG00000224156,ENSG00000227739,ENSG00000229684,ENSG00000232421,ENSG00000232575,ENSG00000235067
GO:0001819	8	4055	14	23477	0.000877045	0.00114923	8.21	0.0025	positive regulation of cytokine production	ENSG00000197329,ENSG00000204310,ENSG00000206324,ENSG00000226467,ENSG00000227642,ENSG00000228892,ENSG00000235758,ENSG00000236873
GO:0030900	21	4055	61	23477	0.000926776	0.00118711	7.75	0.005	forebrain development	ENSG00000084234,ENSG00000085224,ENSG00000087258,ENSG00000105245,ENSG00000105290,ENSG00000127616,ENSG00000133083,ENSG00000133083,ENSG00000138834,ENSG00000142192,ENSG00000143801,ENSG00000149295,ENSG00000160007,ENSG00000163394,ENSG00000164741,ENSG00000164741,ENSG00000166225,ENSG00000176165,ENSG00000182968,ENSG00000183691,ENSG00000185668
GO:0006350	31	4055	103	23477	0.000942171	0.00119342	7.58	0.005	transcription	ENSG00000012822,ENSG00000013503,ENSG00000061337,ENSG00000066379,ENSG00000099817,ENSG00000100413,ENSG00000102978,ENSG00000104177,ENSG00000116205,ENSG00000131771,ENSG00000132382,ENSG00000132382,ENSG00000147669,ENSG00000161980,ENSG00000161980,ENSG00000164985,ENSG00000171703,ENSG00000171703,ENSG00000185721,ENSG00000186141,ENSG00000186184,ENSG00000196459,ENSG00000206502,ENSG00000214783,ENSG00000224859…
GO:0007193	13	4055	31	23477	0.00110625	0.00138585	7.7	0.005	inhibition of adenylate cyclase activity by G-protein signaling pathway	ENSG00000082556,ENSG00000082556,ENSG00000125510,ENSG00000138031,ENSG00000141404,ENSG00000162104,ENSG00000164128,ENSG00000164742,ENSG00000164742,ENSG00000173175,ENSG00000180616,ENSG00000180616,ENSG00000241563
GO:0030163	13	4055	31	23477	0.00110625	0.00138585	7.7	0.005	protein catabolic process	ENSG00000104835,ENSG00000108094,ENSG00000116663,ENSG00000132879,ENSG00000141385,ENSG00000161057,ENSG00000161243,ENSG00000165916,ENSG00000166167,ENSG00000166167,ENSG00000181191,ENSG00000197912,ENSG00000198793
GO:0048488	6	4055	9	23477	0.00137845	0.00168971	7.63	0.005	synaptic vesicle endocytosis	ENSG00000078053,ENSG00000119522,ENSG00000145335,ENSG00000159082,ENSG00000164885,ENSG00000205726
GO:0031000	6	4055	9	23477	0.00137845	0.00168971	7.63	0.005	response to caffeine	ENSG00000128271,ENSG00000132170,ENSG00000141404,ENSG00000169439,ENSG00000198225,ENSG00000198626
GO:0006418	26	4055	84	23477	0.00149919	0.00179903	6.98	0.005	tRNA aminoacylation for protein translation	ENSG00000088247,ENSG00000092096,ENSG00000101447,ENSG00000103356,ENSG00000104835,ENSG00000106105,ENSG00000110619,ENSG00000112183,ENSG00000134440,ENSG00000134684,ENSG00000137411,ENSG00000139131,ENSG00000145982,ENSG00000150768,ENSG00000154358,ENSG00000160218,ENSG00000166986,ENSG00000170445,ENSG00000179115,ENSG00000196305,ENSG00000206476,ENSG00000221823,ENSG00000223494,ENSG00000230985,ENSG00000234032…
GO:0043524	19	4055	55	23477	0.00152158	0.00180687	7.08	0.005	negative regulation of neuron apoptosis	ENSG00000074317,ENSG00000087088,ENSG00000095002,ENSG00000100625,ENSG00000101152,ENSG00000104725,ENSG00000105220,ENSG00000128271,ENSG00000133703,ENSG00000141837,ENSG00000145335,ENSG00000164418,ENSG00000165672,ENSG00000169057,ENSG00000174405,ENSG00000174775,ENSG00000197386,ENSG00000198400,ENSG00000205726
GO:0007026	8	4055	15	23477	0.00159544	0.00187506	7.37	0.005	negative regulation of microtubule depolymerization	ENSG00000047849,ENSG00000078018,ENSG00000078018,ENSG00000116584,ENSG00000131711,ENSG00000134982,ENSG00000140854,ENSG00000163539
GO:0006654	7	4055	12	23477	0.00160423	0.00186615	7.4	0.005	phosphatidic acid biosynthetic process	ENSG00000204310,ENSG00000206324,ENSG00000226467,ENSG00000227642,ENSG00000228892,ENSG00000235758,ENSG00000236873
GO:0006367	23	4055	72	23477	0.00172417	0.0019854	6.82	0.005	transcription initiation from RNA polymerase II promoter	ENSG00000020426,ENSG00000028839,ENSG00000085231,ENSG00000099817,ENSG00000102978,ENSG00000103495,ENSG00000104884,ENSG00000106290,ENSG00000110768,ENSG00000112242,ENSG00000125651,ENSG00000134058,ENSG00000140307,ENSG00000141384,ENSG00000147669,ENSG00000160563,ENSG00000180182,ENSG00000213780,ENSG00000221974,ENSG00000226384,ENSG00000233149,ENSG00000234370,ENSG00000236895
GO:0030326	16	4055	44	23477	0.00191116	0.00217872	6.82	0.005	embryonic limb morphogenesis	ENSG00000006377,ENSG00000006377,ENSG00000102678,ENSG00000102678,ENSG00000105880,ENSG00000140718,ENSG00000143801,ENSG00000185920,ENSG00000204304,ENSG00000206315,ENSG00000224952,ENSG00000225987,ENSG00000232005,ENSG00000236353,ENSG00000237344,ENSG00000243696
GO:0040014	10	4055	22	23477	0.00199859	0.00225583	6.96	0.005	regulation of multicellular organism growth	ENSG00000007402,ENSG00000017427,ENSG00000088812,ENSG00000121879,ENSG00000141385,ENSG00000142192,ENSG00000151577,ENSG00000158669,ENSG00000164128,ENSG00000179295
GO:0000226	17	4055	49	23477	0.00250703	0.00280198	6.41	0.01	microtubule cytoskeleton organization	ENSG00000015133,ENSG00000015133,ENSG00000067606,ENSG00000067606,ENSG00000100285,ENSG00000104722,ENSG00000104725,ENSG00000114999,ENSG00000116141,ENSG00000116141,ENSG00000126216,ENSG00000131462,ENSG00000134709,ENSG00000134709,ENSG00000137822,ENSG00000138162,ENSG00000166579
GO:0007018	29	4055	100	23477	0.0025213	0.00279056	6.2	0.01	microtubule-based movement	ENSG00000075886,ENSG00000079616,ENSG00000084731,ENSG00000100246,ENSG00000101350,ENSG00000104833,ENSG00000116852,ENSG00000117245,ENSG00000125971,ENSG00000127824,ENSG00000131437,ENSG00000131966,ENSG00000137267,ENSG00000137285,ENSG00000138182,ENSG00000152086,ENSG00000155980,ENSG00000167702,ENSG00000168280,ENSG00000179532,ENSG00000183311,ENSG00000196230,ENSG00000198211,ENSG00000224156,ENSG00000227739…
GO:0001649	12	4055	30	23477	0.00275913	0.00302444	6.42	0.01	osteoblast differentiation	ENSG00000102678,ENSG00000102678,ENSG00000116604,ENSG00000116604,ENSG00000183691,ENSG00000196712,ENSG00000204681,ENSG00000206466,ENSG00000206511,ENSG00000232569,ENSG00000232632,ENSG00000237112
GO:0008285	69	4055	290	23477	0.0027608	0.00299744	5.84	0.01	negative regulation of cell proliferation	ENSG00000008083,ENSG00000009694,ENSG00000011052,ENSG00000049768,ENSG00000070193,ENSG00000072195,ENSG00000072195,ENSG00000075945,ENSG00000077092,ENSG00000078304,ENSG00000080503,ENSG00000082458,ENSG00000083642,ENSG00000087494,ENSG00000088992,ENSG00000096968,ENSG00000100526,ENSG00000104228,ENSG00000107485,ENSG00000107937,ENSG00000108094,ENSG00000109163,ENSG00000110497,ENSG00000111424,ENSG00000115808…
GO:0007517	28	4055	97	23477	0.00318526	0.00342566	5.88	0.01	muscle organ development	ENSG00000006468,ENSG00000017427,ENSG00000030304,ENSG00000064489,ENSG00000068305,ENSG00000072195,ENSG00000072195,ENSG00000087085,ENSG00000104369,ENSG00000106692,ENSG00000112276,ENSG00000116604,ENSG00000116604,ENSG00000140553,ENSG00000144834,ENSG00000152818,ENSG00000152818,ENSG00000163069,ENSG00000165887,ENSG00000170681,ENSG00000176396,ENSG00000176401,ENSG00000179388,ENSG00000184271,ENSG00000186260…
GO:0007187	13	4055	35	23477	0.00401212	0.00427459	5.84	0.01	G-protein signaling, coupled to cyclic nucleotide second messenger	ENSG00000101180,ENSG00000114812,ENSG00000118432,ENSG00000122585,ENSG00000164128,ENSG00000164270,ENSG00000165409,ENSG00000168830,ENSG00000179546,ENSG00000180616,ENSG00000180616,ENSG00000184845,ENSG00000198211
GO:0001937	7	4055	14	23477	0.00504102	0.00532108	5.79	0.01	negative regulation of endothelial cell proliferation	ENSG00000071246,ENSG00000130770,ENSG00000130770,ENSG00000152234,ENSG00000171951,ENSG00000173482,ENSG00000196712
GO:0006936	26	4055	91	23477	0.00508144	0.00531454	5.25	0.02	muscle contraction	ENSG00000055118,ENSG00000077522,ENSG00000087258,ENSG00000099822,ENSG00000113163,ENSG00000113163,ENSG00000114812,ENSG00000120049,ENSG00000120049,ENSG00000136546,ENSG00000143632,ENSG00000143933,ENSG00000152818,ENSG00000152818,ENSG00000160014,ENSG00000163681,ENSG00000165887,ENSG00000167460,ENSG00000183023,ENSG00000183023,ENSG00000184185,ENSG00000184845,ENSG00000196557,ENSG00000198225,ENSG00000198668…
GO:0001666	41	4055	161	23477	0.0054837	0.0056831	5.02	0.025	response to hypoxia	ENSG00000067225,ENSG00000089250,ENSG00000092108,ENSG00000101444,ENSG00000103415,ENSG00000106459,ENSG00000112715,ENSG00000116016,ENSG00000119048,ENSG00000120899,ENSG00000135018,ENSG00000138735,ENSG00000143153,ENSG00000143801,ENSG00000145730,ENSG00000147852,ENSG00000149269,ENSG00000149269,ENSG00000149295,ENSG00000149428,ENSG00000150995,ENSG00000156113,ENSG00000156113,ENSG00000159640,ENSG00000159640…
GO:0007010	23	4055	79	23477	0.00632946	0.00650053	4.99	0.025	cytoskeleton organization	ENSG00000034510,ENSG00000070087,ENSG00000076321,ENSG00000077616,ENSG00000099864,ENSG00000112186,ENSG00000124507,ENSG00000127831,ENSG00000131236,ENSG00000138443,ENSG00000138443,ENSG00000149269,ENSG00000149269,ENSG00000154096,ENSG00000158856,ENSG00000160282,ENSG00000160282,ENSG00000163069,ENSG00000163558,ENSG00000163995,ENSG00000164741,ENSG00000164741,ENSG00000186472
GO:0000245	8	4055	18	23477	0.00665661	0.00677548	5.33	0.02	spliceosome assembly	ENSG00000079785,ENSG00000092208,ENSG00000101343,ENSG00000125743,ENSG00000135250,ENSG00000139218,ENSG00000141759,ENSG00000167088
GO:0007267	60	4055	256	23477	0.00698428	0.00704609	4.62	0.025	cell-cell signaling	ENSG00000006074,ENSG00000070193,ENSG00000072657,ENSG00000073150,ENSG00000078902,ENSG00000078902,ENSG00000080845,ENSG00000087494,ENSG00000099822,ENSG00000102466,ENSG00000102466,ENSG00000102678,ENSG00000102678,ENSG00000106070,ENSG00000106952,ENSG00000108379,ENSG00000108947,ENSG00000111241,ENSG00000112761,ENSG00000113441,ENSG00000114279,ENSG00000114279,ENSG00000114383,ENSG00000115596,ENSG00000116539…
GO:0006979	31	4055	117	23477	0.00798609	0.00798609	4.58	0.025	response to oxidative stress	ENSG00000012061,ENSG00000065518,ENSG00000072518,ENSG00000074706,ENSG00000088812,ENSG00000089057,ENSG00000089220,ENSG00000100804,ENSG00000100983,ENSG00000103415,ENSG00000104884,ENSG00000106268,ENSG00000110717,ENSG00000115694,ENSG00000116016,ENSG00000136827,ENSG00000147485,ENSG00000158864,ENSG00000164294,ENSG00000165672,ENSG00000167460,ENSG00000167468,ENSG00000169032,ENSG00000171867,ENSG00000173020…
GO:0006891	7	4055	15	23477	0.0080559	0.00798585	5.12	0.02	intra-Golgi vesicle-mediated transport	ENSG00000034713,ENSG00000105402,ENSG00000111481,ENSG00000124222,ENSG00000134265,ENSG00000134265,ENSG00000166685
GO:0008306	7	4055	15	23477	0.0080559	0.00798585	5.12	0.02	associative learning	ENSG00000006128,ENSG00000110881,ENSG00000115353,ENSG00000149295,ENSG00000164885,ENSG00000186297,ENSG00000197386
GO:0006438	6	4055	12	23477	0.00945565	0.0092132	4.96	0.025	valyl-tRNA aminoacylation	ENSG00000137411,ENSG00000206476,ENSG00000223494,ENSG00000230985,ENSG00000234032,ENSG00000236178
GO:0043066	36	4055	142	23477	0.00949267	0.00917089	4.31	0.025	negative regulation of apoptosis	ENSG00000006210,ENSG00000011052,ENSG00000012061,ENSG00000020426,ENSG00000023287,ENSG00000057663,ENSG00000070669,ENSG00000082701,ENSG00000085231,ENSG00000092140,ENSG00000104313,ENSG00000104884,ENSG00000105221,ENSG00000108684,ENSG00000117724,ENSG00000119048,ENSG00000120498,ENSG00000127152,ENSG00000127152,ENSG00000129965,ENSG00000134243,ENSG00000134982,ENSG00000136160,ENSG00000143801,ENSG00000163631…
GO:0016579	5	4055	9	23477	0.0104395	0.0100008	4.91	0.025	protein deubiquitination	ENSG00000109189,ENSG00000114374,ENSG00000114742,ENSG00000124486,ENSG00000154277
GO:0051225	9	4055	23	23477	0.0108344	0.0102927	4.58	0.025	spindle assembly	ENSG00000112029,ENSG00000183311,ENSG00000196230,ENSG00000224156,ENSG00000227739,ENSG00000229684,ENSG00000232421,ENSG00000232575,ENSG00000235067
GO:0006869	21	4055	74	23477	0.0119767	0.0112839	4.13	0.025	lipid transport	ENSG00000073060,ENSG00000079156,ENSG00000091039,ENSG00000091039,ENSG00000110048,ENSG00000113163,ENSG00000113163,ENSG00000115677,ENSG00000130208,ENSG00000144366,ENSG00000144366,ENSG00000144645,ENSG00000147465,ENSG00000147852,ENSG00000147955,ENSG00000149823,ENSG00000164211,ENSG00000184792,ENSG00000184792,ENSG00000184831,ENSG00000196743
GO:0007166	48	4055	203	23477	0.0123835	0.0115714	3.9	0.025	cell surface receptor linked signal transduction	ENSG00000008300,ENSG00000010310,ENSG00000067606,ENSG00000067606,ENSG00000072071,ENSG00000076356,ENSG00000076356,ENSG00000099991,ENSG00000104290,ENSG00000105963,ENSG00000107262,ENSG00000112062,ENSG00000112062,ENSG00000112164,ENSG00000113494,ENSG00000114812,ENSG00000117114,ENSG00000121753,ENSG00000122641,ENSG00000122641,ENSG00000123999,ENSG00000124205,ENSG00000124391,ENSG00000126457,ENSG00000130561…
GO:0006281	51	4055	219	23477	0.0136405	0.0126424	3.76	0.05	DNA repair	ENSG00000012061,ENSG00000020426,ENSG00000026036,ENSG00000065057,ENSG00000070501,ENSG00000070950,ENSG00000079616,ENSG00000085224,ENSG00000092201,ENSG00000100601,ENSG00000104427,ENSG00000106268,ENSG00000107949,ENSG00000108384,ENSG00000110768,ENSG00000111875,ENSG00000113456,ENSG00000113456,ENSG00000116030,ENSG00000116663,ENSG00000118058,ENSG00000121671,ENSG00000122008,ENSG00000122547,ENSG00000123562…
GO:0006629	64	4055	285	23477	0.0142251	0.0130779	3.67	0.05	lipid metabolic process	ENSG00000005469,ENSG00000006007,ENSG00000006757,ENSG00000011009,ENSG00000025423,ENSG00000036530,ENSG00000068366,ENSG00000072210,ENSG00000072444,ENSG00000079462,ENSG00000081760,ENSG00000097021,ENSG00000099194,ENSG00000100344,ENSG00000100884,ENSG00000101473,ENSG00000101473,ENSG00000101577,ENSG00000101846,ENSG00000110697,ENSG00000110955,ENSG00000111897,ENSG00000112763,ENSG00000115677,ENSG00000122126…
GO:0007040	9	4055	24	23477	0.0147273	0.0134313	4.14	0.025	lysosome organization	ENSG00000049860,ENSG00000103174,ENSG00000107521,ENSG00000113273,ENSG00000134575,ENSG00000134709,ENSG00000134709,ENSG00000166971,ENSG00000177182
GO:0032259	10	4055	28	23477	0.0150212	0.0135906	4.07	0.025	methylation	ENSG00000018236,ENSG00000068438,ENSG00000080854,ENSG00000116183,ENSG00000122687,ENSG00000156113,ENSG00000156113,ENSG00000164031,ENSG00000170464,ENSG00000198961
GO:0006800	9	4055	25	23477	0.0195594	0.0175572	3.74	0.05	oxygen and reactive oxygen species metabolic process	ENSG00000023228,ENSG00000023228,ENSG00000120899,ENSG00000151376,ENSG00000164258,ENSG00000176171,ENSG00000182621,ENSG00000186010,ENSG00000213619
GO:0006355	266	4055	1377	23477	0.0221291	0.0197087	2.97	0.05	regulation of transcription, DNA-dependent	ENSG00000005801,ENSG00000006377,ENSG00000006377,ENSG00000006468,ENSG00000010818,ENSG00000011052,ENSG00000020426,ENSG00000028839,ENSG00000030304,ENSG00000049768,ENSG00000050344,ENSG00000055118,ENSG00000057935,ENSG00000061337,ENSG00000064489,ENSG00000068305,ENSG00000077092,ENSG00000079102,ENSG00000081386,ENSG00000082805,ENSG00000082805,ENSG00000084676,ENSG00000085224,ENSG00000086102,ENSG00000086102…
GO:0006139	19	4055	69	23477	0.0223419	0.019744	3.31	0.05	nucleobase, nucleoside, nucleotide and nucleic acid metabolic process	ENSG00000026036,ENSG00000050030,ENSG00000072832,ENSG00000089057,ENSG00000101911,ENSG00000104884,ENSG00000109111,ENSG00000112759,ENSG00000114956,ENSG00000119125,ENSG00000130414,ENSG00000130414,ENSG00000137364,ENSG00000154027,ENSG00000154027,ENSG00000156136,ENSG00000162813,ENSG00000164978,ENSG00000171793
GO:0045454	19	4055	69	23477	0.0223419	0.019744	3.31	0.05	cell redox homeostasis	ENSG00000023572,ENSG00000087301,ENSG00000091140,ENSG00000091140,ENSG00000104687,ENSG00000104723,ENSG00000104723,ENSG00000108010,ENSG00000113621,ENSG00000116138,ENSG00000116260,ENSG00000141741,ENSG00000148334,ENSG00000165672,ENSG00000167004,ENSG00000171570,ENSG00000182512,ENSG00000198843,ENSG00000211450
GO:0016055	24	4055	94	23477	0.0277103	0.0241143	2.97	0.05	Wnt receptor signaling pathway	ENSG00000012822,ENSG00000015133,ENSG00000015133,ENSG00000072803,ENSG00000101266,ENSG00000101282,ENSG00000102312,ENSG00000104290,ENSG00000104964,ENSG00000106829,ENSG00000106829,ENSG00000115808,ENSG00000115808,ENSG00000117153,ENSG00000134982,ENSG00000143126,ENSG00000149295,ENSG00000151292,ENSG00000151292,ENSG00000156076,ENSG00000166167,ENSG00000166167,ENSG00000167941,ENSG00000183762
GO:0048015	14	4055	48	23477	0.0288028	0.0248751	3.05	0.05	phosphoinositide-mediated signaling	ENSG00000011405,ENSG00000017427,ENSG00000051382,ENSG00000078142,ENSG00000107130,ENSG00000107130,ENSG00000121879,ENSG00000122585,ENSG00000122952,ENSG00000140443,ENSG00000156970,ENSG00000171608,ENSG00000183506,ENSG00000241973
GO:0001701	36	4055	153	23477	0.0292182	0.0250442	2.83	0.05	in utero embryonic development	ENSG00000008710,ENSG00000036257,ENSG00000061676,ENSG00000077721,ENSG00000087274,ENSG00000095002,ENSG00000104884,ENSG00000105656,ENSG00000107282,ENSG00000107372,ENSG00000112715,ENSG00000113163,ENSG00000113163,ENSG00000116237,ENSG00000119048,ENSG00000121039,ENSG00000126457,ENSG00000132383,ENSG00000132604,ENSG00000133026,ENSG00000135503,ENSG00000138834,ENSG00000141030,ENSG00000143845,ENSG00000144357…
GO:0001707	8	4055	23	23477	0.0333956	0.0284112	3.03	0.05	mesoderm formation	ENSG00000072062,ENSG00000108379,ENSG00000108946,ENSG00000119508,ENSG00000130159,ENSG00000166949,ENSG00000204217,ENSG00000204217
GO:0007190	7	4055	19	23477	0.0334949	0.0282845	3.08	0.05	activation of adenylate cyclase activity	ENSG00000112164,ENSG00000112186,ENSG00000131236,ENSG00000141433,ENSG00000148053,ENSG00000184845,ENSG00000198400
GO:0050872	4	4055	8	23477	0.0345691	0.028977	3.31	0.05	white fat cell differentiation	ENSG00000081760,ENSG00000132170,ENSG00000159692,ENSG00000170323
GO:0060052	4	4055	8	23477	0.0345691	0.028977	3.31	0.05	neurofilament cytoskeleton organization	ENSG00000100285,ENSG00000104722,ENSG00000148798,ENSG00000166579
GO:0045807	4	4055	8	23477	0.0345691	0.028977	3.31	0.05	positive regulation of endocytosis	ENSG00000049759,ENSG00000049759,ENSG00000130643,ENSG00000145335
GO:0030097	15	4055	55	23477	0.0427011	0.035021	2.51	0.1	hemopoiesis	ENSG00000005194,ENSG00000067836,ENSG00000073921,ENSG00000075340,ENSG00000075340,ENSG00000105810,ENSG00000116016,ENSG00000119866,ENSG00000119866,ENSG00000129691,ENSG00000132383,ENSG00000133895,ENSG00000147155,ENSG00000149571,ENSG00000197372
GO:0042552	10	4055	33	23477	0.0468551	0.0381535	2.49	0.1	myelination	ENSG00000049860,ENSG00000108797,ENSG00000133812,ENSG00000136531,ENSG00000136531,ENSG00000141385,ENSG00000166886,ENSG00000181754,ENSG00000196876,ENSG00000196876
GO:0007283	63	4055	299	23477	0.0499478	0.0403833	2.09	0.1	spermatogenesis	ENSG00000012061,ENSG00000028839,ENSG00000047936,ENSG00000070950,ENSG00000079462,ENSG00000095002,ENSG00000095794,ENSG00000095794,ENSG00000100241,ENSG00000101079,ENSG00000101079,ENSG00000101443,ENSG00000104687,ENSG00000107140,ENSG00000108384,ENSG00000109832,ENSG00000112053,ENSG00000114374,ENSG00000114547,ENSG00000116741,ENSG00000118156,ENSG00000118971,ENSG00000119048,ENSG00000119318,ENSG00000120669…
GO:0030512	9	4055	29	23477	0.0503047	0.0403854	2.43	0.1	negative regulation of transforming growth factor beta receptor signaling pathway	ENSG00000106819,ENSG00000119547,ENSG00000119547,ENSG00000127445,ENSG00000171310,ENSG00000176194,ENSG00000176396,ENSG00000198742,ENSG00000242265
GO:0030155	8	4055	25	23477	0.0536335	0.0427568	2.38	0.1	regulation of cell adhesion	ENSG00000105568,ENSG00000112658,ENSG00000113494,ENSG00000113575,ENSG00000113575,ENSG00000163536,ENSG00000184207,ENSG00000185104
GO:0030238	4	4055	9	23477	0.0538725	0.0426491	2.66	0.1	male sex determination	ENSG00000102678,ENSG00000102678,ENSG00000140443,ENSG00000168229
GO:0007080	4	4055	9	23477	0.0538725	0.0426491	2.66	0.1	mitotic metaphase plate congression	ENSG00000085415,ENSG00000085415,ENSG00000094880,ENSG00000179041
GO:0000122	54	4055	255	23477	0.0603581	0.0471289	1.88	0.15	negative regulation of transcription from RNA polymerase II promoter	ENSG00000008083,ENSG00000015171,ENSG00000049768,ENSG00000074800,ENSG00000074800,ENSG00000077092,ENSG00000086102,ENSG00000086102,ENSG00000102054,ENSG00000103275,ENSG00000103316,ENSG00000106331,ENSG00000106829,ENSG00000106829,ENSG00000107882,ENSG00000109685,ENSG00000117505,ENSG00000120738,ENSG00000121481,ENSG00000125740,ENSG00000127616,ENSG00000132170,ENSG00000133895,ENSG00000134138,ENSG00000137094…
